# Supplementary material for: Heterogeneity of perivascular astrocyte endfeet depending on vascular regions in the mouse brain
Source: iScience. 2023 Sep 21;26(10):108010. doi: 10.1016/j.isci.2023.108010 (PMC10565786; doi:10.1016/j.isci.2023.108010)
Supplement: Table S1. Mass spectrometry analysis of all identified proteins, related to Figures 4 and S5 [file mmc2.xlsx]

## Sheet: Sheet1
Table S1.	Mass spectrometry analysis of all identified proteins, related to Figures 4 and S5.
	B0, mixture of S3 and S5 fractions; CA, crude PV-AEF; PA, purifed PV-AEF.
Log2 Intensity
B0_1	B0_2	B0_3	B0_4	CA_1	CA_2	CA_3	CA_4	PA_1	PA_2	PA_3	PA_4	Protein.Ids	Genes	First.Protein.Description
15.4483	15.4769	15.4578	15.1482	15.9535	15.749	NaN	NaN	16.623	16.7302	17.2495	17.1617	A0A0A6YY25	Btbd18	BTB/POZ domain-containing protein 18
16.5153	NaN	NaN	NaN	NaN	NaN	NaN	NaN	17.2239	NaN	NaN	NaN	A0A140LI88	Ankrd31	Ankyrin repeat domain-containing protein 31
NaN	15.128	NaN	14.2046	NaN	15.7921	15.8709	15.3593	NaN	16.1132	15.6308	15.3826	A1L314	Mpeg1	Macrophage-expressed gene 1 protein
18.5843	17.2806	17.5306	17.2662	19.3807	18.1432	18.5506	18.5959	19.3452	17.973	19.3227	19.1228	A2A259	Pkd2l1	Polycystic kidney disease 2-like 1 protein
NaN	19.6031	19.6968	19.632	NaN	19.5962	19.4804	19.8219	19.2116	19.5623	19.7087	19.843	A2A3V2	Slc25a43	Solute carrier family 25 member 43
19.4394	19.5482	19.5203	19.5051	18.8279	19.5612	19.3097	19.2535	18.5188	18.6854	18.6038	18.3759	A2A432	Cul4b	Cullin-4B
20.4067	20.2302	20.1825	20.0691	20.2419	20.1825	20.002	19.8587	19.6745	19.4102	19.0385	19.2765	A2A432;Q3TCH7	Cul4a;Cul4b	Cullin-4B
18.0327	17.9546	18.1219	18.1269	17.5798	17.0317	17.508	17.2183	16.9585	NaN	NaN	15.311	A2A4P0	Dhx8	ATP-dependent RNA helicase DHX8
21.6231	21.5451	21.3045	21.3538	20.85	20.2989	20.5451	20.2989	19.8809	19.3324	18.5929	18.3729	O35286;A2A4P0	Dhx15;Dhx8	ATP-dependent RNA helicase DHX8
NaN	NaN	NaN	NaN	14.2036	NaN	NaN	NaN	13.0057	NaN	NaN	NaN	A2A5K6	Znf335	Zinc finger protein 335
19.169	19.4776	18.9774	19.3853	18.4928	19.0028	18.7925	18.864	18.0876	18.2685	18.203	18.0739	A2A5R2	Arfgef2	Brefeldin A-inhibited guanine nucleotide-exchange protein 2
19.737	19.9882	19.5157	19.8372	19.6847	19.7882	19.6998	19.5992	19.0818	18.9672	18.7778	18.6466	G3X9K3;A2A5R2	Arfgef1;Arfgef2	Brefeldin A-inhibited guanine nucleotide-exchange protein 2
15.4111	15.8435	14.9666	15.1361	16.5928	15.4704	15.0772	15.4378	15.9865	14.8164	NaN	14.8945	G3X9K3;P63034;Q80YW0;Q9QX11;O08967;A2A5R2	Arfgef1;Arfgef2;Cyth1;Cyth2;Cyth3;Cyth4	Brefeldin A-inhibited guanine nucleotide-exchange protein 2
NaN	17.0774	NaN	NaN	NaN	NaN	NaN	NaN	NaN	NaN	NaN	NaN	A2A5X5	Krtap16-1	Keratin-associated protein 16-1
17.0599	17.0856	16.8061	17.0201	16.2172	16.041	15.5532	15.9908	15.7951	NaN	NaN	NaN	A2A5Z6	Smurf2	E3 ubiquitin-protein ligase SMURF2
16.3643	17.2217	16.9426	17.202	NaN	15.9758	16.5348	16.7352	NaN	NaN	NaN	NaN	A2A5Z6;Q9CUN6	Smurf1;Smurf2	E3 ubiquitin-protein ligase SMURF2
18.2329	18.5047	17.9121	18.4809	18.1406	18.0983	17.8788	17.9863	17.9477	17.659	17.0713	17.2629	A2A690	Tanc2	Protein TANC2
NaN	NaN	NaN	NaN	NaN	NaN	NaN	14.7528	NaN	NaN	NaN	NaN	Q3UHC2;A2A690	Lrrk1;Tanc2	Protein TANC2
18.3172	17.9435	17.7265	18.3143	19.0277	18.7419	18.5596	18.698	18.665	18.8188	18.511	18.5218	A2A699	Fam171a2	Protein FAM171A2
17.6669	17.1716	17.1996	17.1441	NaN	15.7053	15.4881	NaN	NaN	NaN	NaN	15.8413	A2A6A1	Gpatch8	G patch domain-containing protein 8
17.3038	16.1929	16.7399	16.4051	18.0019	17.371	17.7152	17.3907	18.4045	18.2598	18.1602	18.1045	A2A6C4	Sppl2c	Signal peptide peptidase-like 2C
19.0412	19.3834	19.3558	19.1302	18.7412	18.5429	18.3459	18.6841	17.9503	18.0392	17.3704	17.3855	A2A6Q5	Cdc27	Cell division cycle protein 27 homolog
17.2405	16.8546	17.1481	17.2746	NaN	15.9419	15.0288	16.1273	15.1527	15.9719	14.8719	NaN	A2A6T1	Cdr2l	Cerebellar degeneration-related protein 2-like
17.9407	18.1547	18.0053	18.189	17.8371	15.5662	16.7208	16.9096	NaN	NaN	NaN	NaN	A2A791	Zmym4	Zinc finger MYM-type protein 4
18.6869	18.8312	18.6595	18.584	17.8147	17.5533	17.2936	17.2807	18.141	17.6489	17.3078	NaN	A2A7S8	Kiaa1522	Uncharacterized protein KIAA1522
20.3962	20.2066	20.2419	20.4375	20.002	19.5648	19.7444	19.774	20.1206	19.7146	20.1079	19.8435	A2A863	Itgb4	Integrin beta-4
19.6194	19.0414	19.204	19.1172	20.2764	19.4387	19.59	19.6234	20.6628	19.9742	20.002	19.7066	A2A870	Fbf1	Fas-binding factor 1
17.1408	16.8086	16.8116	16.0996	16.7559	17.9591	17.3508	17.3491	NaN	16.2578	16.038	15.4695	A2A891	Camta1	Calmodulin-binding transcription activator 1
18.0258	18.4764	18.2402	18.212	18.2563	16.9019	16.6032	16.3817	16.8617	NaN	NaN	NaN	A2A8L1	Chd5	Chromodomain-helicase-DNA-binding protein 5
21.3045	21.4118	21.265	21.3045	19.9742	20.1206	20.2302	20.1946	18.7606	18.5606	18.5943	18.1523	Q6PDQ2;A2A8L1	Chd4;Chd5	Chromodomain-helicase-DNA-binding protein 5
19.8982	19.733	19.8724	19.7033	19.0853	18.8513	18.8491	18.9353	19.3366	19.009	19.0088	19.0374	A2A8L5	Ptprf	Receptor-type tyrosine-protein phosphatase F
19.3162	18.9875	18.9929	18.9973	20.5165	19.6045	19.4244	19.5772	19.9459	19.733	19.3799	19.4932	A2A8L5;Q64487;B0V2N1	Ptprd;Ptprf;Ptprs	Receptor-type tyrosine-protein phosphatase F
18.6256	18.6114	18.7366	18.8324	18.4957	18.6429	18.6585	18.8156	18.9694	19.0518	18.944	18.9176	A2A8L5;Q64487	Ptprd;Ptprf	Receptor-type tyrosine-protein phosphatase F
21.1581	20.6714	21.0292	20.7715	21.6628	22.0983	22.1143	22.1581	21.7223	20.7876	21.0088	21.1332	A2A8U2	Tmem201	Transmembrane protein 201
20.343	20.4972	20.4273	20.4676	20.0821	20.2535	20.2302	20.0426	19.4051	19.5191	19.494	19.3197	A2A8Z1	Osbpl9	Oxysterol-binding protein-related protein 9
16.0615	15.7334	15.4476	16.2899	NaN	NaN	NaN	NaN	NaN	NaN	NaN	NaN	A2A935	Prdm16	Histone-lysine N-methyltransferase PRDM16
18.2383	18.1116	18.1598	18.3526	16.2696	18.0319	17.7229	19.1366	NaN	16.2519	16.6317	15.9014	P14404;A2A935	Mecom;Prdm16	Histone-lysine N-methyltransferase PRDM16
17.216	16.5609	16.3082	16.3978	18.0113	NaN	NaN	NaN	17.1977	NaN	NaN	NaN	A2A9C3	Szt2	KICSTOR complex protein SZT2
NaN	NaN	NaN	NaN	15.4144	16.0017	NaN	15.8762	16.5067	15.8191	16.0969	16.4468	A2A9Q0	Fndc10	Fibronectin type III domain-containing protein 10
16.7807	16.3183	16.3966	16.6007	NaN	16.1621	NaN	16.2398	NaN	15.8229	NaN	NaN	A2A9T0	Tbkbp1	TANK-binding kinase 1-binding protein 1
18.2346	17.2858	17.6735	17.3048	18.4013	17.7815	18.149	17.961	18.4425	18.1887	18.3224	18.1014	A2AAE1	Kiaa1109	Transmembrane protein KIAA1109
15.6578	NaN	NaN	NaN	NaN	15.1577	14.876	15.5657	16.8384	15.8225	15.5352	16.0248	A2AAJ9	Obscn	Obscurin
15.2082	NaN	15.2867	NaN	15.373	16.3419	16.1152	15.9404	NaN	NaN	NaN	NaN	A2AAX3	Klhl15	Kelch-like protein 15
18.3182	18.2621	18.1009	18.3539	17.0289	17.775	17.5941	17.5512	NaN	NaN	NaN	NaN	A2AAY5	Sh3pxd2b	SH3 and PX domain-containing protein 2B
17.9419	18.9464	18.845	18.8502	17.4768	NaN	17.9012	18.7356	17.211	NaN	NaN	NaN	A2AAY5;O89032	Sh3pxd2a;Sh3pxd2b	SH3 and PX domain-containing protein 2B
18.2325	18.369	18.2008	18.442	17.4245	18.2506	18.1979	18.0973	17.2915	17.02	16.9769	16.4015	A2AB59	Arhgap27	Rho GTPase-activating protein 27
NaN	16.3108	16.2377	16.4684	15.3122	15.5905	16.0326	14.9528	14.5456	14.6291	14.0289	NaN	A2ABU4	Myom3	Myomesin-3
19.1156	18.8284	18.8824	18.7466	18.475	18.1586	17.9637	18.0556	18.1316	NaN	NaN	NaN	A2ABV5	Med14	Mediator of RNA polymerase II transcription subunit 14
16.762	17.1265	16.8388	16.6796	17.8745	17.2352	17.2187	17.7041	18.4883	18.5429	18.7343	18.7762	A2ADA5	Pusl1	tRNA pseudouridine synthase-like 1
19.1291	19.2343	19.139	19.2272	18.7992	19.4522	19.4838	19.3373	17.875	18.3406	18.0407	18.1793	A2ADY9	Ddi2	Protein DDI1 homolog 2
15.5526	15.5419	15.5368	15.7505	15.8968	16.8641	16.5367	16.7556	NaN	15.8295	NaN	NaN	A2ADY9;Q9DAF3	Ddi1;Ddi2	Protein DDI1 homolog 2
18.8892	19.4933	19.1436	19.5877	19.2299	18.6972	18.6677	18.9612	18.7313	18.7901	18.5196	18.5986	A2AF47	Dock11	Dedicator of cytokinesis protein 11
21.5545	21.6364	21.3538	21.5261	21.9707	21.391	21.5498	21.4676	21.7098	21.1206	21.0886	20.6714	A2AF47;Q8BIK4	Dock11;Dock9	Dedicator of cytokinesis protein 11
19.7287	19.7605	19.4705	19.6053	19.6291	19.5974	19.9601	19.6956	19.2497	18.6849	18.8043	18.7108	A2AF47;Q8BZN6;Q8BIK4	Dock10;Dock11;Dock9	Dedicator of cytokinesis protein 11
NaN	18.6952	NaN	19.034	NaN	NaN	NaN	16.6603	17.4676	16.4424	16.4432	14.9503	Q8R3R5;A2AF53	Tmem185a	Transmembrane protein 185A
19.2607	19.8605	19.5	19.4435	19.1988	19.5226	18.8245	18.8784	19.9742	19.9601	19.9459	19.6512	A2AFR3	Frmpd4	FERM and PDZ domain-containing protein 4
17.0779	16.9518	16.9224	NaN	17.6897	16.6642	17.2642	16.4265	17.4162	16.7622	17.0825	16.7529	A2AFS3	Kiaa1324	UPF0577 protein KIAA1324
18.001	18.6025	17.8195	18.6339	17.0436	16.5745	16.6221	16.8815	16.9938	17.0679	16.3715	16.87	A2AG50	Map7d2	MAP7 domain-containing protein 2
16.9111	16.4909	16.9472	16.8939	NaN	14.7222	NaN	NaN	NaN	NaN	NaN	NaN	A2AG58	Bclaf3	BCLAF1 and THRAP3 family member 3
NaN	NaN	NaN	NaN	14.1302	NaN	NaN	NaN	15.1743	NaN	NaN	NaN	A2AGA4	Rhbdl2	Rhomboid-related protein 2
17.6618	17.6145	17.7499	17.7352	17.0711	17.1636	17.1874	16.3516	15.8926	NaN	NaN	NaN	A2AGH6	Med12	Mediator of RNA polymerase II transcription subunit 12
NaN	17.5916	17.4264	17.4312	17.2093	16.3974	16.6267	16.5902	NaN	NaN	NaN	NaN	A2AGH6;Q8BQM9	Med12;Med12l	Mediator of RNA polymerase II transcription subunit 12
NaN	NaN	NaN	NaN	NaN	NaN	NaN	NaN	14.4668	NaN	NaN	NaN	A2AGL3	Ryr3	Ryanodine receptor 3
18.0789	18.0613	17.8896	18.2417	18.8847	18.5872	18.3393	18.5682	18.5666	18.1986	17.4145	17.6978	A2AGL3;E9Q401	Ryr2;Ryr3	Ryanodine receptor 3
21.1704	21.5498	21.0625	21.5165	20.4476	20.7223	20.6096	20.5823	19.9314	20.0691	19.6067	19.6836	A2AGT5	Ckap5	Cytoskeleton-associated protein 5
19.3431	18.3541	18.1329	17.665	NaN	19.1602	19.3529	19.7922	NaN	NaN	NaN	NaN	A2AH22	Ambra1	Activating molecule in BECN1-regulated autophagy protein 1
17.3837	17.6091	17.0639	17.5904	17.5764	17.1926	17.2293	17.3246	17.1952	17.3712	17.0449	17.3679	A2AHC3	Camsap1	Calmodulin-regulated spectrin-associated protein 1
NaN	15.9619	NaN	NaN	NaN	NaN	NaN	NaN	15.5548	16.4521	NaN	NaN	Q80VC9;A2AHC3	Camsap1;Camsap3	Calmodulin-regulated spectrin-associated protein 1
17.2772	17.5942	16.9797	17.3213	15.6484	NaN	15.1271	15.0315	16.2944	16.5002	15.0479	15.8014	A2AHG0	Lzts3	Leucine zipper putative tumor suppressor 3
NaN	16.7144	16.4964	NaN	NaN	NaN	NaN	NaN	NaN	NaN	NaN	NaN	A2AHJ4	Brwd3	Bromodomain and WD repeat-containing protein 3
17.6504	17.0404	17.1339	17.2613	16.7156	NaN	16.6035	16.8818	NaN	NaN	NaN	NaN	A2AHJ4;Q8VDD9	Brwd3;Phip	Bromodomain and WD repeat-containing protein 3
17.4271	17.4458	17.7667	17.3966	NaN	16.4668	NaN	17.0405	NaN	NaN	NaN	NaN	A2AHJ4;Q8VDD9;Q921C3	Brwd1;Brwd3;Phip	Bromodomain and WD repeat-containing protein 3
16.5402	16.1522	16.4715	16.0841	NaN	15.257	15.5439	15.065	NaN	NaN	NaN	NaN	A2AI08	Tprn	Taperin
17.9935	NaN	17.0239	NaN	18.7167	17.9155	18.065	18.3571	19.1082	18.484	18.7401	18.5914	A2AIL4	Ndufaf6	NADH dehydrogenase (ubiquinone) complex I, assembly factor 6
17.8106	17.7202	17.5133	17.6619	16.536	16.3807	16.6887	16.2591	16.4671	NaN	NaN	NaN	A2AIV2	Virma	Protein virilizer homolog
18.1843	17.8943	17.9051	18	18.4182	18.4745	18.8039	18.4206	18.8912	18.1154	18.309	18.1502	A2AJ15	Man1b1	Endoplasmic reticulum mannosyl-oligosaccharide 1,2-alpha-mannosidase
14.6309	15.7911	14.3949	NaN	15.2763	17.1707	16.9454	NaN	NaN	16.0225	15.5866	NaN	A2AJ77	Prdm12	PR domain zinc finger protein 12
18.5486	18.2805	18.6076	18.0803	19.1817	18.453	18.8602	18.924	19.2195	18.6909	18.89	18.7826	A2AJ88	Pnpla7	Patatin-like phospholipase domain-containing protein 7
19.0782	17.9777	18.384	18.1637	19.9281	19.0898	19.5403	19.25	19.9459	18.3403	19.1285	18.6866	Q3TRM4;A2AJ88	Pnpla6;Pnpla7	Patatin-like phospholipase domain-containing protein 7
17.919	17.3242	17.3399	17.5052	18.0066	17.8846	17.6656	17.8601	18.3484	18.4746	17.5473	17.7857	A2AJA9	Ajm1	Apical junction component 1 homolog
20.4972	20.6096	20.417	20.654	19.1036	19.8271	19.7391	19.8763	19.026	19.0838	19.0489	18.864	A2AJI0	Map7d1	MAP7 domain-containing protein 1
13.3034	NaN	14.6941	NaN	15.4715	14.4398	14.7627	14.8855	15.4633	15.714	15.9044	15.6903	A2AJK6	Chd7	Chromodomain-helicase-DNA-binding protein 7
20.7955	20.6714	20.3101	20.4874	20.7471	20.1946	20.1457	20.1946	19.9459	18.8708	19.3888	19.0837	A3KFM7;Q09XV5;Q8BYH8;P40201;E9PZM4;A2AJK6	Chd1;Chd2;Chd6;Chd7;Chd8;Chd9	Chromodomain-helicase-DNA-binding protein 7
17.8049	17.9584	17.7134	17.9473	16.2253	NaN	16.2343	16.1892	15.9778	NaN	14.9886	NaN	A3KFM7;Q09XV5;Q8BYH8;A2AJK6	Chd6;Chd7;Chd8;Chd9	Chromodomain-helicase-DNA-binding protein 7
16.9461	17.1174	16.5917	17.3051	NaN	NaN	14.893	NaN	NaN	NaN	NaN	NaN	Q09XV5;Q8BYH8;A2AJK6	Chd7;Chd8;Chd9	Chromodomain-helicase-DNA-binding protein 7
NaN	17.5713	NaN	17.5711	20.1704	NaN	NaN	NaN	19.7558	NaN	NaN	NaN	Q8BYH8;A2AJK6	Chd7;Chd9	Chromodomain-helicase-DNA-binding protein 7
15.1009	14.6981	15.2555	14.808	15.3785	15.2677	NaN	NaN	15.5512	NaN	NaN	NaN	A2AJL3	Fggy	FGGY carbohydrate kinase domain-containing protein
17.0778	17.4517	17.6189	17.4197	18.4299	18.226	18.3369	18.3146	19.1511	18.2863	18.6141	18.3822	A2AJQ3	Dpy19l4	Probable C-mannosyltransferase DPY19L4
18.5264	18.5468	18.3092	18.5823	NaN	NaN	16.2463	NaN	NaN	NaN	NaN	NaN	A2AJT4	Pnisr	Arginine/serine-rich protein PNISR
17.4776	17.4186	17.6132	17.2987	17.4231	17.8175	17.5492	17.5998	17.4706	16.3533	NaN	15.8495	A2AKG8	Focad	Focadhesin
16.2244	NaN	15.5236	NaN	17.4046	14.9274	16.6419	15.9632	17.6465	16.6163	18.411	17.8758	A2AKK5;Q8BGG9	Acnat1;Acnat2	Acyl-coenzyme A amino acid N-acyltransferase 1
NaN	NaN	NaN	NaN	NaN	NaN	NaN	NaN	17.5674	16.7228	NaN	17.1998	A2AKM2	Hacd4	Very-long-chain (3R)-3-hydroxyacyl-CoA dehydratase 4
17.8491	17.4509	17.546	17.3964	19.1255	18.3361	18.6058	18.9115	19.375	18.3099	18.8825	18.8836	A2AKQ0	Slc35d1	UDP-glucuronic acid/UDP-N-acetylgalactosamine transporter
17.1177	16.9687	16.6368	17.0128	NaN	16.5958	16.5865	16.4236	16.3965	16.0747	16.0138	16.5781	Q9CY00;A2AKQ8;Q99J38	Ttc30a1;Ttc30a2;Ttc30b	Tetratricopeptide repeat protein 30A2
14.5198	15.4653	15.1533	NaN	NaN	NaN	NaN	NaN	NaN	NaN	NaN	NaN	A2AKX3	Setx	Probable helicase senataxin
17.0942	16.0011	16.0791	15.5262	NaN	NaN	NaN	NaN	NaN	NaN	NaN	15.0232	A2AL36	Cntrl	Centriolin
16.7164	16.6452	15.9876	16.5514	16.5898	15.9445	16.2863	16.5804	NaN	16.4308	NaN	14.9301	A2ALK8	Ptpn3	Tyrosine-protein phosphatase non-receptor type 3
18.8479	18.8467	18.5648	18.6591	18.7148	19.5286	19.0511	19.2628	18.2364	18.7994	18.3907	18.5965	A2ALS5	Rap1gap	Rap1 GTPase-activating protein 1
17.4724	16.5829	NaN	NaN	19.2169	18.0357	17.9491	17.8633	NaN	NaN	NaN	NaN	A2ALS5;Q5SVL6	Rap1gap;Rap1gap2	Rap1 GTPase-activating protein 1
18.2894	18.2011	17.8861	18.064	17.0602	17.6081	17.6125	17.6198	17.2187	18.5711	18.0102	18.0153	A2ALU4	Shroom2	Protein Shroom2
19.1621	18.766	18.2563	18.5049	17.775	17.8724	18.1333	17.9625	17.0984	17.8202	17.9492	18.0927	Q9QXN0;A2ALU4;Q1W617	Shroom2;Shroom4	Protein Shroom2
17.6917	17.8691	18.0608	18.0046	18.766	18.1692	18.4373	18.2128	18.5841	17.859	18.9189	18.6799	A2ALW5	Dnajc25	DnaJ homolog subfamily C member 25
20.9459	20.3211	20.654	20.1332	22.6584	21.8987	21.8727	21.7756	23.1612	23.2185	22.7348	22.9619	A2AM05	Cntln	Centlein
15.6032	15.4822	16.0021	15.7394	NaN	NaN	NaN	NaN	NaN	NaN	NaN	NaN	A2AM29	Mllt3	Protein AF-9
NaN	NaN	NaN	NaN	NaN	NaN	NaN	NaN	15.9819	14.7542	17.246	NaN	A2AMZ4	Ndufaf8	NADH dehydrogenase [ubiquinone] 1 alpha subcomplex assembly factor 8
20.0821	20.2989	20.0559	20.2302	20.1332	20.3101	20.2989	20.1946	19.4656	19.4257	19.2968	19.221	A2AN08	Ubr4	E3 ubiquitin-protein ligase UBR4
17.8735	18.1404	17.6209	18.0013	17.8035	18.5899	18.3043	18.4332	18.2652	18.505	18.1401	18.2368	A2AP18	Plch2	1-phosphatidylinositol 4,5-bisphosphate phosphodiesterase eta-2
17.05	17.1241	16.6996	16.9097	17.5569	17.3844	17.4645	17.2209	17.4566	18.0375	17.5681	17.3496	A2AP18;Q4KWH5	Plch1;Plch2	1-phosphatidylinositol 4,5-bisphosphate phosphodiesterase eta-2
18.5176	18.8558	18.4929	18.6786	17.7501	17.5756	17.612	17.9053	17.2736	17.1929	17.6801	17.259	A2APT9	Klhdc7a	Kelch domain-containing protein 7A
19.6785	19.4064	19.4267	19.4448	19.3327	19.3699	19.2289	19.2116	19.3152	19.23	19.1416	19.039	A2APV2	Fmnl2	Formin-like protein 2
20.9459	20.9243	20.9882	20.9951	21.1143	21.0088	21.1015	20.9742	20.7307	20.5069	20.4067	20.1704	Q6ZPF4;A2APV2	Fmnl2;Fmnl3	Formin-like protein 2
18.9175	18.5941	18.3539	18.2599	18.4564	18.4625	18.0878	18.4122	18.6084	18.2962	18.1564	18.4126	Q9JL26;A2APV2	Fmnl1;Fmnl2	Formin-like protein 2
15.6812	15.0375	NaN	NaN	15.8854	15.7429	14.5975	NaN	16.9299	16.8059	16.5187	18.0028	A2APX8	Scn1a	Sodium channel protein type 1 subunit alpha
16.253	15.5907	15.8746	15.5419	18.4644	18.0697	17.6425	18.1068	17.6754	17.5979	16.7851	17.6664	A2APX8;A2ASI5	Scn1a;Scn3a	Sodium channel protein type 1 subunit alpha
18.4341	18.048	18.175	17.437	19.7491	19.7521	19.7099	19.8538	20.0559	20.1079	19.2932	19.4682	A2APX8;B1AWN6;A2ASI5	Scn1a;Scn2a;Scn3a	Sodium channel protein type 1 subunit alpha
18.5018	17.9101	18.1658	17.4702	19.8682	19.6247	19.6757	19.872	20.1457	19.8485	19.2938	19.5475	A2APX8;B1AWN6;Q9WTU3;Q9ER60;A2ASI5;Q62205	Scn1a;Scn2a;Scn3a;Scn8a	Sodium channel protein type 1 subunit alpha
16.9521	16.9278	16.9123	16.8918	18.7161	18.2934	18.242	18.254	18.7531	18.7356	18.3312	NaN	A2APX8;B1AWN6;Q9JJV9;Q9ER60;Q62205	Scn1a;Scn2a	Sodium channel protein type 1 subunit alpha
17.9122	17.5155	17.7436	17.465	19.1838	18.4015	18.63	18.5801	19.5316	19.48	20.0156	20.0292	A2APY7	Ndufaf5	Arginine-hydroxylase NDUFAF5, mitochondrial
19.6265	19.8942	20.6096	19.4555	19.738	20.2066	20.5069	20.1332	19.196	20.0156	19.9459	19.6146	A2AQ07	Tubb1	Tubulin beta-1 chain
22.2155	22.2736	22.1856	22.1426	23.8288	22.9847	22.3484	20.4375	23.8288	23.0756	22.5915	22.8365	Q7TMM9;A2AQ07;P99024;P68372;Q9CWF2;Q922F4	Tubb1;Tubb2a;Tubb2b;Tubb4b;Tubb5;Tubb6	Tubulin beta-1 chain
27.0609	27.4629	27.6181	27.2262	27.7708	28.1312	27.9146	27.9316	27.9146	28.203	27.7453	27.8858	Q7TMM9;A2AQ07;Q9D6F9;P99024;P68372;Q9CWF2;Q9ERD7;Q922F4	Tubb1;Tubb2a;Tubb2b;Tubb3;Tubb4a;Tubb4b;Tubb5;Tubb6	Tubulin beta-1 chain
21.4324	20.9459	NaN	20.7056	22.7634	22.417	22.4324	22.502	22.4451	22.2096	22.2477	22.3294	A2AQ07;Q9ERD7;Q922F4	Tubb1;Tubb3;Tubb6	Tubulin beta-1 chain
19.1869	19.3865	19.108	19.2605	18.4855	19.0752	18.6302	18.7915	16.7775	17.4275	16.8929	17.1319	A2AQ19	Rtf1	RNA polymerase-associated protein RTF1 homolog
20.1457	19.8569	19.9882	19.8607	19.4123	19.5253	19.6317	19.6852	19.273	19.8205	19.7328	19.4531	A2AQ25	Skt	Sickle tail protein
16.318	NaN	NaN	NaN	NaN	NaN	NaN	NaN	NaN	NaN	NaN	NaN	A2AQH4	Bcorl1	BCL-6 corepressor-like protein 1
17.3126	NaN	NaN	NaN	NaN	NaN	NaN	NaN	NaN	NaN	NaN	NaN	A2AQP0	Myh7b	Myosin-7B
20.6186	21.9243	22.3988	23.5522	20.5823	18.4044	19.0152	21.6051	20.9742	18.992	20.6628	21.0156	Q5SX40;Q02566;P13541;O08638;Q5SX39;A2AQP0;P13542;Q91Z83	Myh11;Myh7b	Myosin-7B
21.4825	21.7265	22.2989	21.9134	22.2036	21.9707	22.2185	21.5451	22.5915	22.6886	22.9847	22.6649	Q5SX40;Q02566;P13541;O08638;Q6URW6;Q5SX39;A2AQP0;Q61879;P13542;Q8VDD5;Q91Z83	Myh10;Myh11;Myh14;Myh7b;Myh9	Myosin-7B
21.4726	20.9672	21.1269	20.9459	20.2877	20.4874	20.5731	20.6886	20.0156	19.6898	19.5526	19.414	A2AR02	Ppig	Peptidyl-prolyl cis-trans isomerase G
NaN	16.1399	15.272	16.1503	14.4951	NaN	NaN	NaN	14.7497	NaN	NaN	NaN	A2AR50	Ralgps1	Ras-specific guanine nucleotide-releasing factor RalGPS1
20.3645	20.5069	20.4874	21.0691	19.2382	19.0897	19.0571	18.9605	19.5803	18.9296	19.3246	18.8007	A2ARA8	Itga8	Integrin alpha-8
16.4945	16.6989	16.8295	16.5212	17.214	16.4674	16.5355	16.5288	18.1067	16.375	NaN	NaN	A2ARP1	Ppip5k1	Inositol hexakisphosphate and diphosphoinositol-pentakisphosphate kinase 1
16.401	16.9508	16.5401	16.6496	NaN	16.4015	16.0847	16.2794	NaN	15.6488	NaN	14.9352	Q6ZQB6;A2ARP1	Ppip5k1;Ppip5k2	Inositol hexakisphosphate and diphosphoinositol-pentakisphosphate kinase 1
19.6952	19.8475	19.4724	19.8786	19.3447	19.7749	19.3827	19.4789	18.1932	19.2081	18.6371	18.2736	A2ARS0	Ankrd63	Ankyrin repeat domain-containing protein 63
NaN	NaN	NaN	NaN	15.4618	NaN	NaN	NaN	15.9655	NaN	NaN	NaN	A2ARV4	Lrp2	Low-density lipoprotein receptor-related protein 2
17.6645	18.4571	18.053	18.135	19.6583	19.0979	19.3797	19.2125	19.8099	19.4063	19.3199	19.4188	A2ARZ3	Fsip2	Fibrous sheath-interacting protein 2
16.5315	13.9161	16.0128	15.4965	15.1806	16.8379	17.0606	14.9301	15.9429	NaN	16.0969	NaN	A2ASA8	Itpripl1	Inositol 1,4,5-trisphosphate receptor-interacting protein-like 1
13.77	NaN	15.9656	NaN	16.117	NaN	NaN	NaN	14.0781	14.6275	NaN	NaN	A2ASI5	Scn3a	Sodium channel protein type 3 subunit alpha
16.6567	15.6994	16.3438	16.0769	18.1055	17.7148	17.8096	17.6647	18.6044	18.6446	18.2793	18.1271	B1AWN6;Q9ER60;A2ASI5;Q62205	Scn2a;Scn3a	Sodium channel protein type 3 subunit alpha
26.067	26.0084	26.1115	26.1546	23.417	23.5404	23.9933	23.867	22.6475	23.3778	23.48	22.9812	A2ASQ1	Agrn	Agrin
19.4313	19.0688	19.1144	19.2587	17.4898	18.8601	19.2775	19.4951	16.6522	17.9136	18.3686	18.2622	A2ASS6	Ttn	Titin
21.5638	21.0886	21.2933	20.85	22.9116	22.2961	22.4874	22.6364	23.2961	22.6209	23.0625	23.074	A2ASZ8	Slc25a25	Calcium-binding mitochondrial carrier protein SCaMC-2
18.3721	17.7017	17.9255	17.5041	19.7559	19.0816	19.2347	19.3886	19.9459	19.8472	20.0426	20.2066	A2ASZ8;Q6GQS1	Slc25a23;Slc25a25	Calcium-binding mitochondrial carrier protein SCaMC-2
18.7489	19.315	18.7592	19.213	18.1265	18.4705	18.3218	18.3576	17.8504	17.7464	17.3857	17.0338	A2AT37	Upf2	Regulator of nonsense transcripts 2
18.3169	18.2056	18.3995	17.8243	19.9742	19.1448	19.2211	19.5849	20.4476	20.1206	20.5638	20.7056	A2ATU0	Dhtkd1	Probable 2-oxoglutarate dehydrogenase E1 component DHKTD1, mitochondrial
22.6497	NaN	NaN	NaN	NaN	17.7802	NaN	18.4859	18.1001	15.8788	16.337	NaN	A2AU72	Armc3	Armadillo repeat-containing protein 3
18.6225	18.3777	18.29	18.6916	19.6491	NaN	19.6897	19.8445	19.6827	NaN	20.3321	NaN	A2AUM9	Cep152	Centrosomal protein of 152 kDa
NaN	NaN	NaN	NaN	NaN	NaN	NaN	NaN	15.7945	NaN	NaN	NaN	A2AV25	Fibcd1	Fibrinogen C domain-containing protein 1
17.3859	17.4787	17.1465	17.7288	NaN	15.4251	NaN	15.3732	16.5611	16.886	16.1646	NaN	A2AVA0	Svep1	Sushi, von Willebrand factor type A, EGF and pentraxin domain-containing protein 1
NaN	16.1062	16.8312	16.3155	NaN	16.8039	16.5578	16.1286	NaN	15.5507	16.6236	15.6106	A2AVJ5	Prr5l	Proline-rich protein 5-like
16.5978	NaN	15.9784	NaN	16.976	16.9305	16.884	17.1506	17.7661	16.635	17.4164	16.6766	A2AVZ9	Slc43a3	Solute carrier family 43 member 3
18.9808	19.2034	18.9872	19.2137	18.6121	18.9615	18.7856	18.7366	18.2671	18.1282	18.0218	17.8685	A2AWA9	Rabgap1	Rab GTPase-activating protein 1
16.7311	16.8577	16.9483	16.8165	NaN	16.7563	16.3611	NaN	NaN	NaN	NaN	NaN	A2AWL7	Mga	MAX gene-associated protein
20.9882	20.2419	19.9601	20.4067	NaN	19.171	19.1412	19.6119	20.5823	20.0426	20.4067	20.265	A2AWP8	Arhgef10l	Rho guanine nucleotide exchange factor 10-like protein
16.5413	17.2359	16.9011	17.0757	17.1393	17.0273	16.5098	16.8128	17.0555	16.1501	16.3698	16.3976	A2AWP8;Q8C033	Arhgef10;Arhgef10l	Rho guanine nucleotide exchange factor 10-like protein
17.2448	17.4891	17.4681	17.3305	17.2246	17.7813	17.5091	17.7247	17.5245	17.7243	17.475	17.0822	A2BDX3	Mocs3	Adenylyltransferase and sulfurtransferase MOCS3
20.0821	19.7119	19.8869	19.6466	19.8999	20.2302	20.2066	20.3962	19.4457	19.8424	19.9742	19.8433	A2BE28	Las1l	Ribosomal biogenesis protein LAS1L
20.3645	20.5165	20.1332	20.4972	17.6228	18.7645	18.4066	18.6002	17.1106	17.0978	NaN	16.7423	A2BH40	Arid1a	AT-rich interactive domain-containing protein 1A
19.0221	18.7432	18.4054	18.7972	16.4005	NaN	NaN	16.5482	NaN	NaN	NaN	NaN	E9Q4N7;A2BH40	Arid1a;Arid1b	AT-rich interactive domain-containing protein 1A
18.8655	19.5458	19.097	19.8985	19.2049	18.4366	18.8572	18.7652	18.7065	18.5526	18.8829	18.6697	P10107;A2BH40	Anxa1;Arid1a	AT-rich interactive domain-containing protein 1A
NaN	NaN	14.2766	NaN	NaN	NaN	NaN	NaN	NaN	NaN	NaN	NaN	Q8C8V1;A2CE44	Zxdb;Zxdc	Zinc finger X-linked protein ZXDB
19.0781	19.1307	19.0983	19.179	19.2775	19.3604	19.314	19.2436	18.9513	19.0968	18.7498	18.6578	A2CG49	Kalrn	Kalirin
21.0224	21.4324	20.7389	21.3156	20.7634	20.7307	20.4476	20.5356	20.0821	20.0951	19.8874	19.7597	A2CG49;Q0KL02	Kalrn;Trio	Kalirin
18.5376	19.1099	18.5883	18.9623	18.5499	18.7305	18.7776	18.6831	16.816	NaN	17.6631	17.2911	Q64096;A2CG49	Kalrn;Mcf2l	Kalirin
14.8568	NaN	NaN	NaN	13.3916	NaN	NaN	NaN	NaN	NaN	NaN	NaN	Q9CWR0;A2CG49	Arhgef25;Kalrn	Kalirin
17.2375	15.9863	16.6264	16.1211	NaN	NaN	NaN	NaN	NaN	NaN	NaN	NaN	A2CG63	Arid4b	AT-rich interactive domain-containing protein 4B
16.5223	16.7447	16.2922	16.7817	14.6222	15.6452	15.5279	15.021	NaN	NaN	NaN	NaN	A2CG63;F8VPQ2	Arid4a;Arid4b	AT-rich interactive domain-containing protein 4B
17.7994	18.3	17.8784	17.9958	17.6971	18.0651	17.8622	17.8077	17.633	17.4299	17.3959	17.3891	A2RSJ4	Uhrf1bp1l	UHRF1-binding protein 1-like
16.5915	16.8766	16.6263	16.7439	16.8166	17.0627	17.081	17.1529	17.4188	16.3893	16.1491	14.9962	A2RSQ0	Dennd5b	DENN domain-containing protein 5B
16.6869	16.9071	16.9375	NaN	16.8056	16.7098	16.4269	16.3706	NaN	16.7276	NaN	15.9796	Q6PAL8;A2RSQ0	Dennd5a;Dennd5b	DENN domain-containing protein 5B
16.2271	16.2242	16.7846	16.4328	16.0125	16.3885	15.8708	16.7445	16.2701	NaN	NaN	NaN	A2RSX7	Tyw5	tRNA wybutosine-synthesizing protein 5
17.7462	17.5816	17.6274	17.5642	17.0463	16.7379	16.6956	17.0674	NaN	NaN	NaN	NaN	A2RSY1	Kansl3	KAT8 regulatory NSL complex subunit 3
16.9461	17.0418	16.8442	16.7372	17.2821	15.653	15.431	16.191	NaN	NaN	15.3305	NaN	A2RSY6	Trmt1l	TRMT1-like protein
18.8374	18.8369	18.6582	18.6809	19.5861	20.0426	19.5079	19.5127	19.1789	19.4358	18.7701	18.7804	A2RT62	Fbxl16	F-box/LRR-repeat protein 16
19.3016	19.0427	19.3367	19.1373	19.7171	19.8137	19.8015	19.6432	19.3722	18.8445	18.9399	18.5777	A2RT67	Dennd3	DENN domain-containing protein 3
17.6134	18.0834	17.5678	18.3328	NaN	NaN	NaN	NaN	NaN	NaN	NaN	NaN	A2RTL5	Rsrc2	Arginine/serine-rich coiled-coil protein 2
15.9189	NaN	NaN	NaN	NaN	NaN	NaN	NaN	NaN	NaN	NaN	NaN	A2TJV2	Palm3	Paralemmin-3
17.9327	17.6342	17.5968	17.5658	NaN	NaN	NaN	NaN	NaN	NaN	NaN	NaN	A3KFM7	Chd6	Chromodomain-helicase-DNA-binding protein 6
NaN	17.9625	17.3402	17.5857	NaN	NaN	NaN	NaN	NaN	NaN	NaN	NaN	A3KFM7;Q09XV5	Chd6;Chd8	Chromodomain-helicase-DNA-binding protein 6
NaN	NaN	NaN	NaN	14.6949	NaN	14.3054	13.4645	15.8041	NaN	NaN	NaN	A3KFU9	Disp3	Protein dispatched homolog 3
NaN	16.0951	16.6658	NaN	15.6907	15.8321	16.6692	16.9614	NaN	17.2423	17.4628	16.415	A3KFX0	Nt5c1a	Cytosolic 5'-nucleotidase 1A
18.5914	19.1748	18.9694	19.088	19.0472	19.2359	19.1168	18.5483	18.4244	18.9201	19.2633	20.6096	A3KGB4	Tbc1d8b	TBC1 domain family member 8B
15.5681	14.9546	15.4794	15.6058	NaN	NaN	NaN	14.5447	NaN	NaN	NaN	NaN	A3KGF9	Ccdc9b	Coiled-coil domain-containing protein 9B
NaN	NaN	NaN	NaN	NaN	NaN	NaN	NaN	NaN	14.2886	NaN	NaN	A3KGF9;Q8VC31	Ccdc9;Ccdc9b	Coiled-coil domain-containing protein 9B
17.8463	18.164	17.953	17.9213	17.8493	17.4586	17.5088	17.6076	17.2156	17.2002	16.6544	NaN	A3KGS3	Ralgapa2	Ral GTPase-activating protein subunit alpha-2
16.5617	NaN	16.1464	NaN	17.0277	17.6304	17.7563	17.5232	15.8465	16.5363	15.8193	16.2721	Q6GYP7;A3KGS3	Ralgapa1;Ralgapa2	Ral GTPase-activating protein subunit alpha-2
19.5402	18.7427	19.1689	19.0606	19.1503	18.9418	19.4697	19.2946	19.0491	19.1717	18.9598	19.3275	A3KGV1	Odf2	Outer dense fiber protein 2
19.1581	19.5503	19.4135	19.406	18.543	19.0982	18.9547	18.9333	18.0491	18.6826	17.949	18.1558	A3KMP2	Ttc38	Tetratricopeptide repeat protein 38
15.4784	15.8163	14.9431	15.4346	15.4951	14.9198	14.5355	15.6066	NaN	NaN	NaN	NaN	A4Q9F0	Ttll7	Tubulin polyglutamylase TTLL7
NaN	NaN	16.8473	16.8928	16.682	17.2177	NaN	NaN	17.3287	NaN	NaN	NaN	A6H584	Col6a5	Collagen alpha-5(VI) chain
16.3023	15.879	16.1581	16.2163	NaN	NaN	NaN	NaN	NaN	NaN	NaN	NaN	A6H5X4	Phf11	PHD finger protein 11
17.5951	17.3358	17.4981	17.43	17.4711	17.02	17.4207	17.083	17.5694	16.9756	NaN	16.4997	A6H5Y3	Mtr	Methionine synthase
19.9882	19.9601	19.9216	19.9236	19.7081	20.0426	19.9742	19.9459	19.1215	19.344	19.3023	18.775	A6H5Z3	Exoc6b	Exocyst complex component 6B
19.2459	19.6244	19.5072	19.5259	19.7471	19.8584	19.7279	19.87	19.4723	19.3141	19.392	18.8022	Q8R313;A6H5Z3	Exoc6;Exoc6b	Exocyst complex component 6B
18.6715	18.0724	18.5093	18.0298	19.8913	19.0317	19.3431	19.3585	20.0426	19.6195	20.0559	20.0426	A6H611	Mipep	Mitochondrial intermediate peptidase
17.3041	16.9409	17.346	17.2991	NaN	NaN	NaN	NaN	NaN	NaN	NaN	NaN	A6H619	Phrf1	PHD and RING finger domain-containing protein 1
17.7677	17.3248	17.5136	17.5164	NaN	NaN	16.337	16.2985	NaN	NaN	NaN	NaN	A6H619;Q5U4C3	Phrf1;Scaf1	PHD and RING finger domain-containing protein 1
19.7378	19.0253	19.1225	18.8678	19.5577	20.2989	20.1946	20.2066	19.5995	20.0691	19.3353	19.9882	A6H630	Armt1	Damage-control phosphatase ARMT1
18.0556	18.1717	18.1292	18.089	17.6634	18.279	18.1659	18.2007	17.6452	17.6786	17.3053	17.3279	A6H6A9	Rabgap1l	Rab GTPase-activating protein 1-like
21.2477	21.5404	21.2302	21.9171	18.8752	18.9776	19.0401	19.0427	19.1172	18.5759	18.6566	18.6815	A6H6E2	Mmrn2	Multimerin-2
19.1824	19.3895	19.1868	19.3588	17.977	18.5443	18.5706	18.4067	17.5407	17.6703	17.6793	17.363	A6H8H2	Dennd4c	DENN domain-containing protein 4C
19.8276	19.7188	19.4647	19.63	18.5743	19.2391	19.227	18.9478	18.4932	18.0841	17.9962	17.4821	A6X8Z5	Arhgap31	Rho GTPase-activating protein 31
19.7115	19.323	19.4927	19.4008	20.9098	20.6006	20.6006	20.7553	21.2764	20.5165	20.7553	20.7307	A6X919	Dpy19l1	Probable C-mannosyltransferase DPY19L1
19.9601	20.7876	20.5069	20.68	19.7551	19.9459	20.1704	20.1825	19.2589	19.4098	19.6492	19.6882	A6X935	Itih4	Inter alpha-trypsin inhibitor, heavy chain 4
NaN	NaN	NaN	NaN	18.0431	NaN	NaN	17.6192	NaN	17.4151	NaN	NaN	Q3URS2;Q80VJ6;A7KBS4	Zscan4c;Zscan4d;Zscan4f	Zinc finger and SCAN domain containing protein 4D
16.789	16.9322	16.7697	16.9138	16.7119	16.1821	16.3342	16.295	NaN	NaN	NaN	NaN	A8C756	Thada	Thyroid adenoma-associated protein homolog
17.4193	17.3806	17.3669	17.3967	17.5364	17.76	17.712	17.7003	16.7218	17.4839	NaN	17.3554	A8Y5H7	Sec14l1	SEC14-like protein 1
16.2392	16.1872	NaN	NaN	NaN	NaN	NaN	NaN	NaN	NaN	NaN	NaN	A9JSM3	Tmem238	Transmembrane protein 238
17.1805	16.7258	16.4272	16.8445	16.6006	16.8988	16.7205	16.5091	NaN	16.2083	16.6732	16.2168	B0F2B4	Nlgn4l	Neuroligin 4-like
19.1979	19.0781	19.0966	19.0242	19.105	19.3703	19.3598	19.4229	19.8113	20.1457	19.5972	19.7977	B0F2B4;Q69ZK9;Q8BYM5	Nlgn2;Nlgn3;Nlgn4l	Neuroligin 4-like
16.6985	NaN	15.619	NaN	NaN	NaN	NaN	NaN	16.9992	15.8956	15.4615	NaN	Q99K10;B0F2B4;Q69ZK9;Q8BYM5	Nlgn1;Nlgn2;Nlgn3;Nlgn4l	Neuroligin 4-like
17.9166	18.1404	18.2424	18.1341	19.8812	19.2598	19.431	19.5992	19.5211	20.2419	19.2866	19.6704	Q99K10;B0F2B4;Q69ZK9	Nlgn1;Nlgn2;Nlgn4l	Neuroligin 4-like
19.4248	19.0187	19.1451	18.9148	19.9601	19.9299	19.7197	19.8117	20.2066	20.2764	19.8766	19.9316	B0V2N1	Ptprs	Receptor-type tyrosine-protein phosphatase S
18.3579	17.8619	18.2345	17.8061	19.46	19.2039	19.2873	19.2807	19.7128	19.5156	19.2292	19.3211	Q64487;B0V2N1	Ptprd;Ptprs	Receptor-type tyrosine-protein phosphatase S
16.3276	NaN	NaN	16.6282	NaN	NaN	NaN	NaN	NaN	NaN	NaN	NaN	B1AQ75	Krt36	Keratin, type I cuticular Ha6
23.0526	23.0105	22.6649	23.4551	24.9539	25.558	23.0674	23.8191	25.772	23.9316	25.0105	26.9428	Q497I4;Q9QWL7;A6BLY7;Q61897;B1AQ75;P08730;Q9Z2K1;Q61765;Q62168;P05784;P19001;P02535;Q6IFX2;Q61781;Q61414;A1L317;Q6IFX3	Krt10;Krt14;Krt16;Krt17;Krt18;Krt19;Krt33b;Krt35;Krt36;Krt42	Keratin, type I cuticular Ha6
16.7785	16.0686	NaN	NaN	NaN	NaN	NaN	NaN	NaN	NaN	NaN	16.8857	Q497I4;B1AQ75;Q62168	Krt35;Krt36	Keratin, type I cuticular Ha6
16.5818	17.5227	17.2704	NaN	NaN	NaN	NaN	NaN	NaN	NaN	NaN	18.4353	Q9D646;Q8K0Y2;Q61897;B1AQ75;Q61765	Krt33a;Krt33b;Krt34;Krt36	Keratin, type I cuticular Ha6
16.3239	17.3882	NaN	18.0153	17.2535	NaN	NaN	NaN	16.6808	NaN	NaN	NaN	B1AQJ2	Usp36	Ubiquitin carboxyl-terminal hydrolase 36
18.4226	18.6823	18.7777	18.5234	20.265	19.2036	19.4014	19.2343	19.9742	19.2164	19.9227	19.7228	B1AR13	Cisd3	CDGSH iron-sulfur domain-containing protein 3, mitochondrial
16.4365	14.8331	16.0151	15.4605	17.7861	17.6732	17.1402	17.5134	17.7409	18.2324	17.4747	17.7437	B1AS29	Grik3	Glutamate receptor ionotropic, kainate 3
16.1018	NaN	NaN	NaN	NaN	16.659	16.7896	17.3482	16.9448	17.0544	16.3633	NaN	B1AS29;Q60934;P39087	Grik1;Grik2;Grik3	Glutamate receptor ionotropic, kainate 3
NaN	NaN	NaN	NaN	15.5104	NaN	NaN	NaN	16.2662	15.7791	15.5524	15.0667	B1AT66	Slc16a6	Monocarboxylate transporter 7
18.3289	18.0251	18.3791	17.9049	19.1708	18.6914	18.6679	18.7348	18.4414	18.5982	18.9473	19.2049	B1AUE5	Pex10	Peroxisome biogenesis factor 10
17.3173	17.9041	17.5328	17.5646	18.0676	17.3833	17.457	17.8309	18.6666	19.0331	19.1986	18.936	B1AUH1	Ptpru	Receptor-type tyrosine-protein phosphatase U
19.4367	19.2781	19.1701	18.904	20.5356	19.5464	19.7226	19.7101	21.417	21.1143	21.3101	21.2989	B1AVD1	Xpnpep2	Xaa-Pro aminopeptidase 2
15.6357	NaN	NaN	NaN	NaN	NaN	NaN	NaN	NaN	NaN	NaN	NaN	B1AVH7	Tbc1d2	TBC1 domain family member 2A
17.1773	17.6146	17.4842	17.502	17.6854	17.7693	17.8331	17.7044	17.1731	16.9895	NaN	NaN	B1AVY7	Kif16b	Kinesin-like protein KIF16B
18.9392	19.1326	18.8004	19.2701	17.8174	18.3396	18.3089	18.2002	17.422	16.9622	17.2976	16.9222	O35071;B1AVY7;Q9EQW7;Q80TF6	Kif13a;Kif16b;Kif1c	Kinesin-like protein KIF16B
20.2185	20.1206	20.2535	20.1332	19.8263	19.8591	19.7792	19.6438	19.9459	19.9459	20.0156	19.8352	B1AVZ0	Uprt	Uracil phosphoribosyltransferase homolog
17.3042	16.6648	16.7745	16.7578	NaN	NaN	NaN	NaN	NaN	NaN	NaN	NaN	B1AWL2	Znf462	Zinc finger protein 462
18.4198	18.0037	18.3005	17.7752	19.3982	19.5336	19.2446	19.4003	19.9147	19.9742	19.669	19.6522	B1AWN6	Scn2a	Sodium channel protein type 2 subunit alpha
NaN	NaN	NaN	16.7008	NaN	NaN	NaN	NaN	NaN	NaN	NaN	NaN	B1AX39	Zcchc7	Zinc finger CCHC domain-containing protein 7
20.4874	20.265	20.4067	20.3101	19.6046	19.1264	19.522	19.3627	19.0024	18.9816	19.3538	18.9441	B1AXH1	Nhsl2	NHS-like protein 2
17.869	16.7233	17.2613	16.8679	19.3036	18.8085	19.3662	18.5196	19.6327	19.4544	20.6453	20.6186	B1AXP6	Tomm5	Mitochondrial import receptor subunit TOM5 homolog
18.3765	17.9417	18.1993	17.8031	19.6054	19.0116	19.1634	19.5048	19.6928	19.3683	19.1602	19.262	B1AXV0	Frrs1l	DOMON domain-containing protein FRRS1L
16.4707	16.3795	15.9323	16.4445	16.4051	15.93	15.0387	NaN	NaN	NaN	NaN	NaN	B1AY10	Nfx1	Transcriptional repressor NF-X1
19.8452	20.1581	19.9459	20.0156	20.002	20.0559	20.002	19.9882	19.359	19.4839	19.1429	18.9293	B1AY13	Usp24	Ubiquitin carboxyl-terminal hydrolase 24
19.668	19.0671	19.3295	19.3151	20.3211	20.265	20.5069	20.3321	20.4676	19.9459	20.1946	20.1704	B1AZA5	Tmem245	Transmembrane protein 245
21.1704	20.85	20.9171	20.8651	19.5571	19.6736	19.7976	19.687	18.9672	17.8454	18.1692	17.7008	B1AZI6	Thoc2	THO complex subunit 2
19.1248	18.8539	18.9907	18.8593	18.6582	18.5305	18.4765	18.6388	18.508	18.5748	18.4966	18.3874	B1AZP2	Dlgap4	Disks large-associated protein 4
20.5261	19.6536	20.3321	20.0559	19.2471	19.0374	NaN	19.0264	19.8889	18.813	19.5517	19.3061	B2B9E1	Triqk	Triple QxxK/R motif-containing protein
19.7894	20.3857	20.4972	20.1946	19.4781	19.7139	20.0821	19.4169	19.4013	20.0951	20.5731	20.2185	B2RPV6	Mmrn1	Multimerin-1
17.3375	16.8975	17.1104	17.1979	NaN	NaN	NaN	NaN	NaN	NaN	NaN	NaN	B2RQC2	Usp42	Ubiquitin carboxyl-terminal hydrolase 42
19.7901	20.0559	19.9459	20.002	19.7073	19.8624	19.7621	19.7241	19.0448	18.9836	18.7391	18.6455	B2RQC6	Cad	CAD protein
18.8816	18.6899	18.9439	18.7448	17.4221	17.4671	17.8869	17.8231	16.7684	16.6061	NaN	16.5865	B2RQE8	Arhgap42	Rho GTPase-activating protein 42
17.1726	17.2702	17.1233	16.9489	17.511	17.3419	17.2233	17.1574	18.5162	18.1131	18.1703	18.2031	B2RQR8;P0DPD9	Ece2	Endothelin-converting enzyme 2
18.9627	19.5583	18.8588	19.471	17.8541	18.0726	18.1707	18.1467	17.3863	17.3138	17.2533	17.2271	B2RR83	Ythdc2	3'-5' RNA helicase YTHDC2
18.4041	17.9986	18.2115	18.1006	17.1664	16.7291	16.8897	16.78	16.9153	NaN	NaN	NaN	B2RRD7	Brpf1	Peregrin
18.8997	19.3407	19.0353	19.2427	18.0975	18.3691	18.174	18.1398	16.7213	17.5253	17.4909	16.4628	B2RRE7	Otud4	OTU domain-containing protein 4
14.1426	14.2892	NaN	NaN	NaN	NaN	NaN	NaN	NaN	NaN	NaN	NaN	B2RRL2	Jrkl	Jerky protein homolog-like
15.684	16.2885	15.5459	16.0394	NaN	NaN	NaN	NaN	NaN	NaN	NaN	NaN	B2RS91	Rrn3	RNA polymerase I-specific transcription initiation factor RRN3
20.8423	20.2185	20.4576	20.0559	22.0393	21.9388	21.7836	21.9812	22.4601	22.4676	22.343	22.4626	B2RSH2	Gnai1	Guanine nucleotide-binding protein G(i) subunit alpha-1
21.6714	21.5823	21.6453	21.5069	22.1079	21.9812	22.1488	22.0691	21.9134	21.4273	21.6186	21.4775	B2RSH2;P08752	Gnai1;Gnai2	Guanine nucleotide-binding protein G(i) subunit alpha-1
26.2353	25.9111	26.4831	25.7182	26.7645	26.9869	26.632	26.9869	27.2353	27.5969	27.1312	26.7771	B2RSH2;Q3V3I2;P18872;P20612;P08752;Q8CGK7;Q6R0H7;P63094;Q9DC51;P50149	Gnai1;Gnai2;Gnai3;Gnal;Gnao1;Gnas;Gnat2	Guanine nucleotide-binding protein G(i) subunit alpha-1
22.5638	22.5213	22.9601	22.6649	22.7735	23.4425	23.4298	23.5754	22.8404	23.7796	23.6209	23.5754	B2RSH2;P18872;P08752;Q9DC51	Gnai1;Gnai2;Gnai3;Gnao1	Guanine nucleotide-binding protein G(i) subunit alpha-1
24.3844	24.0609	24.0526	23.976	21.8113	24.6971	24.632	24.5638	24.867	24.5638	24.2961	24.5812	B2RSH2;Q3V3I2;P20612;P08752;Q9DC51;P50149	Gnai1;Gnai2;Gnai3;Gnat2	Guanine nucleotide-binding protein G(i) subunit alpha-1
23.3239	22.9566	23.3645	23.2679	23.9043	22.9742	22.7035	22.8595	22.9951	22.6907	22.7389	22.2332	B2RSH2;P08752;Q9DC51	Gnai1;Gnai2;Gnai3	Guanine nucleotide-binding protein G(i) subunit alpha-1
15.4898	16.179	15.998	16.4175	17.2137	16.4062	16.394	16.2563	17.0381	15.9619	15.7562	16.0852	B2RU40	Prrt4	Proline-rich transmembrane protein 4
19.8221	19.6151	19.6993	19.8457	20.1332	19.9601	19.9742	19.8537	20.4676	19.8569	20.1457	19.9159	B2RU80	Ptprb	Receptor-type tyrosine-protein phosphatase beta
16.595	17.2494	17.5217	17.5003	16.4889	16.4237	16.7558	16.5335	16.6331	15.977	16.639	15.5748	P17225;B2RU80;Q8BHD7	Ptbp1;Ptbp3;Ptprb	Receptor-type tyrosine-protein phosphatase beta
18.5168	18.2728	17.9899	18.3744	17.8323	17.9946	17.9196	18.0028	17.7186	18.3626	17.5045	18.3658	B2RUJ5	Apba1	Amyloid-beta A4 precursor protein-binding family A member 1
17.1096	17.1385	16.4666	16.8963	16.9649	16.8914	17.1718	16.7106	16.979	16.7964	16.5475	16.9195	P98084;B2RUJ5	Apba1;Apba2	Amyloid-beta A4 precursor protein-binding family A member 1
16.2179	16.2889	16.5754	15.9949	16.7021	16.3539	16.7262	15.5726	16.5936	16.7217	16.4864	NaN	B2RUP2	Unc13d	Protein unc-13 homolog D
15.6826	NaN	NaN	NaN	NaN	NaN	NaN	NaN	17.1124	NaN	NaN	NaN	B2RUR4	Kprp	Keratinocyte proline-rich protein
17.4868	17.8614	17.8544	17.6141	17.2858	17.8145	17.6536	17.7045	17.171	17.362	17.4219	17.1181	B2RUR8	Otud7b	OTU domain-containing protein 7B
17.8463	17.6148	17.5851	17.5524	17.2436	17.807	18.0623	17.8888	17.4195	17.5196	17.0539	17.1761	B2RUR8;Q8R554	Otud7a;Otud7b	OTU domain-containing protein 7B
16.4098	17.1826	16.9489	17.118	NaN	NaN	NaN	NaN	NaN	NaN	NaN	NaN	B2RVL6	Zcchc24	Zinc finger CCHC domain-containing protein 24
17.7518	18.3211	17.4207	17.9994	16.486	16.7857	16.7124	17.102	NaN	15.7577	NaN	NaN	B2RWS6	Ep300	Histone acetyltransferase p300
19.5309	19.7822	19.3838	19.8892	18.4177	18.7612	18.7111	18.8738	18.3521	17.355	17.7994	17.1323	B2RWS6;P45481	Crebbp;Ep300	Histone acetyltransferase p300
16.8832	17.2333	16.9766	17.3374	16.367	16.6496	16.2203	16.1635	14.9832	15.4624	15.9343	NaN	B2RX14	Tut4	Terminal uridylyltransferase 4
17.9172	18.4108	17.6316	18.1078	17.2807	16.6969	17.0298	16.8912	NaN	NaN	NaN	NaN	B2RX14;Q5BLK4	Tut4;Tut7	Terminal uridylyltransferase 4
15.9496	15.2517	14.1517	14.3187	NaN	14.3384	13.3452	NaN	NaN	NaN	NaN	NaN	B2RXA1	Plcxd2	PI-PLC X domain-containing protein 2
19.2806	19.1634	19.2964	19.1952	19.4266	19.4254	19.4175	19.3667	19.2949	18.9198	18.948	18.6532	B2RXC1	Trappc11	Trafficking protein particle complex subunit 11
18.7506	19.2471	19.1608	19.4223	18.5019	18.6882	18.5826	18.6687	18.0221	18.1232	17.8218	17.7925	B2RXR6	Ankrd44	Serine/threonine-protein phosphatase 6 regulatory ankyrin repeat subunit B
16.415	16.0319	15.9425	NaN	NaN	NaN	NaN	NaN	NaN	NaN	NaN	NaN	Q505D1;B2RXR6	Ankrd28;Ankrd44	Serine/threonine-protein phosphatase 6 regulatory ankyrin repeat subunit B
21.1269	20.7634	21.002	20.7307	21.3962	20.7634	20.9388	20.9024	21.7265	21.5869	21.9707	21.895	B2RXS4	Plxnb2	Plexin-B2
19.0238	18.3333	18.5409	18.3097	19.6176	18.4637	18.7816	18.4228	19.1499	17.7198	18.0842	18.3014	Q9QZC2;Q3UH93;B2RXS4	Plxnb2;Plxnc1;Plxnd1	Plexin-B2
17.4326	18.2178	17.8535	17.9688	17.421	17.5478	17.5538	17.5027	17.4551	17.7239	17.3335	17.4209	B2RY04	Dock5	Dedicator of cytokinesis protein 5
19.2895	19.6957	19.4405	19.9048	18.7523	18.9544	18.7352	19.1961	18.7972	19.2196	19.2963	18.9241	B2RY04;Q8BUR4	Dock1;Dock5	Dedicator of cytokinesis protein 5
16.099	15.6291	15.1432	15.7945	15.8814	NaN	NaN	NaN	15.5007	NaN	NaN	NaN	B2RY50	Armc4	Armadillo repeat-containing protein 4
21.9352	21.6843	21.6497	21.7223	20.4273	20.3211	20.3645	20.4576	19.6364	19.2834	19.2453	18.9112	B2RY56	Rbm25	RNA-binding protein 25
19.2723	18.6437	18.7682	19.0135	19.8302	19.5391	19.4365	19.5097	20.1946	20.0292	19.6859	20.0426	B5TVM2	Ildr2	Immunoglobulin-like domain-containing receptor 2
19.9882	19.7962	19.9236	19.6084	20.9171	20.4972	20.5545	20.6714	21.2243	21.2243	21.6628	21.6886	B7ZMP1	Xpnpep3	Xaa-Pro aminopeptidase 3
18.5126	18.7264	18.2125	18.3419	18.6744	18.7271	18.4537	18.7934	18.2597	18.6577	18.1564	18.1761	Q7M6Z4;Q9QXL2;Q9QXL1;B7ZNG0	Kif21a;Kif21b;Kif7	Kinesin-like protein KIF7
18.8856	19.0621	18.7621	19.3553	18.7004	18.0677	18.2034	18.3212	18.8505	18.7813	19.163	18.9985	B8JK39	Itga9	Integrin alpha-9
16.772	17.2009	17.1226	17.0249	16.3855	17.2281	17.1564	17.2746	16.3258	17.0903	17.1758	17.335	B8ZXI1	Qtrt2	Queuine tRNA-ribosyltransferase accessory subunit 2
17.4474	17.2351	16.9807	16.939	17.6141	17.5118	17.5202	17.5003	17.5238	18.1596	17.4972	17.9272	B9EHT4	Clip3	CAP-Gly domain-containing linker protein 3
20.0156	19.7128	19.749	19.6516	20.1332	20.0156	20.0292	20.0426	20.3538	19.9192	19.9882	19.9882	B9EJ80	Pdzd8	PDZ domain-containing protein 8
21.6096	21.2419	21.3045	21.1642	20.8191	20.4676	20.6186	20.6714	20.4775	20.343	20.5165	20.2302	B9EJ86	Osbpl8	Oxysterol-binding protein-related protein 8
20.0559	19.6525	19.6979	19.6336	19.7665	19.1332	19.4275	19.4421	19.3579	18.5628	18.5538	18.4939	B9EJ86;Q9ER64	Osbpl5;Osbpl8	Oxysterol-binding protein-related protein 8
18.8803	19.2028	18.8763	19.0373	18.3433	18.6728	18.3981	18.5219	18.5009	19.1395	18.7791	18.5997	B9EJA2	Cttnbp2	Cortactin-binding protein 2
17.2894	16.9879	16.8474	NaN	17.9907	17.4293	16.5559	17.9575	19.5391	17.6211	17.2633	16.8539	B9EJI9	Tmem229a	Transmembrane protein 229A
17.2475	17.1213	17.3038	17.2689	17.0983	16.6768	16.7112	16.7282	NaN	16.7888	NaN	NaN	B9EJR8	Dnaaf5	Dynein assembly factor 5, axonemal
16.3634	16.7967	16.1526	16.0849	15.8634	15.4876	15.6284	15.4006	15.4957	15.0632	NaN	NaN	B9EJV3	Greb1l	GREB1-like protein
16.4895	17.0021	16.8304	16.7218	16.4395	15.231	15.8994	15.5574	NaN	NaN	16.1572	NaN	B9EKI3	Tmf1	TATA element modulatory factor
19.9601	20.0821	19.8458	20.0156	19.3227	19.4322	19.2352	19.6248	19.5565	19.7296	19.4789	19.3541	B9EKR1	Ptprz1	Receptor-type tyrosine-protein phosphatase zeta
17.4817	18.4199	17.6243	18.3866	NaN	NaN	NaN	NaN	NaN	NaN	NaN	NaN	B9EKX1	Ptchd4	Patched domain-containing protein 4
19.5643	19.3075	19.5208	19.2582	20.9882	20.6186	20.6714	20.8269	21.1825	20.68	20.6714	20.6971	C0HK80;C0HK79	Arxes1;Arxes2	Adipocyte-related X-chromosome expressed sequence 1
19.682	19.2416	19.7394	19.2986	16.9751	17.3673	17.1679	17.0836	NaN	16.1928	15.6997	NaN	C0HKD8;C0HKD9	Mfap1a;Mfap1b	Microfibrillar-associated protein 1A
18.4979	18.7652	19.2839	18.5172	17.9597	19.0137	18.7139	18.6963	18.0254	19.2127	19.2922	19.2852	C0HKG5;C0HKG6	Rnaset2a;Rnaset2b	Ribonuclease T2-A
17.9372	18.0492	18.1028	18.1631	17.0306	16.9585	17.0598	16.9064	15.7411	14.8275	15.0511	14.7849	D0QMC3	Mndal	Myeloid cell nuclear differentiation antigen-like protein
17.663	15.9905	15.8949	16.1835	NaN	NaN	NaN	NaN	NaN	NaN	NaN	NaN	O35368;D0QMC3	Ifi203;Mndal	Myeloid cell nuclear differentiation antigen-like protein
17.8258	18.1853	18.3704	18.3082	NaN	17.5765	17.7257	17.4929	NaN	NaN	NaN	NaN	P0DOV2;D0QMC3	Ifi204;Mndal	Myeloid cell nuclear differentiation antigen-like protein
NaN	NaN	NaN	18.2013	NaN	NaN	NaN	NaN	NaN	NaN	NaN	NaN	D2EAC2	Zbed6	Zinc finger BED domain-containing protein 6
18.0669	17.1921	17.4624	18.0624	19.3786	18.9745	NaN	18.1589	19.4395	18.6768	NaN	NaN	D3KU66;D3KU67	Asmt	Acetylserotonin O-methyltransferase
14.4984	NaN	NaN	NaN	14.9974	NaN	NaN	14.0516	16.1788	16.4283	15.6788	16.4544	D3YVE8	Slc35g2	Solute carrier family 35 member G2
17.3618	17.0299	17.3189	16.7926	17.9808	18.5275	18.306	18.5601	18.8387	19.6987	19.0472	19.1661	D3YVF0	Akap5	A-kinase anchor protein 5
18.2398	18.331	18.4373	18.4033	19.0494	19.2635	19.2762	19.0731	19.2805	19.819	20.2764	20.0951	D3YX43	Vsig10	V-set and immunoglobulin domain-containing protein 10
20.1206	19.8332	20.0426	19.9459	18.5567	18.829	18.8709	18.8429	18.9593	18.5687	18.5312	18.4645	D3YXG0	Hmcn1	Hemicentin-1
16.9745	17.0041	16.9658	17.1928	NaN	NaN	NaN	NaN	NaN	NaN	NaN	NaN	D3YXK1	Samd1	Atherin
21.68	21.6497	21.7307	21.6671	19.0055	19.4042	19.2378	19.2115	17.3692	18.0577	17.9708	17.3373	D3YXK2	Safb	Scaffold attachment factor B1
21.7836	21.9495	21.8839	21.9388	18.9443	19.8827	19.6682	19.887	NaN	17.6784	18.0725	17.3606	Q80YR5;D3YXK2	Safb;Safb2	Scaffold attachment factor B1
NaN	17.0525	17.6326	17.0613	14.78	15.2981	14.8301	14.7555	NaN	NaN	NaN	NaN	Q9WV02;D3YXK2	Rbmx;Safb	Scaffold attachment factor B1
18.7673	NaN	NaN	NaN	NaN	NaN	NaN	NaN	18.7356	18.2483	18.2037	18.4208	D3YXS5	Kif28p	Kinesin-like protein KIF28P
16.2313	NaN	NaN	NaN	NaN	NaN	NaN	NaN	NaN	NaN	NaN	NaN	D3YY23	Lonrf1	LON peptidase N-terminal domain and RING finger protein 1
18.3653	17.9942	18.99	19.3737	17.8995	NaN	18.4107	18.9443	NaN	19.9127	NaN	21.0156	D3YYU8	Obsl1	Obscurin-like protein 1
18.0128	17.7171	18.2519	18.1945	19.3346	18.7935	18.8774	18.9424	19.4556	19.3333	19.5166	19.5411	D3YZG8	Mthfd2l	Probable bifunctional methylenetetrahydrofolate dehydrogenase/cyclohydrolase 2
17.136	16.8357	16.7645	16.7363	17.7671	17.8326	17.4904	17.4183	17.9241	18.05	17.4533	17.4461	D3YZI9	Pgbd5	PiggyBac transposable element-derived protein 5
19.0812	19.5741	19.0071	19.5382	18.2584	18.6547	18.551	18.6813	17.2946	18.115	18.15	18.1468	D3YZP9	Ccdc6	Coiled-coil domain-containing protein 6
18.344	18.1215	17.9458	17.8411	18.7556	18.8508	18.6314	18.9022	18.6733	19.483	18.8609	19.0244	D3YZU1	Shank1	SH3 and multiple ankyrin repeat domains protein 1
19.8403	19.329	19.4792	19.4644	NaN	19.4691	19.3782	19.437	NaN	19.3515	19.0738	18.8331	Q80Z38;Q4ACU6;D3YZU1	Shank1;Shank2;Shank3	SH3 and multiple ankyrin repeat domains protein 1
16.6616	NaN	NaN	15.1883	NaN	16.1618	NaN	NaN	17.0728	NaN	17.7091	17.9607	Q80Z38;D3YZU1	Shank1;Shank2	SH3 and multiple ankyrin repeat domains protein 1
19.4596	19.3125	19.4918	19.3147	20.4676	20.2302	20.417	20.2989	20.8423	20.1946	20.4576	20.3752	D3Z2R5	Selenon	Selenoprotein N
18.7723	19.4515	19.0665	19.6743	16.0915	17.5595	17.5912	17.4722	NaN	NaN	NaN	NaN	D3Z4I3	Rbm24	RNA-binding protein 24
15.6181	NaN	NaN	NaN	NaN	17.137	16.7613	16.5387	NaN	17.2036	17.4263	17.0969	D3Z4S3	Ptrhd1	Putative peptidyl-tRNA hydrolase PTRHD1
17.789	18.0637	18.7249	17.8414	17.82	18.5865	18.9061	19.0206	17.9253	18.7907	18.8982	18.3274	D3Z6Q9	Bin2	Bridging integrator 2
20.8346	21.1519	20.8034	20.7471	21.5498	21.4726	21.3045	21.5356	21.2361	22.5333	22.2707	22.4425	O08539;D3Z6Q9;Q7TQF7	Amph;Bin1;Bin2	Bridging integrator 2
15.5763	16.8129	16.3345	16.651	18.0396	16.776	16.6816	16.5745	17.2612	15.6663	15.9596	16.208	D3Z6S9	Erich6	Glutamate-rich protein 6
22.3129	21.8191	21.9707	21.7348	23.0592	22.743	22.7614	22.8519	23.3376	23.1079	23.2679	23.2821	D3Z7P3	Gls	Glutaminase kidney isoform, mitochondrial
17.2187	16.8828	16.879	17.214	17.4274	17.2913	17.061	17.4625	NaN	NaN	NaN	NaN	D3Z7P3;Q571F8	Gls;Gls2	Glutaminase kidney isoform, mitochondrial
18.9471	18.0217	18.1339	17.8528	18.8643	18.326	19.2036	18.4746	18.6063	18.6885	19.6558	19.3991	D3Z7Q2	Smim20	Small integral membrane protein 20
16.6988	15.7623	16.9833	NaN	17.5686	16.6018	16.5768	16.7745	18.2815	18.034	18.8409	18.6311	D7PDD4	Mpig6b	Megakaryocyte and platelet inhibitory receptor G6b
NaN	NaN	NaN	NaN	NaN	NaN	16.074	13.3866	NaN	NaN	NaN	NaN	E0CZ16	Klhl3	Kelch-like protein 3
17.512	17.2075	16.7416	17.0216	15.5824	15.6861	NaN	NaN	NaN	NaN	NaN	NaN	E1U8D0	Soga1	Protein SOGA1
19.0473	18.9917	18.8818	18.7787	18.2887	18.3433	18.5931	18.6068	18.4961	18.9613	18.4934	18.6646	Q3UHU5;Q6NZL0;E1U8D0	Mtcl1;Soga1;Soga3	Protein SOGA1
19.4271	18.9794	18.9999	19.0594	20.1581	19.716	19.7647	19.6128	20.3645	19.6893	19.9882	19.6609	E2JF22	Piezo1	Piezo-type mechanosensitive ion channel component 1
19.3524	18.5514	18.5848	17.6817	20.7389	20.4972	20.2877	20.5069	21.4874	21.7098	21.4825	21.4425	E9PUL5	Prrt2	Proline-rich transmembrane protein 2
24.6595	25.1565	24.6431	25.0148	22.7035	23.0772	22.9388	22.7471	22.5261	22.9495	22.9566	22.7655	E9PV24	Fga	Fibrinogen alpha chain
15.8845	16.3419	16.9159	15.9596	NaN	16.6415	16.9548	16.7531	NaN	16.634	16.4412	NaN	E9PV86	Mctp1	Multiple C2 and transmembrane domain-containing protein 1
19.9882	20.2419	20.0156	20.1704	19.7528	19.9742	19.8228	19.7985	19.133	18.9629	18.7266	18.4353	E9PVA8	Gcn1	eIF-2-alpha kinase activator GCN1
16.8196	16.2925	16.2775	16.1722	17.2399	16.8297	16.9772	16.7703	17.4846	17.0344	17.3801	17.301	E9PVB5	Ttc17	Tetratricopeptide repeat protein 17
15.8322	17.023	16.839	16.9399	NaN	15.9878	17.1945	NaN	NaN	NaN	NaN	NaN	E9PVD3	Dchs1	Protocadherin-16
18.8019	19.2784	18.9943	19.2258	18.1546	18.4006	18.391	18.3648	17.5085	17.766	17.7346	17.3619	E9PXF8	Sbf2	Myotubularin-related protein 13
19.2888	19.0685	18.6984	19.0375	18.5453	18.8249	18.4996	18.658	18.8504	18.7758	17.7392	17.6825	Q6ZPE2;E9PXF8	Sbf1;Sbf2	Myotubularin-related protein 13
16.2234	15.9888	15.5834	15.3548	NaN	NaN	NaN	NaN	16.5264	NaN	NaN	NaN	E9PY46	Ift140	Intraflagellar transport protein 140 homolog
18.6454	18.6552	18.4663	18.7668	16.6355	16.931	16.827	17.1187	NaN	16.0292	15.6193	NaN	E9PYH6	Setd1a	Histone-lysine N-methyltransferase SETD1A
NaN	13.3954	14.2651	14.6938	NaN	NaN	NaN	NaN	NaN	NaN	NaN	NaN	Q8CFT2;E9PYH6	Setd1a;Setd1b	Histone-lysine N-methyltransferase SETD1A
19.5211	19.9237	19.6628	19.8606	19.3674	19.2694	19.1234	19.165	18.8916	18.8055	18.1288	18.0364	E9PYK3	Parp4	Protein mono-ADP-ribosyltransferase PARP4
16.7451	16.6427	16.2026	16.8413	NaN	NaN	NaN	NaN	NaN	NaN	NaN	NaN	E9PYL2	Prr12	Proline-rich protein 12
17.3266	16.5185	16.5409	16.5382	18.0559	17.9902	17.9888	18.3124	18.4325	18.6803	18.5886	18.5396	E9PZ19	Igsf9b	Protein turtle homolog B
19.0378	19.4126	18.848	19.2612	18.5704	18.2383	18.0539	17.9632	17.5473	17.2799	17.2334	16.2085	E9PZJ8	Ascc3	Activating signal cointegrator 1 complex subunit 3
20.0559	19.8899	19.8833	20.002	19.4161	19.1308	19.2723	19.1264	18.8926	18.7738	18.1719	18.21	E9PZM4	Chd2	Chromodomain-helicase-DNA-binding protein 2
19.4391	19.6171	19.7177	19.8494	18.9079	19.1787	19.1552	19.2134	18.4678	19.1587	19.6143	18.9329	P40201;E9PZM4	Chd1;Chd2	Chromodomain-helicase-DNA-binding protein 2
17.9585	18.6765	18.2406	18.5223	16.3772	17.0802	16.3296	16.3397	NaN	NaN	NaN	NaN	E9Q1P8	Irf2bp2	Interferon regulatory factor 2-binding protein 2
17.5585	18.2232	17.4396	17.7874	NaN	16.3374	15.0666	15.9005	NaN	NaN	NaN	NaN	E9Q1P8;Q8K3X4	Irf2bp2;Irf2bpl	Interferon regulatory factor 2-binding protein 2
18.7585	19.5427	19.2292	19.5645	NaN	17.7966	17.8009	17.8151	NaN	NaN	NaN	NaN	E9Q1P8;Q8R3Y8;Q8K3X4	Irf2bp1;Irf2bp2;Irf2bpl	Interferon regulatory factor 2-binding protein 2
15.6357	15.4624	15.8243	15.8819	15.3065	NaN	14.6578	15.4353	NaN	NaN	NaN	NaN	E9Q286	Ice1	Little elongation complex subunit 1
16.8651	17.2482	17.0683	17.1795	NaN	NaN	16.1686	NaN	NaN	NaN	18.3785	NaN	E9Q309	Cep350	Centrosome-associated protein 350
18.0286	18.0613	17.8461	17.9659	17.6036	17.6816	17.4137	17.435	16.878	16.5801	16.1881	16.0158	E9Q394	Akap13	A-kinase anchor protein 13
19.4944	19.2845	19.2446	19.3802	19.1734	19.455	19.5127	19.3164	19.1602	18.4056	18.7309	18.8284	E9Q3C1	C2cd2	C2 domain-containing protein 2
20.7796	20.6714	20.7056	20.6364	21.1269	21.0559	21.0224	21.0493	20.8651	20.5823	20.4067	20.2764	E9Q3L2	Pi4ka	Phosphatidylinositol 4-kinase alpha
19.1652	19.1579	18.9279	19.2233	19.4174	19.4038	19.2684	19.5072	19.3369	19.2067	18.4294	18.5767	E9Q401	Ryr2	Ryanodine receptor 2
18.8263	18.6559	18.7833	18.793	18.9988	18.5828	18.8381	18.6221	19.057	18.4436	18.6956	18.2401	E9Q414	Apob	Apolipoprotein B-100
16.7157	16.6792	16.7348	16.9264	17.4826	16.0974	16.9393	15.8736	NaN	NaN	18.2276	NaN	E9Q4F7	Ankrd11	Ankyrin repeat domain-containing protein 11
19.5604	19.3902	19.1697	19.3505	18.324	17.5788	17.9867	17.9234	NaN	17.0384	NaN	NaN	E9Q4N7	Arid1b	AT-rich interactive domain-containing protein 1B
16.4532	NaN	15.709	NaN	15.1387	NaN	NaN	NaN	NaN	NaN	NaN	NaN	E9Q4P1	Wdfy1	WD repeat and FYVE domain-containing protein 1
18.0014	17.7797	17.8461	17.7216	18.186	18.101	17.7904	17.7839	17.5135	17.7223	17.3155	17.4715	E9Q4S1	Pde8b	High affinity cAMP-specific and IBMX-insensitive 3',5'-cyclic phosphodiesterase 8B
18.2969	18.5213	18.5476	18.5508	18.1146	18.6614	18.0639	18.3585	17.9583	17.4798	18.0963	NaN	E9Q4Z2	Acacb	Acetyl-CoA carboxylase 2
18.3102	18.5696	18.6078	18.7142	18.9041	18.947	18.5607	18.7328	18.597	18.374	18.3267	18.3627	E9Q4Z2;Q5SWU9	Acaca;Acacb	Acetyl-CoA carboxylase 2
19.8464	20.1206	19.9118	20.0292	19.821	19.9742	19.9459	19.8184	19.2672	19.2234	19.1985	18.7688	E9Q555	Rnf213	E3 ubiquitin-protein ligase RNF213
20.0292	19.7589	19.6504	20.1946	21.6714	21.4425	17.898	19.1932	21.5117	20.6364	21.743	24.002	E9Q557	Dsp	Desmoplakin
22.2066	21.8576	22.2125	21.9316	18.6211	19.6955	19.6722	19.416	17.3883	18.9233	18.5568	17.3942	E9Q5C9	Nolc1	Nucleolar and coiled-body phosphoprotein 1
16.9762	16.7892	17.0268	16.8484	15.5526	15.7526	15.6031	15.2998	15.8635	NaN	NaN	NaN	E9Q5F9	Setd2	Histone-lysine N-methyltransferase SETD2
19.1819	18.5807	18.7044	18.6891	17.8367	18.1267	18.3124	18.3238	16.283	18.6654	16.9819	17.9201	E9Q5K9	Ythdc1	YTH domain-containing protein 1
15.4999	14.9182	14.668	NaN	16.2281	NaN	NaN	NaN	15.6612	NaN	NaN	NaN	E9Q612	Ptpro	Receptor-type tyrosine-protein phosphatase O
19.5336	19.5883	19.6792	19.8295	19.5356	19.5746	19.5621	19.4018	19.3598	18.9461	19.2151	18.9577	E9Q634	Myo1e	Unconventional myosin-Ie
NaN	NaN	16.1222	15.9514	17.2184	16.2622	16.6397	16.3803	15.7152	NaN	NaN	NaN	P46735;E9Q634;P70248	Myo1b;Myo1e;Myo1f	Unconventional myosin-Ie
18.5734	18.5501	18.6108	18.9137	18.4458	18.5878	18.4366	18.4841	18.5292	18.43	18.755	18.5244	E9Q634;P70248	Myo1e;Myo1f	Unconventional myosin-Ie
16.7691	17.8749	17.3586	17.796	17.0186	16.9748	17.0767	17.2707	16.3996	17.1628	16.7962	16.7548	E9Q6B2	Ccdc85c	Coiled-coil domain-containing protein 85C
18.404	18.3219	20.1079	18.526	NaN	NaN	NaN	NaN	NaN	NaN	NaN	NaN	E9Q6C8	Xkr6	XK-related protein 6
17.1196	18.1145	17.8656	18.0238	NaN	16.9653	17.7859	17.5325	NaN	17.6558	NaN	NaN	E9Q6J5	Bod1l	Biorientation of chromosomes in cell division protein 1-like 1
20.0951	19.5988	19.8013	19.5337	20.3211	20.2302	20.265	20.2877	20.265	19.9882	19.6847	19.6286	E9Q6P5	Ttc7b	Tetratricopeptide repeat protein 7B
19.6073	19.268	19.4335	19.3531	18.9045	18.8937	18.8542	18.6854	18.2846	18.3245	18.0988	18.1895	E9Q735	Ube4a	Ubiquitin conjugation factor E4 A
18.8872	18.8325	18.8254	18.882	16.4051	17.2502	17.1307	17.2715	NaN	NaN	NaN	NaN	E9Q784	Zc3h13	Zinc finger CCCH domain-containing protein 13
17.6346	17.9538	17.9312	18.1841	17.3278	17.4632	17.4366	17.2871	16.6662	16.308	NaN	NaN	E9Q7D5	Arhgef5	Rho guanine nucleotide exchange factor 5
18.917	18.733	18.7853	18.7223	16.7838	17.0916	16.9783	17.24	NaN	14.8762	NaN	NaN	E9Q7E2	Arid2	AT-rich interactive domain-containing protein 2
15.8222	16.1588	16.3563	16.237	NaN	NaN	NaN	NaN	NaN	NaN	NaN	NaN	E9Q7F2	Rnf169	E3 ubiquitin-protein ligase RNF169
21.9243	22.0258	21.7223	21.9352	19.215	20.2535	20.1825	19.9459	18.3412	18.5744	18.9895	18.4126	E9Q7G0	Numa1	Nuclear mitotic apparatus protein 1
18.5993	18.7336	18.53	19.1782	16.7636	16.6338	16.9649	17.0363	15.8302	17.4246	16.6367	NaN	E9Q7T7	Chadl	Chondroadherin-like protein
18.2639	18.2998	18.4898	18.5174	18.8724	18.5571	18.6316	18.4627	19.1784	18.6028	18.885	18.6484	E9Q7X6	Heg1	Protein HEG homolog 1
19.3528	19.0451	19.1154	18.8915	18.7342	18.3252	18.3427	18.318	19.1212	18.9229	18.9816	18.7996	E9Q7X7	Nrxn2	Neurexin-2
NaN	NaN	18.8268	NaN	19.3958	17.8858	17.7292	18.28	18.7178	18.6207	17.3897	18.1102	Q6P9K9;E9Q7X7	Nrxn2;Nrxn3	Neurexin-2
18.3576	18.1359	18.5654	18.2077	17.7069	17.9662	17.7814	17.6661	17.8212	17.9732	18.5823	18.2434	P0DI97;Q9CS84;E9Q7X7	Nrxn1;Nrxn2	Neurexin-2
15.0951	15.5578	15.6923	15.6401	NaN	NaN	NaN	NaN	NaN	NaN	NaN	NaN	E9Q8D0	Dnajc21	DnaJ homolog subfamily C member 21
21.0821	21.1143	21.0886	21.2006	20.6628	20.9024	20.8269	20.714	20.1457	20.0821	20.0292	19.6471	E9Q8I9	Fry	Protein furry homolog
14.6073	15.5533	15.7339	17.0208	NaN	NaN	15.7886	NaN	NaN	NaN	NaN	NaN	E9Q8T2	Prdm15	PR domain zinc finger protein 15
18.0827	NaN	NaN	NaN	17.6193	17.0379	16.1198	16.715	17.7513	18.5643	16.2846	19.3728	E9Q942	Smim13	Small integral membrane protein 13
13.9723	14.1754	14.2408	NaN	14.0166	NaN	NaN	NaN	NaN	NaN	NaN	NaN	E9Q9A9	Oas2	2'-5'-oligoadenylate synthase 2
17.3304	16.6527	NaN	16.4382	NaN	14.9588	15.1197	NaN	NaN	NaN	NaN	NaN	E9Q9R9	Dlg5	Disks large homolog 5
16.6358	NaN	NaN	NaN	NaN	NaN	NaN	NaN	NaN	NaN	NaN	NaN	E9QAG8;Q8BZW4	Zfp120;Znf431	Zinc finger protein 431
17.2335	17.4538	17.5419	17.3136	16.882	16.9274	17.0802	16.9659	15.6957	15.7438	16.3904	NaN	E9QAM5	Helz2	Helicase with zinc finger domain 2
18.8098	19.2639	18.7595	19.2243	17.5048	18.2615	18.0628	18.1299	16.6206	17.2657	17.3804	16.8323	E9QAT4	Sec16a	Protein transport protein Sec16A
22.9189	24.1015	22.1238	22.2621	21.1886	21.8651	21.7553	21.3045	19.7285	18.514	19.1227	19.7922	F2YMG0	Prss56	Serine protease 56
NaN	NaN	NaN	NaN	NaN	15.1662	14.2295	NaN	NaN	NaN	NaN	NaN	F2Z461	Herc6	E3 ISG15--protein ligase Herc6
NaN	15.7663	16.2788	16.7476	NaN	NaN	NaN	NaN	NaN	NaN	NaN	NaN	F2Z472	Svs3a	Seminal vesicle secretory protein 3A
20.7634	20.417	20.1704	20.0426	21.0224	21.1332	20.8113	21.0691	21.0224	21.5545	21.002	20.7634	F6SEU4	Syngap1	Ras/Rap GTPase-activating protein SynGAP
20.265	20.4067	20.1581	20.2764	20.9882	20.8576	20.9672	20.6096	20.265	19.9258	19.4722	19.5969	Q3UHC7;Q8C2K5;F6SEU4	Dab2ip;Syngap1	Ras/Rap GTPase-activating protein SynGAP
NaN	NaN	NaN	NaN	16.0191	14.9267	14.9359	15.0563	16.5432	15.7183	16.0338	15.9984	F6VAN0	Atf6	Cyclic AMP-dependent transcription factor ATF-6 alpha
NaN	NaN	NaN	NaN	15.4667	NaN	NaN	NaN	15.7477	NaN	NaN	NaN	F6W8I0	Yjefn3	YjeF N-terminal domain-containing protein 3
22.4451	22.5938	22.5983	22.5685	19.7021	20.5261	20.5638	20.417	17.8891	19.1885	19.4759	19.2443	F6ZDS4	Tpr	Nucleoprotein TPR
NaN	NaN	NaN	NaN	NaN	NaN	NaN	NaN	16.9381	NaN	NaN	NaN	F7A4A7	Otogl	Otogelin-like protein
16.6937	17.0191	16.7582	17.0655	16.5597	16.1557	NaN	16.7827	NaN	NaN	NaN	NaN	F7BJB9	Morc3	MORC family CW-type zinc finger protein 3
17.833	16.7629	17.4844	17.2504	19.2438	18.6542	18.4399	18.4535	19.282	18.3748	18.0457	17.9556	F7BWT7	Tspan15	Tetraspanin-15
16.5403	16.3174	16.5822	16.4539	NaN	NaN	NaN	NaN	NaN	NaN	NaN	NaN	F8VPQ2	Arid4a	AT-rich interactive domain-containing protein 4A
21.0886	21.0625	21.0886	21.0886	20.8269	20.7389	20.7471	20.8034	20.4775	20.3962	20.0559	19.9742	F8VPU2	Farp1	FERM, ARHGEF and pleckstrin domain-containing protein 1
17.7372	17.8016	17.4838	17.7859	17.9354	17.1707	17.4655	17.4816	NaN	18.4813	17.1528	17.2848	Q91VS8;F8VPU2	Farp1;Farp2	FERM, ARHGEF and pleckstrin domain-containing protein 1
17.9129	17.5126	17.7864	17.7435	NaN	17.053	17.6646	17.297	18.4217	17.3685	17.515	17.4092	F8VPZ5	Ercc6	DNA excision repair protein ERCC-6
16.9868	16.4517	16.3663	16.4624	NaN	NaN	14.8525	NaN	NaN	NaN	NaN	NaN	F8VPZ9	Bicra	BRD4-interacting chromatin-remodeling complex-associated protein
18.5968	18.0904	18.2647	18.1969	18.608	18.5086	18.532	18.4908	18.1708	17.9167	18.2378	18.0699	F8VQB6	Myo10	Unconventional myosin-X
NaN	NaN	NaN	NaN	NaN	14.3716	15.0901	16.0737	17.5874	17.1519	NaN	16.6618	F8VQN3	Gpr31	12-(S)-hydroxy-5,8,10,14-eicosatetraenoic acid receptor
22.8876	22.8327	22.882	22.953	22.4221	23.1379	23.0509	22.8689	22.1079	23.0325	22.8461	22.8708	G3UZ78	Adgb	Androglobin
17.0007	17.9616	17.5208	17.3726	16.5714	16.5602	16.1311	16.3862	16.7342	17.051	16.819	17.1388	G3X982	Aox3	Aldehyde oxidase 3
16.2227	16.9449	16.5771	16.1289	17.1439	16.1388	16.2453	NaN	16.4554	16.894	17.1001	17.0124	G3X982;O54754	Aox1;Aox3	Aldehyde oxidase 3
20.2302	20.7389	20.5069	20.6276	19.8727	21.0559	20.9316	21.0156	20.1825	19.8853	19.6961	19.3918	G3X982;Q3TYQ9;Q00519	Aox3;Xdh	Aldehyde oxidase 3
15.9705	NaN	NaN	NaN	17.3852	17.4175	NaN	17.362	16.8045	16.6593	16.5361	17.2516	G3X9C2	Nccrp1	F-box only protein 50
18.3204	18.3294	18.285	18.1334	16.4984	17.5541	17.4409	17.6065	NaN	16.8379	NaN	NaN	G3X9J0	Sipa1l3	Signal-induced proliferation-associated 1-like protein 3
NaN	16.5837	NaN	NaN	18.3826	NaN	NaN	NaN	15.1165	NaN	NaN	NaN	Q8C0T5;G3X9J0;Q80TE4	Sipa1l1;Sipa1l2;Sipa1l3	Signal-induced proliferation-associated 1-like protein 3
18.5748	18.6572	18.4514	18.4506	18.1979	18.6426	18.6209	18.593	17.8967	17.7995	17.5477	17.5309	G3X9K3	Arfgef1	Brefeldin A-inhibited guanine nucleotide-exchange protein 1
17.9322	17.9763	17.5566	17.913	17.1539	16.9593	16.8523	16.8369	18.2009	17.3494	18.1438	17.9168	G3XA57	Rab11fip2	Rab11 family-interacting protein 2
19.6347	19.5194	19.1261	19.3404	18.2958	18.9413	18.8481	18.827	17.9498	18.4423	18.5772	18.196	G3XA57;Q9D620	Rab11fip1;Rab11fip2	Rab11 family-interacting protein 2
18.3646	18.5022	18.4525	18.832	18.2106	17.9873	18.1428	18.0508	18.2082	17.9891	18.0358	18.0694	G3XA59	Lrrc32	Transforming growth factor beta activator LRRC32
22.7161	22.2961	22.6096	22.2273	23.3239	23.1174	23.0576	23.2243	23.9847	23.7796	23.6649	23.632	G5E829	Atp2b1	Plasma membrane calcium-transporting ATPase 1
20.9098	20.654	20.9742	20.6971	21.4726	21.1825	21.1581	21.2302	21.7796	21.654	21.5117	21.4221	Q6Q477;G5E829	Atp2b1;Atp2b4	Plasma membrane calcium-transporting ATPase 1
22.5754	22.2506	22.6387	22.2707	23.1253	23.1519	23.0292	23.1031	23.5638	23.4425	23.3645	23.3778	Q6Q477;G5E829;Q9R0K7	Atp2b1;Atp2b2;Atp2b4	Plasma membrane calcium-transporting ATPase 1
21.3752	20.9459	21.3484	20.9388	22.1673	21.8913	22.0054	21.9985	22.7265	22.7327	22.6342	22.5777	G5E829;Q9R0K7	Atp2b1;Atp2b2	Plasma membrane calcium-transporting ATPase 1
19.2696	19.6526	19.6882	19.6414	NaN	19.9742	19.5768	19.4714	19.3285	19.4704	NaN	19.1838	G5E861	Sclt1	Sodium channel and clathrin linker 1
20.3645	20.1332	20.1946	20.1581	19.127	19.0781	18.9865	19.0804	18.6569	18.303	17.9788	17.8125	G5E870	Trip12	E3 ubiquitin-protein ligase TRIP12
20.0691	20.0156	20.1332	20.002	20.714	20.4273	20.4375	20.3857	21.2877	21.1642	21.3699	21.2419	G5E897	Poglut3	Protein O-glucosyltransferase 3
15.9207	15.3327	16.1699	15.9391	16.5796	15.2277	NaN	15.7094	NaN	15.4614	14.032	13.4788	G5E8B9	Zbtb11	Zinc finger and BTB domain-containing protein 11
20.0951	19.6656	19.7835	19.5543	20.2877	20.1825	20.0951	20.2535	20.5638	20.7715	20.3538	20.3857	G5E8K5	Ank3	Ankyrin-3
19.3249	18.0563	18.572	18.145	21.1079	20.4375	20.6714	20.6186	19.4317	18.8213	19.1551	19.3836	G5E8K5;Q02357	Ank1;Ank3	Ankyrin-3
18.7513	18.8988	18.4498	18.4637	20.5731	20.2877	19.9601	20.4676	19.7086	19.3777	19.311	19.2695	Q8C8R3;G5E8K5;Q02357	Ank1;Ank2;Ank3	Ankyrin-3
20.2764	20.7307	20.3645	20.3321	21.3699	20.9171	20.7389	21.1015	21.343	21.5961	20.9601	21.265	Q8C8R3;G5E8K5	Ank2;Ank3	Ankyrin-3
16.4501	15.6422	15.1922	15.4417	NaN	15.6744	15.2724	NaN	NaN	14.6308	NaN	14.89	G5E8P0	Tubgcp6	Gamma-tubulin complex component 6
21.0951	20.7796	21.1079	20.8191	21.8727	21.6364	21.7955	21.4726	22.2096	21.9316	22.3017	22.0592	G5E8Q8	Adgrf5	Adhesion G protein-coupled receptor F5
18.516	18.1381	18.1898	18.3114	14.7862	15.1214	15.8546	NaN	NaN	NaN	NaN	NaN	G5E8Z2	Taf4b	Transcription initiation factor TFIID subunit 4B
NaN	NaN	NaN	15.2308	NaN	NaN	NaN	NaN	NaN	NaN	NaN	NaN	J3QM76	Ccdc179	Coiled-coil domain-containing protein 179
18.8633	NaN	21.1946	NaN	18.712	21.4676	22.1111	NaN	18.4139	19.9601	20.0426	19.7784	J3S6Y1	Tspear	Thrombospondin-type laminin G domain and EAR repeat-containing protein
17.7432	17.8682	17.7705	17.6689	18.914	18.3892	18.4481	18.7078	18.9337	19.1198	19.0571	19.266	O08528	Hk2	Hexokinase-2
23.2419	22.8651	23.1253	22.8802	24.2821	23.7594	24.002	23.8764	24.5105	24.317	24.217	24.2891	O08528;P17710	Hk1;Hk2	Hexokinase-2
22.8987	22.3857	22.2989	21.9352	23.7286	22.9261	23.1031	23.0967	23.4425	22.5592	22.6119	22.9207	O08528;Q3TRM8;P17710	Hk1;Hk2;Hk3	Hexokinase-2
23.0674	22.7056	22.7286	22.5237	24.2961	23.417	23.6649	23.5754	24.1332	24.141	24.0526	24.0854	Q91W97;O08528;P17710	Hk1;Hk2;Hkdc1	Hexokinase-2
17.5507	17.8195	17.6341	17.6368	17.5856	18.3029	18.2145	18.6371	17.8392	19.0707	18.8413	19.3356	O08528;Q3TRM8	Hk2;Hk3	Hexokinase-2
17.1214	NaN	NaN	16.7988	18.1985	17.4548	17.705	NaN	17.7578	18.4762	18.2812	18.7657	Q91W97;O08528	Hk2;Hkdc1	Hexokinase-2
22.6865	22.7695	22.7836	22.8191	22.1047	22.4626	22.4526	22.4247	21.3645	21.502	21.4775	21.3857	O08529	Capn2	Calpain-2 catalytic subunit
21.6886	21.1946	21.3857	21.1395	22.5093	21.7995	21.9847	21.7915	22.1269	21.7471	22.0122	21.953	O08530	S1pr1	Sphingosine 1-phosphate receptor 1
21.0886	21.0359	21.2125	21.1642	21.895	21.6096	21.5638	21.6006	22.4375	22.4118	22.2593	22.3129	O08532	Cacna2d1	Voltage-dependent calcium channel subunit alpha-2/delta-1
19.4668	18.5351	18.5556	18.7628	20.0691	19.3742	19.0339	19.2224	20.5915	20.5731	19.5993	19.65	O08532;Q6PHS9	Cacna2d1;Cacna2d2	Voltage-dependent calcium channel subunit alpha-2/delta-1
16.962	15.5463	15.8801	16.242	NaN	NaN	15.9731	15.6923	NaN	16.7594	17.1495	16.5284	O08538	Angpt1	Angiopoietin-1
20.5823	20.8034	20.5451	20.5261	20.7056	21.0224	20.8651	21.0886	21.2933	22.0592	21.8576	22.019	O08539	Bin1	Myc box-dependent-interacting protein 1
14.8895	14.201	15.0898	NaN	NaN	NaN	NaN	NaN	NaN	NaN	NaN	NaN	O08543	Efna5	Ephrin-A5
22.8385	22.4825	22.6736	22.417	21.8152	22.0459	22.0756	22.0789	21.8152	21.7056	21.9812	21.8689	O08547	Sec22b	Vesicle-trafficking protein SEC22b
17.8466	16.8065	17.0598	17.0936	NaN	NaN	NaN	NaN	NaN	NaN	NaN	NaN	O08550	Kmt2b	Histone-lysine N-methyltransferase 2B
17.7083	17.6929	17.5322	17.7195	NaN	16.2589	15.7681	16.0541	NaN	NaN	NaN	NaN	P55200;O08550	Kmt2a;Kmt2b	Histone-lysine N-methyltransferase 2B
25.2891	25.3239	25.1604	25.2133	25.1371	25.6891	25.4008	25.5812	25.217	26.1871	25.6375	25.8457	O08553	Dpysl2	Dihydropyrimidinase-related protein 2
24.7338	24.5225	24.2607	24.0275	25.1332	25.0813	24.6865	24.3712	25.2571	26.2096	25.6918	25.7871	P97427;O08553	Crmp1;Dpysl2	Dihydropyrimidinase-related protein 2
20.7056	20.7796	20.7955	20.6276	20.7471	20.6186	20.5731	21.0886	20.8651	21.8727	21.2707	21.5213	Q62188;P97427;O08553	Crmp1;Dpysl2;Dpysl3	Dihydropyrimidinase-related protein 2
23.1395	22.8307	22.6119	22.6779	21.2764	22.4247	22.2302	23.1719	22.5568	23.3101	22.9243	22.953	Q62188;O08553	Dpysl2;Dpysl3	Dihydropyrimidinase-related protein 2
20.7307	21.1332	20.953	21.1704	20.1581	20.68	20.5261	20.5545	19.0624	19.0822	19.3753	19.0012	O08573	Lgals9	Galectin-9
18.3876	17.9339	18.0812	17.8306	18.6733	18.293	18.3277	18.4541	18.3871	18.3	17.5296	18.0584	O08576	Rundc3a	RUN domain-containing protein 3A
21.6757	21.0625	21.2764	21.0559	19.0237	19.3367	19.1537	19.067	18.6424	18.9721	19.1656	18.8198	O08579	Emd	Emerin
18.226	17.9409	17.7493	18.0724	16.2682	16.5046	16.983	16.2317	16.1285	NaN	NaN	NaN	O08580	Esrra	Steroid hormone receptor ERR1
18.5365	16.9498	17.993	16.6693	18.7178	17.9896	18.4752	17.9825	18.2211	17.8019	19.7117	18.5411	O08581	Kcnk1	Potassium channel subfamily K member 1
19.5479	20.0156	19.7204	19.9148	19.1277	19.8683	19.6476	19.5568	18.3822	18.3668	18.1762	18.134	O08582	Gtpbp1	GTP-binding protein 1
21.1015	20.417	20.8802	19.9601	18.4512	19.4737	19.1554	19.0366	NaN	18.2197	18.4993	NaN	O08583	Alyref	THO complex subunit 4
22.4298	22.5846	22.3752	22.6714	20.3645	20.9024	21.0625	20.8269	19.2247	19.5807	19.5417	19.1534	Q9JJW6;O08583	Alyref;Alyref2	THO complex subunit 4
20.4375	20.9672	20.714	20.4375	20.5069	21.6409	21.5823	21.1825	21.2877	23.1047	23.214	23.0224	O08585	Clta	Clathrin light chain A
18.5568	18.3107	18.1855	18.2302	17.977	18.8391	18.299	18.3942	17.5707	18.1343	17.3863	17.7531	O08586	Pten	Phosphatidylinositol 3,4,5-trisphosphate 3-phosphatase and dual-specificity protein phosphatase PTEN
23.9584	23.5754	23.6757	23.2679	24.989	25.0401	24.8717	25.0526	25.341	25.792	25.3975	25.6403	O08599	Stxbp1	Syntaxin-binding protein 1
19.2853	19.4743	19.0264	18.4361	20.4775	20.8346	20.5261	20.8346	21.8538	21.5451	20.68	21.5356	O08599;Q64324	Stxbp1;Stxbp2	Syntaxin-binding protein 1
19.7721	19.5476	19.8757	19.5994	20.895	20.1704	20.3101	20.3962	20.9243	20.9098	21.0756	20.9459	O08600	Endog	Endonuclease G, mitochondrial
18.9884	18.7346	19.0405	18.8163	19.6732	19.3143	19.3244	19.3185	20.7389	20.5069	20.9601	20.9171	O08601	Mttp	Microsomal triglyceride transfer protein large subunit
NaN	NaN	NaN	NaN	14.33	14.5351	14.3248	NaN	NaN	NaN	NaN	NaN	O08605	Mknk1	MAP kinase-interacting serine/threonine-protein kinase 1
18.1609	17.6602	16.6623	NaN	NaN	NaN	NaN	NaN	NaN	NaN	NaN	NaN	O08633	Krtap8-1	Keratin-associated protein 8-1
26.346	27.1507	26.7389	27.5463	24.7895	24.8433	24.4234	24.6649	24.3778	25.0275	24.2243	24.0105	O08638	Myh11	Myosin-11
26.7389	27.0084	26.6865	27.3066	25.8741	25.5374	25.0935	25.4105	25.2856	25.6153	25.065	24.7286	O08638;Q61879	Myh10;Myh11	Myosin-11
24.5696	25.0813	24.7995	25.4707	23.7796	23.9134	23.1976	23.391	22.9566	22.7574	22.2764	22.1079	O08638;Q6URW6;Q61879	Myh10;Myh11;Myh14	Myosin-11
24.2021	24.4676	24.3511	24.9043	23.4676	23.5522	23.2961	23.3645	23.6209	23.5522	23.48	23.1673	O08638;Q6URW6;Q61879;Q8VDD5	Myh10;Myh11;Myh14;Myh9	Myosin-11
21.6364	22.3725	22.3184	22.2448	22.417	21.2243	21.6409	21.391	22.0156	21.6409	21.0426	21.1581	O08638;Q61879;Q8VDD5	Myh10;Myh11;Myh9	Myosin-11
23.1612	24.4984	23.7182	25.1488	21.6628	22.3457	21.8346	21.9882	21.002	21.8385	21.3752	21.0886	O08638;Q6URW6	Myh11;Myh14	Myosin-11
21.4923	21.895	21.9916	22.2302	21.391	21.5117	21.1143	20.6628	21.6886	22.3403	22.0592	21.6584	O08638;Q6URW6;Q8VDD5	Myh11;Myh14;Myh9	Myosin-11
24.9584	25.1984	25.0732	25.5696	24.2961	24.5225	24.4676	24.5463	24.2607	24.391	24.0359	23.6971	O08638;Q8VDD5	Myh11;Myh9	Myosin-11
NaN	17.1687	NaN	18.3651	NaN	NaN	NaN	18.3129	NaN	NaN	17.6416	NaN	O08640	Krtap14	Keratin-associated protein 14
17.9819	18.2544	17.8205	17.9236	17.4416	18.0328	17.6464	17.8893	17.1256	17.3606	NaN	NaN	O08648	Map3k4	Mitogen-activated protein kinase kinase kinase 4
19.1274	19.3036	19.1714	19.126	17.9196	19.2924	18.9843	19.0715	17.5536	17.6359	17.5487	17.5671	O08663	Metap2	Methionine aminopeptidase 2
19.2071	19.1903	19.4155	19.0006	17.7904	18.1486	17.7943	17.8428	NaN	16.1224	NaN	NaN	O08664	Bcl7c	B-cell CLL/lymphoma 7 protein family member C
20.1825	20.3645	20.2989	20.5165	17.8884	18.7891	18.4084	18.2597	16.3931	NaN	17.3161	16.7399	Q9CXE2;O08664;Q921K9	Bcl7a;Bcl7b;Bcl7c	B-cell CLL/lymphoma 7 protein family member C
18.7086	17.9744	17.5793	17.3745	18.4183	17.8024	18.1518	18.052	18.6202	NaN	NaN	17.9177	O08665	Sema3a	Semaphorin-3A
18.3588	17.8664	17.9156	17.8792	NaN	NaN	NaN	NaN	NaN	NaN	NaN	16.9876	O88632;O08665	Sema3a;Sema3f	Semaphorin-3A
NaN	NaN	NaN	NaN	NaN	15.1718	16.2013	15.9344	NaN	NaN	NaN	NaN	Q62177;O08665	Sema3a;Sema3b	Semaphorin-3A
16.253	16.4624	15.8697	16.2861	14.2532	15.5159	16.0951	15.9579	NaN	NaN	NaN	NaN	O08672	Kifc2	Kinesin-like protein KIFC2
18.5177	18.7748	18.6765	18.8952	18.265	18.4562	18.614	18.5323	19.263	19.546	19.7639	19.7412	O08677	Kng1	Kininogen-1
19.3775	19.1075	19.2701	19.094	20.6096	20.2535	20.1332	20.3321	21.1395	20.8269	20.8269	20.8423	O08688	Capn5	Calpain-5
NaN	NaN	NaN	NaN	15.0115	NaN	NaN	NaN	NaN	NaN	NaN	NaN	O08691	Arg2	Arginase-2, mitochondrial
18.1288	17.2184	17.9731	17.5609	19.1306	19.3491	19.7895	20.1946	18.4096	19.1244	19.851	19.1622	O08692	Ngp	Neutrophilic granule protein
22.6843	22.6342	22.7955	22.5731	22.7614	23.417	23.4923	23.4298	22.5731	23.5045	22.7675	23.1581	O08709	Prdx6	Peroxiredoxin-6
16.0597	15.5834	15.6335	15.7453	15.5457	15.2274	15.3822	15.1942	15.2701	14.9607	NaN	NaN	O08715	Akap1	A-kinase anchor protein 1, mitochondrial
20.7223	19.1808	19.9015	19.5687	21.7876	20.9951	21.2243	20.68	21.5777	20.6186	20.9812	20.8727	O08734	Bak1	Bcl-2 homologous antagonist/killer
18.8628	19.5607	19.3643	19.8256	NaN	NaN	NaN	NaN	NaN	NaN	NaN	NaN	O08736	Casp12	Caspase-12
18.56	18.5173	18.5933	18.6285	18.0032	18.4296	18.2883	18.241	17.1109	16.7826	16.9589	16.2655	O08738	Casp6	Caspase-6
19.2357	19.4205	19.096	19.2171	19.2106	19.1767	19.0566	19.2118	18.8026	18.5998	18.3697	18.213	O08739	Ampd3	AMP deaminase 3
18.1096	NaN	NaN	NaN	NaN	17.2525	NaN	NaN	NaN	NaN	NaN	NaN	O08739;Q9DBT5	Ampd2;Ampd3	AMP deaminase 3
18.2328	NaN	NaN	NaN	17.962	18.785	NaN	NaN	NaN	NaN	NaN	NaN	O08740	Polr2j	DNA-directed RNA polymerase II subunit RPB11
17.994	18.4133	19.2856	18.2379	18.2665	18.0402	18.4848	18.0547	17.8467	18.2025	17.4556	17.8773	O08742	Gp5	Platelet glycoprotein V
18.8823	19.2295	18.8968	19.8579	17.4625	17.3728	17.6562	17.5556	16.7767	17.3518	17.7058	16.8836	O08746	Matn2	Matrilin-2
14.6825	16.3386	NaN	16.3163	15.6255	15.581	15.4219	NaN	16.4301	16.1955	16.1666	16.1426	O08747	Unc5c	Netrin receptor UNC5C
NaN	NaN	NaN	NaN	NaN	NaN	NaN	NaN	17.3889	NaN	NaN	17.1442	Q8K1S3;O08747	Unc5b;Unc5c	Netrin receptor UNC5C
24.002	23.895	24.0854	23.7077	25.1174	24.654	24.7492	24.9672	25.4769	25.6757	26.002	26.0526	O08749	Dld	Dihydrolipoyl dehydrogenase, mitochondrial
23.2961	22.9459	23.1426	22.7035	24.1565	23.654	23.9406	23.9043	24.6811	24.6703	24.9406	25.1833	O08756	Hsd17b10	3-hydroxyacyl-CoA dehydrogenase type-2
18.743	18.8192	18.7699	18.6055	18.6702	18.9742	18.7566	18.6965	17.9002	17.8929	17.7597	17.8795	O08759	Ube3a	Ubiquitin-protein ligase E3A
NaN	15.7182	NaN	15.8422	NaN	NaN	NaN	NaN	NaN	NaN	NaN	NaN	O08760	Ogg1	N-glycosylase/DNA lyase
20.343	20.3101	20.3645	20.2877	17.8248	18.6582	18.3367	18.4429	17.032	18.6147	17.2122	18.2661	O08784	Tcof1	Treacle protein
16.4261	17.1488	16.9032	16.7219	NaN	16.2604	16.3409	15.8762	NaN	NaN	NaN	NaN	O08785	Clock	Circadian locomoter output cycles protein kaput
21.0756	21.2989	21.0088	21.1704	20.5356	21.0559	20.8576	20.8034	20.3752	20.9316	20.6186	20.6453	O08788	Dctn1	Dynactin subunit 1
14.4971	14.9144	NaN	NaN	NaN	NaN	NaN	NaN	NaN	NaN	NaN	NaN	O08789	Mnt	Max-binding protein MNT
22.8191	22.68	22.9225	22.6209	23.654	23.1931	23.417	23.2535	24.4984	24.7024	25.1719	25.1371	O08795	Prkcsh	Glucosidase 2 subunit beta
16.3875	17.1712	16.5995	16.6421	NaN	15.5055	NaN	15.8283	NaN	NaN	NaN	NaN	O08796	Eef2k	Eukaryotic elongation factor 2 kinase
16.7438	17.779	16.9436	16.7213	17.0809	16.8211	17.1446	NaN	NaN	16.0815	NaN	NaN	O08800	Serpinb8	Serpin B8
22.0658	21.6186	21.8876	21.823	22.4923	22.3101	22.3752	22.3403	23.239	23.1269	23.5522	23.48	O08807	Prdx4	Peroxiredoxin-4
23.3645	24.0854	24.019	24.2243	23.7895	24.654	24.5926	24.48	23.7077	23.7995	23.8858	24.2096	O08807;P35700	Prdx1;Prdx4	Peroxiredoxin-4
19.3524	19.6625	19.3078	19.6078	18.8286	19.2624	19.1458	19.146	18.3733	18.3038	18.0469	18.2395	O08808	Diaph1	Protein diaphanous homolog 1
22.1174	21.8538	22.1143	21.8689	21.1642	21.5165	21.5915	21.632	20.5731	21.5165	21.5165	21.3699	O08810	Eftud2	116 kDa U5 small nuclear ribonucleoprotein component
23.1901	23.3778	23.417	23.2361	22.8595	23.1031	22.7776	22.9061	22.5213	22.5117	22.3211	22.4067	P58252;O08810	Eef2;Eftud2	116 kDa U5 small nuclear ribonucleoprotein component
18.4142	18.3067	18.3546	18.5832	18.3049	17.498	17.2526	17.4	NaN	NaN	NaN	NaN	O08811	Ercc2	General transcription and DNA repair factor IIH helicase subunit XPD
15.5	15.6582	15.9427	15.4642	16.6581	16.2048	16.3858	16.0337	17.4526	16.0082	16.7661	16.9664	O08832	Galnt4	Polypeptide N-acetylgalactosaminyltransferase 4
17.155	16.0502	16.3588	16.3599	16.9148	16.8993	16.9298	16.668	NaN	16.448	16.6689	16.8149	O08832;Q6PB93	Galnt2;Galnt4	Polypeptide N-acetylgalactosaminyltransferase 4
NaN	18.3913	18.3063	NaN	NaN	18.5512	18.6121	18.6374	19.7997	NaN	NaN	19.1663	Q8BGT9;O08832	Galnt12;Galnt4	Polypeptide N-acetylgalactosaminyltransferase 4
17.4347	17.187	17.5238	17.8732	15.2677	16.7399	16.8995	16.8466	16.6139	16.0238	16.4491	16.3134	O08842	Gfra2	GDNF family receptor alpha-2
19.2459	19.0439	18.9196	18.7767	18.717	19.0921	18.7017	18.8027	18.7343	18.8997	18.3305	18.6907	O08848	RO60	60 kDa SS-A/Ro ribonucleoprotein
17.1906	NaN	NaN	NaN	17.2127	NaN	NaN	NaN	NaN	NaN	NaN	NaN	O08850	Rgs5	Regulator of G-protein signaling 5
15.098	14.532	15.5344	16.2788	14.853	NaN	14.2702	NaN	16.2233	14.1831	NaN	NaN	O08852	Pkd1	Polycystin-1
16.3623	16.7369	NaN	16.7552	NaN	NaN	NaN	NaN	NaN	NaN	NaN	NaN	O08856	Ell	RNA polymerase II elongation factor ELL
16.3835	17.5624	NaN	NaN	NaN	NaN	NaN	NaN	NaN	NaN	NaN	NaN	O08884	Krtap6-2	Keratin-associated protein 6-2
16.6774	17.034	16.4666	17.1587	14.9965	15.1571	15.5079	NaN	16.0186	17.3251	16.6962	16.6866	O08908	Pik3r2	Phosphatidylinositol 3-kinase regulatory subunit beta
17.0401	18.1066	18.0529	17.9387	17.2051	18.1228	17.587	17.9358	16.9965	17.7216	16.7182	16.4748	P26450;O08908	Pik3r1;Pik3r2	Phosphatidylinositol 3-kinase regulatory subunit beta
18.3475	18.3969	18.315	18.5068	16.9806	17.3884	17.1721	17.1903	NaN	NaN	NaN	NaN	O08911	Mapk12	Mitogen-activated protein kinase 12
20.5823	21.1206	20.8802	20.9882	20.7876	21.2066	21.002	21.1395	20.68	21.1269	20.7553	NaN	P47811;Q61831;Q91Y86;Q9WUI1;Q9WTU6;Q9Z1B7;O08911	Mapk10;Mapk11;Mapk12;Mapk14;Mapk8;Mapk9	Mitogen-activated protein kinase 12
18.7624	18.4156	18.5306	18.3136	19.1141	18.878	19.1321	19.0478	19.66	18.8298	19.2811	19.2001	O08912	Galnt1	Polypeptide N-acetylgalactosaminyltransferase 1
19.2768	18.7391	18.985	18.6905	20.6006	20.2764	20.1079	20.4775	20.6886	19.6121	19.9041	20.2535	O08914	Faah	Fatty-acid amide hydrolase 1
20.2989	20.4476	20.2185	20.3321	19.2516	19.7378	19.5783	19.5093	18.2544	19.4815	19.3106	19.1281	O08915	Aip	AH receptor-interacting protein
21.1079	21.002	21.002	21.1457	21.7389	21.5545	21.4676	21.5638	22.1363	22.0292	21.9672	21.953	O08917	Flot1	Flotillin-1
19.4378	19.6865	19.302	19.7457	19.2469	19.0346	19.0198	19.1904	18.9098	19.0913	18.7414	18.8244	O08919	Numbl	Numb-like protein
19.8875	19.9196	19.5551	19.9742	18.9435	19.237	19.1826	19.2908	18.1868	17.9197	18.2785	17.9169	O08919;Q9QZS3	Numb;Numbl	Numb-like protein
19.4267	19.6386	19.6753	19.7703	18.4053	18.5997	18.6091	18.3786	18.4165	18.3081	17.9926	17.7695	O08967	Cyth3	Cytohesin-3
18.4436	18.0441	18.3622	17.7487	18.4296	17.9243	17.2732	16.7167	18.2068	17.5167	17.2767	17.5775	P63034;Q80YW0;Q9QX11;O08967	Cyth1;Cyth2;Cyth3;Cyth4	Cytohesin-3
22.1488	21.9098	21.0224	21.7098	20.9601	21.4221	21.3645	21.3266	21.0426	21.3538	20.8034	20.6453	P63034;Q9QX11;O08967	Cyth1;Cyth2;Cyth3	Cytohesin-3
18.697	18.3155	18.5409	18.1731	18.9634	18.9537	18.9155	19.043	19.2847	19.3165	19.0276	19.3622	O08989	Mras	Ras-related protein M-Ras
19.4982	19.9742	19.6431	20.1079	19.0041	19.2995	19.1647	19.3963	18.852	18.8001	18.2096	18.5664	O08992	Sdcbp	Syntenin-1
19.6264	19.1978	19.6446	19.405	18.2919	19.7404	19.389	19.2192	18.0192	19.0841	18.9719	18.6891	O08997	Atox1	Copper transport protein ATOX1
17.7528	18.1957	17.9063	18.1464	15.4202	16.9756	17.292	17.0822	NaN	NaN	NaN	NaN	O09000	Ncoa3	Nuclear receptor coactivator 3
19.0517	18.4864	18.652	18.3378	19.5919	19.3485	19.4525	19.3638	19.9316	19.5356	19.6846	19.5675	O09005	Degs1	Sphingolipid delta(4)-desaturase DES1
NaN	NaN	NaN	NaN	14.2631	NaN	NaN	NaN	NaN	NaN	NaN	NaN	O09009	Rfng	Beta-1,3-N-acetylglucosaminyltransferase radical fringe
18.315	18.455	17.6764	18.3555	17.2491	18.162	17.9674	17.9609	17.4469	17.887	17.7715	17.6111	O09012	Pex5	Peroxisomal targeting signal 1 receptor
17.3806	NaN	17.2117	16.8953	18.6132	17.902	18.0899	17.7561	18.9656	18.235	18.6844	18.7311	O09030	Il13ra1	Interleukin-13 receptor subunit alpha-1
19.3111	19.3864	19.6252	19.2705	19.5521	19.2294	19.5993	19.1953	20.6276	20.417	20.4273	20.2877	O09044	Snap23	Synaptosomal-associated protein 23
19.1714	18.7575	19.1468	18.5716	20.4067	20.1581	20.1946	20.4375	21.3156	21.5356	21.4626	21.6671	P60879;O09044	Snap23;Snap25	Synaptosomal-associated protein 23
17.6095	17.6822	17.1326	17.6568	NaN	NaN	NaN	16.1835	NaN	NaN	NaN	NaN	O09046	Il4i1	L-amino-acid oxidase
21.8307	21.6714	21.8034	21.6671	22.0756	22.2096	22.0426	22.0723	21.8152	21.6971	21.1015	21.2535	O09061	Psmb1	Proteasome subunit beta type-1
15.7058	15.553	15.0661	15.979	NaN	NaN	NaN	NaN	NaN	14.4751	NaN	NaN	O09100	Gata2	Endothelial transcription factor GATA-2
23.0156	22.7574	22.6865	22.8519	21.7594	21.8987	21.8651	21.9316	20.4972	20.6714	20.8727	20.1946	O09106	Hdac1	Histone deacetylase 1
18.9042	18.7077	18.544	18.5218	17.3056	18.1644	18.1505	18.1011	NaN	16.4793	17.2517	16.9249	O09106;P70288;O88895	Hdac1;Hdac2;Hdac3	Histone deacetylase 1
22.3457	21.9847	22.0393	21.9566	20.9812	20.9024	21.0156	20.7471	19.6866	19.6086	19.9459	19.3749	O09106;P70288	Hdac1;Hdac2	Histone deacetylase 1
18.8549	16.8636	20.3645	NaN	18.595	18.401	17.2576	15.5087	19.1298	18.839	19.0837	17.3965	O09108	Lhb	Lutropin subunit beta
15.8715	17.0261	16.6136	16.827	NaN	16.9461	16.7158	16.6962	NaN	NaN	NaN	NaN	O09110	Map2k3	Dual specificity mitogen-activated protein kinase kinase 3
18.0531	17.9083	18.1529	17.9841	16.4778	17.9379	18.0347	18.1152	16.2317	NaN	16.9591	17.2888	P70236;O09110;P47809	Map2k3;Map2k4;Map2k6	Dual specificity mitogen-activated protein kinase kinase 3
17.6226	17.3987	17.2966	17.1169	16.527	17.7981	17.1635	17.2812	NaN	16.9004	16.9263	16.5245	P70236;O09110	Map2k3;Map2k6	Dual specificity mitogen-activated protein kinase kinase 3
22.8385	22.4775	22.7675	22.4196	23.9406	23.6096	23.9847	23.9672	24.3239	24.4362	25.019	24.9584	O09111	Ndufb11	NADH dehydrogenase [ubiquinone] 1 beta subcomplex subunit 11, mitochondrial
23.3376	23.7182	23.2463	23.0224	24.4551	23.4298	23.3376	23.6865	25.1642	25.2961	25.4583	25.7568	O09114	Ptgds	Prostaglandin-H2 D-isomerase
22.8442	22.6693	22.7895	22.5823	23.4923	23.4298	23.2477	22.8802	24.1253	23.1749	24.1719	23.7492	O09117	Sypl1	Synaptophysin-like protein 1
17.3748	18.0349	17.7958	18.4108	16.6519	17.278	17.5751	18.2738	16.6857	17.4882	17.6176	17.7452	O09118	Ntn1	Netrin-1
16.9811	17.6369	17.2212	17.4336	17.1813	17.7345	16.8101	17.106	NaN	16.952	17.6342	NaN	O09118;Q9R1A3	Ntn1;Ntn3	Netrin-1
14.6185	NaN	NaN	NaN	15.1769	NaN	NaN	NaN	15.4178	NaN	NaN	15.435	O09126	Sema4d	Semaphorin-4D
NaN	NaN	NaN	16.2549	NaN	NaN	NaN	NaN	NaN	NaN	NaN	NaN	O09130	Nfatc2ip	NFATC2-interacting protein
20.2066	20.0951	20.1825	19.7607	20.4676	21.4118	21.0691	21.3645	20.7553	21.3045	20.5165	20.9243	O09131	Gsto1	Glutathione S-transferase omega-1
19.811	19.1983	19.4862	18.9374	20.2989	19.7452	19.5271	19.5439	20.9742	20.3857	20.6364	20.4676	O09159	Man2b1	Lysosomal alpha-mannosidase
19.6852	19.2559	19.7749	19.2301	21.1015	20.9742	20.9672	21.002	20.4375	20.1079	20.4476	20.3962	O09161	Casq2	Calsequestrin-2
18.6279	18.2799	18.6928	18.1426	19.7585	19.3483	19.3982	19.3797	20.2185	19.5734	20.1332	20.0156	O09164	Sod3	Extracellular superoxide dismutase [Cu-Zn]
22.0756	21.9134	21.9134	22.0054	22.2593	22.2961	22.3376	22.4092	21.9742	22.5213	22.8633	22.58	O09167	Rpl21	60S ribosomal protein L21
20.0691	20.0691	20.4476	19.9742	20.9316	22.2006	22.1734	21.9707	19.3494	19.705	19.3562	19.4902	O09172	Gclm	Glutamate--cysteine ligase regulatory subunit
19.7162	19.6073	19.6695	19.3465	20.85	20.1206	20.1457	20.417	21.4015	21.4324	21.4375	21.6409	O09174	Amacr	Alpha-methylacyl-CoA racemase
NaN	15.2746	14.308	14.9897	NaN	NaN	NaN	NaN	NaN	NaN	NaN	NaN	O35066	Kif3c	Kinesin-like protein KIF3C
17.6139	17.7784	17.479	17.4212	17.4522	17.6128	16.7811	17.5312	16.5638	17.3508	17.1684	16.6288	O35066;Q61771	Kif3b;Kif3c	Kinesin-like protein KIF3C
17.6962	18.1228	17.8429	18.1665	16.182	16.857	17.0558	16.8068	NaN	16.1785	17.6283	NaN	O35071	Kif1c	Kinesin-like protein KIF1C
19.1788	19.6451	19.6399	19.605	19.3483	19.7122	19.4187	19.528	19.068	19.669	19.1937	18.9671	O35071;Q60575;P33173	Kif1a;Kif1b;Kif1c	Kinesin-like protein KIF1C
NaN	18.2833	18.2168	18.4511	NaN	17.4376	NaN	NaN	NaN	NaN	15.7799	NaN	O35071;Q60575	Kif1b;Kif1c	Kinesin-like protein KIF1C
22.9388	23.155	23.1441	23.7895	22.6518	22.4651	22.4751	22.5662	23.0674	22.9742	23.0658	23.0691	O35074	Ptgis	Prostacyclin synthase
18.4345	18.91	18.9162	18.8517	18.7819	19.1241	19.0437	19.1902	18.5367	18.373	18.6475	18.9047	O35075	Vps26c	Vacuolar protein sorting-associated protein 26C
18.5364	16.4063	18.2876	16.9156	19.2155	17.6275	19.1842	18.4418	19.7324	18.5252	20.1332	19.4633	O35082	Kl	Klotho
21.7634	21.6141	21.6497	21.5451	21.7796	22.4067	22.6298	22.5915	22.6886	22.3184	22.4324	22.3962	O35083	Agpat1	1-acyl-sn-glycerol-3-phosphate acyltransferase alpha
NaN	NaN	16.3781	NaN	18.8463	18.3976	18.1179	18.3427	19.2181	18.3989	18.322	18.459	O35089	Cnih2	Protein cornichon homolog 2
20.9243	21.2066	20.6453	20.9171	20.9812	21.2989	20.895	21.0625	20.9812	21.7182	21.1395	21.2821	O35098	Dpysl4	Dihydropyrimidinase-related protein 4
17.5827	17.2912	17.0013	17.3474	17.6553	17.8756	17.8283	18.0588	17.8168	19.5368	18.4521	18.5347	O35098;P97427	Crmp1;Dpysl4	Dihydropyrimidinase-related protein 4
17.5699	17.7303	17.648	17.6154	17.7191	17.5138	17.5467	17.5637	17.5041	17.0525	16.4361	17.2786	O35099	Map3k5	Mitogen-activated protein kinase kinase kinase 5
21.2764	20.9388	21.4067	21.1015	21.9352	21.7182	21.8727	21.7594	22.3129	22.2849	22.5451	22.4551	O35114	Scarb2	Lysosome membrane protein 2
18.6702	18.8357	18.5767	18.9581	NaN	NaN	NaN	NaN	NaN	NaN	NaN	NaN	O35126	Atn1	Atrophin-1
NaN	15.1015	15.4786	NaN	NaN	NaN	NaN	NaN	16.0905	18.6022	17.4715	17.6	O35127	Grcc10	Protein C10
23.6096	23.2506	23.5045	23.178	24.9977	24.391	24.4862	24.5045	25.5195	25.1214	25.5926	25.4583	O35129	Phb2	Prohibitin-2
18.6939	18.4515	18.6903	18.4489	17.0743	18.9055	18.6752	19.0349	17.1429	18.1132	17.8281	17.9894	O35130	Emg1	Ribosomal RNA small subunit methyltransferase NEP1
16.5508	16.2874	16.2446	15.8211	NaN	NaN	NaN	NaN	NaN	NaN	NaN	NaN	O35134	Polr1a	DNA-directed RNA polymerase I subunit RPA1
19.7872	19.1033	19.3538	18.6522	21.0625	20.8802	20.7307	20.8876	21.6929	21.743	21.2877	21.3962	O35136	Ncam2	Neural cell adhesion molecule 2
18.0042	18.5872	17.7424	17.9462	NaN	NaN	NaN	NaN	NaN	NaN	NaN	NaN	O70137;Q8C8B0;O35602;Q8BYH0;O35137;O35085;P63013;O09113;Q06348;O35690;Q62066;P70390;O08934	Alx4	Homeobox protein aristaless-like 4
20.0156	20.8576	21.2066	20.6628	21.7955	21.0088	21.0951	21.2185	22.714	22.2933	23.2961	23.0275	O35143	ATP5IF1	ATPase inhibitor, mitochondrial
19.6058	19.4726	19.5204	19.367	18.6319	18.0823	18.2368	18.1377	17.818	16.6969	16.9552	16.5383	O35144	Terf2	Telomeric repeat-binding factor 2
17.6577	16.9015	17.1329	16.967	15.4234	16.6426	17.1065	16.8713	17.0073	16.5917	16.7573	17.0529	O35153	Bet1l	BET1-like protein
18.3026	19.529	17.8389	17.9615	19.4091	17.3066	17.3063	17.7523	19.3365	18.5647	18.0477	19.4761	O35161	Celsr1	Cadherin EGF LAG seven-pass G-type receptor 1
NaN	NaN	14.8705	NaN	15.0964	NaN	NaN	NaN	16.3624	16.9242	17.3635	17.3247	O35161;Q9R0M0	Celsr1;Celsr2	Cadherin EGF LAG seven-pass G-type receptor 1
20.0951	20.002	19.8869	19.8451	19.0103	19.1845	19.2556	19.0063	18.1236	18.4862	18.2514	18.2296	O35166	Gosr2	Golgi SNAP receptor complex member 2
14.6874	NaN	NaN	NaN	NaN	NaN	NaN	NaN	NaN	NaN	NaN	NaN	O35182	Smad6	Mothers against decapentaplegic homolog 6
14.8366	15.028	15.2731	NaN	NaN	NaN	NaN	NaN	NaN	NaN	NaN	NaN	O35185	Bhlhe40	Class E basic helix-loop-helix protein 40
18.8357	18.4987	18.2902	18.6116	18.3728	18.3367	18.5885	18.3534	18.9421	19.0585	19.5726	19.5123	O35188	Cx3cl1	Fractalkine
22.823	22.7451	22.9171	23.0838	20.2302	20.6006	21.1704	20.895	19.3695	21.6971	21.7389	21.5069	O35206	Col15a1	Collagen alpha-1(XV) chain
18.2829	18.3963	18.1561	18.5178	15.605	NaN	17.1555	16.6613	NaN	NaN	NaN	NaN	O35207;Q9CPY4	Cdk2ap1;Cdk2ap2	Cyclin-dependent kinase 2-associated protein 1
20.4576	19.622	20.0156	19.6627	20.0156	20.7955	20.6364	20.5638	19.6779	20.1332	19.6539	19.9213	O35215	Ddt	D-dopachrome decarboxylase
20.1581	19.3707	19.9601	19.2373	19.4021	21.2361	20.8423	20.714	18.5269	20.4375	20.5069	19.9096	O35216	Cenpa	Histone H3-like centromeric protein A
19.648	19.5447	19.7076	19.6078	18.2655	18.4883	18.5666	18.3793	17.5022	17.1898	17.1173	16.8171	O35218	Cpsf2	Cleavage and polyadenylation specificity factor subunit 2
15.6589	NaN	NaN	NaN	17.522	17.4546	17.6734	17.8178	17.4447	NaN	NaN	NaN	O35219	Kcnh2	Potassium voltage-gated channel subfamily H member 2
20.7471	20.7389	20.7634	20.5451	20.5545	20.9672	20.654	20.7796	20.4676	20.4676	20.5261	20.6453	O35226	Psmd4	26S proteasome non-ATPase regulatory subunit 4
18.093	18.2723	17.9832	18.1425	18.3008	18.2409	18.2883	18.1318	17.8419	18.1937	18.1764	18.0631	O35231	Kifc3	Kinesin-like protein KIFC3
20.002	19.8997	20.1457	19.8136	20.1206	20.0426	20.0156	20.002	19.7449	19.6399	19.5489	19.4284	O35239	Ptpn9	Tyrosine-protein phosphatase non-receptor type 9
14.7311	15.3997	NaN	NaN	NaN	NaN	NaN	NaN	NaN	NaN	NaN	NaN	O35242	Nsmaf	Protein FAN
19.2919	19.1204	19.0079	18.8537	19.7636	19.4332	19.4982	19.559	20.2419	19.6279	19.9172	19.8645	O35245	Pkd2	Polycystin-2
20.3962	20.4067	20.2877	20.3645	20.1457	20.417	20.1825	20.2535	19.8076	19.7236	19.527	19.2825	O35250	Exoc7	Exocyst complex component 7
14.6883	14.9107	14.202	14.6962	NaN	NaN	12.5784	NaN	NaN	NaN	NaN	NaN	O35261	E2f3	Transcription factor E2F3
22.3184	22.2419	22.2961	22.2849	21.3538	21.3592	21.3962	21.3857	20.2185	19.6207	19.6831	19.4229	O35286	Dhx15	Pre-mRNA-splicing factor ATP-dependent RNA helicase DHX15
22.6029	22.976	22.7348	23.1111	21.2006	21.6843	21.5309	21.5685	20.3752	21.0426	20.7876	21.0426	O35295	Purb	Transcriptional activator protein Pur-beta
21.953	21.928	21.6497	22.1825	20.4375	20.3857	20.4273	20.3321	NaN	20.1457	20.2419	19.7596	Q8R4E6;O35295;P42669	Pura;Purb;Purg	Transcriptional activator protein Pur-beta
16.8493	NaN	NaN	NaN	NaN	NaN	NaN	NaN	NaN	NaN	NaN	NaN	Q8R4E6;O35295	Purb;Purg	Transcriptional activator protein Pur-beta
19.9601	17.0709	19.523	18.268	20.2989	18.609	19.6538	19.2421	20.4874	19.286	20.6714	20.0426	O35308	Slc16a8	Monocarboxylate transporter 3
17.9353	18.1164	18.2224	18.2186	18.0639	17.9981	17.6749	17.6498	16.9927	16.7479	16.6712	16.2626	O35309	Nmi	N-myc-interactor
19.9316	19.567	19.725	19.1961	20.5165	20.3857	20.4775	20.5165	20.1946	20.3857	20.4067	20.4676	O35316	Slc6a6	Sodium- and chloride-dependent taurine transporter
22.6649	22.6006	22.2821	22.2185	23.6096	22.9985	23.0723	23.0625	23.48	21.8802	22.9334	22.9043	Q8VBW1;Q61327;O55192;P31651;P31650;O35316;P31649	Slc6a11;Slc6a12;Slc6a13;Slc6a3;Slc6a6;Slc6a8	Sodium- and chloride-dependent taurine transporter
15.4711	15.9853	15.8523	16.1897	NaN	NaN	NaN	NaN	NaN	NaN	NaN	NaN	O35317	Pbx3	Pre-B-cell leukemia transcription factor 3
15.1283	16.6339	16.0213	16.4107	NaN	14.9728	14.6281	14.7703	NaN	NaN	NaN	NaN	O35317;O35984	Pbx2;Pbx3	Pre-B-cell leukemia transcription factor 3
17.3987	17.9058	17.3678	17.7363	16.1327	16.4228	NaN	15.8526	NaN	NaN	NaN	NaN	O35317;P41778;O35984	Pbx1;Pbx2;Pbx3	Pre-B-cell leukemia transcription factor 3
NaN	16.3222	NaN	NaN	NaN	NaN	NaN	NaN	NaN	NaN	NaN	NaN	O35317;P41778	Pbx1;Pbx3	Pre-B-cell leukemia transcription factor 3
20.1581	19.5532	20.002	19.8858	18.8226	19.0324	18.6944	18.4856	17.4887	18.3034	17.5455	17.4702	O35326	Srsf5	Serine/arginine-rich splicing factor 5
24.4234	24.0105	24.5983	24.239	22.8538	23.5869	23.4923	23.2821	22.2989	22.6276	22.5141	21.714	Q3TWW8;Q8VE97;O35326	Srsf4;Srsf5;Srsf6	Serine/arginine-rich splicing factor 5
19.8001	19.8409	19.6374	19.8273	18.9391	19.3892	19.2102	19.2746	18.2333	18.5113	18.0437	18.2126	O35343	Kpna4	Importin subunit alpha-3
20.85	20.8191	20.8802	20.8423	19.73	21.0088	20.654	20.5731	19.3266	19.3184	18.9097	19.1208	O35344;O35343	Kpna3;Kpna4	Importin subunit alpha-3
20.654	20.1332	20.0156	20.0821	19.5977	20.0691	20.0951	19.9177	19.4617	19.7236	19.3193	19.4582	O35344	Kpna3	Importin subunit alpha-4
20.3101	20.7223	20.3752	20.6453	19.254	19.6641	19.7344	19.7804	18.7776	18.6961	18.3122	18.8194	O35345	Kpna6	Importin subunit alpha-7
21.1015	21.4775	21.1457	21.4676	20.2185	20.6186	20.4972	20.4676	19.3272	19.332	19.6596	19.3191	Q60960;O35345	Kpna1;Kpna6	Importin subunit alpha-7
NaN	NaN	NaN	14.3446	NaN	NaN	NaN	NaN	NaN	NaN	NaN	NaN	O35347	Dgcr6	Protein DGCR6
20.343	20.5261	20.5261	20.4775	20.7056	21.0426	21.0224	21.0088	19.3273	19.2325	19.1155	19.3245	O35350	Capn1	Calpain-1 catalytic subunit
NaN	16.1501	16.0036	NaN	NaN	NaN	NaN	NaN	NaN	NaN	NaN	NaN	O35368	Ifi203	Interferon-activable protein 203
19.2177	19.2409	18.9094	19.1891	18.9382	18.7841	18.7023	19.0693	19.4077	19.3214	19.3991	19.3878	O35375	Nrp2	Neuropilin-2
19.3943	17.7543	19.0208	18.1937	19.9459	18.6472	19.4135	19.0678	20.4273	19.4706	20.4067	19.8204	O35379	Abcc1	Multidrug resistance-associated protein 1
22.6342	23.0951	23.0805	23.3239	21.3484	22.632	22.6119	22.6886	21.6628	22.2707	21.895	21.8538	O35381	Anp32a	Acidic leucine-rich nuclear phosphoprotein 32 family member A
21.4775	22.3017	22.2621	22.3376	20.2419	21.6364	21.7056	21.2535	20.3321	20.9243	20.2066	20.8876	O35381;Q9EST5;Q64G17	Anp32a;Anp32b	Acidic leucine-rich nuclear phosphoprotein 32 family member A
21.5545	21.5731	21.4874	21.5261	21.3645	21.6453	21.5731	21.5213	20.7389	20.6628	20.4676	20.4067	O35382	Exoc4	Exocyst complex component 4
NaN	NaN	NaN	NaN	15.9941	NaN	NaN	NaN	NaN	NaN	NaN	NaN	O35385	Ppef2	Serine/threonine-protein phosphatase with EF-hands 2
18.2303	17.4709	17.7114	17.0751	18.8588	18.15	18.299	18.3841	18.847	18.6551	18.5058	18.5909	O35386	Phyh	Phytanoyl-CoA dioxygenase, peroxisomal
18.7802	18.5508	18.7145	18.301	19.0994	18.7232	19.1215	19.1205	20.0559	19.8556	20.4375	20.5261	O35387	Hax1	HCLS1-associated protein X-1
17.6436	17.4431	17.4968	17.5118	17.6527	17.2461	16.9146	17.9305	18.4751	18.7183	18.7766	19.0344	O35393	Efnb3	Ephrin-B3
22.2535	22.3936	22.5309	22.0854	22.5568	22.6387	22.4067	22.5165	22.5961	22.6364	22.4375	22.44	O35405	Pld3	5'-3' exonuclease PLD3
18.001	17.5928	18.0033	17.4894	19.433	18.9636	19.0018	19.041	19.8501	19.7631	19.2861	19.4851	O35409	Folh1	Glutamate carboxypeptidase 2
21.1269	20.5545	20.9672	20.6886	21.8727	21.1143	21.2707	21.1269	22.0658	21.5915	21.7634	21.4923	Q9CZR2;O35409	Folh1;Naalad2	Glutamate carboxypeptidase 2
19.1503	18.7053	18.5331	18.7929	20.0426	19.4482	19.6446	19.6252	20.0559	19.1452	19.5921	19.6315	O35425	Bok	Bcl-2-related ovarian killer protein
20.6628	20.3101	20.4972	20.1946	21.9098	21.2243	21.5592	21.4626	22.5568	22.1301	22.5568	22.5498	O35435	Dhodh	Dihydroorotate dehydrogenase (quinone), mitochondrial
18.3644	18.0118	18.4587	17.8567	18.9223	18.4306	18.5853	18.383	19.4147	18.7704	19.3593	19.0779	O35448	Ppt2	Lysosomal thioesterase PPT2
18.8038	18.7009	18.4564	18.5941	19.5719	19.23	19.0367	19.3601	19.8322	20.4375	19.62	20.002	O35449	Prrt1	Proline-rich transmembrane protein 1
NaN	NaN	NaN	NaN	NaN	16.6346	NaN	NaN	NaN	NaN	NaN	NaN	O35451	Atf6b	Cyclic AMP-dependent transcription factor ATF-6 beta
16.825	16.889	17.4117	17.3871	21.0156	19.4101	19.2735	19.5039	20.6453	20.6276	21.2477	21.4375	Q9QYN3;O35453;P15949;P00755	Hpn;Klk11;Klk1b1;Klk1b9	Serine protease hepsin
18.669	18.2378	18.1646	18.0112	18.8879	18.6016	18.45	18.4694	18.9663	18.8364	18.712	18.5364	O35454	Clcn6	Chloride transport protein 6
17.8539	17.5543	18.0742	17.9407	17.5623	17.867	17.974	17.8756	17.7685	16.4669	16.8923	16.5875	O35457	Ccrl2	C-C chemokine receptor-like 2
21.2877	21.0156	21.1946	20.8651	22.1395	21.9637	21.8689	21.9566	22.9043	22.9316	23.2679	23.3511	O35459	Ech1	Delta(3,5)-Delta(2,4)-dienoyl-CoA isomerase, mitochondrial
16.9307	NaN	NaN	NaN	NaN	NaN	NaN	NaN	NaN	NaN	NaN	NaN	O35464	Sema6a	Semaphorin-6A
20.1581	19.6855	19.9459	19.6914	18.7024	19.0542	18.6677	18.8383	18.3805	17.883	18.324	18.0104	O35465	Fkbp8	Peptidyl-prolyl cis-trans isomerase FKBP8
17.3807	18.0062	17.4462	18.0809	NaN	NaN	NaN	NaN	NaN	NaN	NaN	NaN	O35473	C1d	Nuclear nucleic acid-binding protein C1D
17.8774	16.8559	17.4729	17.3437	18.3154	18.5941	18.3899	18.4936	19.1944	18.5742	18.8938	18.9005	O35474	Edil3	EGF-like repeat and discoidin I-like domain-containing protein 3
16.9279	NaN	NaN	NaN	16.8357	17.169	17.1543	17.1781	17.4884	17.0453	16.4495	NaN	O35488	Slc27a2	Very long-chain acyl-CoA synthetase
NaN	NaN	NaN	NaN	NaN	14.1715	15.1645	16.4272	18.1471	20.002	NaN	NaN	O35490;Q91WS4	Bhmt;Bhmt2	Betaine--homocysteine S-methyltransferase 1
16.3125	NaN	NaN	NaN	NaN	NaN	NaN	NaN	NaN	NaN	NaN	NaN	O35491	Clk2	Dual specificity protein kinase CLK2
15.2597	15.5748	15.4959	NaN	NaN	14.9081	NaN	14.5698	NaN	NaN	NaN	NaN	O35492	Clk3	Dual specificity protein kinase CLK3
16.4164	16.2509	16.0627	15.6477	16.3143	16.16	15.8972	15.9376	NaN	NaN	NaN	NaN	P22518;O35493	Clk4	Dual specificity protein kinase CLK4
17.6437	17.7729	17.4819	17.9524	17.0629	17.8703	17.6813	17.611	17.1243	17.5865	17.0195	17.1369	O35495	Cdk14	Cyclin-dependent kinase 14
NaN	NaN	NaN	NaN	NaN	22.1269	21.7995	21.7915	NaN	NaN	NaN	NaN	Q14AX6;P11440;Q64261;Q80YP0;P30285;P49615;Q8K0D0;O35495;Q3V3A1;P97377;Q99J95;Q69ZA1;Q04899;Q04735	Cdk12;Cdk13;Cdk14;Cdk16;Cdk17;Cdk18;Cdk2;Cdk4;Cdk5;Cdk6;Cdk9	Cyclin-dependent kinase 14
15.4664	15.6104	15.3155	NaN	NaN	15.55	15.5384	NaN	NaN	NaN	NaN	NaN	O35495;Q04735	Cdk14;Cdk16	Cyclin-dependent kinase 14
18.6748	18.6287	18.4559	18.4606	18.6439	18.1486	18.321	18.2508	18.3857	18.6448	19.5036	19.292	O35516	Notch2	Neurogenic locus notch homolog protein 2
14.6543	14.0579	13.331	14.8223	NaN	15.053	14.0922	NaN	NaN	NaN	13.4006	NaN	O35516;Q01705	Notch1;Notch2	Neurogenic locus notch homolog protein 2
18.3329	18.4384	18.3241	18.6634	18.1652	18.4652	18.2466	18.3356	17.3548	17.4139	17.6174	16.9078	O35516;Q01705;Q61982	Notch1;Notch2;Notch3	Neurogenic locus notch homolog protein 2
18.8705	19.2536	19.3216	19.1846	18.0744	19.0817	18.8469	18.7005	17.6709	18.2822	17.6824	17.7274	P28076;O35522	Psmb9	Proteasome subunit beta type-9
19.8699	19.2287	19.4923	18.9072	21.2535	21.0359	20.953	21.2302	21.7223	22.0559	21.391	21.6051	O35526	Stx1a	Syntaxin-1A
18.7875	NaN	19.1039	17.6461	20.9024	17.7919	20.2989	20.714	21.953	21.6051	20.6276	19.4333	P61264;O35526	Stx1a;Stx1b	Syntaxin-1A
21.4676	20.343	21.1825	20.0559	22.9207	22.5451	21.9812	22.1795	23.3778	23.7077	23.4551	23.4041	Q00262;P61264;O35526	Stx1a;Stx1b;Stx2	Syntaxin-1A
NaN	14.9202	NaN	NaN	16.2239	15.7341	15.923	15.8514	NaN	16.5484	15.7113	16.19	O35544	Slc1a6	Excitatory amino acid transporter 4
23.4425	22.5427	22.5117	23.0054	24.002	23.8764	24.1095	24.2535	22.7995	22.695	23.654	23.6096	P56564;O35544	Slc1a3;Slc1a6	Excitatory amino acid transporter 4
17.6591	17.9267	17.71	17.6802	17.0282	17.9243	17.9272	17.6806	16.7149	18.3076	18.3025	18.3454	O35551	Rabep1	Rab GTPase-binding effector protein 1
22.0156	21.8073	21.953	21.9672	22.5777	22.5592	22.7265	22.5069	22.8365	21.8034	22.0224	21.7553	O35566	Cd151	CD151 antigen
20.8346	20.5823	20.895	20.6453	21.0886	21.502	21.3805	21.2006	20.1332	20.2419	20.4972	20.5356	O35593	Psmd14	26S proteasome non-ATPase regulatory subunit 14
16.4045	15.9091	15.4412	15.6901	14.5163	14.2558	NaN	NaN	14.6491	NaN	NaN	NaN	O35594	Ift81	Intraflagellar transport protein 81 homolog
22.2961	21.9459	22.2066	21.9882	23.1931	22.848	22.9795	22.8014	23.1301	22.4526	22.7975	22.5846	O35598	Adam10	Disintegrin and metalloproteinase domain-containing protein 10
17.2097	NaN	16.6738	16.058	18.1706	16.649	17.8514	17.2742	18.8301	17.3025	18.8819	18.3407	O35600	Abca4	Retinal-specific phospholipid-transporting ATPase ABCA4
17.4336	17.3315	17.8978	17.2829	17.5354	17.673	18.1788	17.8605	NaN	18.1007	16.7351	17.783	O35601	Fyb1	FYN-binding protein 1
20.0951	19.7038	20.0951	19.5937	20.8346	20.4775	20.654	20.4874	21.0951	20.8423	21.2006	21.1704	O35604	Npc1	NPC intracellular cholesterol transporter 1
19.7916	19.4681	19.6024	19.5128	20.0292	19.8003	19.9132	19.8369	19.6511	19.4862	19.312	19.0949	O35607	Bmpr2	Bone morphogenetic protein receptor type-2
16.0085	16.4233	16.0577	16.4838	15.6245	15.5418	15.4209	15.358	16.2092	16.5608	17.0647	17.0595	O35608	Angpt2	Angiopoietin-2
20.4775	20.1704	20.3962	20.2302	19.8081	19.8079	19.688	19.6656	20.0559	19.9601	20.0951	20.002	O35609	Scamp3	Secretory carrier-associated membrane protein 3
17.175	17.9987	17.4815	17.6588	NaN	16.7721	17.059	17.3087	NaN	NaN	NaN	NaN	O35613	Daxx	Death domain-associated protein 6
16.6707	17.096	16.4993	17.1765	NaN	NaN	NaN	NaN	NaN	NaN	NaN	NaN	O35615	Zfpm1	Zinc finger protein ZFPM1
16.7662	16.5437	16.2881	16.1489	17.0547	17.5343	16.9947	17.5153	17.916	18.7212	18.0241	18.0958	O35621	Pmm1	Phosphomannomutase 1
19.3021	19.4031	19.6113	19.4468	19.5154	20.1206	20.0951	20.1079	19.2254	19.8173	19.1339	19.4842	Q9Z2M7;O35621	Pmm1;Pmm2	Phosphomannomutase 1
17.8062	16.9091	17.3377	16.7759	18.7859	NaN	17.5202	17.1299	18.2649	16.5369	17.2938	16.7342	O35623	Bet1	BET1 homolog
18.0728	17.4979	17.8325	17.6656	18.4248	17.7361	17.5338	17.1693	17.8655	17.9145	18.2937	17.6002	O35632	Hyal2	Hyaluronidase-2
20.2989	19.6496	19.863	19.3705	21.265	21.391	21.1015	21.3645	21.6453	21.68	21.6096	21.6141	O35633	Slc32a1	Vesicular inhibitory amino acid transporter
19.8624	19.9459	19.6268	19.8848	18.4206	18.5	18.7072	18.4699	17.9616	16.8775	16.8145	16.2723	O35638	Stag2	Cohesin subunit SA-2
19.7737	19.6827	19.5273	19.8769	18.5313	18.6652	18.6292	18.7095	17.7535	17.5368	17.4762	17.2782	Q9D3E6;O35638	Stag1;Stag2	Cohesin subunit SA-2
25.7517	25.5014	25.7543	25.7796	26.1371	26.2243	26.275	26.1391	25.8118	25.8764	27.2353	25.902	O35639	Anxa3	Annexin A3
16.5493	17.2626	16.9273	16.6786	17.445	17.4889	17.4427	17.6281	16.9685	17.5093	18.5013	18.0397	O35640	Anxa8	Annexin A8
21.654	21.2764	21.3484	21.1332	21.5545	21.7995	21.7056	21.6757	21.4324	21.654	21.3376	21.4775	O35643	Ap1b1	AP-1 complex subunit beta-1
23.4923	23.6096	23.5869	23.5165	23.6757	23.895	23.8191	23.8093	23.5045	23.4923	23.2096	23.3778	Q9DBG3;O35643	Ap1b1;Ap2b1	AP-1 complex subunit beta-1
16.8434	16.0267	16.295	NaN	18.0963	16.7661	16.902	17.1682	18.5409	18.3711	18.3138	18.1859	O35646	Capn6	Calpain-6
18.4461	17.9902	18.2942	17.456	17.5571	17.5926	17.7947	17.7435	17.8858	17.8947	17.9462	18.0731	O35648	Cetn3	Centrin-3
18.1447	18.4229	18.0005	18.4599	16.6062	17.5507	17.2276	17.1767	16.1314	NaN	16.214	NaN	O35654	Pold2	DNA polymerase delta subunit 2
18.1028	18.1248	18.2452	17.4947	17.662	18.1111	17.5562	17.9309	18.6192	17.5814	18.1309	17.9016	O35657	Neu1	Sialidase-1
21.4425	21.5309	21.632	21.265	21.9171	22.1332	22.239	22.4349	22.8746	23.8764	24.2243	24.141	O35658	C1qbp	Complement component 1 Q subcomponent-binding protein, mitochondrial
17.4378	16.2475	16.3394	16.099	17.4462	16.1522	15.9825	15.4519	17.8782	NaN	NaN	NaN	O35660	Gstm6	Glutathione S-transferase Mu 6
22.6141	22.5754	22.8987	22.6929	22.0493	22.5213	22.0983	22.3778	22.0493	22.3184	21.8461	22.3645	O35660;P10649;P19639;P15626;Q80W21	Gstm1;Gstm2;Gstm6;Gstm7	Glutathione S-transferase Mu 6
17.1992	18.24	18.3701	18.7286	17.5663	18.678	18.6613	18.3287	16.9924	16.9099	16.9087	16.7888	O35660;P19639;P15626;Q80W21	Gstm2;Gstm6;Gstm7	Glutathione S-transferase Mu 6
18.9138	18.306	18.5719	18.2985	19.2047	19.3774	19.5488	19.2927	19.6076	19.4325	19.3509	19.3535	O35664	Ifnar2	Interferon alpha/beta receptor 2
18.0052	18.1849	17.7389	17.752	17.199	16.7471	16.708	16.6481	15.155	17.5646	15.2196	NaN	O35668	Hap1	Huntingtin-associated protein 1
NaN	15.0453	15.7229	NaN	NaN	15.2317	NaN	15.2583	NaN	NaN	NaN	NaN	O35671	Itgb1bp1	Integrin beta-1-binding protein 1
20.6886	20.0156	20.6096	20.1825	21.3211	21.1765	21.1765	21.1206	21.2361	20.8423	20.8727	20.7876	O35678	Mgll	Monoglyceride lipase
17.4367	17.0212	17.0373	16.6536	19.3036	18.0113	18.133	18.137	19.4519	18.8493	19.1682	19.1492	O35680	Mrps12	28S ribosomal protein S12, mitochondrial
17.1541	16.6887	16.1104	16.9435	18.4076	18.268	18.0252	18.1236	18.5831	18.8598	18.3294	18.3599	O35681	Syt3	Synaptotagmin-3
17.3271	16.09	16.5228	15.6411	18.3968	18.1245	17.9651	18.1016	18.5602	18.6893	17.5778	18.1805	Q9R0N9;O35681;Q9R0N4;Q9R0N8	Syt3;Syt6;Syt9	Synaptotagmin-3
NaN	NaN	NaN	NaN	16.3935	15.8225	15.6426	NaN	16.7776	NaN	NaN	NaN	Q9R0N9;O35681	Syt3;Syt9	Synaptotagmin-3
22.1143	22.4349	22.3988	22.5592	22.7796	22.4972	22.5117	22.6119	23.1976	23.0241	23.1441	23.178	O35682	Myadm	Myeloid-associated differentiation marker
22.1916	21.391	21.6364	22.0292	21.7756	22.0951	23.141	22.7348	22.9225	22.6453	22.8858	23.5754	O35683	Ndufa1	NADH dehydrogenase [ubiquinone] 1 alpha subcomplex subunit 1
17.3561	17.3807	17.6827	17.2846	17.9397	17.6843	17.7036	17.8331	18.2957	18.5829	18.3963	18.5004	O35684	Serpini1	Neuroserpin
20.0691	20.265	20.2185	20.2535	19.5225	20.0292	19.8214	19.8818	19.597	20.265	19.8741	20.1332	O35685	Nudc	Nuclear migration protein nudC
21.6971	21.2066	21.2933	21.2006	20.654	20.714	20.7307	20.7056	20.5638	20.4375	20.5356	20.4576	O35691	Pnn	Pinin
19.8606	19.5647	19.6309	19.523	20.6364	20.3857	20.4676	20.4775	20.85	20.1581	20.6628	20.5356	O35704	Sptlc1	Serine palmitoyltransferase 1
18.3725	19.0264	18.9869	18.5294	NaN	19.1772	18.9796	18.6919	NaN	NaN	19.637	18.7216	O35709	Enc1	Ectoderm-neural cortex protein 1
15.1204	14.3505	NaN	NaN	NaN	14.9873	NaN	15.7528	NaN	15.9099	NaN	15.7038	O35710	Noct	Nocturnin
17.4451	16.8663	17.5481	17.1741	15.4947	16.4814	16.5937	17.333	17.1975	NaN	16.3816	NaN	O35711	Ppfibp2	Liprin-beta-2
20.5261	20.7634	20.5356	20.8576	19.7535	19.8016	19.868	19.8779	18.5951	18.783	18.7531	18.3117	O35711;Q8C8U0	Ppfibp1;Ppfibp2	Liprin-beta-2
15.0465	NaN	17.098	16.2797	NaN	15.9598	NaN	NaN	NaN	15.315	NaN	15.3198	O35723	Dnajb3	DnaJ homolog subfamily B member 3
15.4276	NaN	NaN	NaN	NaN	NaN	NaN	NaN	NaN	NaN	NaN	NaN	O54946;O35723	Dnajb3;Dnajb6	DnaJ homolog subfamily B member 3
18.765	18.6161	18.7024	18.709	16.3829	16.824	17.1139	16.9029	NaN	13.8626	NaN	NaN	O35730	Ring1	E3 ubiquitin-protein ligase RING1
19.7741	20.002	20.002	19.8599	18.1599	17.8674	18.161	18.2283	NaN	NaN	NaN	NaN	Q9CQJ4;O35730	Ring1;Rnf2	E3 ubiquitin-protein ligase RING1
22.0258	22.6387	22.3101	22.5869	19.7348	20.8651	20.8346	20.7223	18.409	19.0131	19.1713	18.683	O35737	Hnrnph1	Heterogeneous nuclear ribonucleoprotein H
22.6096	23.417	23.0088	23.3239	20.8651	21.7836	21.8346	21.9495	20.1079	20.4576	20.343	20.2419	P70333;O35737	Hnrnph1;Hnrnph2	Heterogeneous nuclear ribonucleoprotein H
22.0918	22.4324	21.7223	22.3645	20.6364	21.0426	20.9882	20.7876	19.4618	19.3358	19.1299	18.9177	Q9Z2X1;P70333;O35737	Hnrnpf;Hnrnph1;Hnrnph2	Heterogeneous nuclear ribonucleoprotein H
23.2477	23.7895	23.6096	23.8191	21.1642	22.2564	21.9916	21.9316	20.4476	21.2877	21.3321	20.4972	Q9Z2X1;O35737	Hnrnpf;Hnrnph1	Heterogeneous nuclear ribonucleoprotein H
16.9045	15.6644	17.0184	16.3669	18.4782	18.8787	19.2866	19.4522	17.6054	18.0886	18.6285	17.664	O35744;Q91Z98	Chil3	Chitinase-like protein 3
20.7056	21.1395	20.68	21.0156	19.7935	20.2535	20.1581	20.0821	18.9675	18.8325	18.7001	18.5237	O35841	Api5	Apoptosis inhibitor 5
22.3156	22.1332	22.1015	21.5731	23.5522	22.4576	22.44	22.7119	23.7389	23.5869	23.5404	23.7389	O35855	Bcat2	Branched-chain-amino-acid aminotransferase, mitochondrial
21.4273	20.9882	21.2593	20.9672	22.4041	21.8576	22.1206	22.0493	22.9864	22.5237	22.9225	22.9406	O35857	Timm44	Mitochondrial import inner membrane translocase subunit TIM44
19.1202	19.2284	19.2112	19.0811	19.1252	19.5538	19.3528	19.4449	18.8927	19.2341	18.9654	19.0654	O35864	Cops5	COP9 signalosome complex subunit 5
21.3962	20.9951	21.3045	20.8727	22.3484	21.9672	22.1795	22.1856	22.2125	22.1734	21.9134	21.8727	O35874	Slc1a4	Neutral amino acid transporter A
22.4476	22.4651	22.5237	22.5165	22.9968	23.0409	23.1253	23.0002	24.317	24.918	24.9361	24.9134	O35887	Calu	Calumenin
20.7389	20.3857	20.5823	20.5731	19.598	20.3752	20.4375	20.5069	18.2361	19.1714	19.5936	19.105	O35892	Sp100	Nuclear autoantigen Sp-100
20.5638	20.0559	19.8389	19.9239	18.861	19.9316	19.7825	19.6398	NaN	18.1446	18.3718	17.9582	Q99388;O35892	Csprs;Sp100	Nuclear autoantigen Sp-100
21.0691	20.9951	21.2302	21.0821	19.2536	19.7171	19.6989	19.7881	18.9561	18.5907	19.4847	18.659	O35900	Lsm2	U6 snRNA-associated Sm-like protein LSm2
20.5823	19.637	19.6348	19.5384	21.0886	20.3962	20.654	20.1825	21.4972	20.3752	21.1206	20.9459	O35912	Emp3	Epithelial membrane protein 3
16.4438	16.8993	16.2747	16.0763	16.5302	17.0609	16.7367	16.5667	16.2622	16.2045	15.9459	15.8157	O35926	Cdk5r2	Cyclin-dependent kinase 5 activator 2
19.6947	19.3385	19.3437	19.269	20.1206	20.0156	19.9601	20.0821	20.1825	20.4273	20.2302	20.0821	O35927	Ctnnd2	Catenin delta-2
22.8633	22.7327	22.695	22.7265	23.1734	22.6649	22.632	22.5475	23.2679	23.2535	22.8054	23.0723	O35927;Q68FH0	Ctnnd2;Pkp4	Catenin delta-2
16.1771	17.0855	16.7829	17.4175	NaN	NaN	NaN	NaN	NaN	NaN	NaN	NaN	O35929	Rem1	GTP-binding protein REM 1
16.0584	NaN	16.2166	16.027	NaN	NaN	NaN	NaN	NaN	NaN	NaN	NaN	P55041;O35929;O88667	Rem1;Rrad	GTP-binding protein REM 1
19.1263	18.5028	18.8382	18.0998	18.2432	18.1589	18.6248	18.244	18.1455	19.1406	18.6825	18.4583	O35930	Gp1ba	Platelet glycoprotein Ib alpha chain
15.2167	NaN	NaN	NaN	16.0413	16.8502	16.5513	16.7153	16.589	18.2209	18.9682	18.7888	O35943	Fxn	Frataxin, mitochondrial
19.0161	19.1764	19.1749	19.0632	19.1492	20.4676	20.2877	20.4476	18.426	18.6452	18.6405	18.7561	O35945	Aldh1a7	Aldehyde dehydrogenase, cytosolic 1
21.3101	21.6186	21.6186	21.4425	21.3156	22.3619	22.2506	22.2125	20.654	21.1079	20.8034	20.9459	O35945;P24549	Aldh1a1;Aldh1a7	Aldehyde dehydrogenase, cytosolic 1
24.1095	23.7389	24.0526	23.5045	25.3679	24.7846	25.0609	24.9361	24.317	25.1757	25.5783	25.4008	O35945;Q9CZS1;Q9JHW9;P24549;Q62148;P47738	Aldh1a1;Aldh1a2;Aldh1a3;Aldh1a7;Aldh1b1;Aldh2	Aldehyde dehydrogenase, cytosolic 1
20.0292	20.1704	19.8426	19.8619	19.9601	20.0156	19.912	20.0156	19.6886	19.9882	19.3006	19.5005	O35954	Pitpnm1	Membrane-associated phosphatidylinositol transfer protein 1
20.0821	20.3321	20.3645	20.3211	19.4652	20.4067	19.7216	19.9316	18.9584	19.2506	18.5143	18.4459	O35955	Psmb10	Proteasome subunit beta type-10
19.4661	19.0443	19.1335	18.7326	18.9154	18.948	18.8214	18.8312	18.6759	18.921	18.6591	18.4435	O35963	Rab33b	Ras-related protein Rab-33B
18.701	18.2902	18.5928	18.1933	18.4341	18.9084	18.6714	18.6156	18.6061	19.0945	18.8328	18.6973	P97950;O35963	Rab33a;Rab33b	Ras-related protein Rab-33B
17.4955	17.7374	NaN	17.7274	17.35	18.054	18.0545	18.0406	17.2897	18.1107	17.5763	18.0553	O35969	Gamt	Guanidinoacetate N-methyltransferase
19.0994	18.4712	18.6239	18.3108	19.9601	19.5023	19.5745	19.5767	20.3645	20.2066	20.5915	20.5165	O35972	Mrpl23	39S ribosomal protein L23, mitochondrial
15.558	15.8661	15.8767	15.758	NaN	15.2278	15.2595	15.0671	NaN	NaN	NaN	NaN	O35980	Nthl1	Endonuclease III-like protein 1
NaN	17.1824	NaN	NaN	NaN	NaN	NaN	NaN	NaN	NaN	NaN	NaN	O35984	Pbx2	Pre-B-cell leukemia transcription factor 2
17.2449	18.1291	17.6628	18.2284	NaN	NaN	NaN	NaN	NaN	NaN	NaN	NaN	P41778;O35984	Pbx1;Pbx2	Pre-B-cell leukemia transcription factor 2
16.4542	15.9916	14.504	NaN	16.8914	15.5175	16.092	15.4839	17.2873	16.2172	15.8536	16.9683	O35988	Sdc4	Syndecan-4
18.8597	18.539	18.5742	18.6189	18.0548	18.1891	18.2618	17.9915	17.5392	17.2493	17.162	17.5048	O54692	Zw10	Centromere/kinetochore protein zw10 homolog
15.9248	16.7364	16.4006	16.2394	14.2162	15.4682	15.1867	15.6331	NaN	NaN	NaN	NaN	O54714	Pias3	E3 SUMO-protein ligase PIAS3
NaN	16.2757	NaN	16.1637	NaN	NaN	NaN	NaN	NaN	NaN	NaN	NaN	O54714;Q8C5D8	Pias2;Pias3	E3 SUMO-protein ligase PIAS3
24.9584	25.1371	25.1795	25.4105	23.7895	23.9225	23.8576	23.6865	23.3778	23.7695	24.1253	23.5522	O54724	Cavin1	Caveolae-associated protein 1
NaN	17.5843	17.0698	18.1834	NaN	NaN	NaN	NaN	NaN	NaN	NaN	NaN	O54732	Mmp15	Matrix metalloproteinase-15
23.6096	23.3239	23.4551	23.2419	25.0275	24.3444	24.5045	24.5345	25.2353	24.5696	24.8811	24.7995	O54734	Ddost	Dolichyl-diphosphooligosaccharide--protein glycosyltransferase 48 kDa subunit
17.6415	18.2259	17.7496	18.2502	16.1915	17.0527	17.0121	NaN	15.2598	NaN	NaN	NaN	O54743;Q61080	Foxf2	Forkhead box protein F2
NaN	NaN	16.3358	NaN	14.611	15.6627	NaN	NaN	NaN	NaN	NaN	NaN	O88470;O54743;Q61080	Foxf2;Foxl2	Forkhead box protein F2
19.4014	19.1458	19.2284	19.0192	20.1704	19.6291	19.8886	19.834	20.3645	20.265	20.2877	20.2066	O54750	Cyp2j6	Cytochrome P450 2J6
NaN	19.3269	18.6843	18.7369	18.7254	18.7048	19.1108	18.7734	19.0953	18.6755	19.7047	19.5644	O54754	Aox1	Aldehyde oxidase 1
20.7796	21.0951	20.8346	20.8802	20.654	21.2419	20.9171	21.1079	20.4375	20.3752	20.0691	20.0426	O54774	Ap3d1	AP-3 complex subunit delta-1
19.9459	20.3752	19.6199	20.1704	19.6733	19.4263	19.2929	19.1725	19.6709	19.32	19.014	18.6755	O54781	Srpk2	SRSF protein kinase 2
19.2041	19.6577	19.0959	19.5114	19.661	19.6043	19.3541	19.2182	18.3993	18.6234	18.5598	18.3636	O54781;O70551	Srpk1;Srpk2	SRSF protein kinase 2
19.3084	18.7486	19.2167	18.7652	19.6582	19.0419	19.167	19.1366	20.1457	19.7991	20.2185	20.1704	O54782	Man2b2	Epididymis-specific alpha-mannosidase
19.8897	20.0559	20.1581	20.3645	18.0369	18.8398	18.9153	18.4998	17.5284	17.5702	17.9197	17.189	O54784	Dapk3	Death-associated protein kinase 3
18.5893	18.1545	17.9855	18.4179	17.0237	16.9985	17.3208	17.1573	NaN	16.6846	NaN	NaN	Q8VDF3;O54784	Dapk2;Dapk3	Death-associated protein kinase 3
NaN	15.7341	15.669	15.7123	NaN	NaN	NaN	NaN	NaN	NaN	NaN	NaN	O54785	Limk2	LIM domain kinase 2
16.9294	17.0725	16.8833	17.2344	16.4667	16.3312	16.6643	16.8014	NaN	NaN	NaN	NaN	O54786	Dffa	DNA fragmentation factor subunit alpha
15.6039	15.2528	15.3373	NaN	NaN	15.0482	NaN	14.9527	NaN	NaN	NaN	NaN	O54788	Dffb	DNA fragmentation factor subunit beta
18.3961	17.8856	18.2019	18.1487	NaN	18.0796	NaN	NaN	NaN	NaN	NaN	NaN	O54790	Mafg	Transcription factor MafG
19.5796	19.32	19.4949	19.5787	17.6344	17.7246	17.5267	17.7025	NaN	NaN	15.9031	14.8831	O54790;Q61827;O54791	Maff;Mafg;Mafk	Transcription factor MafG
17.6936	NaN	NaN	NaN	NaN	NaN	NaN	NaN	NaN	NaN	NaN	NaN	O54790;Q61827	Mafg;Mafk	Transcription factor MafG
16.1175	NaN	16.3951	16.3753	NaN	NaN	NaN	NaN	NaN	NaN	NaN	NaN	O54791	Maff	Transcription factor MafF
15.0766	NaN	NaN	NaN	NaN	NaN	NaN	NaN	NaN	NaN	NaN	NaN	P35428;O54792	Hes1;Hes2	Transcription factor HES-2
17.9565	18.1003	17.9633	18.0048	16.8126	16.7916	16.426	16.321	16.9255	16.9877	16.59	16.6113	O54818	Tpd52l1	Tumor protein D53
16.9245	17.3691	17.3372	17.4574	16.2835	16.5689	16.7495	16.3329	17.7747	17.8654	18.1976	18.133	O54819	Tfpi	Tissue factor pathway inhibitor
16.4448	16.9277	16.7249	16.8869	17.1741	16.4377	16.6396	16.47	16.4136	17.0233	16.776	17.0699	O54824	Il16	Pro-interleukin-16
19.2781	19.328	19.2495	19.1593	19.0622	18.9383	19.0529	19.2307	18.5841	18.3621	18.1505	17.8966	O54825	Bysl	Bystin
17.9343	17.8867	17.9019	17.8888	18.71	18.5581	18.6466	18.5666	18.9587	18.3598	18.7708	18.5568	O54827	Atp10a	Probable phospholipid-transporting ATPase VA
NaN	15.9016	15.3454	16.0626	NaN	16.4375	16.4265	16.1234	NaN	16.1954	NaN	15.8818	O54828	Rgs9	Regulator of G-protein signaling 9
18.837	18.1119	18.2538	17.6741	19.8917	19.6534	19.4991	19.6498	20.1206	20.1079	19.6518	19.8241	O54829	Rgs7	Regulator of G-protein signaling 7
19.9459	20.4576	20.0951	20.6006	20.6971	20.2877	20.1581	20.6628	20.8034	21.0691	20.6453	20.7307	O54829;Q9Z2H2	Rgs6;Rgs7	Regulator of G-protein signaling 7
21.3045	21.0691	21.0756	21.3045	20.7715	21.391	21.3156	21.2821	20.4775	21.6141	21.3321	21.3484	O54833	Csnk2a2	Casein kinase II subunit alpha'
18.7699	19.1432	18.92	19.2108	16.6846	17.612	17.4494	17.2763	16.6455	17.7964	17.7702	16.6262	O54834	Arhgap6	Rho GTPase-activating protein 6
21.3045	21.3962	21.6276	21.5356	20.7056	20.8802	20.8034	20.85	20.4576	20.0691	19.7503	19.8272	O54865	Gucy1b1	Guanylate cyclase soluble subunit beta-1
18.5161	18.9551	18.8669	19.1179	17.1344	17.9551	17.6359	17.7709	16.2395	16.2661	16.139	15.2761	O54879	Hmgb3	High mobility group protein B3
20.5731	20.4273	20.8113	20.3752	21.0426	20.6364	21.1395	20.7223	21.3857	21.2361	21.8269	21.5261	O54890	Itgb3	Integrin beta-3
21.3857	21.0756	21.4375	21.2361	22.0592	21.9352	22.0122	21.8576	22.6562	22.3129	22.4349	22.3805	O54901	Cd200	OX-2 membrane glycoprotein
NaN	NaN	NaN	NaN	14.2523	NaN	NaN	NaN	14.5781	NaN	NaN	NaN	O54904	B3galt1	Beta-1,3-galactosyltransferase 1
18.1258	17.8976	17.7242	17.8	17.2932	17.2621	16.9426	17.0236	17.4695	17.5789	17.4247	17.1682	O54916	Reps1	RalBP1-associated Eps domain-containing protein 1
17.3598	17.3835	17.0751	17.0889	16.1672	16.9146	16.5026	16.5755	16.4665	17.7808	17.5322	17.2226	O54916;Q80XA6	Reps1;Reps2	RalBP1-associated Eps domain-containing protein 1
16.8614	17.1461	17.1911	17.1276	16.8218	16.6362	16.631	16.1894	16.9763	17.6674	18.224	18.2907	O54918	Bcl2l11	Bcl-2-like protein 11
21.8346	21.7675	21.823	21.7056	20.3645	21.0691	21.0493	20.8727	19.0469	19.5075	19.7272	19.0787	O54931	Akap2	A-kinase anchor protein 2
18.4928	18.5721	18.8894	18.6966	19.2574	19.3847	19.4641	19.2184	18.976	18.225	18.8494	18.6978	O54940	Bnip2	BCL2/adenovirus E1B 19 kDa protein-interacting protein 2
20.2989	20.0156	20.6186	20.4476	21.417	21.3376	21.2185	21.1332	21.2989	20.7876	20.8423	20.8727	Q8BHE3;O54940	Atcay;Bnip2	BCL2/adenovirus E1B 19 kDa protein-interacting protein 2
20.343	20.417	20.3645	20.4775	18.26	18.8566	18.765	18.8882	NaN	17.8742	18.1597	17.7154	O54941	Smarce1	SWI/SNF-related matrix-associated actin-dependent regulator of chromatin subfamily E member 1
20.4476	19.6379	20.2989	20.002	20.654	20.8727	20.1946	20.4676	20.2066	20.5261	19.3349	20.0951	P46460;O54941	Nsf;Smarce1	SWI/SNF-related matrix-associated actin-dependent regulator of chromatin subfamily E member 1
23.2317	22.6584	22.9899	22.9985	23.6757	23.5045	23.5165	23.391	23.9495	23.1222	23.7077	23.417	O54942	Cldn5	Claudin-5
19.8714	19.51	19.9742	19.8457	18.348	19.0759	19.2787	19.4755	17.85	18.3053	18.4593	18.156	O54946	Dnajb6	DnaJ homolog subfamily B member 6
19.2608	17.5755	17.5675	16.9638	17.6098	16.9892	17.015	16.4209	16.0338	16.0172	15.4147	NaN	O54946;Q9QYI5	Dnajb2;Dnajb6	DnaJ homolog subfamily B member 6
21.1642	21.0821	21.2419	21.0821	19.8781	20.5823	20.4874	20.3752	19.8813	20.0426	20.1581	20.1079	O54946;Q9QYI8	Dnajb6;Dnajb7	DnaJ homolog subfamily B member 6
16.9549	16.7285	NaN	16.544	NaN	16.7762	NaN	16.1905	16.4515	NaN	NaN	NaN	O54949	Nlk	Serine/threonine-protein kinase NLK
22.976	22.7077	22.85	22.5498	23.0935	23.2288	23.0772	23.1379	22.8365	22.1395	22.502	22.5165	Q00342;P05532;P63085;P26618;O54949;P05622;P35918;Q63844;P35969;P35917	Flt1;Flt4;Kdr;Kit;Mapk1;Mapk3;Nlk;Pdgfra;Pdgfrb	Serine/threonine-protein kinase NLK
18.8723	18.6488	18.8881	18.7243	19.2145	19.1029	19.1564	19.0525	18.506	18.3972	17.9618	17.7642	O54950	Prkag1	5'-AMP-activated protein kinase subunit gamma-1
19.4494	19.6736	19.8224	19.724	19.4364	19.5046	19.537	19.5223	18.6287	19.0944	18.8618	18.8586	Q91WG5;O54950	Prkag1;Prkag2	5'-AMP-activated protein kinase subunit gamma-1
NaN	NaN	NaN	NaN	13.9889	NaN	NaN	NaN	15.1519	NaN	NaN	NaN	O54951	Sema6b	Semaphorin-6B
20.4775	20.1946	20.4576	20.4375	19.5927	22.4221	22.3592	22.1395	20.0951	22.44	22.9261	22.3672	O54962	Banf1	Barrier-to-autointegration factor
18.2891	16.8358	17.3109	16.4575	18.1357	18.6042	18.4131	18.6535	18.7564	18.0209	18.8334	18.4597	O54965	Rnf13	E3 ubiquitin-protein ligase RNF13
17.3841	17.416	17.1801	17.5013	16.7333	16.9331	17.2358	17.044	NaN	16.2975	NaN	NaN	O54967	Tnk2	Activated CDC42 kinase 1
19.4439	18.7704	18.9838	17.9539	20.3962	20.5545	20.265	20.5731	20.9098	21.6929	20.5823	21.0756	O54983	Crym	Ketimine reductase mu-crystallin
21.9742	21.6186	21.8802	21.6186	21.9024	22.1457	22.1047	22.1111	21.5592	21.6714	21.6971	21.7056	O54984	Asna1	ATPase Asna1
19.8659	19.9316	19.9168	19.9099	19.4459	19.9742	19.7753	19.7947	19.0865	19.4191	19.3923	19.1673	O54988	Slk	STE20-like serine/threonine-protein kinase
19.2477	18.8479	18.8815	19.014	18.7772	NaN	NaN	NaN	NaN	18.1875	NaN	NaN	O55098;O54988	Slk;Stk10	STE20-like serine/threonine-protein kinase
20.6186	20.5165	20.6276	20.5165	21.3045	21.3484	21.4375	21.265	21.7265	21.4476	21.4972	21.3045	O54990	Prom1	Prominin-1
20.3752	19.853	20.0292	19.6527	21.7675	21.4425	21.4273	21.5545	22.2273	22.0359	21.8346	22.0526	O54991	Cntnap1	Contactin-associated protein 1
18.7355	18.8654	17.5595	18.8935	18.0828	17.8141	18.1341	18.1538	17.295	16.5764	16.8688	16.8026	O54992	Mapkapk5	MAP kinase-activated protein kinase 5
18.586	18.6177	18.7553	18.3462	18.8881	18.4973	18.4745	18.4344	19.8554	20.3321	20.6006	20.8576	O54998	Fkbp7	Peptidyl-prolyl cis-trans isomerase FKBP7
16.6405	16.4881	16.6227	16.145	14.2761	NaN	NaN	NaN	15.586	15.1074	NaN	NaN	O55003	Bnip3	BCL2/adenovirus E1B 19 kDa protein-interacting protein 3
21.3045	20.6006	20.9024	20.68	20.6186	21.6497	21.8034	21.4676	20.0292	21.2419	21.5592	21.3376	O55013	Trappc3	Trafficking protein particle complex subunit 3
17.3039	16.5491	16.7504	16.7539	18.1038	18.1683	18.053	18.231	18.4273	18.6281	18.0581	18.1685	O55017	Cacna1b	Voltage-dependent N-type calcium channel subunit alpha-1B
15.9472	15.4119	15.0067	NaN	NaN	17.0686	17.0194	NaN	17.213	NaN	16.5469	NaN	O55017;P97445	Cacna1a;Cacna1b	Voltage-dependent N-type calcium channel subunit alpha-1B
16.7331	NaN	NaN	NaN	NaN	16.6067	NaN	16.9087	NaN	NaN	NaN	NaN	O55017;Q61290;P97445	Cacna1a;Cacna1b;Cacna1e	Voltage-dependent N-type calcium channel subunit alpha-1B
23.1379	23.9225	23.6865	23.1976	23.5045	24.9977	25.2426	24.7182	25.6784	26.2225	26.5898	26.604	O55022	Pgrmc1	Membrane-associated progesterone receptor component 1
21.8461	22.848	22.538	22.3752	22.4196	23.7286	24.0609	23.4923	24.0935	23.9584	24.6971	24.9406	O55022;Q80UU9	Pgrmc1;Pgrmc2	Membrane-associated progesterone receptor component 1
21.9777	22.2989	22.3752	22.2214	21.9423	22.4751	22.3672	22.4041	21.823	22.5069	21.9061	22.0918	O55023	Impa1	Inositol monophosphatase 1
20.417	19.8639	20.1457	19.9601	21.5404	21.1015	21.0156	20.9388	21.895	21.1825	21.1519	21.2243	O55026	Entpd2	Ectonucleoside triphosphate diphosphohydrolase 2
20.5915	20.2302	20.343	20.2419	21.3266	20.6628	20.953	21.0359	22.0325	21.5451	22.1946	22.1111	O55028	Bckdk	[3-methyl-2-oxobutanoate dehydrogenase [lipoamide]] kinase, mitochondrial
21.0493	21.1946	21.3484	21.2185	20.6714	21.0224	20.9459	20.8727	20.3538	20.0426	20.1704	19.9882	O55029	Copb2	Coatomer subunit beta'
19.2519	19.7028	19.4454	19.5599	18.9054	18.8953	18.7674	18.9378	18.4083	18.8098	18.6496	18.695	O55033	Nck2	Cytoplasmic protein NCK2
19.2962	19.4465	18.783	19.2735	18.4176	18.4563	18.7156	17.8696	18.7775	18.7043	18.1893	18.2658	Q99M51;O55033	Nck1;Nck2	Cytoplasmic protein NCK2
20.8651	19.9158	20.7471	20.002	22.1642	22.7286	22.5356	22.5333	21.7675	23.1719	22.5754	22.8969	O55042	Snca	Alpha-synuclein
22.743	21.4874	22.0459	21.3211	23.2506	24.3031	24.275	24.2243	22.9742	24.8044	24.5638	24.5869	O55042;Q91ZZ3	Snca;Sncb	Alpha-synuclein
15.3936	16.7614	16.0112	16.5009	NaN	NaN	NaN	NaN	NaN	NaN	NaN	NaN	O55047	Tlk2	Serine/threonine-protein kinase tousled-like 2
NaN	NaN	NaN	NaN	NaN	18.5474	18.6227	18.7628	NaN	17.1282	17.091	16.8186	Q9WUT3;Q8C0V0;O55047	Rps6ka2;Tlk1;Tlk2	Serine/threonine-protein kinase tousled-like 2
19.8526	19.8418	19.9011	19.8932	18.911	19.3794	19.4008	19.5102	18.9755	19.5323	19.2017	19.3979	O55057	Pde6d	Retinal rod rhodopsin-sensitive cGMP 3',5'-cyclic phosphodiesterase subunit delta
17.281	17.46	17.3783	17.4769	17.4043	17.587	17.561	17.4257	17.3547	17.6219	17.1408	17.3962	O55060	Tpmt	Thiopurine S-methyltransferase
19.3204	19.3796	19.4014	19.1091	19.1625	19.9601	19.4673	19.4384	18.7785	19.1257	19.138	19.2731	O55091	Impact	Protein IMPACT
19.025	19.3855	18.9591	19.3028	18.1765	18.2276	18.0059	18.3007	16.5867	17.3163	16.9883	17.5884	O55098	Stk10	Serine/threonine-protein kinase 10
22.7675	22.4626	22.6431	22.1332	24.3239	24.1015	24.0105	24.2021	24.6811	25.0691	24.7338	24.8764	O55100	Syngr1	Synaptogyrin-1
21.0559	19.886	20.4273	20.002	21.9985	21.4923	21.391	21.1206	22.0559	21.2006	21.265	21.5777	O55101	Syngr2	Synaptogyrin-2
17.9597	17.8336	17.9935	17.6307	17.6682	18.174	18.3992	18.0938	16.9757	18.2247	18.2805	18.3636	O55102	Bloc1s1	Biogenesis of lysosome-related organelles complex 1 subunit 1
19.8629	19.8145	19.7691	19.8077	19.0205	19.5755	19.3586	19.3718	18.9911	19.2879	19.1296	18.9989	O55106	Strn	Striatin
19.1862	19.119	19.3933	19.2922	18.7419	18.7181	18.549	18.6523	18.0278	19.017	18.9741	19.0213	Q9ERG2;P58404;O55106	Strn;Strn3;Strn4	Striatin
16.8565	NaN	17.6303	16.6462	18.049	16.8659	17.4681	17.505	17.4115	17.053	18.5105	17.6616	O55111	Dsg2	Desmoglein-2
22.6276	21.9352	22.0951	21.7389	23.3645	23.1332	23.0838	23.2521	23.6971	23.417	24.0443	24.0935	O55125	Nipsnap1	Protein NipSnap homolog 1
23.6096	23.3101	23.5638	23.2081	24.9847	24.1946	24.5345	24.4298	25.3877	24.8044	25.4234	25.3877	O55126	Nipsnap2	Protein NipSnap homolog 2
22.3239	21.7876	22.019	21.7471	22.5189	22.6231	22.6628	22.7614	22.2273	22.0854	21.7955	21.6584	O55128	Sap18	Histone deacetylase complex subunit SAP18
22.9441	22.9423	22.8876	22.9548	22.4221	22.7056	22.6298	22.7161	22.5069	23.1063	22.8461	22.7634	O55131	Septin7	Septin-7
19.2341	19.4895	20.5731	20.5545	21.417	20.4874	20.4273	19.9601	19.9882	19.9601	19.6928	19.7865	P28661;O55131	Septin4;Septin7	Septin-7
22.5141	22.5638	22.4601	22.2989	22.7574	22.6779	22.8895	22.8727	22.7975	21.9672	22.0526	22.0854	O55131;Q80UG5	Septin7;Septin9	Septin-7
19.759	19.1829	19.4627	19.17	18.8919	19.8647	19.7633	19.8459	18.3144	19.8886	19.8531	19.7093	O55135	Eif6	Eukaryotic translation initiation factor 6
16.6456	16.5423	16.6033	16.4034	16.9191	16.8364	16.092	16.7462	17.0003	18.008	17.7495	17.8024	O55137	Acot1	Acyl-coenzyme A thioesterase 1
NaN	17.0055	16.6111	NaN	17.548	NaN	NaN	NaN	18.1318	NaN	NaN	NaN	Q8BWN8;Q9QYR7;O55137;Q6Q2Z6;Q32Q92	Acot1;Acot6	Acyl-coenzyme A thioesterase 1
22.9043	22.7119	22.5592	22.6298	23.7895	23.0723	23.3376	23.2346	24.2463	24.2021	24.391	24.4041	Q8BWN8;O55137;Q9QYR9;Q32Q92	Acot1;Acot2;Acot6	Acyl-coenzyme A thioesterase 1
21.8913	21.7796	21.9495	21.6628	23.0838	22.4501	22.5333	22.5356	23.4041	23.6431	23.8093	23.8858	O55137;Q9QYR9	Acot1;Acot2	Acyl-coenzyme A thioesterase 1
22.6822	22.9171	22.7955	22.7182	23.0376	23.3239	23.4676	23.5285	23.1901	23.8385	24.1719	23.7594	O55142	Rpl35a	60S ribosomal protein L35a
23.7695	23.6649	23.8858	23.8858	24.2961	24.1015	24.2317	24.2463	24.6757	23.895	24.2317	24.1095	O55143	Atp2a2	Sarcoplasmic/endoplasmic reticulum calcium ATPase 2
23.0156	22.695	22.8404	22.7223	23.2961	22.632	22.7856	22.937	23.7389	21.7675	22.5261	22.2214	Q64518;O55143	Atp2a2;Atp2a3	Sarcoplasmic/endoplasmic reticulum calcium ATPase 2
24.8433	24.5404	24.7492	24.8385	25.0854	24.8576	24.9847	25.1055	25.3307	24.7024	24.6918	24.6865	Q64518;O55143;Q8R429	Atp2a1;Atp2a2;Atp2a3	Sarcoplasmic/endoplasmic reticulum calcium ATPase 2
23.9225	23.7389	24.0854	23.9933	24.4676	24.2961	24.391	24.4923	24.7745	24.4298	24.4234	24.3975	O55143;Q8R429	Atp2a1;Atp2a2	Sarcoplasmic/endoplasmic reticulum calcium ATPase 2
16.3155	16.9334	16.2074	16.8089	NaN	NaN	NaN	NaN	NaN	NaN	13.4548	NaN	O55176	Pja1	E3 ubiquitin-protein ligase Praja-1
15.0357	NaN	NaN	NaN	NaN	NaN	NaN	NaN	NaN	NaN	NaN	NaN	O55176;Q80U04	Pja1;Pja2	E3 ubiquitin-protein ligase Praja-1
18.4197	18.1275	18.8117	17.8242	18.6761	18.9824	19.0546	18.8279	19.7134	19.1105	19.6815	19.4063	O55186	Cd59a	CD59A glycoprotein
17.9797	18.0012	18.023	17.7082	NaN	NaN	NaN	NaN	NaN	NaN	NaN	NaN	O55187	Cbx4	E3 SUMO-protein ligase CBX4
20.9951	21.2302	20.953	21.1642	19.6339	19.9882	19.9601	19.9267	18.9616	18.3583	18.3422	18.2082	O55201	Supt5h	Transcription elongation factor SPT5
16.7552	16.688	16.1721	16.6122	NaN	15.5537	NaN	NaN	NaN	NaN	NaN	NaN	O55203	Ldb2	LIM domain-binding protein 2
23.3645	23.4551	23.5045	23.5869	22.4626	22.6929	22.6929	22.5869	21.4775	21.3645	21.2933	20.9672	O55222	Ilk	Integrin-linked protein kinase
17.5537	17.8116	18.049	17.6602	17.2783	18.0862	17.862	17.7772	17.827	18.1721	17.6735	17.9318	O55229	Chkb	Choline/ethanolamine kinase
19.9187	19.9316	20.1079	19.8557	20.5261	21.0559	20.8876	20.9024	20.2066	20.3321	19.5388	19.8128	O55234	Psmb5	Proteasome subunit beta type-5
17.0723	17.6319	17.0776	17.5797	16.0624	16.1032	15.6871	15.4099	NaN	NaN	NaN	NaN	O55236	Rngtt	mRNA-capping enzyme
21.5685	19.1926	21.0756	19.7847	22.1765	20.7955	22.1206	21.4972	22.5983	21.002	22.8783	22.3565	O55240	Rdh5	Retinol dehydrogenase 5
20.4067	19.8298	19.9742	19.5824	22.1301	21.4015	20.6453	21.0493	22.4375	21.2125	21.1015	21.2302	O55242	Sigmar1	Sigma non-opioid intracellular receptor 1
19.0445	NaN	NaN	NaN	NaN	20.8191	20.7876	20.7553	NaN	NaN	NaN	NaN	O70126	Aurkb	Aurora kinase B
15.406	16.2944	NaN	16.9668	16.9743	16.2806	16.6427	16.1946	17.003	16.6167	17.0753	17.0481	O70131	Ninj1	Ninjurin-1
23.0902	22.8802	23.2081	22.9459	21.7307	21.6497	21.8113	21.714	20.7796	20.1704	20.417	19.8946	O70133	Dhx9	ATP-dependent RNA helicase A
16.5184	16.4599	16.6627	16.5112	17.8275	16.7534	17.2447	17.2514	NaN	17.0831	16.61	NaN	O70145	Ncf2	Neutrophil cytosol factor 2
16.2439	16.7088	16.6587	16.6828	NaN	NaN	NaN	NaN	NaN	15.5455	NaN	NaN	O70146	Tesk1	Dual specificity testis-specific protein kinase 1
22.1015	21.7796	22.0359	21.7389	23.0258	22.8557	22.8327	22.9152	23.4923	22.7634	23.0592	23.0459	O70152	Dpm1	Dolichol-phosphate mannosyltransferase subunit 1
20.9171	21.0292	20.654	20.8034	20.9459	21.2243	21.0559	21.1079	21.0224	21.1946	20.9243	21.0951	O70161	Pip5k1c	Phosphatidylinositol 4-phosphate 5-kinase type-1 gamma
20.2989	19.9742	19.7878	20.1332	20.8576	20.1457	20.1332	20.2419	20.4576	20.0559	19.7604	19.7732	O70161;P70182	Pip5k1a;Pip5k1c	Phosphatidylinositol 4-phosphate 5-kinase type-1 gamma
NaN	14.8119	15.2075	14.596	15.5104	16.2734	NaN	NaN	16.6142	17.8071	17.7767	18.1289	O70166	Stmn3	Stathmin-3
20.2419	20.4273	20.2185	20.1704	20.5165	20.7553	20.7876	20.8651	20.3962	20.6714	20.3321	20.3538	O70172	Pip4k2a	Phosphatidylinositol 5-phosphate 4-kinase type-2 alpha
20.2419	20.2989	19.889	20.1206	20.2185	20.3857	20.265	20.2302	20.3101	20.2764	20.1457	20.1457	O70172;Q80XI4	Pip4k2a;Pip4k2b	Phosphatidylinositol 5-phosphate 4-kinase type-2 alpha
NaN	14.531	14.1421	NaN	17.5359	16.203	16.4935	16.984	17.978	16.7667	15.9815	16.6957	O70174	Chrna4	Neuronal acetylcholine receptor subunit alpha-4
21.2821	21.343	21.0625	21.3321	19.285	20.1704	20.1079	20.1825	19.0781	19.1892	19.2612	18.7914	O70194	Eif3d	Eukaryotic translation initiation factor 3 subunit D
15.6712	17.7358	16.9734	18.3081	17.3499	17.6077	17.8393	18.0936	17.1352	17.3704	17.7628	18.097	O70200	Aif1	Allograft inflammatory factor 1
21.2125	21.4118	21.4676	21.8461	NaN	NaN	NaN	NaN	NaN	14.958	NaN	NaN	O70209	Pdlim3	PDZ and LIM domain protein 3
19.5178	18.9695	19.1835	18.9285	20.3211	19.6511	19.78	19.878	20.7223	20.0951	20.1581	20.1581	O70228	Atp9a	Probable phospholipid-transporting ATPase IIA
17.3119	17.1408	17.1202	16.9837	18.3937	17.63	17.9929	17.7953	18.5152	18.0891	18.1193	18.055	O70228;P98195	Atp9a;Atp9b	Probable phospholipid-transporting ATPase IIA
16.7243	17.2854	16.8232	17.2283	16.4031	NaN	NaN	17.3562	NaN	NaN	NaN	NaN	O70230	Znf143	Zinc finger protein 143
17.8802	18.851	18.7498	19.1845	16.4039	16.8953	16.2845	16.6295	16.5059	17.9704	16.6887	16.7201	O70250	Pgam2	Phosphoglycerate mutase 2
21.0559	21.1395	21.2535	21.2066	21.4526	21.5069	21.2593	21.6971	21.7307	22.3073	21.4425	21.7995	O70250;Q9DBJ1	Pgam1;Pgam2	Phosphoglycerate mutase 2
22.3184	22.9495	22.5685	22.8576	21.1079	21.6453	21.6096	21.6628	21.1143	21.6971	21.6843	21.391	O70251	Eef1b	Elongation factor 1-beta
20.2419	20.2185	19.9265	20.0821	18.5327	19.5785	19.3294	19.2328	17.9906	18.3832	18.947	18.8053	O70251;P57776	Eef1b;Eef1d	Elongation factor 1-beta
21.8191	21.4923	21.6276	21.4972	21.1143	21.0625	21.1143	21.0691	21.391	21.1825	21.0156	21.0493	O70252	Hmox2	Heme oxygenase 2
19.4473	19.4544	19.2412	19.1283	20.6886	19.4661	19.6436	19.7855	21.2066	20.714	20.6364	21.0426	O70255	Mpzl2	Myelin protein zero-like protein 2
17.5221	17.1288	17.4512	17.542	16.4183	17.3307	17.6091	17.4518	16.6109	16.8157	17.4832	17.1542	O70258	Sgce	Epsilon-sarcoglycan
19.2326	18.8451	19.0956	18.8061	18.0942	19.3957	19.0735	19.0509	17.9986	17.382	17.7651	17.325	O70274	Ptp4a2	Protein tyrosine phosphatase type IVA 2
19.4328	19.2225	19.6852	19.2418	19.0577	19.9459	19.7624	19.7584	19.1123	19.39	19.3823	19.6473	O70274;Q63739	Ptp4a1;Ptp4a2	Protein tyrosine phosphatase type IVA 2
16.0665	16.4892	16.1525	16.188	NaN	15.2183	14.7955	NaN	NaN	NaN	NaN	NaN	O70279	Ess2	Splicing factor ESS-2 homolog
17.776	18.2746	18.1731	18.262	18.3913	18.0917	18.5498	18.2477	19.077	18.5998	19.0917	18.8073	O70281	Tpst1	Protein-tyrosine sulfotransferase 1
NaN	17.6304	16.9406	NaN	NaN	NaN	NaN	NaN	NaN	NaN	NaN	NaN	O70283	Wnt2b	Protein Wnt-2b
19.0838	19.0591	18.8926	19.0777	18.822	18.7195	18.7465	18.851	18.6275	18.3425	17.9624	17.7415	O70293	Grk6	G protein-coupled receptor kinase 6
17.3988	18.5048	18.1201	18.4551	18.1501	18.0818	17.6983	18.0227	17.2225	16.7285	17.0499	16.7895	Q8VEB1;O70291;O70293	Grk5;Grk6	G protein-coupled receptor kinase 6
19.2527	19.8317	19.34	19.9316	18.3343	18.791	18.8118	18.8018	17.8413	17.5525	18.6355	17.983	O70305	Atxn2	Ataxin-2
20.9951	20.6276	20.8423	20.7796	21.4221	20.6886	20.9601	20.8576	21.8307	21.3101	21.895	21.7182	O70309	Itgb5	Integrin beta-5
19.5908	19.9013	19.7053	19.6545	18.8259	19.3102	19.0688	19.1093	18.1817	18.3348	18.1375	18.0063	O70310	Nmt1	Glycylpeptide N-tetradecanoyltransferase 1
17.4401	17.7937	17.3833	17.5273	16.8313	17.2895	16.9592	17.0859	16.3173	16.1537	15.2531	16.1086	O70310;O70311	Nmt1;Nmt2	Glycylpeptide N-tetradecanoyltransferase 1
19.5066	19.8353	19.3999	19.5083	19.4662	19.8353	19.2586	19.4832	19.2116	19.0966	18.9169	19.6585	O70311	Nmt2	Glycylpeptide N-tetradecanoyltransferase 2
22.632	22.5189	22.5141	22.4144	21.9495	21.8651	21.85	21.8576	21.9423	22.0359	21.8423	21.9207	O70318	Epb41l2	Band 4.1-like protein 2
19.4971	19.4848	19.3386	19.5529	20.0156	20.2877	20.6096	20.343	18.4514	18.4344	19.2781	18.9453	O70318;P48193	Epb41;Epb41l2	Band 4.1-like protein 2
21.2821	21.7594	21.4923	21.4221	21.7955	21.2989	21.3752	21.4425	21.4972	21.2006	21.0821	21.1946	O70318;Q9WV92	Epb41l2;Epb41l3	Band 4.1-like protein 2
19.143	19.6157	19.2536	19.2768	20.3752	19.4938	19.3838	19.5624	19.9459	19.7998	19.2023	19.3682	Q9Z2H5;O70318;Q9WV92	Epb41l1;Epb41l2;Epb41l3	Band 4.1-like protein 2
16.5	17.0598	17.2323	17.0923	17.6696	17.6586	17.8215	17.7349	18.2113	17.1369	17.4499	16.9039	Q9Z2H5;O70318	Epb41l1;Epb41l2	Band 4.1-like protein 2
18.9947	18.2009	18.5447	18.3516	20.0691	19.3618	19.7406	19.4094	20.5165	19.3731	19.7054	19.349	O70324	Slc16a2	Monocarboxylate transporter 8
21.8576	21.6186	21.7955	21.5261	22.4726	22.4701	22.5685	22.4898	22.2564	21.7348	22.3511	22.2593	O70325	Gpx4	Phospholipid hydroperoxide glutathione peroxidase
17.8507	NaN	17.4528	17.8	16.9564	16.4664	NaN	NaN	NaN	NaN	NaN	NaN	O70333	Cript	Cysteine-rich PDZ-binding protein
16.8856	16.5187	16.5509	16.5609	16.5227	16.3452	16.2571	16.2821	16.5896	16.6533	16.8891	16.5648	O70338	Rnaseh1	Ribonuclease H1
NaN	16.047	15.7326	NaN	NaN	NaN	NaN	NaN	NaN	15.8658	15.8021	NaN	O70340	Nptx2	Neuronal pentraxin-2
16.1126	16.5961	16.5702	16.8723	17.2581	15.8492	NaN	15.6635	18.0292	18.263	17.113	17.1197	O70348	Dxo	Decapping and exoribonuclease protein
NaN	NaN	16.3484	NaN	18.0367	NaN	NaN	NaN	18.7461	NaN	17.4032	17.152	O70361	Per3	Period circadian protein homolog 3
19.0722	18.8645	19.1728	18.7435	19.7434	19.7021	19.6028	19.4833	20.2185	20.0951	20.2989	19.9882	O70362	Gpld1	Phosphatidylinositol-glycan-specific phospholipase D
20.68	21.1395	21.2535	20.8651	21.0951	21.3211	20.85	21.0756	20.9672	20.7796	20.6096	20.8269	O70370	Ctss	Cathepsin S
17.6422	17.5594	17.6675	17.9866	NaN	NaN	NaN	NaN	NaN	NaN	NaN	NaN	O70373	Xirp1	Xin actin-binding repeat-containing protein 1
17.8188	17.6562	17.1975	17.4661	NaN	NaN	NaN	NaN	NaN	NaN	20.9243	NaN	O70374	Cbfa2t2	Protein CBFA2T2
20.8876	20.5545	20.6971	20.654	21.7796	21.8152	22.1174	22.0258	21.6231	21.2764	21.9388	21.7955	O70378	Emc8	ER membrane protein complex subunit 8
21.7265	21.9024	21.85	22.2185	18.8039	18.9471	18.873	18.8319	17.7774	18.7277	18.6194	18.2948	O70400	Pdlim1	PDZ and LIM domain protein 1
18.7132	18.3353	18.3735	18.4675	19.3229	18.7344	18.8577	18.622	19.76	19.0582	19.7755	19.0946	O70401	Tspan6	Tetraspanin-6
15.4513	14.4141	NaN	14.9728	16.5835	16.7117	16.8469	16.8321	NaN	NaN	NaN	NaN	O70401;Q62283	Tspan6;Tspan7	Tetraspanin-6
19.3869	18.8027	19.4312	19.0449	19.3966	19.132	19.3695	19.1352	19.7909	19.4535	19.7159	19.4367	O70404	Vamp8	Vesicle-associated membrane protein 8
15.951	16.0232	16.1467	16.2869	NaN	NaN	15.5131	15.4541	NaN	NaN	NaN	NaN	O70405	Ulk1	Serine/threonine-protein kinase ULK1
16.2247	16.2084	16.6585	16.7331	17.1508	16.8203	17.1705	16.9161	17.5982	17.4027	17.4019	17.3869	O70421	Fzd1	Frizzled-1
NaN	NaN	NaN	NaN	16.9429	16.1443	NaN	NaN	16.6469	15.534	17.2281	16.1354	Q61090;Q9JIP6;O70421	Fzd1;Fzd2;Fzd7	Frizzled-1
17.6003	17.6829	17.611	17.8474	16.6765	17.17	17.1774	17.0428	16.8029	15.8431	15.8652	15.1611	O70422	Gtf2h4	General transcription factor IIH subunit 4
24.0526	24.417	24.4984	24.9043	22.4015	22.4601	22.0325	22.0821	22.3752	22.3348	22.4576	22.391	O70423	Aoc3	Membrane primary amine oxidase
20.4576	20.6364	20.4972	20.6714	18.4774	18.7884	18.5108	18.8421	18.2406	17.7163	17.7652	17.7327	O70433	Fhl2	Four and a half LIM domains protein 2
20.8876	20.8727	21.0292	20.9171	21.0156	21.5165	21.4221	21.3376	20.8113	20.9951	20.3752	20.6714	O70435	Psma3	Proteasome subunit alpha type-3
21.8191	21.5915	21.8651	21.6497	20.654	20.9742	20.9742	20.9459	20.6628	21.4067	21.4874	21.3538	O70439	Stx7	Syntaxin-7
21.0821	20.5356	20.7471	20.1825	22.1079	21.9672	21.7876	21.9061	22.4551	22.2564	21.9243	22.0918	O70443	Gnaz	Guanine nucleotide-binding protein G(z) subunit alpha
23.4298	22.5427	22.6907	22.4041	24.002	23.3239	23.2821	23.1688	24.2317	23.6649	23.3376	23.6649	P21278;P21279;P27601;O70443;P27600;P30677	Gna11;Gna12;Gna13;Gna14;Gnaq;Gnaz	Guanine nucleotide-binding protein G(z) subunit alpha
15.749	NaN	15.4217	15.1442	16.1413	16.0282	15.2088	15.8287	16.567	16.4399	15.9995	16.5973	O70451	Slc16a7	Monocarboxylate transporter 2
16.4035	16.447	NaN	NaN	NaN	NaN	16.8701	17.3112	NaN	15.4235	15.9542	15.5679	O70456	Sfn	14-3-3 protein sigma
25.1214	25.1604	24.6153	24.945	25.452	25.7895	25.4234	25.5105	25.3975	26.4723	25.6811	25.6153	P61982;P68254;P63101;P68510;O70456;P62259;Q9CQV8	Sfn;Ywhab;Ywhae;Ywhag;Ywhah;Ywhaq;Ywhaz	14-3-3 protein sigma
NaN	20.6628	21.0821	20.7955	19.1429	20.1206	19.3705	19.1401	20.8346	21.0886	20.4972	20.5451	P61982;P63101;P68510;O70456	Sfn;Ywhag;Ywhah;Ywhaz	14-3-3 protein sigma
18.1791	17.8752	17.8695	17.8487	18.5036	18.1057	18.1311	17.9223	18.6866	17.6807	18.4737	18.1259	O70458	Osmr	Oncostatin-M-specific receptor subunit beta
15.6763	14.8866	NaN	14.6887	NaN	NaN	NaN	NaN	NaN	NaN	NaN	NaN	O70460	Ccl19	C-C motif chemokine 19
NaN	16.012	16.053	NaN	NaN	16.3615	16.6384	NaN	NaN	NaN	16.6357	NaN	O70469	Dok2	Docking protein 2
17.398	16.8399	17.1479	17.0738	18.5005	18.0772	18.1648	18.194	18.5902	18.3796	18.6279	18.5564	O70472	Tmem131	Transmembrane protein 131
16.2885	16.4461	16.8209	16.1576	15.3333	16.2673	15.8076	NaN	15.9364	16.0365	15.1377	15.6606	O70475	Ugdh	UDP-glucose 6-dehydrogenase
16.3316	16.9537	NaN	NaN	17.152	16.8583	17.1149	17.1552	16.862	NaN	NaN	NaN	O70479	Tnfaip1	BTB/POZ domain-containing adapter for CUL3-mediated RhoA degradation protein 2
18.643	18.6027	18.5772	18.7651	NaN	18.4096	18.789	18.8174	18.5611	18.0347	18.3695	17.9623	Q922M3;Q8BGV7;O70479	Kctd10;Kctd13;Tnfaip1	BTB/POZ domain-containing adapter for CUL3-mediated RhoA degradation protein 2
18.7095	18.5915	18.9666	18.5725	18.2547	18.2819	18.2664	18.1061	18.354	18.6616	18.9659	18.7129	O70480	Vamp4	Vesicle-associated membrane protein 4
18.6846	19.0589	19.0284	19.045	18.4369	18.5806	18.2849	18.3108	18.0535	17.7073	17.554	17.4045	O70481	Ubr1	E3 ubiquitin-protein ligase UBR1
20.5915	19.6499	20.8034	19.5029	21.6497	20.9388	21.1946	20.8576	21.8307	21.5823	22.0088	21.7675	O70491	Stra6	Receptor for retinol uptake STRA6
22.3805	22.2989	22.4015	22.2066	22.1916	22.343	22.1642	22.2155	21.1825	21.7348	21.5592	21.4775	O70492	Snx3	Sorting nexin-3
20.5451	20.3857	20.714	20.4972	20.3857	20.8651	20.4067	20.3645	20.1206	20.5545	20.417	20.4476	O70492;O70493	Snx12;Snx3	Sorting nexin-3
21.5869	21.6453	21.7796	21.5117	21.391	21.6886	21.343	21.4626	21.1332	21.417	21.1946	21.2419	O70493	Snx12	Sorting nexin-12
15.9719	16.2095	16.2215	15.7904	15.4624	15.9509	15.2428	14.864	NaN	NaN	NaN	NaN	O70494	Sp3	Transcription factor Sp3
18.0933	17.7926	17.9208	17.7022	18.7596	18.6199	18.6959	18.9115	18.7236	18.6864	18.7425	18.6882	O70496	Clcn7	H(+)/Cl(-) exchange transporter 7
22.5777	21.9207	22.4247	22.0224	23.5638	23.0207	23.3101	23.2679	23.8764	23.0999	23.7796	23.4923	O70503	Hsd17b12	Very-long-chain 3-oxoacyl-CoA reductase
NaN	16.6809	16.5832	16.2788	NaN	NaN	NaN	NaN	NaN	NaN	NaN	NaN	O70546	Kdm6a	Lysine-specific demethylase 6A
17.3566	17.4683	17.5087	17.4255	17.3155	17.3291	17.4034	17.0922	15.8837	16.638	NaN	NaN	O70551	Srpk1	SRSF protein kinase 1
NaN	17.7439	NaN	NaN	18.6584	19.2862	NaN	16.7059	19.3165	18.5878	19.4461	21.2185	O70555;O70554;O70562;O70558;O70559	Sprr2b;Sprr2d;Sprr2g;Sprr2h;Sprr2k	Small proline-rich protein 2B
19.0523	19.4893	19.0991	19.4216	18.6198	18.7575	18.7383	18.7849	18.2445	18.3108	17.6724	17.788	O70566	Diaph2	Protein diaphanous homolog 2
NaN	NaN	NaN	NaN	NaN	NaN	NaN	NaN	15.4078	NaN	NaN	NaN	O70570	Pigr	Polymeric immunoglobulin receptor
NaN	14.0854	14.8702	NaN	15.5929	NaN	NaN	14.4565	16.085	15.7185	NaN	NaN	O70571	Pdk4	[Pyruvate dehydrogenase (acetyl-transferring)] kinase isozyme 4, mitochondrial
NaN	NaN	NaN	NaN	15.8479	NaN	NaN	NaN	15.4035	14.2309	14.506	14.7002	Q8BFP9;Q9JK42;O70571	Pdk1;Pdk2;Pdk4	[Pyruvate dehydrogenase (acetyl-transferring)] kinase isozyme 4, mitochondrial
21.1143	20.5823	20.8269	20.6971	21.9495	21.6186	21.7836	21.6671	22.2185	21.3805	21.654	21.5869	O70572	Smpd2	Sphingomyelin phosphodiesterase 2
20.1206	20.2185	19.8213	19.7931	21.1395	20.0156	20.2066	20.2419	22.0691	21.6276	21.654	21.5869	O70577	Slc22a2	Solute carrier family 22 member 2
18.9892	18.2829	18.4368	18.1392	20.0156	19.3214	19.4956	19.4147	20.4874	19.4636	20.2066	20.0821	O70579	Slc25a17	Peroxisomal membrane protein PMP34
17.3952	17.471	17.4817	17.6415	17.8598	17.1476	17.3366	17.1135	NaN	16.5608	NaN	17.1755	O70583	Mid1	E3 ubiquitin-protein ligase Midline-1
20.002	19.9109	19.9116	19.9601	19.377	18.915	19.1664	19.0566	18.5215	18.524	19.0362	18.2619	O70585	Dtnb	Dystrobrevin beta
22.5451	22.1363	22.343	22.1238	21.1143	21.2593	21.4576	21.1332	20.6628	21.4273	21.8764	21.2821	Q9D2N4;O70585	Dtna;Dtnb	Dystrobrevin beta
20.6714	20.3101	20.5451	20.2302	20.8034	20.4576	20.5165	20.4775	20.6714	20.5356	20.2877	20.1581	O70589	Cask	Peripheral plasma membrane protein CASK
19.5344	20.0559	20.1825	20.1581	18.7465	19.7494	19.8509	19.6686	18.3848	20.417	20.1206	20.4874	O70591	Pfdn2	Prefoldin subunit 2
18.7751	19.1333	19.051	18.8595	17.8383	17.8961	17.2116	17.5798	18.0083	17.793	18.2298	18.125	O70622	Rtn2	Reticulon-2
19.6832	19.4992	19.6573	19.5538	20.002	19.429	19.6657	19.8356	20.5069	20.4576	20.7553	21.0691	O70624	Myoc	Myocilin
NaN	NaN	NaN	NaN	15.7662	18.9346	NaN	18.6815	NaN	NaN	NaN	NaN	O70628	Pde9a	High affinity cGMP-specific 3',5'-cyclic phosphodiesterase 9A
NaN	NaN	NaN	NaN	NaN	NaN	NaN	NaN	16.7586	NaN	NaN	NaN	O88174	Cd46	Membrane cofactor protein
16.7099	NaN	NaN	NaN	17.7329	17.4437	17.5284	NaN	18.2524	17.7061	18.7089	NaN	O88186	Gp9	Platelet glycoprotein IX
19.1858	19.1743	18.7747	19.3099	17.961	18.5523	18.4275	18.6183	15.9933	18.0626	15.8928	NaN	O88196	Ttc3	E3 ubiquitin-protein ligase TTC3
17.1583	16.1767	17.1823	17.5738	NaN	NaN	NaN	NaN	NaN	NaN	NaN	NaN	O88200	Clec11a	C-type lectin domain family 11 member A
23.5983	23.9406	23.1916	24.141	19.3882	20.0951	21.343	20.0426	NaN	19.6809	19.4871	19.4173	O88207	Col5a1	Collagen alpha-1(V) chain
21.5638	21.5638	21.0625	22.0325	18.1764	NaN	NaN	18.2929	18.2701	NaN	17.9509	NaN	Q61245;O88207	Col11a1;Col5a1	Collagen alpha-1(V) chain
19.7273	20.1206	20.0559	20.4476	18.7837	19.2858	19.028	19.2442	19.9459	19.1261	18.0022	19.3392	O88271	Cfdp1	Craniofacial development protein 1
21.343	20.9098	21.1143	20.8346	19.7907	18.9838	19.1679	18.6947	19.8077	18.7307	19.4338	19.0591	O88286	Wiz	Protein Wiz
19.5512	19.6065	19.6878	19.6784	16.0115	16.4198	16.7158	16.4881	14.8967	NaN	16.0079	NaN	O88291	Znf326	DBIRD complex subunit ZNF326
18.4401	18.2683	18.3389	18.29	18.9351	18.5234	18.56	18.7474	19.239	18.7942	18.9341	19.09	O88307	Sorl1	Sortilin-related receptor
25.4923	25.3811	25.341	25.5433	24.8858	25.3273	25.4425	25.217	24.1095	24.6811	24.7745	24.275	O88322	Nid2	Nidogen-2
25.9562	24.848	24.7338	25.2961	24.8904	24.848	24.7024	24.867	24.0526	23.4298	21.9243	20.1206	O88322;P10493	Nid1;Nid2	Nidogen-2
20.2185	19.6748	20.0292	19.8844	19.8562	19.0735	19.395	19.2495	19.4145	18.2868	18.9302	18.4547	O88327	Ctnnal1	Alpha-catulin
23.8858	24.002	24.2317	24.0935	23.391	23.632	23.4676	23.5638	23.4425	23.8191	23.1825	23.3376	O88342	Wdr1	WD repeat-containing protein 1
23.9316	23.4425	23.8385	23.417	23.9847	23.6757	23.8385	23.8191	24.0443	23.9584	23.7695	23.7895	O88343	Slc4a4	Electrogenic sodium bicarbonate cotransporter 1
24.1719	22.5823	23.7995	22.6342	25.0484	23.9225	24.2961	24.2961	24.7745	24.1015	24.8044	24.48	O88343;Q8JZR6;Q5DTL9	Slc4a10;Slc4a4;Slc4a8	Electrogenic sodium bicarbonate cotransporter 1
18.2332	18.3636	18.3325	18.4116	17.9341	18.1775	18.1162	18.0557	17.0682	17.3981	17.0759	17.0085	O88351	Ikbkb	Inhibitor of nuclear factor kappa-B kinase subunit beta
17.7572	NaN	NaN	NaN	NaN	NaN	NaN	NaN	NaN	NaN	NaN	NaN	O88379	Baz1a	Bromodomain adjacent to zinc finger domain protein 1A
20.5823	20.2185	20.6096	20.2877	19.681	19.9245	19.8849	19.9882	19.8196	19.9882	20.2066	20.1206	O88384	Vti1b	Vesicle transport through interaction with t-SNAREs homolog 1B
18.1387	18.0229	18.0146	18.0477	18.2011	17.8299	17.7454	17.718	18.4336	18.2855	18.5016	18.5928	O88393	Tgfbr3	Transforming growth factor beta receptor type 3
15.7067	14.8865	15.105	14.2153	17.4032	15.5072	16.608	16.6007	16.8751	16.9311	16.6718	16.6658	O88396	Grpel2	GrpE protein homolog 2, mitochondrial
17.128	17.395	17.1028	17.3517	NaN	15.5711	15.3628	15.1311	NaN	NaN	15.1615	NaN	O88413	Tulp3	Tubby-related protein 3
16.2901	16.1248	16.0741	15.4748	17.2409	16.1515	16.6764	16.8687	17.2708	15.8988	16.6624	17.0098	O88425	Nme6	Nucleoside diphosphate kinase 6
NaN	NaN	NaN	NaN	NaN	NaN	NaN	NaN	NaN	16.38	NaN	NaN	O88427	Cacna1h	Voltage-dependent T-type calcium channel subunit alpha-1H
17.1035	17.4512	17.5563	17.4905	16.8855	17.0385	16.4611	17.0596	16.7296	15.8705	NaN	NaN	O88428	Papss2	Bifunctional 3'-phosphoadenosine 5'-phosphosulfate synthase 2
17.5069	16.9744	16.9928	17.2009	16.6186	17.3721	16.5489	17.1474	15.6507	15.0394	NaN	NaN	O88428;Q60967	Papss1;Papss2	Bifunctional 3'-phosphoadenosine 5'-phosphosulfate synthase 2
19.9197	19.4362	19.3424	19.2348	20.6886	20.8802	21.2593	20.9459	20.68	20.9171	21.4923	21.391	O88441	Mtx2	Metaxin-2
16.7914	15.9715	16.3153	14.5552	17.9568	18.1222	17.918	18.4387	18.359	18.5177	17.2397	18.1456	O88444	Adcy1	Adenylate cyclase type 1
NaN	NaN	NaN	NaN	NaN	NaN	NaN	NaN	15.316	15.4127	NaN	NaN	Q91WF3;O88444;P84309;Q80TL1;P51829	Adcy1;Adcy2;Adcy4;Adcy5	Adenylate cyclase type 1
21.4476	21.4726	21.4676	21.5404	21.1457	21.5592	21.4676	21.4273	20.7471	21.1642	20.8346	20.7796	O88447	Klc1	Kinesin light chain 1
19.8183	19.7988	19.6774	19.5861	19.3516	19.9742	19.6251	19.5818	19.1489	19.247	19.006	18.9465	O88448;O88447	Klc1;Klc2	Kinesin light chain 1
19.9742	20.2302	19.864	20.343	19.1351	19.59	19.7425	19.4241	18.7849	18.807	18.9755	18.9314	O88448;Q9DBS5;O88447	Klc1;Klc2;Klc4	Kinesin light chain 1
20.0292	19.3672	18.768	18.9523	19.2448	19.0605	18.9549	19.1269	19.4148	18.2002	17.5993	NaN	Q9DBS5;O88447	Klc1;Klc4	Kinesin light chain 1
19.7872	19.7016	19.5199	19.6761	19.6447	19.8274	19.7361	19.722	19.5452	20.1206	19.6793	19.8658	O88448	Klc2	Kinesin light chain 2
19.8747	19.6925	19.1547	19.7063	19.1785	19.8959	19.6045	19.7674	18.6734	19.1106	18.9827	18.7862	O88448;Q9DBS5	Klc2;Klc4	Kinesin light chain 2
20.2877	19.93	20.1332	19.7807	21.0886	20.9098	21.1886	21.1946	21.6186	20.4676	20.895	20.9672	O88455	Dhcr7	7-dehydrocholesterol reductase
20.8727	20.8034	20.8191	20.9459	19.8679	21.1519	21.2361	20.895	19.1235	20.002	20.2066	19.9087	O88456	Capns1	Calpain small subunit 1
20.5165	20.0821	20.3752	20.4972	19.7801	20.5545	20.5731	20.3101	18.778	19.4552	19.9316	19.7113	O88456;Q9D7J7	Capns1;Capns2	Calpain small subunit 1
15.4097	15.0915	14.7548	15.639	NaN	NaN	13.8386	NaN	NaN	NaN	NaN	NaN	O88466	Znf106	Zinc finger protein 106
15.937	16.3514	16.0445	15.7035	NaN	NaN	NaN	16.7323	NaN	NaN	NaN	NaN	O88470	Foxl2	Forkhead box protein L2
19.1496	19.606	19.4461	19.353	19.4577	19.6909	19.4301	19.7526	19.8809	20.5545	20.2419	20.2764	O88485	Dync1i1	Cytoplasmic dynein 1 intermediate chain 1
17.9721	18.2514	18.2971	18.2658	NaN	18.0097	17.7243	17.5059	NaN	15.5701	15.956	NaN	O88485;O88487	Dync1i1;Dync1i2	Cytoplasmic dynein 1 intermediate chain 1
20.953	20.7955	21.002	20.895	20.5638	20.6971	20.6096	20.4576	20.0559	20.6628	20.6006	20.4972	O88487	Dync1i2	Cytoplasmic dynein 1 intermediate chain 2
17.6347	17.0931	17.3051	17.0759	16.1236	NaN	NaN	NaN	NaN	NaN	NaN	NaN	O88491	Nsd1	Histone-lysine N-methyltransferase, H3 lysine-36 specific
16.6506	16.3939	16.1938	16.2128	NaN	NaN	NaN	NaN	NaN	NaN	NaN	NaN	O88491;Q6P2L6	Nsd1;Nsd3	Histone-lysine N-methyltransferase, H3 lysine-36 specific
19.452	19.49	19.542	19.8425	NaN	16.6181	16.5259	NaN	NaN	16.6891	NaN	16.1145	O88492	Plin4	Perilipin-4
NaN	NaN	NaN	NaN	15.3582	NaN	NaN	NaN	15.6528	NaN	NaN	NaN	O88495	Gpr50	Melatonin-related receptor
19.303	18.9954	19.2227	18.8685	19.4875	19.3142	19.2431	19.2339	19.3124	18.9269	18.8456	18.7867	O88502	Pde8a	High affinity cAMP-specific and IBMX-insensitive 3',5'-cyclic phosphodiesterase 8A
19.9149	19.6044	19.6797	19.4923	20.9098	20.2764	20.3211	20.2066	20.6714	20.1581	20.3101	20.5731	O88507	Cntfr	Ciliary neurotrophic factor receptor subunit alpha
17.4623	17.3928	17.3621	17.5595	16.4426	16.4415	16.2491	16.4524	16.0075	NaN	NaN	17.2671	O88508	Dnmt3a	DNA (cytosine-5)-methyltransferase 3A
15.7813	NaN	NaN	NaN	NaN	15.0576	15.6357	NaN	NaN	NaN	NaN	NaN	O88512	Ap1g2	AP-1 complex subunit gamma-like 2
18.4802	17.9123	18.2166	18.0703	18.4966	18.309	18.4547	18.499	NaN	17.6851	17.2292	17.6494	P22892;O88512	Ap1g1;Ap1g2	AP-1 complex subunit gamma-like 2
18.8629	19.1902	18.9127	19.1373	18.5004	18.9482	18.7507	18.7674	17.9208	17.9005	17.8857	17.6952	O88520	Shoc2	Leucine-rich repeat protein SHOC-2
17.7545	18.3921	17.9065	18.2531	17.3523	17.3403	17.349	17.1709	NaN	17.4447	16.9948	16.9242	O88522	Ikbkg	NF-kappa-B essential modulator
20.0292	19.8023	20.0821	19.5994	20.6096	20.2302	20.1825	20.1206	21.2989	21.0625	21.3211	21.3321	O88531	Ppt1	Palmitoyl-protein thioesterase 1
20.0821	20.5915	20.5356	20.5731	18.2926	18.7522	18.5133	18.6429	18.2293	17.6161	17.2451	16.7118	O88532	Zfr	Zinc finger RNA-binding protein
20.6276	20.2302	20.714	20.1206	21.5592	21.7634	21.6929	21.6186	21.1332	21.4067	20.5451	20.7553	O88533	Ddc	Aromatic-L-amino-acid decarboxylase
20.3211	20.3538	20.2535	20.1581	20.2185	20.6276	20.5731	20.343	19.9146	20.2989	19.9278	20.0292	O88543	Cops3	COP9 signalosome complex subunit 3
20.2877	19.9882	19.8834	19.8939	19.5914	20.9171	20.7715	20.6886	19.2915	20.2066	20.1946	20.1581	O88544	Cops4	COP9 signalosome complex subunit 4
20.7471	20.2877	20.4576	20.3645	20.4576	21.1581	21.1395	21.0756	20.0951	20.4874	20.3321	20.3321	O88545	Cops6	COP9 signalosome complex subunit 6
NaN	NaN	15.9569	15.1273	NaN	15.136	15.2357	15.8351	17.6643	16.3591	17.3969	NaN	O88551	Cldn1	Claudin-1
17.8289	NaN	16.6864	NaN	19.3582	NaN	18.0599	16.9984	19.7098	NaN	NaN	NaN	O88552	Cldn2	Claudin-2
17.6437	17.6774	17.796	17.8374	16.2328	17.3146	17.372	17.3621	NaN	16.7324	16.8047	16.9179	O88554	Parp2	Poly [ADP-ribose] polymerase 2
19.2344	18.8791	19.2543	18.906	18.3392	18.1533	18.1035	18.2323	18.0934	16.7891	18.194	17.1768	O88559	Men1	Menin
17.6466	17.4514	17.8976	17.5462	17.8743	17.8496	17.7362	17.673	18.0979	17.3545	18.0145	17.7098	O88561	Slc27a3	Solute carrier family 27 member 3
25.9716	26.2856	26.4425	26.4488	24.0275	24.7338	24.6096	24.5869	22.7574	23.0886	23.3239	22.8191	O88569	Hnrnpa2b1	Heterogeneous nuclear ribonucleoproteins A2/B1
19.714	22.1856	20.4676	21.1332	17.19	21.1825	20.3752	20.7876	18.9298	18.0395	16.3709	18.2864	O88569;P49312	Hnrnpa1;Hnrnpa2b1	Heterogeneous nuclear ribonucleoproteins A2/B1
17.5114	17.3709	17.3002	17.3908	17.5264	16.9631	17.5734	17.3243	17.8374	17.6869	18.231	17.7935	O88572	Lrp6	Low-density lipoprotein receptor-related protein 6
16.5191	15.4909	NaN	NaN	16.9785	15.0695	15.9718	NaN	16.9901	15.9103	15.4414	16.2385	O88572;Q91VN0	Lrp5;Lrp6	Low-density lipoprotein receptor-related protein 6
19.3731	18.202	18.9027	18.5493	19.7644	18.574	19.0519	19.1242	20.4576	19.1967	19.6783	19.5708	Q91ZX7;O88572;Q91VN0	Lrp1;Lrp5;Lrp6	Low-density lipoprotein receptor-related protein 6
15.6696	16.2086	15.782	16.2043	NaN	NaN	NaN	NaN	NaN	NaN	NaN	NaN	O88573	Aff1	AF4/FMR2 family member 1
18.5799	16.5971	16.8528	16.8369	NaN	15.0474	15.4938	15.5783	NaN	NaN	NaN	NaN	O88574	Sap30	Histone deacetylase complex subunit SAP30
21.9707	21.7013	21.9243	21.7995	21.928	21.9812	22.0325	22.0951	22.155	21.391	21.6971	21.6843	O88587	Comt	Catechol O-methyltransferase
18.6324	18.1218	18.7684	18.0923	19.8732	19.7561	19.7151	19.8738	20.0691	19.8532	20.2185	19.8753	O88593	Pglyrp1	Peptidoglycan recognition protein 1
18.3387	18.2553	18.1545	18.0987	17.7271	18.3236	18.2646	17.8124	17.1364	17.4975	17.6588	16.9794	O88597	Becn1	Beclin-1
16.4438	15.2783	15.7542	15.0578	16.7039	16.6692	16.7556	16.971	17.3335	17.4124	16.9153	16.7363	O88602	Cacng2	Voltage-dependent calcium channel gamma-2 subunit
NaN	NaN	15.8733	NaN	17.2494	18.4742	18.2993	18.0028	17.9425	17.72	17.3334	17.2879	O88602;Q9JJV5	Cacng2;Cacng3	Voltage-dependent calcium channel gamma-2 subunit
17.2441	17.773	17.3569	17.534	17.2465	17.4973	16.9131	17.1507	15.088	NaN	NaN	NaN	O88622	Parg	Poly(ADP-ribose) glycohydrolase
NaN	NaN	15.7613	NaN	15.8821	NaN	NaN	NaN	15.2624	NaN	NaN	NaN	O88623	Usp2	Ubiquitin carboxyl-terminal hydrolase 2
20.1206	19.9316	20.0691	19.9882	19.1481	19.6339	19.5632	19.4681	19.7333	19.316	19.9459	19.7654	O88630	Gosr1	Golgi SNAP receptor complex member 1
17.3437	17.0726	17.4767	17.3791	15.4203	15.649	14.9809	NaN	NaN	15.5243	NaN	NaN	O88632	Sema3f	Semaphorin-3F
NaN	NaN	NaN	12.9584	NaN	NaN	NaN	NaN	NaN	NaN	NaN	NaN	Q8BH34;O88632	Sema3d;Sema3f	Semaphorin-3F
21.1206	21.0156	20.9171	20.6453	21.1886	21.6096	21.2006	21.4726	21.5545	22.4676	22.0951	22.2036	O88643	Pak1	Serine/threonine-protein kinase PAK 1
19.7473	19.5374	19.3866	19.2528	19.9097	20.2989	20.0821	20.3321	19.9205	20.6364	20.0292	20.417	O88643;Q61036	Pak1;Pak3	Serine/threonine-protein kinase PAK 1
19.7553	19.9882	20.0156	19.9459	19.9882	19.841	19.5796	19.6913	19.8659	20.0691	19.9601	19.9742	Q8CIN4;O88643;Q61036	Pak1;Pak2;Pak3	Serine/threonine-protein kinase PAK 1
17.097	17.8376	17.9834	16.0757	17.8	18.17	18.3376	17.7423	17.5595	18.6862	18.9291	17.4086	Q8CIN4;O88643	Pak1;Pak2	Serine/threonine-protein kinase PAK 1
20.9742	20.85	21.0493	20.895	20.5638	20.7796	20.9882	20.6714	20.4476	20.8113	20.9951	20.895	O88653	Lamtor3	Ragulator complex protein LAMTOR3
18.2694	19.0084	18.3783	17.4065	19.1865	17.1424	19.6967	19.0112	21.7389	19.1857	18.8253	19.8278	O88662	Emp2	Epithelial membrane protein 2
17.7444	17.6718	17.6273	17.7986	NaN	NaN	NaN	15.2969	NaN	NaN	NaN	NaN	O88665	Brd7	Bromodomain-containing protein 7
17.8271	18.0914	18.2109	18.5138	NaN	16.1586	16.529	NaN	NaN	16.3121	NaN	NaN	O88667	Rrad	GTP-binding protein RAD
19.203	19.2736	19.2724	19.1163	19.7325	19.3705	19.4451	19.5236	19.2796	20.2302	20.2764	19.1292	O88668	Creg1	Protein CREG1
15.8177	17.167	16.493	17.3053	NaN	NaN	14.8111	14.8257	NaN	NaN	NaN	NaN	O88673	Dgka	Diacylglycerol kinase alpha
21.1886	21.1332	21.1642	21.0156	20.8727	21.3645	21.2419	21.1765	20.2764	20.6453	20.4775	20.3211	O88685	Psmc3	26S proteasome regulatory subunit 6A
15.6976	16.167	16.188	16.2712	16.6039	16.9726	16.8165	16.9641	16.3635	17.6227	17.2981	17.0644	Q91Y13;O88689	Pcdha4;Pcdha7	Protocadherin alpha-4
19.5184	NaN	NaN	NaN	19.2515	19.6107	19.215	19.2911	NaN	NaN	NaN	NaN	O88693	Ugcg	Ceramide glucosyltransferase
20.6186	19.6045	20.0426	19.4365	21.7955	21.2593	21.2877	21.2877	21.7675	22.4751	23.0105	22.9423	O88696	Clpp	ATP-dependent Clp protease proteolytic subunit, mitochondrial
17.2113	16.9188	17.1271	16.8916	17.4523	16.9154	17.1494	16.8598	17.6297	17.1024	17.5036	17.1015	O88697	Stk16	Serine/threonine-protein kinase 16
16.3465	NaN	17.4888	NaN	NaN	NaN	NaN	NaN	NaN	NaN	NaN	NaN	O88700	Blm	Bloom syndrome protein homolog
17.7354	17.1146	17.3211	17.0625	18.545	18.4013	18.4039	18.514	19.0307	19.3563	19.0003	19.241	O88703	Hcn2	Potassium/sodium hyperpolarization-activated cyclic nucleotide-gated channel 2
17.8462	16.6628	16.8387	16.1692	18.304	18.7964	18.5294	19.0042	19.6119	19.6684	19.2462	19.2974	O88703;O88704	Hcn1;Hcn2	Potassium/sodium hyperpolarization-activated cyclic nucleotide-gated channel 2
NaN	NaN	NaN	NaN	15.2348	NaN	NaN	NaN	NaN	NaN	NaN	NaN	O88703;O88704;O70507;O88705	Hcn1;Hcn2;Hcn3	Potassium/sodium hyperpolarization-activated cyclic nucleotide-gated channel 2
17.148	16.5191	17.0143	16.4741	19.1003	18.235	18.2976	18.4129	19.2054	19.0917	18.6875	18.8839	O88704	Hcn1	Potassium/sodium hyperpolarization-activated cyclic nucleotide-gated channel 1
NaN	NaN	NaN	NaN	15.7769	15.3726	15.5676	15.742	16.1301	16.4002	15.6988	16.1039	O88705	Hcn3	Potassium/sodium hyperpolarization-activated cyclic nucleotide-gated channel 3
14.7631	15.9404	15.7227	15.9885	14.7099	15.1711	15.1436	15.0966	NaN	NaN	NaN	NaN	O88708	Orc4	Origin recognition complex subunit 4
20.4476	20.0426	20.2764	20.0951	20.9812	20.9459	20.6886	20.7553	20.8346	21.3805	21.1015	21.2066	O88712	Ctbp1	C-terminal-binding protein 1
21.5117	21.6141	21.4626	21.4775	21.8113	21.743	21.5915	21.68	21.5961	21.953	21.8651	21.9423	P56546;O88712	Ctbp1;Ctbp2	C-terminal-binding protein 1
17.9939	18.2236	17.8134	18.1624	15.514	16.9377	16.2131	16.4472	16.3633	16.0131	16.0558	16.0089	O88735	Map7	Ensconsin
18.7255	18.2646	18.5419	18.2518	19.0835	18.9229	19.3112	19.1471	19.3527	18.8838	19.4341	19.3645	O88736	Hsd17b7	3-keto-steroid reductase
18.8811	18.41	18.2731	18.134	19.6386	19.9459	19.6856	19.8975	19.9316	20.895	20.4476	20.4476	O88737	Bsn	Protein bassoon
17.3814	17.0252	16.5089	17.0268	18.3195	17.8917	18.1966	18.3065	17.4122	17.9239	17.7552	17.6099	O88737;Q9QYX7	Bsn;Pclo	Protein bassoon
19.8487	19.91	19.8042	19.857	19.0562	19.5784	19.5615	19.4207	18.8216	19.0327	19.0624	18.4229	O88738	Birc6	Baculoviral IAP repeat-containing protein 6
19.8895	19.1496	19.3886	18.9198	20.3321	20.4972	20.4874	20.5451	20.6364	20.7307	20.5823	20.9243	O88741	Gdap1	Ganglioside-induced differentiation-associated protein 1
16.9749	17.2151	16.5271	17.6739	16.5872	NaN	NaN	NaN	NaN	NaN	NaN	NaN	O88745	Scrg1	Scrapie-responsive protein 1
18.9817	19.0487	18.6984	19.1598	17.9148	18.8261	18.8375	18.7788	17.9208	19.1745	19.1216	19.1084	O88746	Tom1	Target of Myb protein 1
19.4301	19.3315	19.7975	19.2009	20.002	20.0292	20.1704	20.002	20.1704	20.3211	20.8876	20.417	O88783	F5	Coagulation factor V
21.7471	21.5213	21.9707	21.6497	22.0918	22.4476	22.502	22.4298	22.4298	22.2155	22.6714	22.4324	O88792	F11r	Junctional adhesion molecule A
18.4549	18.7015	18.6424	18.5678	17.4321	17.4286	17.4723	17.5176	16.7993	17.0663	16.6995	16.1064	O88796	Rpp30	Ribonuclease P protein subunit p30
20.714	20.0559	20.1206	20.0951	22.3988	20.7389	21.0559	20.7876	21.2933	21.7471	22.0359	21.6096	O88803	Lect2	Leukocyte cell-derived chemotaxin-2
17.1816	18.047	17.2674	17.5091	15.9835	16.4874	16.1943	16.26	16.0159	16.6316	NaN	NaN	O88809	Dcx	Neuronal migration protein doublecortin
19.1041	19.7125	19.0243	19.7264	18.194	18.8841	18.5677	18.378	17.8418	18.5758	17.1044	17.7977	O88809;Q6PGN3	Dclk2;Dcx	Neuronal migration protein doublecortin
18.7996	18.9358	18.5857	18.7986	18.1099	18.4043	18.3276	18.223	18.2377	17.9605	NaN	NaN	O88809;Q9JLM8	Dclk1;Dcx	Neuronal migration protein doublecortin
17.9453	18.1926	17.7536	18.2039	16.4507	17.052	16.7824	16.7464	15.8429	16.9314	17.3091	17.3744	O88811	Stam2	Signal transducing adapter molecule 2
18.0856	18.9395	18.413	18.8104	16.9258	17.7441	18.1989	18.8903	16.2632	17.7133	17.4108	17.5188	P70297;O88811	Stam;Stam2	Signal transducing adapter molecule 2
15.0244	14.1207	NaN	NaN	NaN	NaN	NaN	NaN	NaN	NaN	NaN	NaN	O88819	Fut9	4-galactosyl-N-acetylglucosaminide 3-alpha-L-fucosyltransferase 9
16.1759	15.9427	16.6074	16.1953	16.8079	17.2076	17.7069	17.5922	17.2516	16.759	17.3773	17.4463	O88824	Jtb	Protein JTB
16.2155	15.5771	16.0024	15.1469	17.4022	16.3477	17.0089	16.946	17.7928	16.793	17.238	17.2533	O88829	St3gal5	Lactosylceramide alpha-2,3-sialyltransferase
14.7585	15.6711	16.0989	NaN	NaN	14.4596	NaN	NaN	NaN	NaN	NaN	NaN	O88838	Spsb2	SPRY domain-containing SOCS box protein 2
19.779	19.5567	19.6736	19.6859	20.002	20.1825	20.0691	20.0559	19.9742	19.5881	20.265	19.8393	O88839	Adam15	Disintegrin and metalloproteinase domain-containing protein 15
15.7075	15.4896	15.3188	15.5986	14.8832	15.8013	16.7219	15.6435	NaN	NaN	NaN	NaN	O88843	Cradd	Death domain-containing protein CRADD
21.1206	21.2764	21.4015	21.1269	21.0359	21.2302	21.0691	21.1332	21.4015	21.7675	21.3266	21.5638	O88844	Idh1	Isocitrate dehydrogenase [NADP] cytoplasmic
24.6431	23.9225	24.1095	23.8288	25.2891	24.3712	24.5045	24.8093	25.7492	25.5522	25.317	25.5195	O88844;P54071	Idh1;Idh2	Isocitrate dehydrogenase [NADP] cytoplasmic
18.7906	19.2041	18.9057	19.218	18.5829	18.7069	18.531	18.4879	18.1069	18.5653	17.985	18.162	O88845	Akap10	A-kinase anchor protein 10, mitochondrial
17.8071	17.5795	17.9342	17.4066	17.9567	17.9173	18.0309	18.0277	17.6962	17.9198	18.3462	18.0255	O88848	Arl6	ADP-ribosylation factor-like protein 6
20.654	20.6364	20.6971	20.68	19.641	20.7056	20.5638	20.5356	19.2574	19.7616	19.4205	19.4128	O88851	Rbbp9	Putative hydrolase RBBP9
17.1148	16.7109	16.7601	15.7918	NaN	16.0469	17.0176	17.9244	15.8013	16.3294	16.4534	NaN	O88852	Tspyl1	Testis-specific Y-encoded-like protein 1
18.3983	18.1961	18.2746	18.1577	19.4556	18.8249	19.0589	18.6539	19.9204	18.6955	18.8949	18.8272	O88856	Tpst2	Protein-tyrosine sulfotransferase 2
18.3662	18.6944	18.6324	18.5565	17.377	17.2343	17.1651	17.0366	16.6713	16.4257	16.1076	17.8069	O88874	Ccnk	Cyclin-K
18.9969	18.0806	18.775	18.3276	19.4834	18.6709	19.533	19.2538	20.1457	19.2153	20.2185	19.7228	O88876	Dhrs3	Short-chain dehydrogenase/reductase 3
17.0255	16.9782	16.9772	17.1437	17.0047	16.5679	16.5296	16.8203	16.0972	15.0622	NaN	NaN	O88879	Apaf1	Apoptotic protease-activating factor 1
17.6018	16.5493	16.6694	16.8403	NaN	16.4354	15.9723	NaN	NaN	16.2048	NaN	NaN	O88888	Apba3	Amyloid-beta A4 precursor protein-binding family A member 3
18.8037	18.3537	18.3733	18.4512	17.4239	17.3385	17.4418	17.0669	17.2727	15.3488	NaN	15.2349	O88895	Hdac3	Histone deacetylase 3
17.4475	17.8801	17.2759	17.9154	17.944	16.5451	16.8729	16.5058	NaN	NaN	NaN	NaN	O88907	Pias1	E3 SUMO-protein ligase PIAS1
17.8252	18.7325	18.3946	19.0111	16.5514	17.7163	17.4688	17.4433	15.0874	16.5165	16.5694	15.7452	O88907;Q8C5D8	Pias1;Pias2	E3 SUMO-protein ligase PIAS1
22.1765	21.9495	21.8651	21.5309	23.0999	22.4144	22.5938	22.5093	23.7492	23.1504	23.4041	23.4551	O88909	Slc22a8	Solute carrier family 22 member 8
20.8034	20.0821	20.3752	19.6933	21.391	20.0691	20.0292	20.3857	21.8034	NaN	NaN	NaN	O88909;Q3UXZ9	Kdm5a;Slc22a8	Solute carrier family 22 member 8
18.2992	17.2337	17.2822	16.6755	19.041	18.6621	18.4722	18.8101	19.1962	19.4384	18.8578	18.9616	O88910	Mpp3	MAGUK p55 subfamily member 3
23.5165	23.4676	23.3101	23.1704	23.9043	24.0443	23.6649	23.9406	24.1795	25.0148	24.558	24.6918	O88935	Syn1	Synapsin-1
21.4626	21.4526	21.4626	21.68	22.2506	22.5117	22.4923	22.9243	21.8073	22.6736	22.6628	22.4041	O88935;Q64332	Syn1;Syn2	Synapsin-1
19.1056	19.1608	18.7314	18.9992	16.3659	17.799	17.2274	18.126	15.2992	NaN	NaN	NaN	O88939	Zbtb7a	Zinc finger and BTB domain-containing protein 7A
17.9895	18.8379	18.37	18.7839	NaN	17.8123	NaN	17.7052	NaN	17.1209	NaN	NaN	O88942	Nfatc1	Nuclear factor of activated T-cells, cytoplasmic 1
16.2806	17.4611	16.2489	15.3009	15.874	NaN	NaN	16.3442	NaN	NaN	NaN	NaN	P97305;Q8K120;O88942;Q60591	Nfatc1;Nfatc2;Nfatc4	Nuclear factor of activated T-cells, cytoplasmic 1
19.681	19.4111	19.6669	21.2593	19.0313	19.4558	19.6713	19.4944	19.085	19.4906	20.0292	19.3053	O88947	F10	Coagulation factor X
18.1227	NaN	17.4722	NaN	18.3282	18.5818	18.3736	18.6242	19.1427	19.4791	19.2741	19.4165	O88951	Lin7b	Protein lin-7 homolog B
21.1015	21.0625	21.2477	21.0292	21.0886	20.5731	20.714	20.7471	21.1457	21.743	21.6584	21.8307	O88951;Q8JZS0;O88952	Lin7a;Lin7b;Lin7c	Protein lin-7 homolog B
20.2419	19.8861	19.9601	19.5899	20.1581	20.2989	20.2535	20.3101	20.2877	20.8113	20.5638	20.6096	O88951;Q8JZS0	Lin7a;Lin7b	Protein lin-7 homolog B
22.1206	21.8269	22.1015	21.9566	21.5961	21.1704	21.5165	21.3752	21.7265	21.9847	22.3752	22.2273	O88952	Lin7c	Protein lin-7 homolog C
20.2185	20.6186	20.8802	20.4576	20.8113	20.265	20.654	20.5356	20.1206	21.2535	21.1015	21.2989	Q8JZS0;O88952	Lin7a;Lin7c	Protein lin-7 homolog C
19.504	19.2633	19.3807	19.1609	20.0951	20.2302	20.1457	20.1332	19.7266	20.1581	19.1461	19.6666	O88958	Gnpda1	Glucosamine-6-phosphate isomerase 1
19.8391	19.694	19.9223	19.7245	20.0951	20.1206	20.2066	20.2185	19.4339	20.1079	19.3335	19.8655	Q9CRC9;O88958	Gnpda1;Gnpda2	Glucosamine-6-phosphate isomerase 1
21.1886	20.714	21.0691	20.6186	22.0918	21.4923	21.8614	21.7013	22.5754	22.0789	22.9459	22.8014	O88967	Yme1l1	ATP-dependent zinc metalloprotease YME1L1
17.7698	17.6479	17.6702	17.7227	18.5398	17.7747	17.9986	17.641	19.1563	18.4301	18.7241	18.5642	O88968	Tcn2	Transcobalamin-2
19.882	19.1869	19.4247	19.765	18.7425	19.6758	20.5823	20.4273	18.8426	19.129	19.3278	19.6088	O88974	Setdb1	Histone-lysine N-methyltransferase SETDB1
19.3996	19.1149	19.3691	19.0203	18.9886	19.0273	18.8941	18.8564	19.4515	19.3366	19.4239	19.0291	O88983	Stx8	Syntaxin-8
19.1772	19.045	19.1554	18.5657	20.3538	19.6135	19.6479	19.9742	20.8802	20.6364	20.9812	21.1332	O88986	Gcat	2-amino-3-ketobutyrate coenzyme A ligase, mitochondrial
16.2903	16.6837	16.3393	17.5462	13.4963	NaN	NaN	NaN	14.465	NaN	NaN	NaN	O88990	Actn3	Alpha-actinin-3
23.976	24.3712	24.7745	24.9716	23.0674	22.9225	22.9566	22.7975	22.7161	22.2535	22.2849	22.1856	O88990;Q7TPR4;P57780	Actn1;Actn3;Actn4	Alpha-actinin-3
26.0041	26.0484	25.8904	26.4041	24.1795	23.9225	24.0275	23.8288	23.2434	22.9116	22.8365	22.6342	O88990;Q7TPR4;P57780;Q9JI91	Actn1;Actn2;Actn3;Actn4	Alpha-actinin-3
21.391	21.4874	21.0756	21.8614	18.7203	18.6341	18.6868	18.7076	18.0628	18.5273	16.54	17.1047	O88990;Q7TPR4;Q9JI91	Actn1;Actn2;Actn3	Alpha-actinin-3
18.6854	18.2077	18.3994	18.5274	18.5471	18.2877	18.286	18.3461	17.8068	18.0323	16.8988	17.2828	O88990;Q9JI91	Actn2;Actn3	Alpha-actinin-3
17.8861	18.6333	17.693	18.7675	NaN	NaN	NaN	NaN	NaN	NaN	NaN	NaN	O88992;Q6PB97	C1ql1	C1q-related factor
18.653	18.5036	18.2447	18.0451	18.851	18.9706	18.8207	19.0008	19.036	19.4984	19.2348	19.507	O88998	Olfm1	Noelin
20.4273	20.1704	20.1946	20.2066	21.1015	20.8576	20.9742	20.7955	21.4526	21.0292	21.3484	21.2066	O89001	Cpd	Carboxypeptidase D
17.8448	17.8536	17.5576	17.4913	18.3205	18.378	18.6509	18.643	16.99	16.6916	17.7435	17.8453	O89013	Leprot	Leptin receptor gene-related protein
18.5597	18.4655	18.6583	18.4606	19.1491	18.8635	18.9584	18.8094	19.1585	18.7214	18.8771	18.5566	O89016	Abcd4	ATP-binding cassette sub-family D member 4
19.7711	19.9459	20.0292	19.6215	18.9125	19.2834	19.1085	19.2359	18.3158	18.6267	18.733	18.587	O89017	Lgmn	Legumain
16.8844	16.1927	17.1742	16.3652	15.7214	17.2263	17.2613	17.836	15.9851	15.1614	15.3	15.1905	O89020	Afm	Afamin
22.5938	22.0592	22.5961	22.0592	22.7695	22.4092	22.714	22.6231	23.2821	23.0071	23.7182	23.48	O89023	Tpp1	Tripeptidyl-peptidase 1
17.316	17.658	17.1768	17.252	17.5908	17.2574	17.5444	17.6606	18.4485	18.1602	18.2761	18.4743	O89026	Robo1	Roundabout homolog 1
17.6688	18.1276	17.863	18.0069	17.8014	17.8545	17.7238	17.7349	18.8457	17.9236	18.0825	18.312	O89026;Q7TPD3	Robo1;Robo2	Roundabout homolog 1
16.7831	16.3671	16.3914	16.6063	NaN	15.6844	15.7615	15.4298	NaN	14.5725	NaN	NaN	O89029	Matn4	Matrilin-4
15.6375	NaN	16.4144	16.9149	15.7802	15.7081	16.1702	15.886	15.7734	15.9855	15.8349	15.8931	O89032	Sh3pxd2a	SH3 and PX domain-containing protein 2A
16.8799	16.8462	16.9385	16.7143	16.5643	16.7131	16.5633	16.582	16.0283	15.9266	16.1315	NaN	O89050	Mkln1	Muskelin
20.2185	20.0156	20.1206	20.2419	20.1946	20.1457	20.3752	20.1825	20.7715	20.2877	20.4775	20.1946	O89051	Itm2b	Integral membrane protein 2B
21.2125	20.9098	21.1765	20.4874	21.9672	22.1642	22.0054	22.0426	22.1047	22.5237	22.0821	22.2036	O89053	Coro1a	Coronin-1A
17.2721	NaN	17.4392	NaN	17.0874	17.0772	17.011	17.4634	16.8909	17.0072	16.0305	NaN	O89053;Q9WUM4	Coro1a;Coro1c	Coronin-1A
19.2474	19.3229	19.1967	18.8692	18.7061	19.532	19.4703	19.1635	17.5351	18.8655	18.6222	18.4775	O89079	Cope	Coatomer subunit epsilon
13.7777	15.1546	14.5097	NaN	16.1569	15.5929	15.1948	15.9651	16.5245	14.9779	NaN	16.0671	O89084	Pde4a	cAMP-specific 3',5'-cyclic phosphodiesterase 4A
16.7191	17.3702	16.7858	16.856	17.0746	17.2448	16.8056	17.4905	16.6468	16.5916	16.5159	16.7335	Q01063;O89084	Pde4a;Pde4d	cAMP-specific 3',5'-cyclic phosphodiesterase 4A
17.3798	15.9134	NaN	16.0108	16.8208	16.4381	15.9627	16.5526	NaN	15.4481	NaN	NaN	Q3UEI1;O89084	Pde4a;Pde4c	cAMP-specific 3',5'-cyclic phosphodiesterase 4A
21.8346	22.0723	22.3592	22.4221	20.4375	21.0951	21.1143	21.0088	19.7957	20.6276	20.9742	20.5823	O89086	Rbm3	RNA-binding protein 3
17.9614	18.3622	17.8336	18.4508	16.9663	17.7019	17.6433	17.7306	NaN	NaN	16.0421	15.5549	O89090	Sp1	Transcription factor Sp1
21.0559	20.8346	20.895	21.1395	19.0788	20.5915	20.5069	20.417	19.5303	19.5876	20.0292	19.5492	O89103	Cd93	Complement component C1q receptor
18.1202	18.0061	18.3049	17.4605	19.3149	19.1617	19.0372	19.4145	19.6713	20.2302	20.2877	20.5451	O89106	Fhit	Bis(5'-adenosyl)-triphosphatase
18.69	18.838	18.305	18.6829	20.6628	19.2572	19.4628	19.4179	20.3857	19.7674	19.9601	20.0559	O89109	Kcnn4	Intermediate conductance calcium-activated potassium channel protein 4
17.667	17.8908	17.8867	17.8004	16.5913	17.5598	17.3568	17.8328	NaN	16.6312	16.559	16.3718	O89110	Casp8	Caspase-8
19.483	19.3293	19.4157	19.364	20.002	19.8593	19.6173	19.9158	19.7654	20.0426	19.9092	19.7542	O89112	Lancl1	Glutathione S-transferase LANCL1
NaN	14.5971	NaN	NaN	17.6545	NaN	NaN	NaN	NaN	NaN	NaN	NaN	O89113	Ier5	Immediate early response gene 5 protein
17.4648	17.6914	17.397	17.8112	16.8449	17.6973	17.3061	17.5317	16.0857	16.7496	16.4572	15.9695	O89114	Dnajb5	DnaJ homolog subfamily B member 5
19.7518	19.1732	19.4925	19.6571	20.002	19.1072	19.2017	19.5943	19.8669	19.8584	19.9302	19.5706	O89116	Vti1a	Vesicle transport through interaction with t-SNAREs homolog 1A
16.4186	15.4593	NaN	NaN	17.0829	15.6822	16.3635	16.2891	18.4832	16.8203	17.3614	17.1129	P00015	Cyct	Cytochrome c, testis-specific
18.7871	19.7587	19.9601	19.4676	21.0493	20.4476	20.4874	20.6006	21.2243	21.2006	21.4726	21.3592	P00015;P62897	Cycs;Cyct	Cytochrome c, testis-specific
21.1886	20.1332	20.5069	19.9742	22.3778	21.0886	21.4067	21.4923	22.9566	21.953	22.3672	22.1332	P00158	Mt-Cyb	Cytochrome b
17.4581	17.9349	NaN	18.2033	NaN	NaN	NaN	NaN	NaN	NaN	NaN	NaN	P00186	Cyp1a2	Cytochrome P450 1A2
21.5498	21.9061	21.5731	22.0054	19.4537	19.68	19.4774	19.6426	18.6528	18.999	18.5921	18.3753	P00329	Adh1	Alcohol dehydrogenase 1
20.9098	20.6096	20.8346	20.6276	21.9601	21.7056	22.0359	21.7675	22.4349	21.9951	22.4923	22.2905	P00397	Mtco1	Cytochrome c oxidase subunit 1
26.515	25.8288	25.7995	25.5345	27.8324	26.9316	27.1214	27.019	28.2077	27.3239	26.9428	26.9203	P00405	Mtco2	Cytochrome c oxidase subunit 2
18.6736	18.9322	19.1045	18.8673	20.6096	20.1079	20.3211	20.4972	21.0821	21.3376	21.0493	21.1642	P00416	mt-Co3	Cytochrome c oxidase subunit 3
21.2302	21.4015	21.4476	21.2243	21.4726	21.7876	21.5592	21.632	21.3101	21.6006	21.0426	21.3592	P00493	Hprt1	Hypoxanthine-guanine phosphoribosyltransferase
16.1573	15.8794	15.6749	15.7619	NaN	NaN	NaN	15.1342	NaN	NaN	NaN	NaN	P00520	Abl1	Tyrosine-protein kinase ABL1
NaN	NaN	16.4428	16.3042	15.5652	15.9335	15.1253	15.8041	14.6364	NaN	NaN	NaN	Q4JIM5;P00520	Abl1;Abl2	Tyrosine-protein kinase ABL1
17.1303	16.5957	17.1838	16.9567	20.7796	18.7607	18.7813	18.7777	20.953	19.2703	20.3752	20.5165	P00848	Mtatp6	ATP synthase subunit a
NaN	NaN	NaN	NaN	NaN	NaN	NaN	NaN	17.175	NaN	NaN	NaN	P00860	Odc1	Ornithine decarboxylase
23.7995	23.0224	23.6209	22.8249	24.6375	25.9606	26.0212	25.7796	22.8557	23.1379	22.7119	23.0054	P00920	Ca2	Carbonic anhydrase 2
20.9459	20.9098	20.9672	20.7056	21.002	21.1886	21.0493	20.9243	21.3321	21.2764	21.1395	21.0625	P01027	C3	Complement C3
19.464	19.4046	19.1229	19.2239	19.4453	19.0105	18.8754	18.8707	19.9742	19.3981	19.5325	19.4512	P01029	C4b	Complement C4-B
18.5974	17.2808	20.2066	NaN	18.0948	18.7045	18.6516	NaN	18.896	19.6148	20.7389	NaN	P01193	Pomc	Pro-opiomelanocortin
20.002	NaN	19.5443	NaN	NaN	NaN	17.9376	NaN	18.9133	18.1895	18.3136	NaN	P01216	Cga	Glycoprotein hormones alpha chain
NaN	15.3924	16.2018	15.9813	14.4787	15.392	NaN	NaN	NaN	NaN	17.1487	NaN	P01642	Gm10881	Ig kappa chain V-V region L7 (Fragment)
23.3511	23.0559	23.3376	22.8249	24.8528	24.6431	24.5105	24.6096	25.5105	25.5869	25.2499	25.5638	P01831	Thy1	Thy-1 membrane glycoprotein
17.0627	17.2884	17.3527	17.3642	17.0679	16.7269	17.4862	16.8367	17.8839	17.5311	17.4627	17.6517	P01837	Igkc	Immunoglobulin kappa constant
NaN	NaN	15.7304	16.1624	15.6712	15.7524	16.2512	15.4498	16.6872	16.0633	16.2295	15.8257	P01864;P01865;P01863	Igh-1a;Ighg	Ig gamma-2A chain C region, A allele
15.2402	NaN	15.1149	NaN	NaN	15.686	15.8371	15.8924	NaN	15.6118	16.5589	16.2706	P01867	Igh-3	Ig gamma-2B chain C region
15.6174	NaN	15.067	NaN	16.0388	14.4286	14.8743	15.7335	16.5724	NaN	16.4863	NaN	P01868;P01869	Ighg1	Ig gamma-1 chain C region secreted form
18.9154	19.6658	19.5117	20.002	18.5022	18.4442	18.4962	18.5915	18.6226	18.3831	19.0352	18.5365	P01872	Ighm	Immunoglobulin heavy constant mu
21.9459	21.7836	21.8269	21.6714	22.0426	22.8913	23.0292	22.6006	21.9951	23.2961	24.2961	23.8093	P01887	B2m	Beta-2-microglobulin
16.6422	16.7015	16.654	15.9486	16.3559	16.6882	16.6194	16.6147	16.3961	17.2557	16.983	16.7376	P01898	H2-Q10	H-2 class I histocompatibility antigen, Q10 alpha chain
17.3789	16.8802	16.7563	NaN	16.5849	NaN	NaN	NaN	17.9689	16.9543	NaN	NaN	P01898;P01899	H2-D1;H2-Q10	H-2 class I histocompatibility antigen, Q10 alpha chain
NaN	NaN	NaN	NaN	NaN	NaN	NaN	NaN	16.9938	17.7044	NaN	NaN	P01898;P01896;P04223;P14430;P01895;P01899;P06339;P03991;P01900;P01897;P14426;P14427;P14428;P01902;P14432;P14429;P01901	H2-D1;H2-K1;H2-Q10;H2-Q8;H2-T23	H-2 class I histocompatibility antigen, Q10 alpha chain
21.1206	21.2877	21.1825	21.2125	20.9459	21.5309	21.4626	21.1581	21.417	21.5451	21.3156	21.6051	P01898;P01896;P04223;P14430;P01895;P01899;P03991;P01900;P01897;P14426;P14428;P14429;P01901	H2-D1;H2-K1;H2-Q10;H2-Q8	H-2 class I histocompatibility antigen, Q10 alpha chain
21.1206	21.2877	21.1825	21.2125	20.9459	21.5309	21.4626	21.1581	21.417	21.5451	21.3156	21.6051	P01898;P14430;P01899;P14431;P01902;P14429	H2-D1;H2-K1;H2-Q10;H2-Q8	H-2 class I histocompatibility antigen, Q10 alpha chain
22.1174	22.2905	22.2243	22.1457	22.3725	22.44	22.3156	22.1426	22.6714	22.5285	22.48	22.343	P01899;P01897	H2-D1	H-2 class I histocompatibility antigen, D-B alpha chain
14.3055	18.2467	18.8232	NaN	17.0557	19.3692	19.2823	19.0512	16.8699	19.3577	19.2636	18.5581	P04223;P01899;P03991;P01900;P14428;P01901	H2-D1;H2-K1	H-2 class I histocompatibility antigen, D-B alpha chain
21.3321	20.5638	20.1581	20.4874	21.0821	21.2066	21.1946	21.2302	21.6671	21.4526	20.9951	21.1143	P04223;P14430;P01899;P06339;P03991;P01900;P01897;P14431;P14426;P14427;P14428;P14429;P01901	H2-D1;H2-K1;H2-Q8;H2-T23	H-2 class I histocompatibility antigen, D-B alpha chain
21.2361	21.654	21.654	21.5777	21.5685	22.3017	21.7013	21.4273	21.8876	21.5592	21.5356	21.5638	P14430;P01899;P14431;P14429	H2-D1;H2-Q8	H-2 class I histocompatibility antigen, D-B alpha chain
21.0156	21.002	20.9951	20.8876	20.9388	21.3538	21.0359	20.8269	21.1642	21.2764	21.4676	21.1642	P01901	H2-K1	H-2 class I histocompatibility antigen, K-B alpha chain
21.0156	21.002	20.9951	20.8876	20.9388	21.3538	21.0359	20.8269	21.1642	21.2764	21.4676	21.1642	P01902;P01901	H2-K1	H-2 class I histocompatibility antigen, K-B alpha chain
NaN	21.002	20.9951	NaN	NaN	NaN	NaN	NaN	NaN	21.2764	NaN	NaN	P01902	H2-K1	H-2 class I histocompatibility antigen, K-D alpha chain
18.2112	18.1971	17.9146	18.4047	19.3438	18.852	18.9732	18.9789	20.0156	18.39	18.8266	18.6267	P06339;P01902;P14432	H2-K1;H2-T23	H-2 class I histocompatibility antigen, K-D alpha chain
29.4254	28.1842	28.9146	28.141	29.8755	32.1084	32.0017	31.781	26.673	27.7195	28.7389	28.6492	P01942	Hba	Hemoglobin subunit alpha
26.1391	24.8717	25.8717	24.9495	25.9912	28.3196	28.3452	27.9088	23.0224	24.2096	25.0105	24.7441	P02088	Hbb-b1	Hemoglobin subunit beta-1
29.3452	27.5165	28.4274	27.5826	29.94	31.5664	31.6329	31.2308	26.3511	26.632	27.3239	27.2714	P02088;P02089	Hbb-b1;Hbb-b2	Hemoglobin subunit beta-1
31.6839	29.7597	30.6285	30.0479	32.025	33.7252	33.5062	33.0609	28.9231	29.8887	30.6629	30.7533	P02088;P02104;P02089	Hbb-b1;Hbb-b2;Hbb-y	Hemoglobin subunit beta-1
23.9584	21.9985	23.1143	22.4726	22.4601	26.1833	26.0547	25.673	22.0224	22.2332	22.9513	22.9951	P02089	Hbb-b2	Hemoglobin subunit beta-2
20.7634	20.8191	20.6364	20.8191	22.0054	22.5915	23.4425	22.7816	20.1581	20.0559	20.6886	19.9171	P02104	Hbb-y	Hemoglobin subunit epsilon-Y2
29.0505	29.0322	29.6492	29.3066	28.4234	30.995	30.1361	30.8974	27.141	30.4134	29.9677	29.3787	P84228;P68433;P02301;P84244	H3-3a;H3c1;H3f3c;Hist1h3b	Histone H3.3C
22.0493	19.4546	21.6096	21.6231	21.8727	23.1519	22.9225	23.1174	20.265	22.6074	22.3239	21.85	P02301;P84244	H3-3a;H3f3c	Histone H3.3C
27.0505	27.5536	27.1214	27.8445	23.7995	24.2535	24.1871	24.1253	23.0376	22.1519	22.7013	22.2564	P02463	Col4a1	Collagen alpha-1(IV) chain
26.632	27.0914	26.7129	27.3662	26.3273	26.6998	26.6595	26.4984	25.391	25.4202	25.2643	24.9716	P02468	Lamc1	Laminin subunit gamma-1
21.8346	22.239	21.9134	22.4349	22.1916	21.7098	21.8269	21.9061	21.0292	20.2419	20.0821	20.0292	Q9R0B6;P02468	Lamc1;Lamc3	Laminin subunit gamma-1
24.0772	24.391	23.9495	24.3712	23.7895	24.217	24.2096	24.0105	22.8014	22.8132	22.8113	22.5638	P02469	Lamb1	Laminin subunit beta-1
18.4006	17.7543	18.4203	17.7902	16.4767	17.8459	17.5053	17.7758	17.7711	NaN	NaN	NaN	Q61292;P02469	Lamb1;Lamb2	Laminin subunit beta-1
21.6671	21.1765	20.8651	21.6929	23.5522	24.2961	21.4476	22.2361	24.8764	23.0609	24.1488	25.1332	P02535	Krt10	Keratin, type I cytoskeletal 10
22.1143	22.5069	21.7836	23.2821	23.9225	24.9716	22.2477	22.7389	23.6096	23.9584	24.1946	26.9428	Q9Z2K1;P02535;Q61781;Q61414;Q9Z320;Q8VCW2	Krt10;Krt14;Krt16;Krt25;Krt27	Keratin, type I cytoskeletal 10
16.9533	17.3368	18.1158	17.77	16.3884	18.8465	18.2494	18.9092	NaN	14.5562	15.0706	15.6584	P02798	Mt2	Metallothionein-2
16.5812	18.1473	17.1348	18.036	18.2034	18.8835	17.425	18.1282	15.1305	15.127	15.7839	15.8629	P02802	Mt1	Metallothionein-1
22.3645	22.0756	22.0224	21.9423	23.9847	23.1901	23.4041	23.2821	24.4298	23.5638	23.895	23.848	P03888	Mtnd1	NADH-ubiquinone oxidoreductase chain 1
19.8831	18.7207	19.238	18.6722	21.0821	20.0559	20.4273	20.0951	21.0224	20.8423	20.7796	20.8191	P03893	Mtnd2	NADH-ubiquinone oxidoreductase chain 2
17.5541	16.4349	16.4281	16.5656	18.3505	17.4502	17.4532	17.8119	18.5371	17.0141	17.3978	17.603	P03899	Mtnd3	NADH-ubiquinone oxidoreductase chain 3
20.3321	19.8631	19.8527	19.5502	21.7471	21.0156	21.1395	21.2535	22.3857	21.7512	21.9098	21.8839	P03911	Mtnd4	NADH-ubiquinone oxidoreductase chain 4
19.4262	19.1999	19.1827	18.9525	21.002	20.2302	20.4476	20.4874	21.3101	20.7389	21.2821	21.3538	P03921	Mtnd5	NADH-ubiquinone oxidoreductase chain 5
22.9006	21.6843	21.9423	21.5777	23.8093	23.4551	23.7796	23.5404	24.2463	23.8093	24.5926	24.4984	P03930	Mtatp8	ATP synthase protein 8
14.9823	15.3457	15.7865	NaN	NaN	NaN	NaN	NaN	14.6282	15.9422	15.577	15.7016	P03953	Cfd	Complement factor D
19.0445	18.8097	19.1377	19.2939	17.6257	18.3294	18.4993	18.6402	17.1213	17.5328	16.7974	17.044	P03958	Ada	Adenosine deaminase
17.4755	17.1076	17.0722	17.4164	NaN	17.0161	16.9911	17.0349	NaN	16.6383	NaN	15.9176	P03975	Iap	IgE-binding protein
26.8741	26.5433	26.7389	26.6181	23.7492	24.558	24.7182	24.6209	23.4298	24.7846	24.8142	24.824	P03995	Gfap	Glial fibrillary acidic protein
24.6375	24.5696	24.3778	24.3975	22.6186	22.8708	22.3294	22.4751	22.0658	23.0935	23.6971	25.2961	P20152;P97861;Q9ERE2;Q6IMF0;Q9Z2T6;P03995;Q99M73;P07744;Q3UV17;P50446;Q8VED5;Q8BGZ7;Q9DCV7;Q922U2;Q9Z331;P11679	Gfap;Krt5;Krt6a;Krt75;Krt76;Krt79;Krt8;Krt81;Krt84;Krt85;Krt87;Vim	Glial fibrillary acidic protein
25.1604	24.6757	24.7129	24.6264	21.9388	22.928	23.0325	23.0625	22.2006	22.8727	23.1765	22.8152	P20152;P03995	Gfap;Vim	Glial fibrillary acidic protein
21.0224	20.6453	20.8423	20.8423	18.0889	18.9708	NaN	19.1845	NaN	19.4443	19.5441	19.1808	P20152;P03995;P31001	Des;Gfap;Vim	Glial fibrillary acidic protein
25.3239	24.8764	25.0935	24.7796	22.5237	22.1519	22.9261	22.7512	21.5309	23.2463	22.3156	22.5141	P03995;Q6IFZ9	Gfap;Krt74	Glial fibrillary acidic protein
17.6869	20.0821	20.2185	20.3645	NaN	17.4058	18.1974	17.7516	NaN	17.2901	17.903	17.7722	P03995;Q9DCV7;Q6NXH9	Gfap;Krt73	Glial fibrillary acidic protein
25.2426	23.5165	23.5869	22.5498	NaN	21.2185	21.9812	22.019	NaN	19.6699	NaN	NaN	Q9Z2T6;P03995;Q9DCV7;Q6NXH9	Gfap;Krt73;Krt85	Glial fibrillary acidic protein
22.0854	22.0918	22.0789	22.9707	24.7645	25.0567	22.0088	22.9899	24.8858	23.7594	25.4266	26.1642	P04104	Krt1	Keratin, type II cytoskeletal 1
21.4375	21.8152	21.3752	22.2593	23.0542	23.2258	20.8191	20.5545	23.5638	22.3156	22.7975	26.1585	Q99M73;Q6IME9;P07744;Q3UV17;P04104;Q6IFZ9;Q9R0H5;P50446;Q8VED5;Q8BGZ7;Q6IFZ6;Q9DCV7;Q6NXH9;Q3TTY5;Q922U2;Q9Z331;P11679	Krt1;Krt2;Krt5;Krt6a;Krt71;Krt72;Krt73;Krt74;Krt75;Krt76;Krt77;Krt79;Krt8;Krt84	Keratin, type II cytoskeletal 1
21.4972	21.3857	20.6971	21.7182	23.2679	24.3101	21.1946	22.5237	24.0275	21.5915	24.0359	25.3511	P04104;P50446;Q8VED5;Q8BGZ7;Q6IFZ6;Q3TTY5;Q922U2;Q9Z331;P11679	Krt1;Krt2;Krt5;Krt6a;Krt75;Krt77;Krt79;Krt8	Keratin, type II cytoskeletal 1
22.2792	22.0088	22.155	23.4676	24.8717	24.9628	22.1856	22.7594	25.4583	24.0691	25.4923	20.654	P04104;Q6IFZ9;Q9R0H5;Q6IFZ6;Q6NXH9	Krt1;Krt71;Krt73;Krt74;Krt77	Keratin, type II cytoskeletal 1
18.8998	NaN	NaN	NaN	NaN	NaN	NaN	NaN	NaN	NaN	NaN	NaN	Q99M73;P04104	Krt1;Krt84	Keratin, type II cytoskeletal 1
17.8101	17.5742	18.0632	17.323	NaN	NaN	NaN	NaN	NaN	NaN	16.3622	NaN	P04117	Fabp4	Fatty acid-binding protein, adipocyte
16.3937	16.7688	16.6741	16.9018	16.8027	16.4848	16.9349	16.7228	17.1409	16.6328	16.9695	16.7486	P04186	Cfb	Complement factor B
18.6026	18.397	18.9309	18.8102	19.3123	18.9759	19.1864	18.9421	19.3682	19.1939	19.7815	19.482	P04202	Tgfb1	Transforming growth factor beta-1 proprotein
17.9147	NaN	NaN	NaN	16.7426	17.2143	16.8036	NaN	17.323	17.4456	17.2286	17.4773	P04230;P20040;P04231;P18468	H2-Eb1	H-2 class II histocompatibility antigen, E-B beta chain
23.1127	23.5165	23.5638	22.882	25.6513	24.9271	25.0526	25.3811	25.9955	26.0711	26.7517	26.7129	P04370	Mbp	Myelin basic protein
17.1492	18.1493	NaN	17.6	18.5274	NaN	18.613	18.0073	18.1532	18.4836	18.4458	NaN	P04441	Cd74	H-2 class II histocompatibility antigen gamma chain
19.5491	17.5727	18.7406	17.4213	20.3645	22.0951	22.2707	21.7013	17.28	17.7496	18.6837	18.6527	P04444;P04443	Hbb-bh0;Hbb-bh1	Hemoglobin subunit beta-H0
19.1159	18.9106	18.718	18.8759	18.9012	18.8536	18.8426	18.8769	18.7967	18.6376	18.1362	18.2346	P04627	Araf	Serine/threonine-protein kinase A-Raf
17.927	17.7552	17.7806	17.8772	17.7372	17.7856	NaN	17.5523	17.3037	18.0178	17.6308	17.246	P28028;P04627	Araf;Braf	Serine/threonine-protein kinase A-Raf
19.1417	19.1437	19.1097	19.0468	19.241	19.5726	19.2893	19.2413	18.7542	19.1059	18.3448	18.5141	P28028;Q99N57;P04627	Araf;Braf;Raf1	Serine/threonine-protein kinase A-Raf
NaN	NaN	NaN	NaN	14.3135	NaN	NaN	NaN	NaN	NaN	NaN	NaN	Q99N57;P04627	Araf;Raf1	Serine/threonine-protein kinase A-Raf
22.5545	21.9098	22.4947	21.8651	24.9584	24.8142	24.9495	24.7645	23.4923	22.9352	23.2821	23.2679	P04919	Slc4a1	Band 3 anion transport protein
20.0821	19.9882	19.8109	19.906	20.2185	20.1581	20.0559	20.1825	20.4874	20.0426	20.0156	20.1457	P04925	Prnp	Major prion protein
21.6497	21.4526	21.6364	20.9316	22.4651	22.7307	22.5823	22.7975	23.1765	24.0359	23.3239	23.7182	P05063	Aldoc	Fructose-bisphosphate aldolase C
22.8876	22.8442	22.8385	22.7369	23.4676	23.7895	23.5869	23.8288	23.8576	24.2317	23.4425	23.9933	P05063;P05064	Aldoa;Aldoc	Fructose-bisphosphate aldolase C
24.5638	24.5812	24.6595	24.4362	24.9225	25.1871	24.895	25.0732	25.3578	25.9738	25.019	25.3444	P05064	Aldoa	Fructose-bisphosphate aldolase A
20.4972	19.7518	20.3211	19.9459	20.6886	21.002	20.5638	20.7715	20.9951	20.5731	20.4067	20.3538	P05132	Prkaca	cAMP-dependent protein kinase catalytic subunit alpha
21.6276	21.5869	21.7756	21.4825	21.9495	21.953	21.823	21.8073	21.8651	21.9098	21.5213	21.4825	P05132;P68181	Prkaca;Prkacb	cAMP-dependent protein kinase catalytic subunit alpha
22.2621	21.8876	22.1395	21.4576	23.2066	23.4425	23.0854	23.3101	23.7182	24.4862	23.4551	23.9495	P05201	Got1	Aspartate aminotransferase, cytoplasmic
24.8433	24.4105	24.7895	24.2961	25.9111	25.3975	25.4738	25.6838	26.2077	26.1623	26.1776	26.3511	P05202	Got2	Aspartate aminotransferase, mitochondrial
19.5182	19.5479	19.7143	19.3012	20.1206	20.1332	19.9601	20.1457	20.2877	20.4375	20.2066	20.2066	P05480	Src	Neuronal proto-oncogene tyrosine-protein kinase Src
20.3857	20.6886	20.7223	20.5731	21.2707	20.8423	20.7056	20.9098	20.9459	20.5165	20.0156	20.0292	P08103;P25911;P39688;P05480;Q04736	Fyn;Hck;Lyn;Src;Yes1	Neuronal proto-oncogene tyrosine-protein kinase Src
20.68	20.4476	20.343	20.1704	20.4775	20.2185	20.4067	20.3752	20.9388	20.1946	19.8764	19.8798	P08103;P25911;P05480;Q04736	Hck;Lyn;Src;Yes1	Neuronal proto-oncogene tyrosine-protein kinase Src
20.417	20.1457	20.2066	20.1581	20.8876	20.4874	20.5545	20.5261	20.0292	20.2764	19.8904	19.4395	P39688;P05480;Q04736	Fyn;Src;Yes1	Neuronal proto-oncogene tyrosine-protein kinase Src
20.3101	20.2989	20.3538	20.2877	20.68	20.4972	20.6006	20.3857	20.5165	20.2302	19.9316	19.8482	P05480;Q04736	Src;Yes1	Neuronal proto-oncogene tyrosine-protein kinase Src
19.4355	19.3569	19.5408	19.3195	20.0156	19.7933	NaN	20.1704	19.5634	19.8487	19.8574	19.3121	Q922K9;P16056;Q62270;Q62190;P05480	Frk;Mst1r;Src	Neuronal proto-oncogene tyrosine-protein kinase Src
17.157	17.4769	16.5732	17.0091	17.6899	17.1503	17.328	17.5582	18.5012	17.9186	18.2262	18.4228	P05532	Kit	Mast/stem cell growth factor receptor Kit
17.559	17.4698	17.7286	17.82	18.0578	17.8611	18.1419	18.1921	17.9812	17.4567	17.524	17.9199	Q00342;P05532;P09581	Csf1r;Kit	Mast/stem cell growth factor receptor Kit
18.2067	18.0009	18.0274	18.0169	18.8646	18.5125	18.5343	18.7552	19.272	19.0197	19.2591	19.3078	P05555	Itgam	Integrin alpha-M
21.3857	21.2707	21.4221	21.3321	21.9024	21.6886	21.8307	21.7098	22.155	21.9316	22.0658	21.9742	P05622	Pdgfrb	Platelet-derived growth factor receptor beta
15.2756	16.4919	15.814	15.8172	14.6034	NaN	NaN	15.694	NaN	14.9588	NaN	NaN	P05627	Jun	Transcription factor AP-1
21.5261	20.2302	21.6231	20.7634	17.9923	18.8172	19.3515	18.6408	17.4832	19.1573	19.2817	18.3487	P05784	Krt18	Keratin, type I cytoskeletal 18
22.4144	20.9171	22.3936	21.3857	18.3233	19.1324	20.1457	19.8418	19.0991	21.4576	20.3321	19.8723	P05784;P19001	Krt18;Krt19	Keratin, type I cytoskeletal 18
23.1976	22.3805	22.5938	23.5754	24.9539	25.4551	22.1269	23.0559	25.3066	23.4425	24.918	26.3359	Q9QWL7;P08730;P05784;P19001;Q61414	Krt17;Krt18;Krt19	Keratin, type I cytoskeletal 18
21.1825	NaN	23.4425	21.2477	NaN	NaN	22.6736	NaN	20.9171	NaN	NaN	NaN	P09542;P05977	Myl1;Myl3	Myosin light chain 1/3, skeletal muscle isoform
23.9672	24.1253	24.2463	24.0275	24.0609	24.5638	24.3778	24.4041	23.8576	24.2535	23.48	23.7389	P06151	Ldha	L-lactate dehydrogenase A chain
22.3239	22.3645	22.1426	22.0886	23.0983	23.0139	22.6992	22.867	23.0625	23.0054	22.4067	22.8557	P00342;P06151;P16125	Ldha;Ldhb	L-lactate dehydrogenase A chain
17.5071	17.4084	17.7305	17.08	17.6915	18.2313	18.3832	18.1078	18.4034	18.3261	18.367	18.2957	P06339	H2-T23	H-2 class I histocompatibility antigen, D-37 alpha chain
NaN	NaN	17.469	NaN	18.1996	NaN	NaN	NaN	NaN	18.4756	NaN	NaN	P06345;P06342	H2-Ab1	H-2 class II histocompatibility antigen, A-Q beta chain
19.7022	19.9742	19.6503	19.9882	19.4044	19.5479	19.4186	19.3834	18.776	18.2347	18.3223	18.0572	P06537	Nr3c1	Glucocorticoid receptor
NaN	NaN	NaN	NaN	NaN	NaN	NaN	NaN	16.8146	NaN	16.7204	NaN	P06684	C5	Complement C5
17.1608	17.8747	17.5083	18.1173	16.1394	17.6969	17.4964	17.4311	17.7511	17.9427	18.1971	17.8106	P06728	Apoa4	Apolipoprotein A-IV
23.0258	23.0292	23.1379	22.9601	22.9951	23.3645	23.1704	23.2821	23.3511	23.8191	22.8034	23.3239	P06745	Gpi	Glucose-6-phosphate isomerase
18.7107	18.2156	18.8623	18.5207	20.5823	19.6757	19.8458	19.2673	20.5261	19.4877	19.9253	19.5629	P06795	Abcb1b	ATP-dependent translocase ABCB1
17.9692	17.4438	18.0816	17.6609	17.6873	18.9589	18.9033	18.7337	19.0027	19.7628	19.9601	19.8658	P06795;P21440	Abcb1b;Abcb4	ATP-dependent translocase ABCB1
23.9672	23.6649	23.8093	23.6757	25.0401	24.6264	24.6811	24.4738	25.452	24.6649	25.0609	24.8336	P21447;P06795;P21440	Abcb1a;Abcb1b;Abcb4	ATP-dependent translocase ABCB1
21.5915	21.654	21.7056	21.5309	23.7492	22.9477	22.895	23.2434	23.5522	22.9225	23.0691	22.8307	Q9DC29;P21447;P06795;P21440	Abcb1a;Abcb1b;Abcb4;Abcb6	ATP-dependent translocase ABCB1
21.1206	NaN	17.4655	17.7057	21.5915	17.6298	NaN	19.1445	22.5662	19.3698	20.5731	18.0688	Q9JJ59;P21447;P06795;P21440	Abcb1a;Abcb1b;Abcb4;Abcb9	ATP-dependent translocase ABCB1
20.4375	20.265	20.5545	20.3962	21.9916	21.4221	21.6929	21.3376	22.4526	20.6364	21.3805	21.2593	Q9QY30;P21447;P06795;P21440	Abcb11;Abcb1a;Abcb1b;Abcb4	ATP-dependent translocase ABCB1
25.4831	25.0567	25.3679	25.1095	26.632	26.038	26.1449	26.0062	27.0813	26.5029	26.5419	26.2838	P21447;P06795	Abcb1a;Abcb1b	ATP-dependent translocase ABCB1
19.5482	19.6104	19.7209	19.6783	19.1165	19.8639	19.8017	19.6096	19.8995	20.3857	20.4775	20.4576	P06797	Ctsl	Cathepsin L1
19.1283	18.7742	19.0157	18.5963	19.6045	18.8941	18.9419	18.8538	19.439	19.5646	19.1766	19.1286	P06800	Ptprc	Receptor-type tyrosine-protein phosphatase C
18.5206	18.1377	18.4132	18.1314	18.9977	19.0743	18.7781	19.1176	19.5128	19.8783	18.9231	19.2341	P06801	Me1	NADP-dependent malic enzyme
21.0359	21.1269	21.3645	21.1581	21.4221	20.9098	20.8113	20.8802	21.8461	21.6186	21.7796	21.7389	P06802	Enpp1	Ectonucleotide pyrophosphatase/phosphodiesterase family member 1
19.6861	19.3645	19.6095	18.715	20.4775	21.0426	21.1015	21.1395	21.9316	22.9207	22.4526	22.6562	P06837	Gap43	Neuromodulin
19.0646	18.0689	19.9601	NaN	20.1206	20.4676	20.343	NaN	20.3538	20.8269	20.714	NaN	P06879	Prl	Prolactin
23.391	21.3321	22.6843	NaN	24.3844	24.5696	24.1719	NaN	24.2607	24.6486	24.1795	17.7268	P06880	Gh1	Somatotropin
19.1388	19.5222	19.3159	19.7334	18.9278	18.8134	18.799	18.8779	19.4094	19.1839	19.7885	19.5839	P06909	Cfh	Complement factor H
17.9637	18.6049	18.362	18.6897	16.1262	17.2074	16.6306	16.7164	15.5969	17.7305	17.2056	17.1119	P07091	S100a4	Protein S100-A4
20.4972	20.2535	20.3857	20.2535	20.85	20.8802	20.8727	20.8576	21.3962	21.7836	22.0122	21.9207	P07214	Sparc	SPARC
22.7614	20.1457	22.0122	20.4476	22.6865	22.2564	23.5522	22.9261	22.391	22.9707	24.7338	24.0854	P07309	Ttr	Transthyretin
16.1843	NaN	17.3079	17.2264	NaN	16.731	NaN	17.0402	NaN	NaN	15.8303	NaN	P07310	Ckm	Creatine kinase M-type
24.1174	24.0691	24.2317	23.9933	24.5696	24.824	24.6865	24.9134	25.0894	25.5045	24.6757	25.1757	Q04447;P07310	Ckb;Ckm	Creatine kinase M-type
25.5255	25.5075	25.4551	25.5433	25.7895	25.4738	25.5667	25.5638	25.5045	25.8093	26.604	26.0105	P07356	Anxa2	Annexin A2
24.558	24.3645	24.5812	24.2961	24.9672	24.6595	24.7846	24.5105	25.2643	25.2021	25.2499	25.0443	P07724	Alb	Serum albumin
17.4372	17.5451	18.0698	17.7864	16.491	17.5498	17.5429	17.5858	NaN	NaN	16.0889	NaN	P07742	Rrm1	Ribonucleoside-diphosphate reductase large subunit
21.2125	20.7223	20.9742	20.5823	21.1395	20.9171	21.1581	20.8802	21.4425	21.7471	21.7013	21.6051	P07759	Serpina3k	Serine protease inhibitor A3K
19.7268	19.3937	19.5566	19.3735	19.3917	19.6939	19.8678	19.4267	19.6842	19.8508	20.0951	19.8099	Q03734;P07759	Serpina3k;Serpina3m	Serine protease inhibitor A3K
18.81	18.7851	19.622	19.4899	19.3359	19.0383	19.067	18.8472	19.7439	19.9601	20.002	19.8832	P29621;Q03734;Q91WP6;Q5I2A0;P07759	Serpina3g;Serpina3k;Serpina3m;Serpina3n	Serine protease inhibitor A3K
23.5285	23.4923	23.632	23.391	23.7895	24.019	23.8858	23.9134	23.848	24.2961	23.8093	23.9672	P07901	Hsp90aa1	Heat shock protein HSP 90-alpha
24.8433	25.1719	25.2643	25.0732	24.7441	25.3135	25.1604	25.1642	24.6971	25.2679	24.8717	24.9628	P07901;P11499	Hsp90aa1;Hsp90ab1	Heat shock protein HSP 90-alpha
18.6386	18.8511	18.38	18.9211	16.5446	16.8435	16.9414	16.9387	NaN	16.2809	16.1934	15.7961	P07903	Ercc1	DNA excision repair protein ERCC-1
16.8427	16.9754	16.7341	16.7034	15.7453	16.522	16.7438	16.8582	16.4313	16.7724	15.9446	16.4991	P07934	Phkg1	Phosphorylase b kinase gamma catalytic chain, skeletal muscle/heart isoform
21.9316	21.5451	21.895	21.5545	22.7695	22.0951	22.3699	22.2593	23.391	23.3511	23.8764	23.6971	P08003	Pdia4	Protein disulfide-isomerase A4
18.5896	18.9322	18.8034	18.656	18.0886	18.7657	18.6479	18.5532	18.163	18.441	17.3959	17.8497	P08030	Aprt	Adenine phosphoribosyltransferase
21.3266	20.85	21.002	20.8113	23.5638	23.7895	23.8576	23.6865	21.6051	21.8113	22.3045	22.3348	P08032	Spta1	Spectrin alpha chain, erythrocytic 1
24.1095	23.6865	23.5522	23.7492	24.0105	24.0443	24.1095	23.8288	23.4041	23.654	23.4425	23.1946	P08032;P16546	Spta1;Sptan1	Spectrin alpha chain, erythrocytic 1
NaN	NaN	NaN	NaN	15.6609	NaN	NaN	NaN	NaN	NaN	NaN	NaN	P08043	Zfp2	Zinc finger protein 2
15.1127	14.7227	15.7961	14.6214	13.2236	16.4024	14.7391	14.7241	13.6011	NaN	NaN	NaN	Q6GQR8;E9QAG8;Q6P560;P08043;Q8BZW4	Zfp2;Znf182;Znf329	Zinc finger protein 2
19.5474	18.958	19.8889	19.5723	21.2593	21.3752	21.6231	21.9388	20.3321	19.7777	20.3857	18.8429	P08071	Ltf	Lactotransferrin
21.9459	22.2448	22.3457	22.4476	22.743	22.4349	22.0983	22.3376	22.9189	23.0967	22.895	22.9388	P08074	Cbr2	Carbonyl reductase [NADPH] 2
17.9588	18.6012	18.8063	18.8971	18.8011	18.9897	19.1032	19.2636	19.3125	20.002	19.3149	19.4634	Q91X52;P08074	Cbr2;Dcxr	Carbonyl reductase [NADPH] 2
19.4074	19.6482	19.612	19.4176	20.0559	19.489	19.0365	19.4644	20.714	20.5638	20.4375	20.6364	P08101	Fcgr2	Low affinity immunoglobulin gamma Fc region receptor II
16.791	16.8988	17.1393	16.7199	17.4434	16.9339	16.4173	17.0763	18.4082	18.3015	18.5982	18.236	P08508;P08101	Fcgr2;Fcgr3	Low affinity immunoglobulin gamma Fc region receptor II
NaN	15.1589	15.0394	NaN	15.5961	NaN	NaN	NaN	NaN	NaN	13.8458	NaN	P08103	Hck	Tyrosine-protein kinase HCK
22.0258	21.8461	21.6714	21.8651	21.8764	NaN	NaN	21.7796	21.343	21.3266	21.1642	21.1206	Q9JKV2;Q03142;P06240;P21803;P16277;P16092;Q61851;P14234;P08103;P25911;P39688;Q04859;Q04736;Q9JHU3	Fgfr1;Fgfr2;Fgfr3;Fyn;Hck;Lyn;Yes1	Tyrosine-protein kinase HCK
24.9628	24.5463	24.8528	24.5165	25.7312	25.0609	25.391	25.2463	26.3101	26.3014	26.8019	26.5667	P08113	Hsp90b1	Endoplasmin
24.7543	24.6153	24.8623	24.6096	24.317	24.9628	25.1565	24.9672	25.228	25.654	25.6458	25.6944	P08113;P11499	Hsp90ab1;Hsp90b1	Endoplasmin
22.5592	23.0609	22.2361	23.2243	17.7509	18.8441	18.5393	18.9757	17.9585	17.4732	19.3348	17.5722	P08121	Col3a1	Collagen alpha-1(III) chain
27.1507	27.6931	27.0914	27.8741	23.8576	24.2021	24.2679	24.1174	23.1856	22.5333	22.9171	22.6209	P08122	Col4a2	Collagen alpha-2(IV) chain
21.2989	20.8802	20.9951	20.9601	20.5545	20.8651	21.1015	20.7307	21.1642	21.8987	22.2066	21.9672	P08207	S100a10	Protein S100-A10
22.821	22.5961	22.7895	22.5545	23.5165	22.9225	23.0902	22.969	23.9406	23.7077	23.8093	23.976	P08226	Apoe	Apolipoprotein E
22.7776	22.7895	23.1316	22.6186	22.7327	24.3031	24.3511	24.2679	22.3017	23.0325	23.5165	23.1627	P08228	Sod1	Superoxide dismutase [Cu-Zn]
26.2002	25.9562	26.1642	25.8623	27.4073	26.7645	26.7771	26.9869	27.726	27.7453	27.673	27.8445	P08249	Mdh2	Malate dehydrogenase, mitochondrial
19.0026	19.1848	18.858	18.8243	19.5917	19.7719	19.54	19.5642	18.878	19.4172	18.8628	18.9864	P08414	Camk4	Calcium/calmodulin-dependent protein kinase type IV
17.0921	17.0927	16.9491	NaN	17.308	17.8184	17.4365	17.6441	16.2316	17.2765	16.7548	17.049	P58801;P08414	Camk4;Ripk2	Calcium/calmodulin-dependent protein kinase type IV
17.1942	NaN	NaN	NaN	17.6176	17.1239	17.1503	17.3195	18.4265	NaN	NaN	NaN	P08508	Fcgr3	Low affinity immunoglobulin gamma Fc region receptor III
24.3511	24.1488	24.275	24.317	22.7675	23.5404	23.6757	23.6431	22.654	24.1253	24.0443	23.8288	P08551	Nefl	Neurofilament light polypeptide
25.3545	25.1871	25.1604	25.1833	22.9742	24.1565	24.2535	24.1174	22.7013	23.895	23.7796	23.9316	P46660;P20152;P31001;P08551;P19246;P08553	Des;Ina;Nefh;Nefl;Nefm;Vim	Neurofilament light polypeptide
20.9882	22.4825	22.4067	22.6409	18.3119	21.654	22.1395	21.7098	20.1825	21.4067	21.417	20.9882	P46660;P08551;P19246;P08553	Ina;Nefh;Nefl;Nefm	Neurofilament light polypeptide
24.4676	24.8288	25.3811	25.2243	23.0002	23.7796	24.141	23.8288	23.3511	24.9539	24.1642	23.417	P46660;P08551;P08553	Ina;Nefl;Nefm	Neurofilament light polypeptide
23.9406	23.7492	23.8385	23.9043	22.2096	22.9601	23.0359	23.0054	22.1704	23.6757	23.7182	23.5285	P08553	Nefm	Neurofilament medium polypeptide
23.7077	23.9225	23.9847	23.9043	21.85	23.019	23.0292	23.1332	21.9316	23.5285	23.5983	23.391	P46660;P08553	Ina;Nefm	Neurofilament medium polypeptide
20.6971	20.2419	20.7471	20.343	21.2185	20.9459	21.1079	21.0224	21.2477	21.4015	21.2419	21.1079	P08556	Nras	GTPase NRas
21.5777	21.7836	21.8034	21.7512	22.3239	22.2036	22.0854	22.1765	22.2419	22.3592	22.3156	22.2243	P08556;P32883	Kras;Nras	GTPase NRas
22.3778	22.1581	22.5045	22.2185	22.8689	23.5404	22.4874	23.4041	22.9951	23.1348	22.8113	22.8034	P08556;Q61411;P32883	Hras;Kras;Nras	GTPase NRas
21.2302	20.8576	21.2933	21.0224	21.1015	21.3962	21.4526	21.2185	21.68	21.714	21.8385	21.7182	P08556;Q61411	Hras;Nras	GTPase NRas
15.3589	15.6829	16.3261	15.6792	NaN	NaN	NaN	NaN	NaN	NaN	NaN	NaN	P08607	C4bpa	C4b-binding protein
24.2243	24.002	24.2317	24.0275	24.3844	24.417	24.2821	24.1253	24.5165	23.9495	24.1488	24.019	P08752	Gnai2	Guanine nucleotide-binding protein G(i) subunit alpha-2
21.9207	21.6671	21.7265	21.6971	20.4067	20.8034	20.6096	20.6453	19.1521	20.0156	19.7882	19.3968	P08775	Polr2a	DNA-directed RNA polymerase II subunit RPB1
25.6181	25.4488	25.7129	25.6944	25.9203	25.8215	25.9157	25.7492	26.1719	25.558	25.8904	25.654	P09055	Itgb1	Integrin beta-1
23.5869	23.5983	23.7077	23.5983	24.4425	24.0275	24.1488	24.0526	24.989	25.2643	25.4008	25.4614	P09103	P4hb	Protein disulfide-isomerase
NaN	NaN	16.0316	NaN	18.1198	17.0383	16.8499	17.1783	19.3204	19.4188	19.0106	19.0616	P09240	Cck	Cholecystokinin
23.217	22.1519	23.0002	22.6253	22.9548	22.5189	23.0641	22.7369	23.4298	22.9548	23.6865	23.181	P09242	Alpl	Alkaline phosphatase, tissue-nonspecific isozyme
22.7098	23.0805	23.0886	23.2535	21.1946	21.8307	21.7389	21.7013	20.4067	20.7223	20.7955	20.3962	P09405	Ncl	Nucleolin
23.0054	22.9043	22.9985	22.7492	23.2535	23.5404	23.3645	23.4551	23.0723	23.8858	23.3511	23.5404	P09411	Pgk1	Phosphoglycerate kinase 1
16.9263	18.0893	17.9608	18.5781	NaN	NaN	NaN	NaN	NaN	NaN	NaN	NaN	P09450	Junb	Transcription factor jun-B
22.6865	22.8113	22.4144	22.5285	22.9243	22.0918	22.3403	22.3619	23.4298	23.0789	23.4551	23.5045	P09470	Ace	Angiotensin-converting enzyme
17.6014	17.7757	17.9003	17.1952	18.244	18.9362	18.5789	18.5329	19.9882	21.0493	20.6628	20.9243	P09528	Fth1	Ferritin heavy chain
19.3947	19.574	19.6358	19.4699	19.6335	19.4919	19.2135	19.3615	20.3752	20.2989	21.0559	20.9098	P09535	Igf2	Insulin-like growth factor II
17.1255	17.3454	17.6954	17.4074	15.3577	16.6892	16.2151	16.3109	16.0369	17.6168	18.0619	17.2426	P09541	Myl4	Myosin light chain 4
17.388	17.1065	17.0323	16.8722	17.604	16.9014	16.6133	16.6857	17.657	17.2989	16.9608	17.1896	P09581	Csf1r	Macrophage colony-stimulating factor 1 receptor
NaN	NaN	NaN	NaN	18.122	18.5809	18.4572	18.1479	18.1331	NaN	NaN	18.0028	Q61532;Q6P5G0;Q78DX7;P09581	Csf1r;Mapk4;Ros1	Macrophage colony-stimulating factor 1 receptor
23.074	22.9777	23.5869	23.7286	21.7348	22.7369	22.7895	22.265	20.1079	21.1269	20.7876	21.0625	P09602	Hmgn2	Non-histone chromosomal protein HMG-17
23.4041	22.7098	23.1871	22.7776	24.1719	23.848	24.002	24.141	24.0105	24.8385	24.9134	25.1757	P09671	Sod2	Superoxide dismutase [Mn], mitochondrial
19.9601	20.1457	19.9742	20.0426	20.5356	20.0559	20.3538	20.5165	21.2707	21.3645	21.391	21.4825	P09803	Cdh1	Cadherin-1
16.2883	NaN	NaN	NaN	16.4654	NaN	NaN	15.1281	16.2064	16.6874	NaN	NaN	P09813	Apoa2	Apolipoprotein A-II
19.8401	19.1634	19.6522	19.0645	21.1825	20.4375	20.7876	20.7471	21.895	21.1519	21.8385	21.6231	P09925	Surf1	Surfeit locus protein 1
18.0425	17.3771	NaN	NaN	17.7348	17.9804	17.5143	17.3647	17.7172	17.9753	17.6665	17.6226	P0C028;P0C027	Nudt10;Nudt11	Diphosphoinositol polyphosphate phosphohydrolase 3-alpha
18.2944	18.4765	17.9476	17.7388	NaN	NaN	NaN	NaN	NaN	NaN	NaN	NaN	P0C090	Rc3h2	Roquin-2
17.6246	17.4199	17.2659	17.7654	17.2347	16.7132	17.3362	17.309	17.1021	14.6179	16.1128	15.965	Q4VGL6;P0C090	Rc3h1;Rc3h2	Roquin-2
19.3077	19.4863	19.4822	19.6632	19.9459	20.1457	20.1332	19.9742	19.5906	19.6234	19.9601	19.8352	P0C0A3	Chmp6	Charged multivesicular body protein 6
24.7945	25.1604	25.5725	25.3545	24.2096	26.341	26.2838	26.3187	23.0625	25.5926	25.2785	25.1795	P0C0S6;Q3THW5	H2afv;H2az1	Histone H2A.Z
14.8014	NaN	NaN	NaN	NaN	NaN	NaN	NaN	NaN	NaN	NaN	NaN	P0C191	Gp6	Platelet glycoprotein VI
17.7494	17.4114	17.7755	17.2406	17.5767	18.0195	18.1005	17.9212	17.6983	18.3462	17.9232	17.9538	P0C192	Lrrc4b	Leucine-rich repeat-containing protein 4B
NaN	16.1173	NaN	NaN	NaN	NaN	NaN	NaN	NaN	16.5355	NaN	NaN	Q8C031;Q99PH1;P0C192	Lrrc4b;Lrrc4c	Leucine-rich repeat-containing protein 4B
19.9015	19.9111	20.1332	20.1457	17.7439	17.3662	17.3792	17.2558	17.1469	17.2932	16.7676	16.8126	P0C605	Prkg1	cGMP-dependent protein kinase 1
19.1195	18.2271	18.6077	18.3181	18.4888	17.3686	17.8823	17.8125	18.7146	18.5523	18.7281	18.5465	P0C673	Igsf11	Immunoglobulin superfamily member 11
15.7815	NaN	17.0972	NaN	NaN	NaN	NaN	NaN	18.2993	NaN	NaN	NaN	P0C6F1	Dnah2	Dynein heavy chain 2, axonemal
16.8194	NaN	NaN	NaN	NaN	16.8923	NaN	NaN	NaN	17.1558	NaN	NaN	Q69Z23;E9Q8T7;Q8BW94;Q3V0Q1;Q8VHE6;P0C6F1;Q91XQ0	Dnah12;Dnah2	Dynein heavy chain 2, axonemal
18.0537	18.5272	17.8005	18.3694	18.2906	17.8159	17.7066	17.8107	18.8091	19.417	19.153	19.0032	P0C7L0	Wipf3	WAS/WASL-interacting protein family member 3
16.5549	16.0085	16.0051	15.3406	18.0895	17.6873	17.1527	17.592	18.4659	18.0447	18.27	18.4484	P0C7M9	Clec2l	C-type lectin domain family 2 member L
15.5584	NaN	16.0695	14.9727	NaN	NaN	16.1355	15.1725	NaN	NaN	NaN	NaN	P0C7N9	Psmg4	Proteasome assembly chaperone 4
16.3179	16.3583	16.1053	15.6794	15.2414	NaN	NaN	NaN	NaN	NaN	NaN	NaN	P0C7T6	Atxn1l	Ataxin-1-like
NaN	NaN	NaN	NaN	16.5919	18.0678	16.3206	17.1179	16.3587	15.7563	16.1286	NaN	P0CB42	Alkbh1	Nucleic acid dioxygenase ALKBH1
17.5305	17.4269	16.8926	17.3462	NaN	15.3001	NaN	NaN	15.0792	NaN	NaN	NaN	P0CG14	Derpc	Decreased expression in renal and prostate cancer protein
13.5876	16.2222	15.2864	16.1484	NaN	NaN	NaN	NaN	NaN	NaN	NaN	NaN	P0CL69;Q7TMA2	Znf503;Znf703	Zinc finger protein 703
22.8404	21.5117	22.3294	21.417	23.6865	23.5983	23.1871	22.9298	23.9847	23.4041	23.7594	23.654	P0CW02	Ly6c1	Lymphocyte antigen 6C1
NaN	16.3273	15.4872	NaN	17.5634	16.0439	16.6075	16.2325	17.3507	16.858	17.2779	17.1965	P0DJE0	Pet100	Protein PET100 homolog, mitochondrial
17.6942	17.2618	17.9593	17.2866	17.0808	17.7241	18.2999	18.0429	18.4545	18.7943	19.8442	19.5878	P0DJF2	Pet117	Protein PET117 homolog, mitochondrial
21.2419	19.5343	20.0426	19.4579	22.3156	21.85	22.0054	21.7955	22.9006	22.1269	22.2621	22.3321	P0DN34	Ndufb1	NADH dehydrogenase [ubiquinone] 1 beta subcomplex subunit 1
19.7059	18.7841	19.3165	19.0021	20.8802	20.6096	20.3211	19.8498	21.1395	19.8782	20.5545	20.5451	P0DN90;P0DN91;P0DN89	Tmem254a;Tmem254b;Tmem254c	Transmembrane protein 254
14.7687	16.1968	16.3296	16.3308	NaN	NaN	NaN	15.6963	NaN	NaN	NaN	NaN	Q8CGE8;P0DOV1	Mnda	Interferon-activable protein 205-B
16.744	16.8535	16.2962	16.9312	NaN	15.8926	15.8387	NaN	NaN	NaN	NaN	NaN	P0DOV1;P0DOV2	Ifi204	Interferon-activable protein 204
22.8858	22.3294	22.2361	21.9388	22.8461	23.2477	22.3403	22.9406	23.6649	25.3877	25.7286	25.6012	Q9D6P8;P0DP28;P0DP27;P0DP26	Calm1;Calm2;Calm3	Calmodulin-1
16.3916	16.4754	16.6275	16.8119	17.7635	16.9594	17.8102	17.2978	18.4221	18.4769	18.9043	18.6719	P0DP60	Lynx1	Ly-6/neurotoxin-like protein 1
NaN	NaN	NaN	NaN	NaN	NaN	NaN	NaN	16.7161	16.8022	NaN	17.9941	P0DP99	Stmp1	Short transmembrane mitochondrial protein 1
15.9864	14.1556	NaN	13.709	NaN	NaN	NaN	NaN	NaN	NaN	NaN	NaN	P0DPB4	Schip1	Schwannomin-interacting protein 1
17.1569	NaN	NaN	NaN	NaN	NaN	NaN	NaN	NaN	NaN	NaN	NaN	P0DPE0;P0DPD9	Eef1akmt4-Ece2	EEF1AKMT4-ECE2 readthrough transcript protein
13.9389	NaN	NaN	NaN	15.0217	NaN	NaN	NaN	15.0564	NaN	NaN	NaN	P10085	Myod1	Myoblast determination protein 1
22.1111	22.3778	22.2096	22.7265	21.6453	21.4775	21.5592	21.6096	21.6141	21.8614	22.4015	21.8839	P10107	Anxa1	Annexin A1
24.9628	25.4362	25.1095	25.3376	24.5926	24.9225	24.5983	24.6703	23.7182	23.654	23.5285	23.5869	P10126	Eef1a1	Elongation factor 1-alpha 1
25.4457	25.8361	25.6068	25.7995	25.065	25.3444	24.9933	24.9316	24.4488	24.5225	24.4362	24.3844	P62631;P10126	Eef1a1;Eef1a2	Elongation factor 1-alpha 1
22.1795	21.7836	21.85	21.8727	20.7876	23.8093	22.5261	23.6971	NaN	21.7634	21.0088	20.9951	P10166	Mycl	Protein L-Myc
20.0821	18.4056	19.5147	18.6867	19.9459	19.0486	20.2989	19.8492	20.7553	20.417	21.7056	20.9882	P10287	Cdh3	Cadherin-3
19.2323	18.7359	19.0035	18.9862	19.1362	19.1464	19.3797	19.2274	19.2903	19.4271	19.5947	19.6196	P10417	Bcl2	Apoptosis regulator Bcl-2
26.5624	26.7895	26.5682	26.976	26.1214	26.4785	26.3894	26.2499	25.3273	25.4953	25.341	25.1135	P10493	Nid1	Nidogen-1
20.7955	20.3962	20.6714	20.3857	21.0559	21.502	21.4425	21.4923	20.4273	20.4576	20.0426	20.1825	P10518	Alad	Delta-aminolevulinic acid dehydratase
23.4041	23.7286	24.1015	23.5983	23.0443	23.7077	23.417	23.5638	23.2821	23.48	23.7594	23.632	P10605	Ctsb	Cathepsin B
21.7307	21.8269	21.8987	21.8191	21.4923	21.9423	21.6971	21.7182	20.85	21.3538	20.7307	20.8651	P10630	Eif4a2	Eukaryotic initiation factor 4A-II
23.4425	23.1749	23.2821	23.0691	23.1457	23.4923	23.2821	23.2051	22.6276	22.6865	22.1825	22.3129	P10630;P60843	Eif4a1;Eif4a2	Eukaryotic initiation factor 4A-II
22.5237	22.2477	22.2332	21.9495	22.3348	22.5938	22.4576	22.3565	21.9352	22.2877	22.0493	21.9024	P10630;Q91VC3;P60843	Eif4a1;Eif4a2;Eif4a3	Eukaryotic initiation factor 4A-II
22.2707	22.3619	22.1856	22.2477	23.0309	23.3376	23.1015	23.3376	23.5638	24.3307	24.0691	24.0443	P10637	Mapt	Microtubule-associated protein tau
22.4526	22.3457	22.5638	22.417	21.5309	22.9171	22.9513	22.7715	20.5731	21.6714	21.9672	21.7056	P10639	Txn	Thioredoxin
23.0426	23.0139	23.1174	22.9742	22.743	23.1222	23.0002	22.9951	22.6865	23.0592	22.417	22.6051	P10649	Gstm1	Glutathione S-transferase Mu 1
23.0139	22.8727	22.969	22.6298	22.8895	23.1379	23.0002	22.9601	22.6051	22.895	22.5777	22.6453	P48774;P10649;P15626;Q80W21	Gstm1;Gstm2;Gstm5;Gstm7	Glutathione S-transferase Mu 1
23.4676	23.8576	23.6971	23.654	23.4923	23.8191	23.7077	23.5404	23.5638	23.8191	23.3511	23.2317	P10649;P15626;Q80W21	Gstm1;Gstm2;Gstm7	Glutathione S-transferase Mu 1
19.8855	20.0691	20.3211	20.0821	19.59	20.2185	19.9284	19.9077	19.1907	19.4878	19.0855	19.2288	P10649;P19639;Q80W21	Gstm1;Gstm7	Glutathione S-transferase Mu 1
20.1704	20.5165	20.4775	20.5165	19.552	20.3321	20.1457	20.1332	18.284	18.6342	18.5412	18.3508	P10711	Tcea1	Transcription elongation factor A protein 1
17.0701	17.12	17.1605	17.3686	17.6927	15.9893	16.7633	16.1839	16.8198	16.9334	16.9422	17.1715	P10810	Cd14	Monocyte differentiation antigen CD14
23.6865	23.7492	23.9933	24.002	23.1031	23.3511	23.391	23.2961	22.9899	23.002	22.8557	22.6276	P10833	Rras	Ras-related protein R-Ras
24.0854	23.5869	23.8191	23.7492	23.6649	23.391	23.4425	23.391	23.5165	23.1472	22.9495	22.741	P10833;P62071	Rras;Rras2	Ras-related protein R-Ras
25.2133	24.9088	25.0401	24.7995	26.3811	25.8764	26.0105	25.8647	26.5595	26.4488	26.632	26.512	P10852	Slc3a2	4F2 cell-surface antigen heavy chain
15.2558	15.8028	16.8102	16.677	15.2701	16.1671	NaN	15.8433	NaN	15.2706	15.7642	NaN	P10854	H2bc14	Histone H2B type 1-M
29.4785	29.2123	29.9259	29.4254	28.3196	31.0927	28.9814	30.9746	26.965	29.6713	28.5609	28.2262	Q9D2U9;Q64525;Q8CGP0;Q64475;Q8CGP2;P70696;P10854;Q64524;Q8CGP1;Q64478;Q6ZWY9;P10853	H2bc1;H2bc14;Hist1h2bb;Hist2h2bb;Hist2h2be	Histone H2B type 1-M
29.2803	28.9287	29.1312	29.3044	28.995	30.3515	30.0479	30.3828	28.1065	30.099	30.0084	29.524	Q64525;Q64475;Q8CGP2;P70696;P10854;Q8CGP1;Q64478;Q6ZWY9;P10853	H2bc1;H2bc14;Hist1h2bb;Hist2h2bb	Histone H2B type 1-M
24.4041	23.0983	23.4923	23.3511	22.4651	24.7895	23.5522	24.275	21.3156	23.6209	23.7492	23.0241	Q64525;Q8CGP0;Q64475;P10854;Q64524;Q8CGP1;Q64478;Q6ZWY9;P10853	H2bc14;Hist1h2bb;Hist2h2bb;Hist2h2be	Histone H2B type 1-M
28.9787	28.8385	29.4012	29.2123	28.141	30.0737	29.4919	29.9259	27.341	29.8264	28.995	29.1065	Q64525;Q64475;Q8CGP2;P10854;Q8CGP1;Q64478;Q6ZWY9;P10853	H2bc14;Hist1h2bb;Hist2h2bb	Histone H2B type 1-M
21.3752	16.7601	19.928	20.7471	20.9243	20.6453	21.0156	19.6524	20.417	20.9459	20.7056	20.6006	Q64525;P10854;Q64478;Q6ZWY9	H2bc14;Hist2h2bb	Histone H2B type 1-M
27.2353	26.6181	26.7645	26.6458	25.1214	27.1015	26.8019	26.9316	23.7695	25.5696	25.4266	24.976	P10922	H1-0	Histone H1.0
19.901	17.2183	18.1138	22.7655	NaN	NaN	NaN	17.0651	NaN	17.176	17.082	17.2535	P10923	Spp1	Osteopontin
23.3101	23.4676	23.4551	23.3239	21.9171	22.4324	22.3017	22.3211	21.8113	20.7223	20.2066	20.2185	P11031	Sub1	Activated RNA polymerase II transcriptional coactivator p15
27.8504	28.1747	27.4938	28.6831	21.3962	21.7836	21.1581	21.7553	21.4626	21.4825	20.9171	21.391	P11087	Col1a1	Collagen alpha-1(I) chain
18.5771	18.6401	17.7754	18.843	NaN	NaN	NaN	NaN	NaN	NaN	NaN	NaN	P28481;P11087	Col1a1;Col2a1	Collagen alpha-1(I) chain
21.1332	21.1519	21.0821	21.1704	19.5108	20.4576	20.4273	20.4375	18.3875	19.4277	19.5049	19.0082	P11103	Parp1	Poly [ADP-ribose] polymerase 1
16.7928	16.412	16.8913	16.9558	15.7274	15.4226	15.3562	15.4047	15.8362	14.8334	16.5157	15.3205	P11152	Lpl	Lipoprotein lipase
18.7003	19.1631	18.9365	19.1168	18.2687	18.7204	18.6157	18.6602	18.2539	18.2286	18.4028	18.3521	P11214	Plat	Tissue-type plasminogen activator
17.0997	17.1592	17.4275	17.5201	18.8358	19.4595	19.1733	19.6292	18.351	18.8266	18.9401	18.8469	P11247	Mpo	Myeloperoxidase
15.8542	NaN	NaN	NaN	16.2654	16.9815	17.3061	17.1992	NaN	NaN	NaN	NaN	P11247;P49290	Epx;Mpo	Myeloperoxidase
24.5463	25.3239	24.5696	25.6622	21.4526	21.8034	21.9423	22.0292	21.3101	21.4015	21.391	21.2764	P11276	Fn1	Fibronectin
22.4874	22.1673	22.4651	22.3017	22.9441	23.8385	23.8191	23.6757	21.4324	21.5165	21.9098	21.8461	P11352	Gpx1	Glutathione peroxidase 1
20.8346	20.4676	20.8034	20.0821	21.5498	22.0156	21.7056	21.8423	21.9171	22.928	22.5237	22.7836	P11404	Fabp3	Fatty acid-binding protein, heart
21.68	21.5356	21.9777	21.6231	22.1111	22.2564	22.3831	22.2273	22.9513	22.8651	23.3376	23.1348	P11438	Lamp1	Lysosome-associated membrane glycoprotein 1
24.9088	25.0894	25.2243	25.1015	24.8576	25.0975	25.019	25.0105	24.7234	25.0854	24.604	24.6703	P11499	Hsp90ab1	Heat shock protein HSP 90-beta
22.9406	22.9116	22.8461	23.0821	21.9637	21.9024	21.9566	21.8802	21.5777	21.4923	21.4923	21.0886	P11531	Dmd	Dystrophin
18.6785	19.066	18.4054	18.7855	17.6233	17.423	17.5948	17.3035	17.288	16.7258	17.0462	16.569	P11531;Q05AA6	Dmd;Drp2	Dystrophin
NaN	NaN	NaN	NaN	NaN	NaN	NaN	NaN	15.0601	NaN	NaN	NaN	P11609	Cd1d1	Antigen-presenting glycoprotein CD1d1
19.5376	19.3064	19.5647	19.1238	21.0426	20.6364	20.7223	20.8191	21.5731	21.928	21.7223	21.7995	P11627	L1cam	Neural cell adhesion molecule L1
16.7366	NaN	17.2658	NaN	17.51	17.8263	18.0127	18.608	16.7716	17.3046	18.1009	17.4292	P11672	Lcn2	Neutrophil gelatinase-associated lipocalin
22.867	21.4476	22.6141	21.8689	19.411	19.6821	20.3752	19.708	18.6596	20.3645	20.3101	19.4703	P11679	Krt8	Keratin, type II cytoskeletal 8
25.3612	25.7155	25.4234	25.4676	22.5498	23.2961	23.48	22.5892	22.3294	24.141	23.4041	23.4551	P20152;P31001;Q9DCV7;P11679;P15331	Des;Krt8;Prph;Vim	Keratin, type II cytoskeletal 8
20.2877	20.0951	20.5165	20.7796	21.6886	20.0821	17.7589	17.4936	20.9742	19.9191	20.1332	25.5014	Q99M73;Q3UV17;P50446;Q8BGZ7;Q9Z331;P11679	Krt6a;Krt75;Krt76;Krt8;Krt84	Keratin, type II cytoskeletal 8
21.632	21.6971	21.6453	22.4501	24.2317	23.8385	20.9742	21.8385	24.2317	22.6929	23.9043	25.5345	Q8VED5;Q6IFZ6;Q922U2;P11679	Krt5;Krt77;Krt79;Krt8	Keratin, type II cytoskeletal 8
20.7471	20.2535	20.9672	20.0559	NaN	17.903	18.6284	17.8828	NaN	17.7861	21.3592	18.2443	Q8BGZ7;Q922U2;P11679	Krt5;Krt75;Krt8	Keratin, type II cytoskeletal 8
21.2707	21.3266	21.2302	21.5451	21.3321	21.0625	21.1015	21.0359	21.9707	21.6364	21.928	21.8073	P11688	Itga5	Integrin alpha-5
24.3578	23.976	23.9406	23.7895	24.6918	24.5983	24.3511	24.5165	24.4923	24.5045	23.9225	23.9134	P11798	Camk2a	Calcium/calmodulin-dependent protein kinase type II subunit alpha
24.3444	24.1565	24.1642	23.9495	24.3712	24.3578	24.275	24.5754	23.9933	24.2679	23.7995	23.6431	P11798;P28652;Q6PHZ2	Camk2a;Camk2b;Camk2d	Calcium/calmodulin-dependent protein kinase type II subunit alpha
23.0967	23.1901	23.1015	23.0526	23.4923	23.4298	23.3645	23.48	23.3101	23.7995	23.0139	23.0275	P11798;Q923T9;P28652;Q6PHZ2	Camk2a;Camk2b;Camk2d;Camk2g	Calcium/calmodulin-dependent protein kinase type II subunit alpha
21.2419	20.0426	21.4067	19.91	22.1642	21.4576	19.9601	20.2066	20.7223	21.3699	20.9882	21.3321	P11798;Q6PHZ2	Camk2a;Camk2d	Calcium/calmodulin-dependent protein kinase type II subunit alpha
17.6168	17.6644	18.0068	17.6069	18.5868	18.2937	18.3136	18.3167	18.9377	18.7731	19.0379	18.8074	P11835	Itgb2	Integrin beta-2
14.6714	15.5257	15.6552	14.8827	15.1305	15.6175	15.5042	15.6671	15.7686	16.658	15.6768	16.5576	P11859	Agt	Angiotensinogen
22.7203	22.5938	22.6387	22.7286	22.953	22.7035	22.7915	22.7776	23.0821	22.6364	22.9189	22.7614	P11881	Itpr1	Inositol 1,4,5-trisphosphate receptor type 1
21.8346	21.3962	21.3156	21.4972	21.68	21.5961	21.5592	21.743	21.8461	21.7995	21.7915	21.6971	P70227;P11881	Itpr1;Itpr3	Inositol 1,4,5-trisphosphate receptor type 1
22.1581	22.1612	22.1946	22.2419	22.6387	22.3857	22.5498	22.4576	22.4092	21.7594	21.9495	21.7715	P70227;Q9Z329;P11881	Itpr1;Itpr2;Itpr3	Inositol 1,4,5-trisphosphate receptor type 1
21.5309	21.4526	21.4626	21.5451	22.1976	22.0054	21.9637	22.0054	21.9882	21.5261	22.1238	21.8839	Q9Z329;P11881	Itpr1;Itpr2	Inositol 1,4,5-trisphosphate receptor type 1
19.382	18.9921	19.2121	18.9298	20.2535	20.2066	20.2302	20.0156	20.1332	19.4053	19.8773	19.7107	P11928	Oas1a	2'-5'-oligoadenylate synthase 1A
18.8619	18.4737	18.8946	18.209	19.7613	19.2695	19.5619	19.4797	20.1079	19.4761	20.2302	20.0292	P11930	Nudt19	Nucleoside diphosphate-linked moiety X motif 19
22.7915	23.3376	22.7995	23.3511	21.953	22.2764	22.1825	22.155	21.5261	21.6628	21.502	21.5685	P11983	Tcp1	T-complex protein 1 subunit alpha
20.6453	20.5165	20.68	21.2066	20.9601	21.0756	21.0756	21.0359	21.5309	21.4015	21.654	21.5915	P12023	App	Amyloid-beta A4 protein
20.3645	19.8524	20.1457	20.6364	20.5545	19.7154	20.3962	19.8732	20.8727	20.6364	20.8651	20.9098	Q06335;P12023	Aplp2;App	Amyloid-beta A4 protein
16.0237	15.5459	16.0217	16.463	NaN	14.9054	14.789	15.5102	15.2378	15.2555	NaN	NaN	P12025	Mdk	Midkine
19.6929	19.8555	19.9164	19.4923	19.9215	20.0559	19.7917	19.9245	20.417	20.6096	20.6886	20.6364	P12265	Gusb	Beta-glucuronidase
20.953	20.7056	20.8191	20.6886	20.5451	20.6096	20.6453	20.5915	20.5069	20.6096	20.1704	20.1332	P12367	Prkar2a	cAMP-dependent protein kinase type II-alpha regulatory subunit
22.0592	21.8346	21.9601	21.8073	22.1395	22.2736	22.0886	22.2066	21.6584	22.1916	21.8073	21.8839	P12367;P31324	Prkar2a;Prkar2b	cAMP-dependent protein kinase type II-alpha regulatory subunit
20.8034	20.895	21.0359	20.8423	21.2593	21.502	21.265	21.391	21.1765	21.3376	20.8423	21.002	P12382	Pfkl	ATP-dependent 6-phosphofructokinase, liver type
20.654	20.7553	20.8651	20.5069	21.8802	21.7955	21.2707	21.2933	22.0691	21.5069	21.1143	21.2361	P47857;P12382	Pfkl;Pfkm	ATP-dependent 6-phosphofructokinase, liver type
21.8034	22.002	22.4092	22.1976	23.0723	22.9601	22.9116	22.9619	23.0122	23.3101	22.7369	22.9171	P47857;P12382;Q9WUA3	Pfkl;Pfkm;Pfkp	ATP-dependent 6-phosphofructokinase, liver type
18.9414	19.136	19.168	19.0776	19.1324	19.5013	19.032	19.3324	19.5391	19.8188	19.2338	19.3022	P12382;Q9WUA3	Pfkl;Pfkp	ATP-dependent 6-phosphofructokinase, liver type
17.124	16.6534	16.5681	16.683	17.8822	17.2033	17.1114	17.1015	17.8893	17.695	17.0217	17.1313	P12657	Chrm1	Muscarinic acetylcholine receptor M1
NaN	NaN	15.8295	NaN	16.8533	19.1327	18.8487	18.6288	17.6464	19.5459	19.1299	19.3105	P12658	Calb1	Calbindin
18.1261	NaN	NaN	NaN	NaN	NaN	NaN	NaN	19.7567	NaN	NaN	21.8461	Q08331;P12658	Calb1;Calb2	Calbindin
20.5451	19.6513	20.5823	19.7256	22.2535	21.8651	21.928	22.0325	23.1946	23.976	23.9847	23.8576	P12787	Cox5a	Cytochrome c oxidase subunit 5A, mitochondrial
17.4691	16.9225	16.6042	17.1944	NaN	16.5057	16.3632	16.2944	NaN	NaN	NaN	NaN	P12791	Cyp2b10	Cytochrome P450 2B10
19.0037	19.8129	19.4679	20.1581	NaN	17.03	17.034	17.5627	16.9275	17.1198	16.2869	16.5888	P12804	Fgl2	Fibroleukin
20.7471	21.0088	20.895	21.1642	21.1946	21.9243	21.8385	21.4972	20.6096	21.7553	22.3376	21.9098	P12815	Pdcd6	Programmed cell death protein 6
18.1223	17.6535	17.6031	17.6004	18.0618	17.8684	17.7886	17.964	18.4794	18.294	17.623	17.9575	P12849	Prkar1b	cAMP-dependent protein kinase type I-beta regulatory subunit
21.9707	21.5777	21.6886	21.5309	21.9207	21.391	21.343	21.4972	21.2877	21.3211	20.6453	20.8346	P12849;Q9DBC7	Prkar1a;Prkar1b	cAMP-dependent protein kinase type I-beta regulatory subunit
21.8764	21.3645	21.5777	20.9951	22.9116	22.7056	22.6141	22.7634	23.4298	23.5045	23.1581	23.3101	P12960	Cntn1	Contactin-1
22.6822	22.5983	22.6757	22.6051	22.9406	23.1504	23.2821	23.2961	22.8876	23.5983	24.0609	23.7182	P12970	Rpl7a	60S ribosomal protein L7a
17.615	17.2977	17.5005	NaN	18.7558	18.08	17.8934	18.4339	18.21	17.6605	18.2274	17.7871	P13011	Scd2	Acyl-CoA desaturase 2
23.4298	23.6431	23.7182	23.9134	22.0951	22.1642	22.0592	22.1301	22.1143	22.4898	22.4775	22.3211	P13020	Gsn	Gelsolin
NaN	16.0473	15.4144	15.4717	NaN	NaN	NaN	NaN	NaN	NaN	NaN	NaN	P70354;P13297	Msx1;Msx3	Homeobox protein MSX-1
17.1716	17.0965	16.4254	16.5682	NaN	NaN	NaN	NaN	NaN	NaN	NaN	NaN	P13405	Rb1	Retinoblastoma-associated protein
17.4658	17.4819	17.4031	16.8907	17.4084	17.4773	17.4233	17.1093	16.6504	16.85	15.4266	15.6785	P13439	Umps	Uridine 5'-monophosphate synthase
21.7756	21.9707	21.7836	21.9134	20.895	20.654	21.1704	21.2185	21.6006	21.7955	21.8876	21.8876	P13504	Il1r1	Interleukin-1 receptor type 1
16.4083	16.0298	16.615	15.8004	12.3841	17.3659	17.2699	16.8216	15.9053	16.1005	NaN	NaN	Q5SX40;Q02566;P13541;Q5SX39;P13542;Q91Z83	Myh1;Myh3;Myh4;Myh6;Myh7;Myh8	Myosin-3
22.2125	21.8576	21.953	21.4825	23.2961	23.2036	23.1976	23.3511	23.867	24.2317	23.7796	24.0772	P13595	Ncam1	Neural cell adhesion molecule 1
21.1946	21.2302	21.2877	21.2535	21.2821	20.8191	21.0625	20.85	21.8727	21.7265	22.1015	21.8802	P13597	Icam1	Intercellular adhesion molecule 1
23.3778	22.6164	23.3778	22.44	24.1642	25.7517	25.7645	25.5955	20.002	20.6628	19.8616	19.1233	P13634	Ca1	Carbonic anhydrase 1
NaN	15.7633	15.8622	15.9058	NaN	14.8141	15.2342	14.9992	NaN	NaN	NaN	NaN	P13705	Msh3	DNA mismatch repair protein Msh3
19.7843	19.4282	19.8353	19.0702	20.8876	20.9882	20.8576	20.9951	21.3211	21.7915	21.9637	22.0258	P13707	Gpd1	Glycerol-3-phosphate dehydrogenase [NAD(+)], cytoplasmic
19.3135	19.0656	19.2497	18.8243	20.0821	19.8245	20.0821	19.9316	20.3321	20.4067	20.2185	20.3538	P13707;Q3ULJ0	Gpd1;Gpd1l	Glycerol-3-phosphate dehydrogenase [NAD(+)], cytoplasmic
23.6865	21.6671	23.3778	22.1856	22.3988	21.0691	22.2535	21.7223	22.7286	21.6886	23.1379	22.1916	P13808	Slc4a2	Anion exchange protein 2
20.4067	18.8578	20.6006	19.469	19.86	18.8564	19.9459	19.5466	19.5443	19.4042	19.9459	19.1464	P16283;P13808	Slc4a2;Slc4a3	Anion exchange protein 2
19.0398	19.2316	19.1196	19.2322	18.3758	18.4674	18.4091	18.3266	17.351	17.4608	17.2904	16.779	P13864	Dnmt1	DNA (cytosine-5)-methyltransferase 1
18.6691	19.3845	18.6622	18.9195	NaN	17.9374	18.1044	17.3768	NaN	18.6564	18.9056	18.7945	P14069	S100a6	Protein S100-A6
24.7594	24.1719	24.6209	23.9134	26.1946	25.6838	25.6209	25.6292	26.632	26.3645	26.2714	26.4073	P14094	Atp1b1	Sodium/potassium-transporting ATPase subunit beta-1
19.5134	19.6123	19.6486	20.0691	19.2784	18.5644	18.6561	18.5907	19.4377	19.2406	19.427	19.1455	P14106	C1qb	Complement C1q subcomponent subunit B
24.0275	24.0443	24.0443	24.0359	23.7895	24.558	24.4362	24.5696	23.7182	24.2243	24.6757	24.4614	P14115	Rpl27a	60S ribosomal protein L27a
24.0359	23.848	23.9134	23.8191	24.0275	24.4551	24.4298	24.5105	23.1158	24.7389	24.8997	24.5285	P14131	Rps16	40S ribosomal protein S16
18.3741	18.9273	19.2687	19.2675	18.5577	18.4582	18.5098	18.5432	18.8738	18.7545	19.3693	19.132	P14142	Slc2a4	Solute carrier family 2, facilitated glucose transporter member 4
23.7796	23.6431	23.7077	23.654	23.8764	23.9225	23.976	24.141	23.9134	24.5638	24.8142	24.5165	P14148	Rpl7	60S ribosomal protein L7
25.1015	25.1253	25.2353	24.9225	25.3444	25.5315	25.3679	25.5667	25.6486	26.2661	25.3545	25.7568	P14152	Mdh1	Malate dehydrogenase, cytoplasmic
23.2332	23.0641	22.9098	23.0342	22.8034	23.654	23.8093	23.7286	21.9847	24.5638	25.1135	24.5812	P14206	Rpsa	40S ribosomal protein SA
25.1449	24.6486	25.1214	24.7338	25.8858	25.3135	25.5135	25.4298	26.4536	26.5653	26.8858	26.8142	P14211	Calr	Calreticulin
24.1946	23.8576	23.848	23.5869	25.1253	24.5165	24.6971	24.7492	25.6838	25.1332	25.2856	25.2499	P14231	Atp1b2	Sodium/potassium-transporting ATPase subunit beta-2
17.8538	18.0208	17.554	17.876	NaN	16.4923	NaN	NaN	NaN	NaN	NaN	NaN	P14404	Mecom	Histone-lysine N-methyltransferase MECOM
16.9935	16.248	15.9727	15.341	NaN	15.6686	NaN	NaN	NaN	NaN	NaN	NaN	P14431;P14429	H2-Q7;H2-Q9	H-2 class I histocompatibility antigen, Q7 alpha chain
16.7386	16.7193	16.6725	16.7498	16.6091	16.9065	17.0532	16.3139	17.5092	17.0765	17.4901	17.1035	P14430	H2-Q8	H-2 class I histocompatibility antigen, Q8 alpha chain
15.4774	NaN	NaN	NaN	NaN	NaN	NaN	16.0829	16.9758	NaN	NaN	NaN	P14434;P14438;P04228;P14437;P23150;P14436;P01910;P14435	H2-Aa	H-2 class II histocompatibility antigen, A-B alpha chain
17.566	17.6503	17.469	17.5993	18.1996	18.0201	17.9908	17.6855	18.5351	18.4756	18.7876	18.7246	P14483	H2-Ab1	H-2 class II histocompatibility antigen, A beta chain
20.0156	20.1079	19.9197	19.9601	19.0223	19.7347	19.5213	19.6391	18.4603	18.5611	18.4536	18.5474	P14576	Srp54	Signal recognition particle 54 kDa protein
24.0772	23.9672	24.0105	24.1174	23.1047	23.48	23.5404	23.391	22.5522	22.9513	23.0641	22.7735	P14602	Hspb1	Heat shock protein beta-1
20.2535	20.2989	20.4676	20.1704	20.6886	20.8191	20.654	20.7056	20.2066	20.343	20.2989	20.1206	P14685	Psmd3	26S proteasome non-ATPase regulatory subunit 3
24.7645	24.6431	24.6264	24.6971	22.6671	23.6971	23.6865	23.5869	21.4676	22.7098	23.0156	22.7471	P14733	Lmnb1	Lamin-B1
22.3376	22.9152	22.9812	23.141	20.4576	21.8876	22.0625	21.8538	19.7409	20.6096	21.0088	20.8423	P14733;P21619	Lmnb1;Lmnb2	Lamin-B1
26.2553	26.2838	26.4378	26.4425	23.7286	24.3844	24.4234	24.1795	23.4425	23.9043	23.7389	23.3778	P48678;P14733;P21619	Lmna;Lmnb1;Lmnb2	Lamin-B1
25.4394	25.4488	25.391	25.6153	25.8044	25.5075	25.6096	25.5195	25.6068	25.5609	26.4984	26.0317	P14824	Anxa6	Annexin A6
23.1534	23.0542	22.8365	23.1269	23.4676	23.2821	23.4298	23.3511	23.1825	22.8576	24.002	23.6431	P14824;P97429	Anxa4;Anxa6	Annexin A6
22.9933	22.928	23.0088	23.0071	23.1206	23.3376	23.5165	23.5869	23.1253	23.6649	23.9406	23.7286	P14869	Rplp0	60S acidic ribosomal protein P0
22.1111	22.3752	21.7512	22.3101	20.9882	21.5069	21.2821	21.4015	21.1946	21.7634	21.3045	21.3857	P14873	Map1b	Microtubule-associated protein 1B
23.5522	24.0609	23.2125	23.9672	21.7013	22.2593	22.1206	22.1143	21.5915	21.6843	21.4874	21.4067	P14873;Q9QYR6	Map1a;Map1b	Microtubule-associated protein 1B
15.6492	15.0744	15.2345	NaN	NaN	NaN	NaN	NaN	NaN	NaN	15.1415	NaN	P14901	Hmox1	Heme oxygenase 1
16.8499	17.8249	17.5509	17.6949	15.3405	16.187	16.4483	15.8023	14.9439	15.2119	15.8832	NaN	P15066	Jund	Transcription factor jun-D
18.3638	17.5644	18.4017	17.5983	18.7206	19.0016	19.3855	19.4624	19.3072	18.9184	18.9391	18.2414	P15089	Cpa3	Mast cell carboxypeptidase A
22.8269	22.5846	22.695	22.1206	23.7695	23.7389	23.6096	23.7695	23.9933	24.0772	24.019	24.1642	P15105	Glul	Glutamine synthetase
21.5451	20.7876	21.1765	21.0426	21.3962	21.4324	21.5451	21.6051	21.8576	22.1301	21.823	21.9707	P15116	Cdh2	Cadherin-2
18.1341	17.9843	18.7667	18.174	19.1549	19.0859	18.8854	18.8464	20.0951	20.6096	20.3538	20.5915	P39038;P15116	Cdh2;Cdh4	Cadherin-2
20.3962	20.1079	20.3962	20.1206	20.953	20.7471	20.8576	20.6714	21.0493	20.5915	20.9951	20.6886	P15208	Insr	Insulin receptor
19.6502	19.1714	19.4973	19.2845	19.7385	19.6963	19.8014	19.5654	19.7043	19.54	19.4484	18.84	Q60751;P15208	Igf1r;Insr	Insulin receptor
20.002	19.624	19.9742	19.6085	20.2066	19.9742	20.3645	19.9882	20.0951	19.8407	19.6463	19.3023	Q60751;Q9WTL4;P15208	Igf1r;Insr;Insrr	Insulin receptor
19.6553	19.4842	19.8616	19.5757	20.3101	20.4676	20.5451	20.4972	20.9672	20.2535	20.5915	20.4375	Q9WTL4;P15208	Insr;Insrr	Insulin receptor
19.3626	18.6961	18.7398	18.5646	19.5715	19.4712	19.4559	19.38	19.5538	19.6137	19.5163	19.6153	P15209	Ntrk2	BDNF/NT-3 growth factors receptor
17.7825	17.3685	17.5255	17.3449	19.1103	18.8704	18.5037	18.7505	19.7921	19.0617	18.278	18.4951	P15209;Q6VNS1	Ntrk2;Ntrk3	BDNF/NT-3 growth factors receptor
18.9704	18.8942	19.1248	19.1323	19.7534	NaN	19.5226	19.0935	20.0951	19.8428	20.0821	19.8565	P15261	Ifngr1	Interferon gamma receptor 1
20.9243	21.0756	21.0292	21.0821	21.5498	21.5731	21.8152	21.5545	21.8073	21.7553	22.2593	21.9171	P15306	Thbd	Thrombomodulin
16.7292	16.1097	15.2079	16.78	NaN	NaN	NaN	NaN	NaN	15.7861	NaN	NaN	P15307	Rel	Proto-oncogene c-Rel
18.802	NaN	18.166	NaN	18.0352	18.0432	18.3113	17.9904	17.6633	17.6336	17.9598	NaN	Q04207;P15307	Rel;Rela	Proto-oncogene c-Rel
22.6992	22.3101	22.7816	22.2273	23.6757	25.2926	25.2679	25.1984	20.6628	21.1581	21.3962	21.4118	P15327	Bpgm	Bisphosphoglycerate mutase
17.1298	16.2881	15.8537	16.2487	NaN	NaN	NaN	NaN	NaN	16.2138	NaN	NaN	P15331	Prph	Peripherin
22.155	23.5983	23.2006	23.5754	20.2764	21.4067	21.3156	21.1143	19.1288	20.9388	20.9459	20.5731	P20152;P15331	Prph;Vim	Peripherin
19.9291	19.7791	20.0292	20.1332	20.0156	19.5104	19.8736	19.8684	20.5261	20.7056	20.9742	20.654	P15379	Cd44	CD44 antigen
17.0884	16.875	16.9879	16.5358	18.6933	18.1818	18.2332	18.2779	19.2646	18.9454	18.5881	18.989	P15388	Kcnc1	Potassium voltage-gated channel subfamily C member 1
17.9863	17.7089	17.9577	17.6009	19.766	19.4096	19.5025	19.8057	19.9882	20.1332	19.9034	20.0292	Q63959;P15388;Q14B80;Q8R1C0	Kcnc1;Kcnc2;Kcnc3;Kcnc4	Potassium voltage-gated channel subfamily C member 1
21.1457	20.6186	20.6453	20.5915	22.9968	23.2243	23.2821	23.1379	21.2477	21.2933	21.6886	21.6971	P15508	Sptb	Spectrin beta chain, erythrocytic
24.1642	24.2021	24.1174	24.1174	24.8093	24.5285	24.5869	24.4362	23.7077	23.2346	23.1457	23.1047	P15508;Q62261	Sptb;Sptbn1	Spectrin beta chain, erythrocytic
21.4972	21.4273	21.7307	21.2185	22.2419	22.6231	22.6475	22.5451	22.0658	22.8113	22.44	22.6364	P15532	Nme1	Nucleoside diphosphate kinase A
24.3101	24.2961	24.4984	24.2535	24.632	24.6431	24.5285	24.5105	24.5225	24.8385	24.4551	24.6703	P15532;Q01768	Nme1;Nme2	Nucleoside diphosphate kinase A
18.5122	18.1647	18.5478	18.3498	19.0416	18.9889	19.155	18.9775	19.4217	18.7602	19.2865	19.0352	P15535	B4galt1	Beta-1,4-galactosyltransferase 1
20.9098	20.8191	20.7955	20.6628	19.5021	19.8903	19.7433	19.72	19.0372	19.1732	18.5454	18.7678	P15626	Gstm2	Glutathione S-transferase Mu 2
16.0392	15.8218	15.9683	15.7909	16.085	16.6865	15.8724	16.5213	14.2437	15.8875	15.7927	15.783	P48774;P15626;Q80W21	Gstm2;Gstm5;Gstm7	Glutathione S-transferase Mu 2
20.5261	20.5356	20.6276	20.4273	20.6276	20.6453	20.5638	20.2066	19.5997	20.1332	19.8649	20.0821	P15626;Q80W21	Gstm2;Gstm7	Glutathione S-transferase Mu 2
17.9409	18.2581	18.3777	18.2265	16.6369	17.3961	17.4657	17.7454	16.7715	17.4298	17.5882	17.0556	P15655	Fgf2	Fibroblast growth factor 2
23.7594	23.217	23.5285	24.0105	23.1704	24.8764	24.632	24.6971	21.7056	22.7203	22.8423	22.6209	P15864	H1-2	Histone H1.2
27.1604	27.8019	28.1015	28.0505	26.3877	28.6663	28.341	28.0084	25.9316	27.3662	26.9869	26.3393	P43277;P43275;P43274;P15864	H1-1;H1-2;H1-3;H1-4	Histone H1.2
17.7483	17.5597	17.8804	17.2446	NaN	18.7953	15.8974	18.5014	NaN	NaN	NaN	NaN	P43277;P43276;P43274;P15864	H1-2;H1-3;H1-4;H1-5	Histone H1.2
28.3828	27.673	28.3828	27.6798	26.4769	29.0137	27.2353	29.1652	25.5869	27.7833	26.8385	26.1488	P43277;P43274;P15864	H1-2;H1-3;H1-4	Histone H1.2
29.2869	28.995	29.2353	29.3239	28.1164	29.5844	28.7708	29.5352	27.1507	28.6005	28.5315	28.0401	P43277;P15864	H1-2;H1-3	Histone H1.2
19.6203	19.2257	19.4077	19.0573	20.3211	19.9459	20.2419	20.0691	20.5731	20.0951	20.4972	20.2302	P15920	Atp6v0a2	V-type proton ATPase 116 kDa subunit a isoform 2
20.4874	19.3981	19.7302	19.2103	21.7756	20.9951	20.8576	20.7307	21.6453	21.0625	20.8876	20.9812	P15920;Q9Z1G4	Atp6v0a1;Atp6v0a2	V-type proton ATPase 116 kDa subunit a isoform 2
17.6048	18.1469	17.6719	17.9962	16.3972	16.535	16.6741	16.5723	NaN	NaN	15.481	NaN	P15975	Usp53	Inactive ubiquitin carboxyl-terminal hydrolase 53
14.6575	15.7344	16.3921	17.9419	16.5248	16.2467	16.082	15.2469	16.595	17.6105	17.0699	17.1363	P16014	Chgb	Secretogranin-1
20.5638	20.4375	20.4576	20.2764	18.5435	19.738	19.4563	19.4427	18.449	19.3207	19.5012	19.256	P16045	Lgals1	Galectin-1
19.2602	19.0889	19.1491	18.5251	19.5801	19.9601	19.6071	19.6462	19.4627	19.4969	19.2162	19.3407	P16054	Prkce	Protein kinase C epsilon type
19.7879	19.773	19.8806	19.4254	20.2989	20.002	19.6731	20.3538	20.002	19.2977	19.5747	19.6511	P16054;P23298	Prkce;Prkch	Protein kinase C epsilon type
17.7514	17.1643	17.1958	17.1595	17.3272	17.1947	17.734	17.6646	17.8722	17.9501	18.1735	18.2507	P16092	Fgfr1	Fibroblast growth factor receptor 1
14.0015	NaN	NaN	NaN	NaN	NaN	NaN	NaN	NaN	NaN	NaN	NaN	P21803;P16092	Fgfr1;Fgfr2	Fibroblast growth factor receptor 1
18.8871	17.7211	17.9791	17.5677	18.2246	17.6414	17.9402	17.8828	18.7296	17.869	17.4526	17.2893	Q03142;P21803;P16092;Q61851	Fgfr1;Fgfr2;Fgfr3	Fibroblast growth factor receptor 1
17.7557	17.2051	17.4225	17.3247	17.7199	17.4335	17.3851	17.3053	18.1737	16.9875	16.9163	17.1343	P16092;Q61851	Fgfr1;Fgfr3	Fibroblast growth factor receptor 1
17.8946	17.7693	17.8902	17.7925	16.729	16.7725	16.1994	16.6346	NaN	16.6537	16.5245	17.9621	P16110	Lgals3	Galectin-3
23.2492	22.7935	22.976	22.3884	23.5522	23.8576	23.6209	23.8288	24.275	24.8336	24.1095	24.5345	P16125	Ldhb	L-lactate dehydrogenase B chain
19.7652	19.5107	19.7258	19.8102	18.8563	19.3056	19.1278	19.2517	18.2891	18.833	18.9598	18.7364	P16254	Srp14	Signal recognition particle 14 kDa protein
17.0152	17.2235	17.2133	17.4664	17.8713	17.7516	17.6802	17.8334	18.4997	18.3738	18.0033	18.3012	P16283	Slc4a3	Anion exchange protein 3
NaN	NaN	NaN	15.6491	NaN	NaN	NaN	NaN	NaN	NaN	NaN	NaN	P16294	F9	Coagulation factor IX
16.5081	16.5097	16.608	NaN	17.0096	NaN	16.2107	17.1062	17.5983	17.6549	18.0472	17.6873	P16301	Lcat	Phosphatidylcholine-sterol acyltransferase
23.8288	23.181	23.654	22.7816	25.8361	25.3679	25.3645	25.5165	26.3695	26.3494	26.4122	26.5359	P16330	Cnp	2',3'-cyclic-nucleotide 3'-phosphodiesterase
21.6886	21.265	21.6843	20.9951	22.8307	22.1363	22.5093	22.5938	23.1127	23.1765	23.7077	23.5754	P16332	Mmut	Methylmalonyl-CoA mutase, mitochondrial
16.7105	15.9641	16.2055	15.903	17.3849	17.4905	17.0754	17.4043	16.3074	17.0332	16.4806	16.8522	P16374	Zfp60	Zinc finger protein 60
17.5654	17.0366	17.2966	17.0078	19.4525	19.003	19.1416	19.4532	19.8802	19.7483	19.5119	19.8824	P16388	Kcna1	Potassium voltage-gated channel subfamily A member 1
19.7213	18.1208	19.2236	17.8709	21.4118	20.68	20.8423	21.2707	21.7265	21.2125	21.0088	21.3752	P16388;P63141;P16390	Kcna1;Kcna2;Kcna3	Potassium voltage-gated channel subfamily A member 1
18.1842	17.0205	17.2462	16.5544	19.6123	17.9473	18.1541	18.3953	19.8228	19.3027	18.7456	19.0154	P16388;B2RQA1;P63141;Q61923;Q61762;P59053;Q61423;P16390	Kcna1;Kcna2;Kcna3;Kcna4;Kcna5;Kcna6	Potassium voltage-gated channel subfamily A member 1
19.1898	18.531	19.3082	18.6217	20.654	20.6714	20.3211	20.5069	21.3857	20.9812	21.0224	21.1457	P16388;P63141;Q61923;Q61423;P16390	Kcna1;Kcna2;Kcna3;Kcna4;Kcna6	Potassium voltage-gated channel subfamily A member 1
18.5875	18.6973	19.3394	19.1106	20.6096	20.5638	20.4576	20.4775	20.5823	21.4874	21.0156	21.2125	P16388;P63141;Q61762;P16390	Kcna1;Kcna2;Kcna3;Kcna5	Potassium voltage-gated channel subfamily A member 1
NaN	NaN	NaN	NaN	16.1358	15.2363	15.3756	14.6018	17.1101	17.1577	17.2564	17.5259	P16388;P63141;Q61923;P16390	Kcna1;Kcna2;Kcna3;Kcna6	Potassium voltage-gated channel subfamily A member 1
NaN	NaN	NaN	NaN	18.2739	18.0447	18.1037	18.3467	18.1551	17.4741	16.9697	17.1534	P16388;Q61762	Kcna1;Kcna5	Potassium voltage-gated channel subfamily A member 1
NaN	NaN	14.8887	NaN	16.539	15.9202	16.3164	16.1303	16.7041	16.7221	NaN	NaN	P16390	Kcna3	Potassium voltage-gated channel subfamily A member 3
23.5165	23.0443	23.417	23.0805	24.3376	24.1095	24.1795	24.0105	24.6595	24.2243	24.5045	24.2463	P16406	Enpep	Glutamyl aminopeptidase
20.265	20.2764	20.3538	20.2535	19.9882	19.9009	19.6024	19.6994	19.8225	20.0292	19.4614	19.4775	P16460	Ass1	Argininosuccinate synthase
25.2607	25.3101	25.1908	25.2996	25.0484	25.1371	25.2679	25.1135	24.7389	25.4138	25.228	25.0526	P16546	Sptan1	Spectrin alpha chain, non-erythrocytic 1
22.7161	22.8171	22.85	23.002	21.6453	21.6886	21.7836	21.6141	21.3962	21.4775	20.9171	21.0691	Q61696;P16627;P17879	Hspa1l	Heat shock 70 kDa protein 1-like
20.6886	21.2185	20.7056	20.9672	19.8369	19.8221	20.2185	20.2764	19.8758	20.4874	20.1332	20.1457	Q61696;P16627;P17879;P17156	Hspa1l;Hspa2	Heat shock 70 kDa protein 1-like
25.6181	25.1908	25.4488	25.3342	25.8811	25.673	25.6865	25.654	25.5812	25.9694	25.8623	26.1035	Q61696;P16627;P20029;P17879;P17156;P63017	Hspa1l;Hspa2;Hspa5;Hspa8	Heat shock 70 kDa protein 1-like
25.452	25.1135	25.2243	25.2679	24.632	24.8576	24.632	24.7234	25.1757	25.1449	24.7492	24.9539	Q61696;P16627;P17879;P17156;P63017	Hspa1l;Hspa2;Hspa8	Heat shock 70 kDa protein 1-like
21.4118	21.2764	21.6231	21.1015	21.6584	21.5638	21.391	21.68	21.8614	21.9098	22.1734	22.0122	P16675	Ctsa	Lysosomal protective protein
24.6971	24.4614	24.558	24.3844	24.7286	25.065	24.7945	24.9977	24.918	25.4583	24.8288	25.1015	P16858	Gapdh	Glyceraldehyde-3-phosphate dehydrogenase
24.8528	25.0854	25.0772	24.8433	25.1332	25.632	25.5165	25.7024	25.2891	25.5195	25.0359	25.4984	P16858;Q64467	Gapdh;Gapdhs	Glyceraldehyde-3-phosphate dehydrogenase
15.2164	NaN	NaN	15.9786	NaN	NaN	NaN	NaN	NaN	NaN	NaN	NaN	P16879	Fes	Tyrosine-protein kinase Fes/Fps
17.0197	17.1134	17.1519	17.0412	17.767	17.3966	17.1873	17.7303	NaN	16.7021	NaN	NaN	P70451;P16879	Fer;Fes	Tyrosine-protein kinase Fes/Fps
17.1765	17.9657	17.6055	18.1248	NaN	NaN	15.928	15.9722	NaN	NaN	NaN	NaN	P16951	Atf2	Cyclic AMP-dependent transcription factor ATF-2
NaN	17.1831	16.9855	17.0881	NaN	NaN	NaN	NaN	NaN	NaN	NaN	NaN	Q8K1L0;P16951;Q8R0S1	Atf2;Atf7	Cyclic AMP-dependent transcription factor ATF-2
19.8851	19.9459	19.8667	19.6964	19.3102	20.5069	20.5545	20.2419	18.6361	20.1332	19.8848	19.4897	P17012	Zfx	Zinc finger X-chromosomal protein
22.1015	21.6141	22.1612	21.6186	22.5237	22.1581	22.6006	22.2989	23.3778	23.0156	23.7995	23.4551	P17047	Lamp2	Lysosome-associated membrane glycoprotein 2
22.928	22.6431	22.8839	22.6475	20.4874	21.4324	21.3376	21.3376	21.2066	19.7805	19.9459	19.228	P17095	Hmga1	High mobility group protein HMG-I/HMG-Y
17.187	17.7529	17.2726	17.2158	16.2482	17.4188	17.2613	17.3133	NaN	16.7581	16.5612	15.4149	P17141	Zfp37	Zinc finger protein 37
22.265	22.2989	22.4626	22.502	20.8346	21.3156	21.1704	21.2125	20.7389	21.3266	20.7056	20.8191	P17156	Hspa2	Heat shock-related 70 kDa protein 2
21.2477	21.5117	21.5777	21.5777	22.48	21.6584	21.9352	21.8461	22.1079	22.1916	21.9207	22.1363	P38647;P17156;P63017	Hspa2;Hspa8;Hspa9	Heat shock-related 70 kDa protein 2
24.9628	25.1214	25.0854	25.065	25.0062	25.1984	25.0526	25.0894	24.4984	25.0935	24.8811	25.0772	P17156;P63017	Hspa2;Hspa8	Heat shock-related 70 kDa protein 2
23.5165	23.417	23.6649	23.391	23.6096	23.8764	23.7077	23.8191	23.8858	24.3511	23.3645	23.7077	P17182	Eno1	Alpha-enolase
23.087	22.6971	22.9968	22.5638	23.3778	23.1143	23.0292	23.5045	23.9672	24.1565	23.217	23.848	P17183;P17182	Eno1;Eno2	Alpha-enolase
23.0309	22.5522	22.7876	22.4324	22.7035	23.1749	23.0156	23.3101	22.6051	24.1332	22.7369	23.3778	P21550;P17183;P17182	Eno1;Eno2;Eno3	Alpha-enolase
20.417	20.1332	20.1704	19.8582	20.2535	20.5261	20.5823	19.4315	20.6714	21.3752	20.3645	20.9388	P21550;P17182	Eno1;Eno3	Alpha-enolase
21.8876	21.2243	21.3962	20.7553	22.9777	23.0821	22.7895	23.0459	23.5404	24.3712	23.2961	23.9134	P17183	Eno2	Gamma-enolase
18.8662	18.5229	18.9089	17.8083	20.265	20.4273	20.1332	20.1946	20.4972	21.3321	20.2185	20.417	P21550;P17183	Eno2;Eno3	Gamma-enolase
23.0723	23.5285	23.5285	23.5983	21.7389	22.3592	22.1946	22.1673	20.6364	20.8802	21.0224	20.6714	P17225	Ptbp1	Polypyrimidine tract-binding protein 1
20.2877	20.2764	20.6006	20.3211	18.4879	19.585	19.5716	19.4433	17.7488	17.9709	17.9466	17.3038	P17225;Q8BHD7	Ptbp1;Ptbp3	Polypyrimidine tract-binding protein 1
23.4425	23.1457	23.2346	23.0476	23.4923	23.48	23.3376	23.417	23.4425	23.3239	23.002	23.1565	P17426	Ap2a1	AP-2 complex subunit alpha-1
23.417	23.1734	23.2199	23.0426	23.6971	23.6757	23.5522	23.5285	23.6865	23.2419	22.9882	23.1426	P17426;P17427	Ap2a1;Ap2a2	AP-2 complex subunit alpha-1
22.5427	22.5938	22.6671	22.48	22.7955	22.9388	22.8132	22.8651	22.6074	22.654	22.3294	22.3538	P17427	Ap2a2	AP-2 complex subunit alpha-2
19.9023	19.7015	19.8447	19.5277	20.5261	20.2535	20.1946	20.1946	21.1581	20.9672	21.2764	21.1642	P17439	Gba	Lysosomal acid glucosylceramidase
22.0088	22.3129	22.2593	22.0625	22.0156	22.8113	22.7307	22.7035	21.0224	21.3211	20.7715	20.9459	P17563;Q63836	Selenbp1	Methanethiol oxidase
21.7876	21.1015	21.0292	20.9171	22.1457	22.3831	22.7796	22.4726	22.9968	23.391	23.848	23.8093	P17665	Cox7c	Cytochrome c oxidase subunit 7C, mitochondrial
24.4041	24.1095	24.2961	24.002	25.2243	24.8764	24.976	24.918	25.2535	25.2463	25.3745	25.2961	P17710	Hk1	Hexokinase-1
23.3101	23.0122	23.1534	22.7816	24.4041	23.9933	23.8858	24.0443	24.5926	24.1095	23.9406	24.0275	Q91W97;P17710	Hk1;Hkdc1	Hexokinase-1
25.9781	25.9495	26.0041	25.9111	25.6237	25.8118	25.6891	25.7995	25.4041	25.9338	25.2535	25.4831	P17742	Ppia	Peptidyl-prolyl cis-trans isomerase A
23.9847	23.9134	23.895	23.7796	23.9847	24.4041	24.1174	24.2243	24.1719	24.9672	24.1332	24.5165	P17751	Tpi1	Triosephosphate isomerase
27.4862	27.3992	27.6798	27.3494	28.2625	27.7645	27.7064	27.5898	28.258	27.9923	28.2399	27.7517	P17809	Slc2a1	Solute carrier family 2, facilitated glucose transporter member 1
21.7512	22.1612	21.953	22.2273	20.5261	20.8423	20.7553	20.8802	20.3321	20.8191	20.2989	20.343	Q61696;P17879	Hspa1a;Hspa1b	Heat shock 70 kDa protein 1B
NaN	16.9694	17.2641	NaN	17.4343	25.0401	NaN	NaN	18.18	18.6613	19.2512	19.5013	P17897	Lyz1	Lysozyme C-1
18.5709	18.8577	18.808	19.0106	18.1192	18.2202	18.1567	18.0357	17.9188	18.1501	NaN	17.4062	P17918	Pcna	Proliferating cell nuclear antigen
21.3857	21.0359	21.2933	21.0292	21.5823	21.2877	21.2477	21.2877	21.391	21.343	21.1581	21.1457	P18052	Ptpra	Receptor-type tyrosine-protein phosphatase alpha
19.9742	19.6572	19.6428	19.5208	20.343	19.6623	19.684	19.7612	20.2185	19.4817	19.3657	19.3206	P49446;P18052	Ptpra;Ptpre	Receptor-type tyrosine-protein phosphatase alpha
15.9157	17.8695	NaN	17.8442	16.9841	16.6334	NaN	16.3594	17.3009	17.5462	17.4827	17.4935	P18181	Cd48	CD48 antigen
24.1565	23.0789	23.6096	22.9777	24.2821	23.632	23.7796	23.7077	24.5869	24.1174	24.8288	24.5165	P18242	Ctsd	Cathepsin D
18.879	18.8462	18.9426	18.9411	19.5667	18.8952	19.1314	18.9424	19.6072	19.1795	19.3092	19.0798	P18293	Npr1	Atrial natriuretic peptide receptor 1
18.186	17.899	18.0772	18.0505	18.2114	18.3022	18.2	18.2226	18.5245	18.3735	18.6749	18.6453	Q6VVW5;P18293;Q5SDA5;Q3UWA6;A0A0U1RPR8;P52785	Npr1;Npr2	Atrial natriuretic peptide receptor 1
24.2317	23.7389	24.002	23.6757	25.4234	25.1527	25.2207	25.0105	25.7441	25.5374	25.8858	25.7286	P18572	Bsg	Basigin
21.4273	21.5165	21.5592	21.5731	21.8191	21.2302	21.3156	21.6186	22.4324	22.2155	22.3962	22.5045	P18581	Slc7a2	Cationic amino acid transporter 2
15.4893	NaN	NaN	NaN	17.005	NaN	NaN	18.9079	16.0387	NaN	NaN	NaN	P18608	Hmgn1	Non-histone chromosomal protein HMG-14
18.867	19.2265	18.9895	19.217	18.2613	18.6106	18.5097	18.5201	17.9034	17.5612	17.4539	17.4757	P18653	Rps6ka1	Ribosomal protein S6 kinase alpha-1
18.6859	20.6096	19.8391	20.6186	17.2473	17.9633	17.8572	17.4255	17.8204	16.489	17.551	NaN	Q7TPS0;P18654;P18653	Rps6ka1;Rps6ka3	Ribosomal protein S6 kinase alpha-1
18.0038	19.2496	18.8966	19.2402	NaN	NaN	NaN	NaN	17.4656	NaN	NaN	NaN	Q7TPS0;Q60592;Q9R1L5;Q811L6;P18654;P18653;Q8C0P0;Q3U214	Mast1;Mast2;Mast3;Mast4;Mastl;Rps6ka1;Rps6ka3	Ribosomal protein S6 kinase alpha-1
19.0061	19.5162	19.2632	19.4136	18.5373	19.0104	18.9337	18.9703	18.0464	17.9763	17.8359	17.9313	Q9WUT3;P18654;P18653	Rps6ka1;Rps6ka2;Rps6ka3	Ribosomal protein S6 kinase alpha-1
18.4463	18.2694	18.0349	18.1351	17.8491	17.7982	17.8956	17.8367	17.156	17.4608	17.2506	16.9022	Q9WUT3;P18653	Rps6ka1;Rps6ka2	Ribosomal protein S6 kinase alpha-1
18.5683	18.8661	18.6748	18.7954	17.9762	18.2873	18.1904	18.097	17.0917	17.3676	17.09	16.8712	P18654	Rps6ka3	Ribosomal protein S6 kinase alpha-3
17.5887	17.1934	16.4973	17.308	16.4002	17.2381	16.6869	16.7934	NaN	15.1834	15.8786	NaN	Q9WUT3;P18654	Rps6ka2;Rps6ka3	Ribosomal protein S6 kinase alpha-3
23.9672	24.1642	24.3239	24.1795	24.019	24.2021	23.9495	23.9584	24.0609	24.4614	24.391	24.391	P18760	Cfl1	Cofilin-1
22.6518	22.5731	22.7594	22.4972	22.4501	22.7223	22.4298	22.6929	22.5938	23.0918	22.8073	22.9951	P18760;P45591	Cfl1;Cfl2	Cofilin-1
19.8335	21.1519	21.1946	21.4375	21.2933	20.1704	20.2535	20.4067	20.85	20.4375	20.265	20.714	P18760;P45591;Q9R0P5	Cfl1;Cfl2;Dstn	Cofilin-1
16.2877	15.9186	NaN	NaN	16.9679	16.0567	16.6579	16.34	15.6816	NaN	NaN	16.1256	P18762	Adrb2	Beta-2 adrenergic receptor
15.4728	15.888	15.9607	15.1953	NaN	16.2551	15.909	15.0383	NaN	15.8281	15.8195	15.5922	P18826	Phka1	Phosphorylase b kinase regulatory subunit alpha, skeletal muscle isoform
24.002	23.1825	23.48	22.976	24.7338	24.5638	24.4362	24.4984	25.2891	25.2714	24.6971	24.8385	P18872	Gnao1	Guanine nucleotide-binding protein G(o) subunit alpha
17.2668	17.7675	17.0072	18.3148	19.0171	19.4862	17.2724	19.0119	19.9742	18.1342	19.3842	21.4324	P19001	Krt19	Keratin, type I cytoskeletal 19
19.6001	20.3857	18.7396	19.802	21.6714	20.1581	17.2317	18.6088	21.4775	21.0756	20.1457	24.275	Q9QWL7;Q9D312;Q8CCX5;P08730;Q9Z2K1;P19001;Q6IFX2;Q61781;Q61414	Krt14;Krt16;Krt17;Krt19;Krt222;Krt42	Keratin, type I cytoskeletal 19
23.0772	24.0526	22.7451	24.275	25.4551	24.3511	21.3211	22.1174	25.3342	23.632	24.7234	28.7517	Q9QWL7;P19001;Q6IFX2;Q61781;Q61414	Krt14;Krt17;Krt19;Krt42	Keratin, type I cytoskeletal 19
NaN	20.1946	19.1314	20.3645	21.7836	21.0821	NaN	18.2613	21.4067	19.314	21.2419	24.2891	Q9QWL7;P19001;Q61781	Krt14;Krt17;Krt19	Keratin, type I cytoskeletal 19
17.1417	16.5087	NaN	NaN	NaN	NaN	NaN	NaN	NaN	NaN	18.3776	NaN	Q9QWL7;P19001;Q61414	Krt17;Krt19	Keratin, type I cytoskeletal 19
19.8774	19.7257	19.8844	19.4256	20.5823	20.7876	20.6186	20.7223	20.654	20.8346	20.3857	20.6096	P19096	Fasn	Fatty acid synthase
24.7895	25.2058	24.7182	25.1871	24.0443	24.4551	24.0691	24.1719	22.7634	22.5427	22.1143	22.1363	P19137	Lama1	Laminin subunit alpha-1
24.2679	24.4041	23.895	24.1642	24.4105	24.4105	24.4362	24.217	23.2961	22.7161	22.6757	22.1642	P19137;Q60675	Lama1;Lama2	Laminin subunit alpha-1
21.4375	22.4626	22.4015	22.9916	21.2764	21.4972	21.2535	20.9812	20.9024	20.5545	20.6453	19.9882	P19137;Q61001;Q61789	Lama1;Lama3;Lama5	Laminin subunit alpha-1
23.0443	23.3101	23.3239	23.2821	23.0967	23.3376	23.1581	23.3511	23.0805	23.9406	23.632	23.7594	P19157	Gstp1	Glutathione S-transferase P 1
18.9837	18.7568	19.463	20.1946	18.9733	19.2049	19.2037	19.459	19.218	19.2567	19.5755	19.1499	P19221	F2	Prothrombin
22.0983	22.0325	22.0526	22.1488	20.2535	20.9024	20.9951	21.0292	20.4375	21.5069	21.417	21.2243	P19246	Nefh	Neurofilament heavy polypeptide
22.9079	23.5165	22.5568	23.2679	23.1886	23.2679	21.343	22.0854	23.8385	20.6096	23.2448	26.7645	P07744;Q3UV17;P50446;Q8BGZ7;P19246;Q6NXH9;Q3TTY5;Q922U2;Q9Z331	Krt2;Krt5;Krt6a;Krt73;Krt75;Krt76;Nefh	Neurofilament heavy polypeptide
22.6096	22.6757	22.6364	22.6342	23.1612	23.211	23.2317	23.417	23.0476	23.5285	23.7995	23.5983	P19253	Rpl13a	60S ribosomal protein L13a
18.8499	18.6303	18.5595	18.5772	20.7056	19.7029	19.7436	19.7161	20.6364	19.0728	20.3857	20.2877	P19258	Mpv17	Protein Mpv17
23.391	23.3645	23.4551	23.3376	24.217	23.5404	23.5983	23.5522	24.5812	24.3975	24.6971	24.5345	P19324	Serpinh1	Serpin H1
17.5743	17.5789	17.6137	17.5097	NaN	15.8341	15.5565	NaN	NaN	NaN	NaN	NaN	P19426	Nelfe	Negative elongation factor E
15.2111	16.6224	15.5268	16.9512	15.3523	NaN	14.2255	NaN	14.0652	NaN	NaN	NaN	P19467	Muc13	Mucin-13
22.1673	21.8191	22.265	21.4576	23.7286	23.391	23.417	23.391	24.2679	24.7995	24.9271	24.7234	P19536	Cox5b	Cytochrome c oxidase subunit 5B, mitochondrial
24.417	23.8385	24.1332	23.7695	25.895	25.0062	25.4138	25.3135	25.9316	25.9157	26.2463	26.2926	P19783	Cox4i1	Cytochrome c oxidase subunit 4 isoform 1, mitochondrial
14.3929	15.349	NaN	15.1061	NaN	NaN	NaN	NaN	NaN	NaN	NaN	NaN	P19785	Esr1	Estrogen receptor
21.2125	20.417	20.0426	22.6628	18.4266	18.4237	18.4432	18.7308	18.7291	18.9248	19.1633	19.0283	P19788	Mgp	Matrix Gla protein
17.0185	17.3149	17.1678	16.7389	17.7078	18.015	17.641	17.99	17.4606	18.3512	18.2477	18.4028	P19973	Lsp1	Lymphocyte-specific protein 1
25.3612	25.0772	25.4266	25.0894	25.9517	25.5014	25.8118	25.7024	26.632	26.7771	27.391	27.0711	P20029	Hspa5	Endoplasmic reticulum chaperone BiP
21.7836	22.0526	22.1886	21.8802	21.7013	22.3017	21.9637	22.0789	22.0393	22.1825	22.0426	22.1457	P20060	Hexb	Beta-hexosaminidase subunit beta
16.3682	16.5407	15.3981	16.5344	14.6645	15.1732	15.4028	15.5119	NaN	NaN	NaN	NaN	P20067	Id1	DNA-binding protein inhibitor ID-1
23.5165	22.3936	22.9513	22.4451	23.8288	24.239	24.5045	24.3239	24.5165	25.2643	25.4457	25.5014	P20108	Prdx3	Thioredoxin-dependent peroxide reductase, mitochondrial
26.3222	26.1984	25.9517	26.2077	23.6096	24.6757	24.3975	24.217	22.7348	24.5225	24.5696	24.3376	P20152	Vim	Vimentin
25.5165	25.2058	25.0484	25.2535	22.5141	23.4551	23.4041	23.1871	21.7995	23.5754	23.5522	23.5285	P20152;P31001	Des;Vim	Vimentin
20.9882	19.9459	20.6096	19.8731	21.4626	20.9171	21.3645	20.8576	21.9601	21.7098	21.928	21.6231	P20352	F3	Tissue factor
23.1015	23.2535	22.6693	23.2821	20.5823	21.7634	21.3376	21.6584	21.4273	21.8034	21.4923	21.3538	P20357	Map2	Microtubule-associated protein 2
17.1053	16.2292	NaN	NaN	16.6206	NaN	NaN	NaN	NaN	NaN	15.9877	15.7923	P20443	Sag	S-arrestin
17.9637	17.3584	17.1194	17.2633	17.0504	18.4352	17.8871	17.8289	NaN	NaN	NaN	NaN	Q8BWG8;P20443	Arrb1;Sag	S-arrestin
20.0559	19.4205	19.5529	19.1551	20.343	19.9061	19.7432	19.8923	20.2185	19.7255	19.5164	19.6386	P20444	Prkca	Protein kinase C alpha type
21.1395	20.6714	20.4375	20.654	21.1269	20.4874	20.5638	20.5638	20.7223	19.8071	19.4653	19.7314	P68404;P20444;Q02111;P28867	Prkca;Prkcb;Prkcd	Protein kinase C alpha type
20.6628	20.0156	20.2764	20.0292	21.1581	20.8191	20.6628	20.6628	20.8802	19.9742	20.0292	20.2764	P68404;P20444	Prkca;Prkcb	Protein kinase C alpha type
19.2803	18.0801	18.4402	18.4513	18.3689	18.4798	18.398	18.1497	18.864	19.2984	19.2366	19.1417	P20491	Fcer1g	High affinity immunoglobulin epsilon receptor subunit gamma
NaN	15.7797	16.0739	NaN	16.9425	16.475	NaN	16.8027	17.7548	17.9442	18.1757	18.4477	P20722	Bmp6	Bone morphogenetic protein 6
15.216	15.2083	15.0166	14.355	17.197	16.3547	15.7809	15.9952	18.2267	18.0485	18.5944	18.3274	P20722;P49003;P23359	Bmp5;Bmp6;Bmp7	Bone morphogenetic protein 6
15.0124	NaN	NaN	NaN	NaN	NaN	NaN	NaN	NaN	NaN	NaN	NaN	P20782	Chrne	Acetylcholine receptor subunit epsilon
22.0459	21.0088	21.6006	20.5731	23.6757	23.2961	23.3101	23.4551	24.3101	24.5285	24.4738	24.8142	P20917	Mag	Myelin-associated glycoprotein
19.61	20.1079	19.6648	19.9601	19.3627	19.1793	19.3585	19.2193	19.5812	19.0443	19.7941	19.3894	P20918	Plg	Plasminogen
19.0372	NaN	NaN	NaN	18.2072	NaN	NaN	NaN	NaN	NaN	NaN	NaN	P20934	Evi2a	Protein EVI2A
NaN	17.664	NaN	17.1496	NaN	NaN	17.5361	NaN	NaN	18.5725	NaN	NaN	P20937	Klra1	T-cell surface glycoprotein YE1/48
23.5983	23.848	23.9495	24.0443	22.7695	23.1363	23.2535	22.9725	22.7369	24.0359	24.0526	24.1174	P21107	Tpm3	Tropomyosin alpha-3 chain
NaN	NaN	21.1886	21.391	18.7428	NaN	NaN	19.1586	18.2727	20.1946	20.3101	20.265	P58771;P21107	Tpm1;Tpm3	Tropomyosin alpha-3 chain
25.0148	25.9584	26.1194	26.3795	23.5285	23.5638	23.5983	23.48	23.3376	24.4862	24.3712	24.2891	P58771;P21107;P58774	Tpm1;Tpm2;Tpm3	Tropomyosin alpha-3 chain
23.3239	25.3307	24.4551	24.8288	22.6231	23.1332	23.48	22.1886	22.0088	23.0625	23.2199	24.0105	P58771;P21107;P58774;Q6IRU2	Tpm1;Tpm2;Tpm3;Tpm4	Tropomyosin alpha-3 chain
19.2949	19.3259	19.2586	19.2118	17.8419	18.1941	18.3136	18.0942	17.6234	18.254	18.0613	18.1233	P21126	Ubl4a	Ubiquitin-like protein 4A
16.9554	NaN	17.3814	NaN	17.1633	17.2409	16.6091	16.7812	17.7792	18.6786	18.2127	17.9727	P21271	Myo5b	Unconventional myosin-Vb
20.8876	20.8576	20.4576	20.6628	21.2006	21.1143	20.9388	21.1206	20.9601	21.0756	20.8651	20.7307	Q99104;P21271	Myo5a;Myo5b	Unconventional myosin-Vb
21.8576	21.5869	21.8576	21.6453	22.953	22.5638	22.4898	22.3538	23.2036	22.7098	22.6141	22.5309	P21278	Gna11	Guanine nucleotide-binding protein subunit alpha-11
22.6606	21.9672	22.2036	21.9985	23.141	22.8365	22.7955	22.7533	23.654	22.6929	22.7995	22.8054	P21278;P21279	Gna11;Gnaq	Guanine nucleotide-binding protein subunit alpha-11
22.6276	23.0426	23.0542	22.4972	24.8904	24.1946	24.3444	24.1871	24.7024	24.2607	24.019	24.1015	P21278;P21279;P30677	Gna11;Gna14;Gnaq	Guanine nucleotide-binding protein subunit alpha-11
21.8764	21.7056	21.8385	21.7553	22.9043	22.6431	22.6096	22.6006	23.2332	23.0592	22.9134	22.9298	P21279	Gnaq	Guanine nucleotide-binding protein G(q) subunit alpha
20.0559	19.6907	19.8853	19.7096	20.9171	19.9459	19.7739	20.2764	20.9243	20.68	20.7056	21.0625	P21300	Akr1b7	Aldo-keto reductase family 1 member B7
17.5824	18.0581	18.2091	17.9138	18.4654	18.2282	17.9218	18.4943	18.7543	19.5154	18.9378	19.3067	P45377;P21300	Akr1b7;Akr1b8	Aldo-keto reductase family 1 member B7
NaN	NaN	NaN	NaN	15.4025	15.4646	14.4848	14.6913	14.1713	14.806	14.565	NaN	P21440	Abcb4	Phosphatidylcholine translocator ABCB4
16.4718	NaN	NaN	14.9887	17.2173	16.3734	16.0854	15.8218	17.4259	16.6438	17.2096	16.7233	P21447;P21440	Abcb1a;Abcb4	Phosphatidylcholine translocator ABCB4
25.2243	24.867	25.1253	24.8997	26.2785	25.867	25.965	25.8312	26.5754	26.0212	26.2944	26.0317	P21447	Abcb1a	ATP-dependent translocase ABCB1
21.2593	21.2535	21.3538	21.3805	21.0886	20.7796	21.2933	20.9024	21.7182	21.7594	22.2096	22.0088	P21460	Cst3	Cystatin-C
NaN	17.4068	16.8941	16.7288	17.2117	17.5154	NaN	17.8799	16.6369	18.1485	NaN	17.7247	P21550	Eno3	Beta-enolase
17.9545	17.6986	17.9997	17.9516	18.5504	18.0072	18.0591	18.0123	18.9696	18.8342	19.0656	18.7016	P21614	Gc	Vitamin D-binding protein
23.7594	23.3511	23.5522	23.3778	22.0258	22.8152	22.9637	22.9079	21.4726	22.7796	22.9548	22.9061	P21619	Lmnb2	Lamin-B2
16.2594	15.2009	16.7363	NaN	16.8811	16.4812	16.7	16.1438	17.4347	17.8291	17.6008	17.7248	P21661	Pcsk2	Neuroendocrine convertase 2
20.8191	16.3438	NaN	18.5315	17.6612	19.5975	20.1946	22.1765	16.1159	18.6278	18.3618	18.3168	P21784	Rag2	V(D)J recombination-activating protein 2
16.0191	NaN	NaN	15.3294	NaN	NaN	NaN	NaN	17.4338	NaN	15.8042	15.5425	P21803	Fgfr2	Fibroblast growth factor receptor 2
16.1039	16.2384	15.9455	16.07	16.1226	15.4235	15.7042	15.6948	15.9105	NaN	NaN	NaN	P21803;Q61851	Fgfr2;Fgfr3	Fibroblast growth factor receptor 2
17.1924	17.23	17.591	17.0612	18.806	18.8567	18.9271	19.4665	18.7753	18.5396	18.4626	17.7694	P21812	Mcpt4	Mast cell protease 4
18.0163	17.804	18.2147	17.568	18.537	18.6387	18.6202	18.649	19.15	19.4377	19.2521	19.3193	P21836	Ache	Acetylcholinesterase
16.1343	15.9891	16.1582	NaN	17.78	17.2582	17.9267	17.7907	19.1011	17.0668	16.5489	16.7978	P21844	Cma1	Chymase
16.1919	15.441	16.5145	16.2161	16.4553	16.3157	16.9449	17.5529	16.8214	17.1271	17.3015	16.5361	P21845	Tpsb2	Tryptase beta-2
16.4344	16.5407	16.2429	16.727	16.8883	16.9003	16.8232	16.9878	16.8091	17.2559	16.0882	15.9159	P21855	Cd72	B-cell differentiation antigen CD72
16.4041	16.5583	16.2215	16.5826	NaN	NaN	NaN	NaN	NaN	NaN	NaN	NaN	P21952;P31360;P31361;P62515	Pou3f1;Pou3f2;Pou3f3;Pou3f4	POU domain, class 3, transcription factor 1
21.5309	21.9171	21.8113	22.3805	20.8113	20.68	20.5731	20.5451	20.7796	20.1581	20.1946	20.1581	P21956	Mfge8	Lactadherin
20.3321	20.4067	20.1457	20.1332	20.8423	20.9243	20.5545	20.6276	21.0691	20.4775	20.5069	20.4576	P21958	Tap1	Antigen peptide transporter 1
25.2926	26.1015	25.3745	26.1908	23.2096	23.6971	23.5869	23.5638	22.1886	22.4751	22.1795	22.1143	P21981	Tgm2	Protein-glutamine gamma-glutamyltransferase 2
21.2535	19.7753	20.6714	20.0951	22.0426	20.9243	21.502	21.4324	22.6736	21.9882	22.714	22.4601	P21995	Emb	Embigin
15.2131	14.7427	NaN	NaN	NaN	14.2956	14.0508	NaN	NaN	NaN	NaN	NaN	P22272	Il6ra	Interleukin-6 receptor subunit alpha
20.8423	20.6186	20.654	20.3962	21.9316	21.3699	21.4118	21.5261	22.3045	22.1765	22.3294	22.4849	P22315	Fech	Ferrochelatase, mitochondrial
17.1837	17.1505	17.0756	17.1564	NaN	16.4805	NaN	16.6185	NaN	NaN	NaN	NaN	P22366	Myd88	Myeloid differentiation primary response protein MyD88
21.0951	21.2477	21.2125	21.3805	21.4576	21.4067	21.4425	21.3962	21.9207	21.6409	21.7836	21.8269	P22437	Ptgs1	Prostaglandin G/H synthase 1
19.8908	19.3221	19.5479	19.6242	20.3101	19.9882	20.002	20.0691	20.5261	19.8935	19.9882	19.8603	P22437;Q05769	Ptgs1;Ptgs2	Prostaglandin G/H synthase 1
19.0689	18.4448	18.8414	18.6019	18.5123	18.7764	18.9375	18.4757	18.7328	19.4328	19.518	19.0362	P22599	Serpina1b	Alpha-1-antitrypsin 1-2
22.4247	22.1916	22.2535	21.7307	22.3725	22.4425	21.7634	22.2214	22.4067	23.2821	23.3101	23.1472	P07758;Q00897;P22599;Q00896	Serpina1b;Serpina1c;Serpina1d	Alpha-1-antitrypsin 1-2
20.7223	20.2185	20.8034	20.343	20.1581	21.1269	21.1395	20.8346	20.7056	21.5823	21.9707	21.7796	P07758;Q00898;Q00897;P22599;Q00896	Serpina1b;Serpina1c;Serpina1d;Serpina1e	Alpha-1-antitrypsin 1-2
NaN	15.5743	16.3505	15.6218	NaN	16.4452	NaN	NaN	16.1048	15.9412	16.3354	16.1261	P07758;Q00898;P22599;Q00896	Serpina1b;Serpina1c;Serpina1e	Alpha-1-antitrypsin 1-2
NaN	NaN	NaN	NaN	17.0478	NaN	16.0749	NaN	16.735	NaN	NaN	NaN	Q00897;P22599	Serpina1b;Serpina1d	Alpha-1-antitrypsin 1-2
17.5	17.4785	17.6744	17.3243	17.6938	17.6935	18.3233	17.7532	18.1045	18.022	18.3306	18.1888	P07758;Q00898;Q00897;P22599	Serpina1b;Serpina1d;Serpina1e	Alpha-1-antitrypsin 1-2
19.5478	19.6906	19.4659	19.5698	19.0594	19.5382	19.3676	19.3579	18.2828	18.4683	18.1474	18.2122	P22682	Cbl	E3 ubiquitin-protein ligase CBL
17.1655	17.7639	15.8347	17.9617	17.8748	NaN	NaN	NaN	NaN	16.1064	NaN	NaN	Q3TTA7;P22682	Cbl;Cblb	E3 ubiquitin-protein ligase CBL
17.588	17.4932	16.9974	16.2808	19.738	19.3688	19.0435	19.406	19.8813	19.6699	19.3365	19.5417	P22723	Gabrg2	Gamma-aminobutyric acid receptor subunit gamma-2
18.868	18.4964	18.736	18.3329	20.7634	20.3321	20.0426	20.3211	21.2066	21.0088	20.4576	20.5451	P22723;Q9R0Y8	Gabrg1;Gabrg2	Gamma-aminobutyric acid receptor subunit gamma-2
14.5453	16.5421	16.2106	16.7204	NaN	15.9568	15.8704	15.7084	NaN	16.5427	16.7177	NaN	P22724	Wnt4	Protein Wnt-4
16.9843	17.2113	17.1598	17.5022	17.1359	16.7035	16.9267	16.55	17.3885	17.1066	17.2616	17.4055	P22725	Wnt5a	Protein Wnt-5a
16.9418	17.3607	16.8314	17.6775	14.8285	16.3167	16.861	17.2396	17.2028	17.0934	17.6691	17.0592	P22725;P22726	Wnt5a;Wnt5b	Protein Wnt-5a
16.1151	15.9387	15.5182	15.96	NaN	NaN	NaN	NaN	17.0518	NaN	NaN	NaN	P22726	Wnt5b	Protein Wnt-5b
18.113	19.5725	18.8954	19.8421	15.8306	16.5068	15.8981	16.7519	16.8801	16.2826	16.2396	16.2085	P22727	Wnt6	Protein Wnt-6
21.1015	21.1332	21.1269	21.0756	21.3266	21.2185	21.1704	21.1704	20.9024	20.4576	20.2989	20.2989	P22892	Ap1g1	AP-1 complex subunit gamma-1
17.3934	17.277	17.5431	17.1496	18.1314	19.0936	18.9374	18.8259	15.8252	16.9459	17.1782	16.7371	P22907	Hmbs	Porphobilinogen deaminase
NaN	NaN	NaN	NaN	17.0449	16.8129	17.2561	17.1663	17.6573	18.1985	17.6686	17.8345	P22933	Gabrd	Gamma-aminobutyric acid receptor subunit delta
NaN	17.9215	NaN	16.0384	17.7285	NaN	NaN	16.7751	18.1835	18.3643	17.958	17.9042	P22935	Crabp2	Cellular retinoic acid-binding protein 2
22.3484	22.7695	22.2332	22.6606	21.4874	21.6497	21.5823	21.5356	20.9098	21.002	20.8876	20.6714	P23116	Eif3a	Eukaryotic translation initiation factor 3 subunit A
NaN	NaN	NaN	NaN	16.2385	15.3618	16.0401	16.03	16.3533	NaN	16.5545	16.3761	P23188	Furin	Furin
21.0359	21.2243	21.4118	21.265	19.0412	20.1581	20.1079	20.1332	17.4273	18.2813	18.4669	17.6868	P23198	Cbx3	Chromobox protein homolog 3
18.0117	17.7736	17.873	18.0717	NaN	NaN	NaN	15.8877	NaN	NaN	NaN	NaN	P23198;P83917	Cbx1;Cbx3	Chromobox protein homolog 3
20.895	20.4067	20.7715	20.3538	17.7206	19.2763	19.0855	18.6479	NaN	NaN	17.3198	NaN	Q61686;P23198	Cbx3;Cbx5	Chromobox protein homolog 3
22.2066	21.9847	21.8614	21.6628	22.8876	22.1825	22.2125	22.4247	23.0173	22.8633	22.6387	22.8269	P23242	Gja1	Gap junction alpha-1 protein
18.8182	19.0236	18.7977	18.7636	18.1237	18.2656	18.3662	18.0812	17.8362	17.9596	18.3037	17.6907	P23249	Mov10	Putative helicase MOV-10
18.7685	18.471	18.6074	18.5793	18.8076	18.8539	18.9003	18.7684	18.21	17.8217	17.5664	17.2239	P23298	Prkch	Protein kinase C eta type
15.9544	15.2224	15.4448	15.4615	16.5281	16.2299	16.2177	16.3387	17.0242	16.0368	15.26	14.9551	P23336	Ggta1	N-acetyllactosaminide alpha-1,3-galactosyltransferase
17.5006	17.364	16.9752	16.9788	18.0591	17.3909	17.2204	17.7853	19.1853	19.0228	19.3331	19.3159	P23359	Bmp7	Bone morphogenetic protein 7
17.5618	18.0551	17.7152	17.8512	16.5183	16.8526	16.5963	NaN	16.4637	NaN	NaN	NaN	P23475	Xrcc6	X-ray repair cross-complementing protein 6
21.0559	21.002	21.1825	20.9024	21.417	22.3211	22.3348	22.239	20.0292	20.002	19.3947	19.3766	P23492	Pnp	Purine nucleoside phosphorylase
21.0625	20.7955	20.7307	20.8269	21.1765	21.6584	21.654	21.6051	20.7223	21.6757	21.5777	21.7098	P23506	Pcmt1	Protein-L-isoaspartate(D-aspartate) O-methyltransferase
19.2159	19.4364	19.4633	19.4187	19.3976	20.0691	19.8903	19.9206	19.2753	19.5301	18.7893	18.7429	P23591	Tsta3	GDP-L-fucose synthase
18.1205	18.6435	NaN	18.6443	NaN	NaN	17.4078	NaN	NaN	NaN	NaN	NaN	P23708	Nfya	Nuclear transcription factor Y subunit alpha
21.2243	20.7223	21.2243	20.6276	21.5309	21.1519	21.2933	21.2535	22.0325	21.7223	22.0493	21.9171	P23780	Glb1	Beta-galactosidase
17.6997	NaN	NaN	NaN	NaN	17.9582	17.7025	17.9552	19.1881	18.6949	19.4417	19.1236	P23780;Q8VC60	Glb1;Glb1l	Beta-galactosidase
17.0364	NaN	NaN	NaN	NaN	NaN	NaN	NaN	NaN	NaN	NaN	NaN	P23798	Pcgf2	Polycomb group RING finger protein 2
17.6591	17.4105	17.7672	17.7113	NaN	NaN	NaN	NaN	NaN	NaN	NaN	NaN	P25916;P23798	Bmi1;Pcgf2	Polycomb group RING finger protein 2
19.3091	18.7533	18.9379	18.401	20.5356	20.2185	20.1825	20.4067	20.714	20.5356	20.002	20.2302	P23818	Gria1	Glutamate receptor 1
18.7626	18.059	18.3969	17.9272	19.768	19.5881	19.5175	19.8403	20.0821	19.8493	19.3867	19.8274	P23819;P23818	Gria1;Gria2	Glutamate receptor 1
19.3962	18.4641	19.4062	18.4207	20.4576	19.9601	20.8651	21.1395	20.417	19.8551	19.5599	20.0292	P23819;Q9Z2W9;P23818;Q9Z2W8	Gria1;Gria2;Gria3;Gria4	Glutamate receptor 1
18.9127	18.4663	18.8496	18.4663	19.7049	20.2989	20.343	20.6364	19.7716	20.6186	19.6206	19.7473	Q9Z2W9;P23818;Q9Z2W8	Gria1;Gria3;Gria4	Glutamate receptor 1
20.6628	20.1206	20.2989	19.8788	22.1111	21.8461	21.7389	22.0292	22.3348	22.1079	21.4425	21.6714	P23819	Gria2	Glutamate receptor 2
16.9415	NaN	16.4293	NaN	18.0609	18.0949	17.9903	18.1983	18.4379	18.8513	18.5682	18.5792	P23819;Q9Z2W8	Gria2;Gria4	Glutamate receptor 2
17.6154	17.1868	17.9614	16.8727	19.3295	19.6251	19.2	19.6142	19.4101	20.4375	20.0691	20.1946	P23819;Q9Z2W9;Q9Z2W8	Gria2;Gria3;Gria4	Glutamate receptor 2
17.6552	17.9908	17.6284	18.0438	16.183	NaN	NaN	15.8993	NaN	NaN	NaN	NaN	P23906	Irf2	Interferon regulatory factor 2
19.7246	19.592	19.7884	19.75	19.9882	19.9742	20.002	20.0951	20.3321	20.9171	20.8346	20.9951	P23927	Cryab	Alpha-crystallin B chain
17.2415	17.1916	16.9906	16.9277	NaN	NaN	16.9749	16.6672	NaN	NaN	16.9968	NaN	P23949;P23950	Zfp36l1	mRNA decay activator protein ZFP36L1
18.6058	18.3244	18.4054	18.1924	18.9956	19.1631	19.0963	18.9673	19.2591	19.5519	19.5347	19.3184	P23953	Ces1c	Carboxylesterase 1C
18.6475	17.7558	18.0141	17.7048	19.0123	18.7737	18.3466	18.0404	19.5783	19.7163	19.3039	19.0721	Q8VCT4;Q91WU0;P23953;Q8VCC2;Q64176	Ces1c;Ces1d	Carboxylesterase 1C
NaN	NaN	NaN	NaN	17.2415	NaN	NaN	NaN	NaN	NaN	NaN	NaN	P24063	Itgal	Integrin alpha-L
22.2506	21.8034	22.2155	21.7553	23.217	23.7389	23.7995	23.6757	23.1627	22.7369	23.654	23.3511	P24270	Cat	Catalase
18.5919	18.0933	18.3765	17.5632	19.5869	19.8717	19.6716	20.0156	20.0951	20.8727	20.4476	20.8034	P24288	Bcat1	Branched-chain-amino-acid aminotransferase, cytosolic
25.0813	24.7286	24.918	24.6486	25.6486	25.1253	25.1253	25.2021	25.9781	25.7871	25.7389	25.6431	P24369	Ppib	Peptidyl-prolyl cis-trans isomerase B
19.9742	19.9882	20.1946	20.0156	19.2315	19.4254	19.4409	19.242	18.5465	18.9784	19.0015	18.6151	P24452	Capg	Macrophage-capping protein
20.7553	19.8906	20.3645	19.6511	21.1015	21.6843	21.8651	21.6714	21.7265	22.1457	21.6671	21.5117	P24457	Cyp2d11	Cytochrome P450 2D11
20.2302	19.6745	19.7773	19.7466	21.5823	21.1457	21.1946	21.0156	21.7182	20.9024	20.7471	20.8346	P24456;Q8CIM7;P24457	Cyp2d11;Cyp2d26	Cytochrome P450 2D11
22.6387	22.8423	22.8288	22.6929	22.4476	22.7776	22.5938	22.4775	21.9707	22.2707	21.3857	21.5592	P24472	Gsta4	Glutathione S-transferase A4
21.2989	21.417	21.4972	21.4221	20.7955	21.3266	21.1886	21.1519	20.0156	20.2535	19.4706	19.7704	P24527	Lta4h	Leukotriene A-4 hydrolase
16.2936	16.1678	16.571	16.1452	17.472	17.7158	17.2691	17.8496	17.7864	18.0556	17.7464	18.0559	P24529	Th	Tyrosine 3-monooxygenase
20.7955	20.9601	20.8576	20.953	20.3752	20.8876	20.8346	20.7634	19.6532	19.8281	19.6998	19.5455	P24547	Impdh2	Inosine-5'-monophosphate dehydrogenase 2
18.3508	18.7252	18.8127	18.6281	19.1172	18.7758	18.7359	18.9469	17.8405	18.19	18.0618	17.9287	P24547;P50096	Impdh1;Impdh2	Inosine-5'-monophosphate dehydrogenase 2
21.2302	21.3266	21.502	21.1206	21.2477	22.0426	21.9916	21.9098	20.5731	21.0359	20.7715	20.85	P24549	Aldh1a1	Retinal dehydrogenase 1
15.9748	16.6796	NaN	16.486	NaN	NaN	NaN	NaN	NaN	NaN	NaN	NaN	P24604	Tec	Tyrosine-protein kinase Tec
17.9535	NaN	NaN	NaN	NaN	NaN	16.9123	16.7836	NaN	16.6917	NaN	NaN	P24610;P47239	Pax3;Pax7	Paired box protein Pax-3
17.5666	NaN	NaN	NaN	16.656	NaN	NaN	NaN	NaN	NaN	NaN	NaN	P24622	Cryaa	Alpha-crystallin A chain
20.4476	20.1332	20.4676	20.0691	21.2185	20.5915	20.7389	20.5823	21.654	21.0559	21.68	21.3857	P24638	Acp2	Lysosomal acid phosphatase
22.7614	22.4324	22.7655	22.4425	23.5165	23.1222	23.2961	23.1976	23.9672	23.3239	23.8288	23.4923	P24668	M6pr	Cation-dependent mannose-6-phosphate receptor
19.801	19.892	19.5962	19.8804	18.714	18.803	18.7928	18.7481	17.7539	17.1245	16.9191	16.6269	P24788	Cdk11b	Cyclin-dependent kinase 11B
16.0405	15.5326	15.781	16.1158	15.836	15.8147	15.6908	15.7228	16.8762	16.1308	16.0167	16.1231	P25118	Tnfrsf1a	Tumor necrosis factor receptor superfamily member 1A
NaN	NaN	19.0655	19.414	18.8569	18.9688	18.9598	19.2459	NaN	18.7951	19.9199	NaN	P25206	Mcm3	DNA replication licensing factor MCM3
17.0884	17.5755	16.7803	17.1195	17.1772	17.062	16.7077	16.7135	16.3332	15.0445	NaN	NaN	P25233	Ndn	Necdin
NaN	19.3328	18.9744	19.3399	NaN	NaN	NaN	18.3428	NaN	NaN	NaN	18.3115	P25318	Col8a2	Collagen alpha-2(VIII) chain
16.5571	17.0248	16.3042	16.7457	NaN	15.5679	15.704	15.3918	NaN	NaN	NaN	NaN	Q00196;P25425;P31362	Pou2f1;Pou2f2;Pou2f3	POU domain, class 2, transcription factor 1
23.2821	23.3376	23.4298	23.4041	23.1348	23.632	23.7796	23.8093	22.3778	23.7995	23.895	23.5045	P25444	Rps2	40S ribosomal protein S2
17.1728	16.9899	17.4468	17.1073	17.9718	18.1148	18.0865	17.7448	17.3473	17.9528	17.9127	17.7669	P25446	Fas	Tumor necrosis factor receptor superfamily member 6
14.7615	14.6852	15.371	15.0334	NaN	15.5485	16.123	15.0355	16.7116	17.4571	17.8624	17.5095	P25785	Timp2	Metalloproteinase inhibitor 2
19.6394	19.7481	19.6089	19.8656	19.0843	19.3783	19.3712	19.2354	18.3323	18.1109	18.3088	17.8665	P25799	Nfkb1	Nuclear factor NF-kappa-B p105 subunit
20.002	19.8911	20.0292	19.8398	19.7383	19.8872	19.837	19.8489	19.5452	19.4304	19.4571	19.2614	P25911	Lyn	Tyrosine-protein kinase Lyn
16.8742	15.236	NaN	15.0397	NaN	NaN	NaN	NaN	NaN	NaN	NaN	NaN	P25916	Bmi1	Polycomb complex protein BMI-1
21.6051	21.6409	21.5777	21.7098	19.7565	20.1946	20.1457	20.0156	18.9493	18.8917	19.4181	18.9137	P25976	Ubtf	Nucleolar transcription factor 1
24.2243	24.6486	24.4425	24.7945	23.1174	23.6431	23.7286	23.5638	22.0854	22.6164	22.5731	22.265	P26039	Tln1	Talin-1
23.7389	23.9672	23.895	24.0275	22.823	22.9654	23.0156	22.8858	22.0658	22.1395	21.8727	21.7223	Q71LX4;P26039	Tln1;Tln2	Talin-1
20.7715	20.4273	20.6186	20.2535	20.654	20.7471	20.7307	20.6714	20.4676	20.6186	20.3645	20.3645	P26040	Ezr	Ezrin
25.7466	25.48	25.6971	25.5492	25.2821	25.2207	25.1015	25.0443	24.8904	24.7338	24.3239	24.1642	P26040;P26041;P26043	Ezr;Msn;Rdx	Ezrin
20.953	20.6628	21.0292	20.6453	20.9601	20.8034	20.895	20.7715	20.7876	20.9882	20.7471	20.4375	P26040;P26043	Ezr;Rdx	Ezrin
23.6757	23.8288	23.9316	23.848	23.0224	23.2492	23.214	23.1991	22.3962	22.5475	22.2036	21.8651	P26041	Msn	Moesin
23.976	23.654	23.7182	23.848	23.3511	21.7634	23.2229	23.2463	22.8132	22.0054	22.0156	21.8191	P26041;P26043	Msn;Rdx	Moesin
21.6671	21.4676	21.6671	21.5213	20.9742	21.1825	21.1765	21.1269	20.5915	20.6971	20.6096	20.3962	P26043	Rdx	Radixin
14.5233	NaN	NaN	NaN	17.0138	17.1784	17.1242	17.1871	17.6056	18.1533	17.4531	18.1663	P26048	Gabra2	Gamma-aminobutyric acid receptor subunit alpha-2
18.9071	18.2983	18.8251	18.2028	20.4972	20.3211	20.2066	20.4273	21.002	20.8034	20.3538	20.4775	P62812;P26049;P26048	Gabra1;Gabra2;Gabra3	Gamma-aminobutyric acid receptor subunit alpha-2
15.824	15.119	14.9846	14.9643	17.8839	17.2379	16.8992	17.3886	17.6988	18.1033	17.3884	17.9857	P62812;Q8BHJ7;P26049;P26048	Gabra1;Gabra2;Gabra3;Gabra5	Gamma-aminobutyric acid receptor subunit alpha-2
NaN	NaN	17.6205	NaN	NaN	18.4343	18.4038	18.5371	18.0643	18.3949	18.1468	18.238	P62812;P26048	Gabra1;Gabra2	Gamma-aminobutyric acid receptor subunit alpha-2
16.8125	16.066	16.6329	16.3508	18.7328	17.9828	17.7814	18.0876	18.5693	18.3906	17.6874	18.0056	P26049	Gabra3	Gamma-aminobutyric acid receptor subunit alpha-3
17.8793	17.6628	17.9731	17.6743	18.2993	17.9351	17.919	18.0877	18.6274	18.6626	18.6904	18.6504	P26151	Fcgr1	High affinity immunoglobulin gamma Fc receptor I
16.6531	16.9193	16.7242	16.8816	NaN	16.2548	15.4699	15.8147	NaN	NaN	NaN	NaN	P26187	Mgmt	Methylated-DNA--protein-cysteine methyltransferase
23.0476	23.0542	23.0559	23.0476	22.391	22.4601	22.6253	22.417	22.0559	22.0088	22.2535	21.9847	P26231	Ctnna1	Catenin alpha-1
23.4551	22.9388	22.848	22.9584	22.6822	22.6029	22.7223	22.5498	22.0983	22.2066	22.1238	22.1301	P26231;Q61301	Ctnna1;Ctnna2	Catenin alpha-1
21.1765	21.3376	21.3321	21.2764	19.8382	20.3321	20.5638	20.2989	20.1206	19.755	19.826	19.6438	Q65CL1;P26231	Ctnna1;Ctnna3	Catenin alpha-1
17.5884	19.7338	20.1079	20.2764	20.1079	21.8764	NaN	NaN	21.0625	21.7756	NaN	NaN	P26262	Klkb1	Plasma kallikrein
18.1555	18.85	18.5633	18.8739	17.2262	17.8918	17.8471	17.6463	NaN	NaN	NaN	NaN	P26323	Fli1	Friend leukemia integration 1 transcription factor
19.2253	19.7264	19.4499	19.6747	18.7357	19.6244	19.5526	19.3904	17.0178	17.6726	17.4413	17.0229	P26323;P81270;Q8QZW2	Erg;Fli1	Friend leukemia integration 1 transcription factor
16.3376	18.3305	17.8895	18.7146	16.4279	16.6766	16.7255	NaN	16.4752	16.8407	17.5386	16.4734	P26339	Chga	Chromogranin-A
19.0727	20.5823	20.1581	19.687	17.4845	19.8024	20.0292	18.9525	18.327	19.5164	19.07	19.2099	P26350	Ptma	Prothymosin alpha
22.9916	23.1206	22.848	23.0443	20.8191	21.5356	21.5309	21.5404	19.5323	19.47	19.6731	18.9593	P26369	U2af2	Splicing factor U2AF 65 kDa subunit
24.9271	24.48	24.8576	24.4425	26.1075	25.4394	25.4707	25.7389	26.4425	26.3595	26.1833	26.3877	P26443	Glud1	Glutamate dehydrogenase 1, mitochondrial
18.9422	18.9916	18.7313	18.7941	18.3183	18.756	18.6509	18.7824	18.0367	18.4366	17.9964	17.8378	P26450	Pik3r1	Phosphatidylinositol 3-kinase regulatory subunit alpha
18.6464	18.7269	18.7332	18.7737	18.9148	18.1284	17.9746	18.1322	17.4705	17.9148	NaN	17.458	Q9QZE2;P26450;Q8CIH5	Pik3r1;Plcg2	Phosphatidylinositol 3-kinase regulatory subunit alpha
20.3752	20.4775	20.5165	20.4874	21.0625	21.002	20.9882	20.895	20.5451	20.2185	20.2535	20.1581	P26516	Psmd7	26S proteasome non-ATPase regulatory subunit 7
18.9772	19.0175	19.008	18.8207	19.1353	18.4953	18.5279	18.5734	19.4964	19.4861	19.7426	19.7911	P26618	Pdgfra	Platelet-derived growth factor receptor alpha
21.0426	21.4067	21.2877	21.2707	21.1206	21.4874	21.2593	21.3211	21.0156	21.3857	20.9459	21.0756	P26638	Sars1	Serine--tRNA ligase, cytoplasmic
20.9742	20.8876	21.3156	20.8727	20.7307	21.5165	21.5823	21.6628	21.7013	22.5261	22.3348	22.5237	P26645	Marcks	Myristoylated alanine-rich C-kinase substrate
22.6907	22.9742	23.0707	22.8839	22.8783	22.8876	22.7327	22.743	22.6298	22.9243	22.7816	22.9812	P26883	Fkbp1a	Peptidyl-prolyl cis-trans isomerase FKBP1A
NaN	16.4016	16.8758	16.5592	NaN	16.3744	15.9285	NaN	NaN	NaN	NaN	NaN	P26952	Il3ra	Interleukin-3 receptor subunit alpha
NaN	14.5641	NaN	14.6417	NaN	14.835	NaN	15.0558	NaN	15.5508	NaN	NaN	P27038	Acvr2a	Activin receptor type-2A
20.1079	19.9742	20.0559	19.8341	20.6714	20.4576	20.654	20.5261	21.2877	20.6006	20.9098	20.7389	P27046	Man2a1	Alpha-mannosidase 2
17.1082	16.7066	16.7516	16.4103	16.935	17.3787	17.1618	17.1053	17.7561	NaN	17.0096	NaN	P27046;Q8BRK9	Man2a1;Man2a2	Alpha-mannosidase 2
23.1627	23.0625	23.1143	23.0476	21.1886	21.6886	21.6971	21.6671	19.8344	20.3101	20.2764	19.9316	P27048	Snrpb	Small nuclear ribonucleoprotein-associated protein B
17.4222	17.3216	16.4049	17.619	16.7427	16.7125	16.4684	NaN	16.5024	16.7449	17.2659	16.5618	P27090	Tgfb2	Transforming growth factor beta-2 proprotein
16.2313	16.2035	16.3092	15.8069	16.9012	17.1465	17.1883	16.9941	16.4896	16.615	17.1365	16.6872	P27512	Cd40	Tumor necrosis factor receptor superfamily member 5
18.013	17.9696	17.7155	17.2981	19.2286	18.6218	18.5416	19.0561	18.9285	17.5013	17.8961	18.2323	P27545	Cers1	Ceramide synthase 1
21.7876	22.0426	21.7389	21.9742	20.8346	21.4067	21.2764	21.2764	20.1332	20.4375	20.3962	20.0951	P27546	Map4	Microtubule-associated protein 4
17.0389	20.953	17.0335	18.7702	18.7681	20.9459	21.3592	19.8791	19.4051	21.4375	22.2679	21.9882	P27573	Mpz	Myelin protein P0
NaN	NaN	16.0452	NaN	NaN	NaN	NaN	NaN	NaN	NaN	NaN	NaN	P27577	Ets1	Protein C-ets-1
18.6656	18.4714	18.5963	18.3474	19.2414	18.1213	18.264	18.3148	19.1717	18.5666	18.1011	18.4788	P27600	Gna12	Guanine nucleotide-binding protein subunit alpha-12
21.8461	NaN	22.0258	21.6453	22.8557	22.3645	22.4775	22.502	22.6628	22.3073	NaN	NaN	P27601;P27600	Gna12;Gna13	Guanine nucleotide-binding protein subunit alpha-12
21.7512	21.4576	21.5869	21.4526	22.6649	21.9742	22.0526	22.1174	22.6907	22.3184	22.3017	22.3101	P27601	Gna13	Guanine nucleotide-binding protein subunit alpha-13
19.0151	19.1637	19.2429	18.937	18.9526	19.6277	19.4156	19.471	18.2878	18.7374	18.4084	18.4398	P27612	Plaa	Phospholipase A-2-activating protein
17.708	18.198	17.7898	18.074	16.2668	NaN	16.1377	15.8291	NaN	NaN	NaN	NaN	P27641	Xrcc5	X-ray repair cross-complementing protein 5
23.1749	23.1596	23.1063	23.1285	23.5165	23.48	23.4041	23.5869	23.2679	23.48	23.9495	23.5983	P27659	Rpl3	60S ribosomal protein L3
22.5615	18.867	20.0951	20.8269	22.7756	20.953	20.7471	21.1825	23.0951	21.5165	20.1457	20.9316	P27661	H2ax	Histone H2AX
30.5754	30.7849	31.225	30.9539	30.1115	31.7849	31.4032	31.5844	29.49	31.5481	31.7129	31.0017	C0HKE5;Q8CGP6;Q6GSS7;C0HKE8;C0HKE2;Q64523;Q8BFU2;C0HKE7;C0HKE9;C0HKE4;Q8R1M2;C0HKE3;Q64522;Q8CGP7;C0HKE6;C0HKE1;P27661;Q8CGP5	H2ax;Hist1h2af;Hist2h2ab	Histone H2AX
26.6595	30.099	30.6198	30.4727	27.5754	31.5062	31.5109	31.1361	27.2262	31.5664	31.9983	31.4483	C0HKE5;Q8CGP6;Q6GSS7;C0HKE8;C0HKE2;Q64523;Q8BFU2;C0HKE7;C0HKE9;C0HKE4;Q8R1M2;C0HKE3;Q8CGP7;C0HKE6;C0HKE1;P27661;Q8CGP5	H2ax;Hist1h2af	Histone H2AX
18.3089	18.4777	18.2259	18.1342	18.2455	18.6327	18.1802	18.4246	17.4389	17.7786	16.9437	17.3572	P27671	Rasgrf1	Ras-specific guanine nucleotide-releasing factor 1
18.2202	18.9443	18.6144	18.6234	19.0907	19.2324	18.914	18.9911	18.2757	17.7526	17.588	17.5828	P27671;P70392	Rasgrf1;Rasgrf2	Ras-specific guanine nucleotide-releasing factor 1
25.0401	24.867	25.1095	24.7945	25.918	25.417	25.452	25.4862	26.425	26.3828	26.7389	26.604	P27773	Pdia3	Protein disulfide-isomerase A3
17.0577	17.2514	16.7869	17.2393	16.1624	17.0433	16.5676	16.9023	NaN	NaN	15.8567	NaN	P27782	Lef1	Lymphoid enhancer-binding factor 1
19.0213	19.2657	19.1661	19.2589	18.3373	18.6829	18.6093	18.7835	NaN	NaN	NaN	NaN	Q00417;P27782;Q924A0	Lef1;Tcf7l2	Lymphoid enhancer-binding factor 1
NaN	14.618	15.8517	15.2524	NaN	14.0227	NaN	NaN	NaN	NaN	NaN	NaN	P27790	Cenpb	Major centromere autoantigen B
18.3182	17.7871	17.9904	17.8414	18.947	18.4462	18.728	18.4167	19.1476	18.3794	18.9729	18.7055	P27808	Mgat1	Alpha-1,3-mannosyl-glycoprotein 2-beta-N-acetylglucosaminyltransferase
NaN	NaN	NaN	NaN	NaN	20.0559	NaN	NaN	NaN	NaN	NaN	NaN	P27870	Vav1	Proto-oncogene vav
16.6266	16.7352	16.5991	16.2075	17.0766	17.1687	16.6998	17.1417	16.4794	15.9286	NaN	15.6089	Q9R0C8;P27870	Vav1;Vav3	Proto-oncogene vav
19.6128	20.2066	19.7408	19.9185	20.002	20.0426	19.9316	20.1581	18.6297	18.7593	18.6699	18.8312	P28028	Braf	Serine/threonine-protein kinase B-raf
17.7706	17.756	17.5266	17.7043	17.3283	17.8967	17.3105	17.4599	17.0076	17.7695	16.8408	17.2412	P28028;Q99N57	Braf;Raf1	Serine/threonine-protein kinase B-raf
14.543	NaN	NaN	NaN	NaN	NaN	NaN	NaN	NaN	NaN	NaN	NaN	P28033	Cebpb	CCAAT/enhancer-binding protein beta
19.6911	20.1332	20.0951	20.0821	19.8899	19.8789	19.5906	19.7209	19.3064	19.3007	18.7553	18.4985	P28063	Psmb8	Proteasome subunit beta type-8
17.1776	17.7827	18.0522	17.2249	17.6157	19.3303	18.6956	19.0655	14.5122	17.0541	17.1581	17.1615	P28184	Mt3	Metallothionein-3
17.0495	16.1809	16.4637	16.2246	17.7455	16.8507	17.2323	17.1774	18.1797	16.3904	17.093	16.3786	P28229	Gjc1	Gap junction gamma-1 protein
16.8613	16.9062	16.8798	17.3052	16.6604	16.9046	16.6863	16.7797	NaN	NaN	16.5855	NaN	P28235	Gja4	Gap junction alpha-4 protein
19.8341	20.002	20.0292	19.9074	19.5105	19.9316	19.6318	19.7919	19.2868	19.8382	19.2135	19.4101	P28271	Aco1	Cytoplasmic aconitate hydratase
19.7004	20.0292	19.9742	19.9882	19.6496	20.2185	19.6276	19.5081	19.4843	19.3074	18.989	19.1863	P28271;Q811J3	Aco1;Ireb2	Cytoplasmic aconitate hydratase
NaN	NaN	NaN	NaN	16.1394	16.7369	16.4356	16.967	15.2725	15.8477	15.7447	15.6695	P28293	Ctsg	Cathepsin G
20.0292	20.5069	20.2535	20.8651	NaN	NaN	20.343	20.2185	20.4576	19.6094	NaN	20.2877	P28301	Lox	Protein-lysine 6-oxidase
20.265	20.68	20.4874	20.6364	19.148	20.3211	19.796	19.9742	18.5817	18.7391	18.4136	18.0107	P28352	Apex1	DNA-(apurinic or apyrimidinic site) lyase
21.0951	21.2989	21.3699	21.2535	20.8802	21.2535	21.0691	21.2006	21.0886	21.4775	21.2877	21.2821	P28474	Adh5	Alcohol dehydrogenase class-3
19.4218	20.1581	19.166	20.0691	NaN	NaN	NaN	15.9701	NaN	NaN	NaN	NaN	P28481	Col2a1	Collagen alpha-1(II) chain
17.5329	18.3345	17.479	18.3222	NaN	NaN	NaN	NaN	NaN	NaN	NaN	NaN	Q3U962;P28481	Col2a1;Col5a2	Collagen alpha-1(II) chain
20.5638	20.3101	20.2419	20.0426	21.8152	21.0224	21.1946	21.2243	22.0625	21.6096	21.68	21.8385	P28571	Slc6a9	Sodium- and chloride-dependent glycine transporter 1
18.037	17.8289	18.1285	18.1101	17.574	17.5085	17.2109	17.1357	17.348	16.9002	16.4137	16.8411	P28574	Max	Protein max
18.9419	19.5414	19.5082	19.5964	17.8078	18.5217	18.2283	18.3439	17.8285	18.4028	17.2411	18.1332	P28650	Adss1	Adenylosuccinate synthetase isozyme 1
17.0361	16.9203	17.2138	17.1361	16.6657	17.1186	16.6418	16.7203	16.324	16.9263	16.9316	16.798	P28650;P46664	Adss1;Adss2	Adenylosuccinate synthetase isozyme 1
15.9304	NaN	16.0099	NaN	15.7721	NaN	15.6264	15.5826	NaN	NaN	NaN	NaN	P28651	Ca8	Carbonic anhydrase-related protein
20.4775	20.1704	20.2535	20.0426	20.4273	20.5731	20.3645	20.4775	20.5638	21.0156	20.8346	20.6628	P28652	Camk2b	Calcium/calmodulin-dependent protein kinase type II subunit beta
19.9178	20.1825	20.1079	20.1825	20.3321	20.1079	20.0821	20.4775	20.1946	19.7632	19.5681	19.5426	Q923T9;P28652;Q6PHZ2	Camk2b;Camk2d;Camk2g	Calcium/calmodulin-dependent protein kinase type II subunit beta
21.7182	21.9134	21.7594	21.7348	21.7553	21.9388	21.7348	21.85	21.68	22.0156	21.7836	21.6929	Q923T9;P28652	Camk2b;Camk2g	Calcium/calmodulin-dependent protein kinase type II subunit beta
23.9316	24.3376	23.8858	24.7594	21.1825	22.44	22.6364	22.7995	21.0559	23.5869	23.48	23.0459	P28653	Bgn	Biglycan
20.4375	20.895	19.6916	20.7553	17.6647	18.6351	19.9742	19.9459	17.7517	19.8284	17.2725	19.7049	P28653;P28654	Bgn;Dcn	Biglycan
23.087	23.654	22.6843	23.6865	19.9601	21.6497	21.9098	22.019	19.9316	23.3239	23.3511	22.9725	P28654	Dcn	Decorin
20.9742	21.3962	21.3101	21.1765	21.2535	21.5356	21.4015	21.265	21.0559	21.2593	21.0559	21.265	P28656	Nap1l1	Nucleosome assembly protein 1-like 1
21.0426	21.0359	20.9388	20.8727	21.4626	21.0224	21.4067	21.1704	20.9171	21.0493	20.3101	20.7634	P28656;Q78ZA7	Nap1l1;Nap1l4	Nucleosome assembly protein 1-like 1
18.6573	18.4614	18.1665	18.0575	18.8044	19.7635	19.3791	19.3288	17.972	18.2902	17.9972	18.0644	P28658	Atxn10	Ataxin-10
20.9388	21.1519	21.2361	21.2243	19.7204	20.0426	19.9882	20.0691	18.9157	18.1983	17.896	17.8865	P28659	Celf1	CUGBP Elav-like family member 1
20.2535	20.4576	20.2877	20.4273	18.4859	18.5617	18.4065	18.6489	17.231	NaN	16.8383	16.5472	Q9Z0H4;P28659	Celf1;Celf2	CUGBP Elav-like family member 1
21.5069	21.5498	21.5451	21.3962	21.8385	21.8423	21.6929	21.8385	21.7182	21.4775	21.1946	21.0625	P28660	Nckap1	Nck-associated protein 1
20.3645	20.2764	20.4067	20.2877	20.8191	20.6971	20.4874	20.7471	20.4273	19.4377	20.4576	20.1079	P28660;Q8K1X4	Nckap1;Nckap1l	Nck-associated protein 1
22.58	22.5869	22.7244	22.6342	22.4601	22.3988	22.44	22.4273	22.5165	22.5522	22.502	22.5498	P28661	Septin4	Septin-4
20.1457	20.3538	19.6446	20.4874	19.4541	20.1704	20.5451	20.4375	20.343	19.3747	19.3325	19.6136	P28661;Q9Z2Q6	Septin4;Septin5	Septin-4
21.4425	21.0559	21.2593	20.7389	21.9171	22.6865	22.6029	22.6253	22.3511	23.3101	23.1946	23.417	P28663	Napb	Beta-soluble NSF attachment protein
22.3725	21.8307	21.5869	21.4874	22.6649	22.5846	22.5261	22.6029	22.821	23.0275	23.2679	23.2961	P28663;Q9DB05	Napa;Napb	Beta-soluble NSF attachment protein
21.6409	21.5404	21.8423	21.8764	21.5404	21.1946	21.4972	21.2361	21.8727	21.5309	21.9171	21.85	P28665	Mug1	Murinoglobulin-1
17.5205	17.9579	18.2895	17.837	18.2414	19.3908	19.0836	18.9864	18.6008	20.343	20.1206	20.0821	P28667	Marcksl1	MARCKS-related protein
16.4263	17.0034	16.7827	16.7703	16.5613	16.0924	16.3995	NaN	NaN	NaN	NaN	NaN	P28700	Rxra	Retinoic acid receptor RXR-alpha
17.3606	NaN	NaN	NaN	NaN	NaN	NaN	NaN	15.2264	NaN	NaN	NaN	P28704;P28705;P28700	Rxra;Rxrb	Retinoic acid receptor RXR-alpha
17.6292	17.5357	17.0694	17.5007	16.6027	NaN	17.1589	16.6604	15.8848	NaN	NaN	NaN	P28704;P28705;P28700	Rxra;Rxrb;Rxrg	Retinoic acid receptor RXR-alpha
17.9225	17.267	17.0798	17.2442	17.3217	16.8421	16.8752	17.0483	16.4514	NaN	NaN	NaN	P28704	Rxrb	Retinoic acid receptor RXR-beta
18.5827	18.6913	18.4815	18.2468	19.1217	19.6172	19.2569	19.4694	19.4957	20.1206	19.5128	19.5418	P28738	Kif5c	Kinesin heavy chain isoform 5C
18.644	18.0945	18.0133	17.7218	18.9301	18.9069	18.7645	18.6935	19.3782	19.2225	18.4606	18.8973	P33175;P28738	Kif5a;Kif5c	Kinesin heavy chain isoform 5C
20.5069	21.0156	20.8727	20.9243	20.4972	20.8034	20.8802	20.654	20.1079	20.2764	20.2419	19.9601	P33175;P28738;Q61768	Kif5a;Kif5b;Kif5c	Kinesin heavy chain isoform 5C
18.7916	19.0622	19.1618	18.8145	18.8642	19.1002	18.9886	18.8355	18.5385	18.2679	17.7072	18.0428	P28738;Q61768	Kif5b;Kif5c	Kinesin heavy chain isoform 5C
20.8651	21.3266	20.9316	21.1395	20.9024	21.1519	20.8876	21.0088	20.6628	20.7955	20.3752	20.3857	P28740	Kif2a	Kinesin-like protein KIF2A
18.7356	18.9355	18.8363	18.7585	18.3248	18.8418	18.5447	18.5188	18.118	18.266	17.564	17.6111	P28741	Kif3a	Kinesin-like protein KIF3A
15.6349	15.5691	15.9155	15.6972	NaN	16.3487	15.6588	16.1932	15.3352	15.1911	NaN	14.6925	P28741;Q61771	Kif3a;Kif3b	Kinesin-like protein KIF3A
18.133	18.1776	18.2736	18.1814	18.6181	18.9418	18.5831	18.3238	18.1703	17.8471	19.1017	18.4545	P28798	Grn	Progranulin
20.002	19.8351	20.002	19.9316	19.769	19.6681	19.5973	19.6427	19.5235	19.2237	19.0717	18.9777	P28828	Ptprm	Receptor-type tyrosine-protein phosphatase mu
16.7414	17.2697	17.4749	17.5784	18.4299	17.1852	17.4292	17.0991	17.0325	16.6282	15.9596	NaN	P35822;P28828	Ptprk;Ptprm	Receptor-type tyrosine-protein phosphatase mu
18.4382	18.1974	18.5047	18.1972	18.4765	18.5356	18.3084	18.4101	17.8699	17.8547	17.7845	17.7611	Q99M80;P28828	Ptprm;Ptprt	Receptor-type tyrosine-protein phosphatase mu
22.1886	22.1301	22.3538	21.953	23.654	22.9513	23.178	23.119	24.5345	24.391	24.7695	24.6595	P28843	Dpp4	Dipeptidyl peptidase 4
19.4933	19.2799	19.418	19.3047	19.3897	19.4907	19.2959	19.3134	19.0961	18.942	18.7597	18.9155	P28867	Prkcd	Protein kinase C delta type
18.2647	18.27	18.1549	18.251	17.2691	17.4565	17.5089	17.4125	16.4725	16.5661	16.603	16.0709	P29037	Tbp	TATA-box-binding protein
17.8625	18.6984	18.2171	19.3896	16.8947	16.4803	16.479	16.6548	17.1767	17.0283	17.4137	17.3002	P29268	Ccn2	CCN family member 2
14.2858	NaN	NaN	NaN	NaN	NaN	NaN	NaN	NaN	NaN	NaN	NaN	P29319	Epha3	Ephrin type-A receptor 3
[truncated: 9,424 more rows]
