# Supplementary material for: Heterogeneity of perivascular astrocyte endfeet depending on vascular regions in the mouse brain
Source: iScience. 2023 Sep 21;26(10):108010. doi: 10.1016/j.isci.2023.108010 (PMC10565786; doi:10.1016/j.isci.2023.108010)
Supplement: Table S2. Protein lists and its average expression, related to the Venn diagrams of Figure 4A [file mmc3.xlsx]

## Sheet: 9353
Table S2.	Protein lists and its average expression, related to the Venn diagrams of Figure 4A.
	B0, mixture of S3 and S5 fractions; CA, crude PV-AEF; PA, purifed PV-AEF.
	Common 9,353 proteins among B0, crude PV-AEF and purified PV-AEF
Average log2 intensity			Standard devision
B0_average	CA_average	PA_average	stdev B0	stdev CA	stdev PA	Protein.Ids	Genes	First.Protein.Description
15.4531	15.8512	16.9459	0.156857	0.144632	0.310623	A0A0A6YY25	Btbd18	BTB/POZ domain-containing protein 18
14.6663	15.7921	15.6308	0.652957	0.275434	0.371512	A1L314	Mpeg1	Macrophage-expressed gene 1 protein
17.4056	18.5732	19.2228	0.624488	0.517145	0.652998	A2A259	Pkd2l1	Polycystic kidney disease 2-like 1 protein
19.632	19.5962	19.6355	0.0479949	0.173705	0.271881	A2A3V2	Slc25a43	Solute carrier family 25 member 43
19.5127	19.2816	18.5613	0.0461593	0.304397	0.132247	A2A432	Cul4b	Cullin-4B
20.2064	20.0922	19.3434	0.140368	0.174615	0.26546	A2A432;Q3TCH7	Cul4a;Cul4b	Cullin-4B
18.0773	17.3632	16.1347	0.0819648	0.255246	1.16496	A2A4P0	Dhx8	ATP-dependent RNA helicase DHX8
21.4495	20.422	18.9626	0.151933	0.261624	0.6922	O35286;A2A4P0	Dhx15;Dhx8	ATP-dependent RNA helicase DHX8
19.2772	18.8283	18.1453	0.22432	0.215302	0.0935448	A2A5R2	Arfgef2	Brefeldin A-inhibited guanine nucleotide-exchange protein 2
19.7871	19.6923	18.8725	0.198189	0.0773998	0.193833	G3X9K3;A2A5R2	Arfgef1;Arfgef2	Brefeldin A-inhibited guanine nucleotide-exchange protein 2
15.2736	15.4541	14.8945	0.382804	0.656768	0.654191	G3X9K3;P63034;Q80YW0;Q9QX11;O08967;A2A5R2	Arfgef1;Arfgef2;Cyth1;Cyth2;Cyth3;Cyth4	Brefeldin A-inhibited guanine nucleotide-exchange protein 2
17.04	16.0159	15.7951	0.12744	0.282157	NaN	A2A5Z6	Smurf2	E3 ubiquitin-protein ligase SMURF2
18.3569	18.0423	17.4609	0.275917	0.117744	0.393612	A2A690	Tanc2	Protein TANC2
18.1289	18.7199	18.5934	0.291376	0.196586	0.144597	A2A699	Fam171a2	Protein FAM171A2
17.1856	15.5967	15.8413	0.248589	0.15363	NaN	A2A6A1	Gpatch8	G patch domain-containing protein 8
16.5725	17.553	18.21	0.484438	0.299729	0.131585	A2A6C4	Sppl2c	Signal peptide peptidase-like 2C
19.243	18.6135	17.6679	0.168244	0.176044	0.358028	A2A6Q5	Cdc27	Cell division cycle protein 27 homolog
17.1943	15.9419	15.1527	0.190848	0.58809	0.571527	A2A6T1	Cdr2l	Cerebellar degeneration-related protein 2-like
18.6732	17.4235	17.6489	0.103484	0.252832	0.418874	A2A7S8	Kiaa1522	Uncharacterized protein KIAA1522
20.3191	19.7592	19.9757	0.113389	0.179408	0.200626	A2A863	Itgb4	Integrin beta-4
19.1606	19.6067	19.9881	0.257958	0.371639	0.406686	A2A870	Fbf1	Fas-binding factor 1
16.8101	17.3499	16.038	0.439011	0.491212	0.406771	A2A891	Camta1	Calmodulin-binding transcription activator 1
18.2261	16.7525	16.8617	0.184906	0.841146	NaN	A2A8L1	Chd5	Chromodomain-helicase-DNA-binding protein 5
21.3045	20.1576	18.5775	0.0630601	0.113397	0.25835	Q6PDQ2;A2A8L1	Chd4;Chd5	Chromodomain-helicase-DNA-binding protein 5
19.8027	18.8933	19.0232	0.0978316	0.110897	0.159675	A2A8L5	Ptprf	Receptor-type tyrosine-protein phosphatase F
18.9951	19.5909	19.6131	0.161841	0.496942	0.252615	A2A8L5;Q64487;B0V2N1	Ptprd;Ptprf;Ptprs	Receptor-type tyrosine-protein phosphatase F
18.6811	18.6507	18.9567	0.103667	0.130798	0.0580887	A2A8L5;Q64487	Ptprd;Ptprf	Receptor-type tyrosine-protein phosphatase F
20.9004	22.1063	21.071	0.224958	0.231777	0.399367	A2A8U2	Tmem201	Transmembrane protein 201
20.4474	20.1562	19.4496	0.0669512	0.105311	0.0908365	A2A8Z1	Osbpl9	Oxysterol-binding protein-related protein 9
18.199	17.8774	16.2519	0.10525	1.18154	0.365247	P14404;A2A935	Mecom;Prdm16	Histone-lysine N-methyltransferase PRDM16
16.4793	18.0113	17.1977	0.410439	NaN	NaN	A2A9C3	Szt2	KICSTOR complex protein SZT2
16.4986	16.201	15.8229	0.208425	0.0549271	NaN	A2A9T0	Tbkbp1	TANK-binding kinase 1-binding protein 1
17.4891	18.055	18.2556	0.44403	0.265261	0.149851	A2AAE1	Kiaa1109	Transmembrane protein KIAA1109
15.6578	15.1577	15.9236	NaN	0.346769	0.559411	A2AAJ9	Obscn	Obscurin
18.8476	17.9012	17.211	0.471612	0.640399	NaN	A2AAY5;O89032	Sh3pxd2a;Sh3pxd2b	SH3 and PX domain-containing protein 2B
18.3008	18.1476	16.9985	0.113773	0.384	0.374174	A2AB59	Arhgap27	Rho GTPase-activating protein 27
16.3108	15.4513	14.5456	0.117866	0.455866	0.325102	A2ABU4	Myom3	Myomesin-3
18.8554	18.1071	18.1316	0.158419	0.222595	NaN	A2ABV5	Med14	Mediator of RNA polymerase II transcription subunit 14
16.8004	17.4697	18.6386	0.194365	0.33209	0.141206	A2ADA5	Pusl1	tRNA pseudouridine synthase-like 1
19.1831	19.3948	18.11	0.0560549	0.318875	0.198297	A2ADY9	Ddi2	Protein DDI1 homolog 2
15.5473	16.6461	15.8295	0.103577	0.43297	NaN	A2ADY9;Q9DAF3	Ddi1;Ddi2	Protein DDI1 homolog 2
19.3185	18.8292	18.6649	0.322218	0.262821	0.123121	A2AF47	Dock11	Dedicator of cytokinesis protein 11
21.5403	21.5087	21.1046	0.118865	0.258869	0.427006	A2AF47;Q8BIK4	Dock11;Dock9	Dedicator of cytokinesis protein 11
19.667	19.6623	18.7576	0.132041	0.164878	0.263206	A2AF47;Q8BZN6;Q8BIK4	Dock10;Dock11;Dock9	Dedicator of cytokinesis protein 11
18.8646	16.6603	16.4428	0.239582	NaN	1.0365	Q8R3R5;A2AF53	Tmem185a	Transmembrane protein 185A
19.4717	19.0386	19.953	0.251243	0.323109	0.154872	A2AFR3	Frmpd4	FERM and PDZ domain-containing protein 4
16.9518	16.9642	16.9223	0.082605	0.573477	0.314975	A2AFS3	Kiaa1324	UPF0577 protein KIAA1324
18.3018	16.7518	16.9319	0.415628	0.221308	0.313663	A2AG50	Map7d2	MAP7 domain-containing protein 2
17.6985	17.1174	15.8926	0.0635745	0.397755	NaN	A2AGH6	Med12	Mediator of RNA polymerase II transcription subunit 12
18.0701	18.5777	17.9482	0.143966	0.22369	0.513422	A2AGL3;E9Q401	Ryr2;Ryr3	Ryanodine receptor 3
21.3434	20.596	19.8075	0.244978	0.112901	0.214886	A2AGT5	Ckap5	Cytoskeleton-associated protein 5
17.4871	17.277	17.2815	0.253422	0.172951	0.156557	A2AHC3	Camsap1	Calmodulin-regulated spectrin-associated protein 1
17.2992	15.1271	16.0479	0.251625	0.332051	0.645808	A2AHG0	Lzts3	Leucine zipper putative tumor suppressor 3
17.5087	18.211	18.6658	0.685609	0.353388	0.272563	A2AIL4	Ndufaf6	NADH dehydrogenase (ubiquinone) complex I, assembly factor 6
17.691	16.4583	16.4671	0.124801	0.186725	NaN	A2AIV2	Virma	Protein virilizer homolog
17.9525	18.4476	18.2296	0.134281	0.184875	0.35984	A2AJ15	Man1b1	Endoplasmic reticulum mannosyl-oligosaccharide 1,2-alpha-mannosidase
14.6309	16.9454	15.8045	0.747321	1.03487	0.308263	A2AJ77	Prdm12	PR domain zinc finger protein 12
18.4145	18.8921	18.8363	0.244897	0.30174	0.230683	A2AJ88	Pnpla7	Patatin-like phospholipase domain-containing protein 7
18.2738	19.3952	18.9076	0.481109	0.368071	0.693326	Q3TRM4;A2AJ88	Pnpla6;Pnpla7	Patatin-like phospholipase domain-containing protein 7
17.4226	17.8724	18.067	0.277009	0.141109	0.444024	A2AJA9	Ajm1	Apical junction component 1 homolog
20.5534	19.7831	19.0375	0.107608	0.359815	0.0974007	A2AJI0	Map7d1	MAP7 domain-containing protein 1
13.9988	14.8241	15.7021	0.98337	0.430897	0.180651	A2AJK6	Chd7	Chromodomain-helicase-DNA-binding protein 7
20.5794	20.1946	19.2362	0.212495	0.285356	0.466953	A3KFM7;Q09XV5;Q8BYH8;P40201;E9PZM4;A2AJK6	Chd1;Chd2;Chd6;Chd7;Chd8;Chd9	Chromodomain-helicase-DNA-binding protein 7
17.8761	16.2253	15.4832	0.11802	0.0238466	0.699464	A3KFM7;Q09XV5;Q8BYH8;A2AJK6	Chd6;Chd7;Chd8;Chd9	Chromodomain-helicase-DNA-binding protein 7
17.5712	20.1704	19.7558	7.82246e-05	NaN	NaN	Q8BYH8;A2AJK6	Chd7;Chd9	Chromodomain-helicase-DNA-binding protein 7
14.9545	15.3231	15.5512	0.257379	0.0783473	NaN	A2AJL3	Fggy	FGGY carbohydrate kinase domain-containing protein
17.4357	18.3257	18.4981	0.226985	0.0837308	0.387048	A2AJQ3	Dpy19l4	Probable C-mannosyltransferase DPY19L4
17.4481	17.5745	16.3533	0.130728	0.164457	0.829682	A2AKG8	Focad	Focadhesin
15.874	16.3025	17.7612	0.495529	1.05156	0.752351	A2AKK5;Q8BGG9	Acnat1;Acnat2	Acyl-coenzyme A amino acid N-acyltransferase 1
17.4984	18.7587	18.8831	0.202054	0.345996	0.435439	A2AKQ0	Slc35d1	UDP-glucuronic acid/UDP-N-acetylgalactosamine transporter
16.9907	16.5865	16.2356	0.207758	0.0968774	0.267488	Q9CY00;A2AKQ8;Q99J38	Ttc30a1;Ttc30a2;Ttc30b	Tetratricopeptide repeat protein 30A2
16.5983	16.4334	15.6805	0.332015	0.305029	1.06117	A2ALK8	Ptpn3	Tyrosine-protein phosphatase non-receptor type 3
18.7529	19.157	18.4936	0.141198	0.343888	0.245101	A2ALS5	Rap1gap	Rap1 GTPase-activating protein 1
18.1326	17.6103	18.0128	0.175842	0.276687	0.556286	A2ALU4	Shroom2	Protein Shroom2
18.6355	17.9174	17.8847	0.387223	0.152325	0.442048	Q9QXN0;A2ALU4;Q1W617	Shroom2;Shroom4	Protein Shroom2
17.9369	18.3251	18.632	0.164311	0.273043	0.456541	A2ALW5	Dnajc25	DnaJ homolog subfamily C member 25
20.4876	21.8857	23.0615	0.359802	0.408162	0.219104	A2AM05	Cntln	Centlein
20.1562	20.2468	19.3613	0.116837	0.0850831	0.113367	A2AN08	Ubr4	E3 ubiquitin-protein ligase UBR4
17.9374	18.3687	18.251	0.220872	0.340174	0.155057	A2AP18	Plch2	1-phosphatidylinositol 4,5-bisphosphate phosphodiesterase eta-2
16.9798	17.4245	17.5124	0.186708	0.142509	0.303113	A2AP18;Q4KWH5	Plch1;Plch2	1-phosphatidylinositol 4,5-bisphosphate phosphodiesterase eta-2
18.5981	17.681	17.2663	0.167965	0.149912	0.221924	A2APT9	Klhdc7a	Kelch domain-containing protein 7A
19.4357	19.2808	19.1858	0.127252	0.0775237	0.11849	A2APV2	Fmnl2	Formin-like protein 2
20.967	21.0552	20.4568	0.0338968	0.06885	0.232401	Q6ZPF4;A2APV2	Fmnl2;Fmnl3	Formin-like protein 2
18.474	18.4343	18.3544	0.29339	0.179354	0.191224	Q9JL26;A2APV2	Fmnl1;Fmnl2	Formin-like protein 2
15.3594	15.7429	16.8679	0.455169	0.706005	0.648918	A2APX8	Scn1a	Sodium channel protein type 1 subunit alpha
15.7326	18.0882	17.6321	0.326755	0.336471	0.432093	A2APX8;A2ASI5	Scn1a;Scn3a	Sodium channel protein type 1 subunit alpha
18.1115	19.7506	19.762	0.422733	0.0614594	0.411651	A2APX8;B1AWN6;A2ASI5	Scn1a;Scn2a;Scn3a	Sodium channel protein type 1 subunit alpha
18.038	19.772	19.698	0.434948	0.128682	0.369069	A2APX8;B1AWN6;Q9WTU3;Q9ER60;A2ASI5;Q62205	Scn1a;Scn2a;Scn3a;Scn8a	Sodium channel protein type 1 subunit alpha
16.9201	18.2737	18.7356	0.0254742	0.227565	0.238722	A2APX8;B1AWN6;Q9JJV9;Q9ER60;Q62205	Scn1a;Scn2a	Sodium channel protein type 1 subunit alpha
17.6295	18.605	19.7736	0.207781	0.337874	0.299055	A2APY7	Ndufaf5	Arginine-hydroxylase NDUFAF5, mitochondrial
19.7603	20.1699	19.7803	0.508581	0.316529	0.374691	A2AQ07	Tubb1	Tubulin beta-1 chain
22.2005	22.6665	22.9561	0.055021	1.44194	0.53498	Q7TMM9;A2AQ07;P99024;P68372;Q9CWF2;Q922F4	Tubb1;Tubb2a;Tubb2b;Tubb4b;Tubb5;Tubb6	Tubulin beta-1 chain
27.3446	27.9231	27.9002	0.247184	0.148205	0.192034	Q7TMM9;A2AQ07;Q9D6F9;P99024;P68372;Q9CWF2;Q9ERD7;Q922F4	Tubb1;Tubb2a;Tubb2b;Tubb3;Tubb4a;Tubb4b;Tubb5;Tubb6	Tubulin beta-1 chain
20.9459	22.4672	22.2885	0.370282	0.160804	0.104192	A2AQ07;Q9ERD7;Q922F4	Tubb1;Tubb3;Tubb6	Tubulin beta-1 chain
19.2237	18.7109	17.0124	0.118422	0.252786	0.287472	A2AQ19	Rtf1	RNA polymerase-associated protein RTF1 homolog
19.9244	19.5785	19.593	0.136296	0.120786	0.252426	A2AQ25	Skt	Sickle tail protein
22.1616	19.7988	20.8185	1.21397	1.45974	0.959118	Q5SX40;Q02566;P13541;O08638;Q5SX39;A2AQP0;P13542;Q91Z83	Myh11;Myh7b	Myosin-7B
21.82	22.0872	22.6768	0.344376	0.31411	0.173178	Q5SX40;Q02566;P13541;O08638;Q6URW6;Q5SX39;A2AQP0;Q61879;P13542;Q8VDD5;Q91Z83	Myh10;Myh11;Myh14;Myh7b;Myh9	Myosin-7B
21.0471	20.5303	19.6212	0.243415	0.169114	0.257638	A2AR02	Ppig	Peptidyl-prolyl cis-trans isomerase G
16.1399	14.4951	14.7497	0.504088	NaN	NaN	A2AR50	Ralgps1	Ras-specific guanine nucleotide-releasing factor RalGPS1
20.4971	19.0734	19.1271	0.314449	0.11512	0.358647	A2ARA8	Itga8	Integrin alpha-8
16.61	16.5322	17.2409	0.157722	0.35304	1.22448	A2ARP1	Ppip5k1	Inositol hexakisphosphate and diphosphoinositol-pentakisphosphate kinase 1
16.5949	16.2794	15.292	0.233617	0.159775	0.504568	Q6ZQB6;A2ARP1	Ppip5k1;Ppip5k2	Inositol hexakisphosphate and diphosphoinositol-pentakisphosphate kinase 1
19.7713	19.4308	18.4553	0.185535	0.194766	0.462316	A2ARS0	Ankrd63	Ankyrin repeat domain-containing protein 63
18.094	19.2961	19.4126	0.325857	0.243421	0.21856	A2ARZ3	Fsip2	Fibrous sheath-interacting protein 2
15.7546	16.0092	16.0199	1.13065	1.10196	0.108895	A2ASA8	Itpripl1	Inositol 1,4,5-trisphosphate receptor-interacting protein-like 1
14.8678	16.117	14.3528	1.55252	NaN	0.388485	A2ASI5	Scn3a	Sodium channel protein type 3 subunit alpha
16.2104	17.7622	18.4419	0.406151	0.197297	0.251584	B1AWN6;Q9ER60;A2ASI5;Q62205	Scn2a;Scn3a	Sodium channel protein type 3 subunit alpha
26.0892	23.7037	23.1795	0.0625523	0.270457	0.382371	A2ASQ1	Agrn	Agrin
19.1865	19.0688	18.0879	0.163467	0.899961	0.78896	A2ASS6	Ttn	Titin
21.191	22.5619	23.0682	0.303328	0.259654	0.282904	A2ASZ8	Slc25a25	Calcium-binding mitochondrial carrier protein SCaMC-2
17.8136	19.3117	19.9943	0.372921	0.289075	0.153091	A2ASZ8;Q6GQS1	Slc25a23;Slc25a25	Calcium-binding mitochondrial carrier protein SCaMC-2
18.9861	18.3397	17.5661	0.297399	0.143173	0.37141	A2AT37	Upf2	Regulator of nonsense transcripts 2
18.2612	19.403	20.5057	0.254248	0.380634	0.249284	A2ATU0	Dhtkd1	Probable 2-oxoglutarate dehydrogenase E1 component DHKTD1, mitochondrial
22.6497	18.133	16.337	NaN	0.49899	1.17278	A2AU72	Armc3	Armadillo repeat-containing protein 3
18.5001	19.6897	20.0074	0.192078	0.103122	0.45919	A2AUM9	Cep152	Centrosomal protein of 152 kDa
17.4323	15.3992	16.5611	0.240719	0.0366846	0.361293	A2AVA0	Svep1	Sushi, von Willebrand factor type A, EGF and pentraxin domain-containing protein 1
16.3155	16.5578	15.6106	0.373177	0.341714	0.602867	A2AVJ5	Prr5l	Proline-rich protein 5-like
16.2881	16.9533	17.0465	0.437952	0.116422	0.55888	A2AVZ9	Slc43a3	Solute carrier family 43 member 3
19.0953	18.7611	18.075	0.129761	0.144817	0.168458	A2AWA9	Rabgap1	Rab GTPase-activating protein 1
20.3243	19.171	20.3358	0.433757	0.263593	0.228207	A2AWP8	Arhgef10l	Rho guanine nucleotide exchange factor 10-like protein
16.9884	16.9201	16.3837	0.298023	0.27704	0.390849	A2AWP8;Q8C033	Arhgef10;Arhgef10l	Rho guanine nucleotide exchange factor 10-like protein
17.3993	17.6169	17.4997	0.115983	0.252466	0.268754	A2BDX3	Mocs3	Adenylyltransferase and sulfurtransferase MOCS3
19.7994	20.2184	19.8429	0.195245	0.2069	0.229029	A2BE28	Las1l	Ribosomal biogenesis protein LAS1L
20.4308	18.5034	17.0978	0.17654	0.505457	0.209023	A2BH40	Arid1a	AT-rich interactive domain-containing protein 1A
19.3214	18.8112	18.6881	0.461143	0.315941	0.136751	P10107;A2BH40	Anxa1;Arid1a	AT-rich interactive domain-containing protein 1A
19.1145	19.2957	18.8505	0.0440349	0.0500764	0.197789	A2CG49	Kalrn	Kalirin
21.169	20.6331	19.9847	0.31111	0.152384	0.161737	A2CG49;Q0KL02	Kalrn;Trio	Kalirin
18.7753	18.7068	17.2911	0.280494	0.0981458	0.424612	Q64096;A2CG49	Kalrn;Mcf2l	Kalirin
17.9371	17.835	17.4129	0.219768	0.154217	0.115387	A2RSJ4	Uhrf1bp1l	UHRF1-binding protein 1-like
16.6851	17.0719	16.2692	0.129041	0.146411	0.994535	A2RSQ0	Dennd5b	DENN domain-containing protein 5B
16.9071	16.5683	16.3536	0.136763	0.212138	0.528977	Q6PAL8;A2RSQ0	Dennd5a;Dennd5b	DENN domain-containing protein 5B
16.33	16.2005	16.2701	0.263694	0.393199	NaN	A2RSX7	Tyw5	tRNA wybutosine-synthesizing protein 5
16.8952	15.922	15.3305	0.131166	0.826038	NaN	A2RSY6	Trmt1l	TRMT1-like protein
18.7589	19.5494	18.9796	0.0972033	0.256023	0.32465	A2RT62	Fbxl16	F-box/LRR-repeat protein 16
19.2195	19.7593	18.8922	0.138577	0.0796798	0.330179	A2RT67	Dennd3	DENN domain-containing protein 3
16.3805	16.2507	17.2423	0.403509	0.622727	0.552385	A3KFX0	Nt5c1a	Cytosolic 5'-nucleotidase 1A
19.0287	19.082	19.0917	0.257195	0.302696	0.935845	A3KGB4	Tbc1d8b	TBC1 domain family member 8B
17.9371	17.5582	17.2002	0.136149	0.173581	0.319674	A3KGS3	Ralgapa2	Ral GTPase-activating protein subunit alpha-2
16.3541	17.5768	16.0593	0.293675	0.319008	0.347207	Q6GYP7;A3KGS3	Ralgapa1;Ralgapa2	Ral GTPase-activating protein subunit alpha-2
19.1148	19.2225	19.1104	0.328923	0.223627	0.159381	A3KGV1	Odf2	Outer dense fiber protein 2
19.4098	18.944	18.1024	0.163335	0.237746	0.326736	A3KMP2	Ttc38	Tetratricopeptide repeat protein 38
16.8701	16.9499	17.3287	0.0321746	0.378789	NaN	A6H584	Col6a5	Collagen alpha-5(VI) chain
17.4641	17.2518	16.9756	0.109461	0.230072	0.535958	A6H5Y3	Mtr	Methionine synthase
19.9419	19.9601	19.2119	0.0318986	0.145529	0.259105	A6H5Z3	Exoc6b	Exocyst complex component 6B
19.5166	19.8028	19.3531	0.161709	0.0737174	0.302284	Q8R313;A6H5Z3	Exoc6;Exoc6b	Exocyst complex component 6B
18.2909	19.3508	20.0426	0.318776	0.356756	0.213851	A6H611	Mipep	Mitochondrial intermediate peptidase
19.0739	20.2006	19.7938	0.381009	0.341022	0.343086	A6H630	Armt1	Damage-control phosphatase ARMT1
18.1091	18.1833	17.4865	0.0502329	0.279926	0.200047	A6H6A9	Rabgap1l	Rab GTPase-activating protein 1-like
21.394	19.0089	18.6691	0.321952	0.0784558	0.243812	A6H6E2	Mmrn2	Multimerin-2
19.2728	18.4755	17.6055	0.11021	0.274637	0.147823	A6H8H2	Dennd4c	DENN domain-containing protein 4C
19.6744	19.0874	18.0401	0.153414	0.312339	0.415442	A6X8Z5	Arhgap31	Rho GTPase-activating protein 31
19.4468	20.678	20.743	0.167954	0.148015	0.322779	A6X919	Dpy19l1	Probable C-mannosyltransferase DPY19L1
20.5935	20.0581	19.5295	0.367663	0.203707	0.203242	A6X935	Itih4	Inter alpha-trypsin inhibitor, heavy chain 4
17.3887	17.7062	17.3554	0.0225324	0.0973444	0.408006	A8Y5H7	Sec14l1	SEC14-like protein 1
16.7851	16.6606	16.2168	0.311544	0.168332	0.265995	B0F2B4	Nlgn4l	Neuroligin 4-like
19.0874	19.3651	19.8045	0.0726122	0.142388	0.227286	B0F2B4;Q69ZK9;Q8BYM5	Nlgn2;Nlgn3;Nlgn4l	Neuroligin 4-like
18.1372	19.5151	19.5957	0.137147	0.264756	0.406548	Q99K10;B0F2B4;Q69ZK9	Nlgn1;Nlgn2;Nlgn4l	Neuroligin 4-like
19.0819	19.8708	20.0691	0.220455	0.110824	0.198159	B0V2N1	Ptprs	Receptor-type tyrosine-protein phosphatase S
18.0482	19.284	19.4183	0.272519	0.108194	0.214974	Q64487;B0V2N1	Ptprd;Ptprs	Receptor-type tyrosine-protein phosphatase S
23.0316	24.3865	25.3913	0.323475	1.11816	1.26831	Q497I4;Q9QWL7;A6BLY7;Q61897;B1AQ75;P08730;Q9Z2K1;Q61765;Q62168;P05784;P19001;P02535;Q6IFX2;Q61781;Q61414;A1L317;Q6IFX3	Krt10;Krt14;Krt16;Krt17;Krt18;Krt19;Krt33b;Krt35;Krt36;Krt42	Keratin, type I cuticular Ha6
17.3882	17.2535	16.6808	0.855052	NaN	NaN	B1AQJ2	Usp36	Ubiquitin carboxyl-terminal hydrolase 36
18.6028	19.3179	19.8228	0.158804	0.500213	0.345849	B1AR13	Cisd3	CDGSH iron-sulfur domain-containing protein 3, mitochondrial
15.7378	17.5933	17.7423	0.69518	0.281821	0.315933	B1AS29	Grik3	Glutamate receptor ionotropic, kainate 3
16.1018	16.7896	16.9448	NaN	0.366058	0.371423	B1AS29;Q60934;P39087	Grik1;Grik2;Grik3	Glutamate receptor ionotropic, kainate 3
18.177	18.7131	18.7727	0.230803	0.237993	0.34396	B1AUE5	Pex10	Peroxisome biogenesis factor 10
17.5487	17.644	18.9846	0.242571	0.321781	0.22281	B1AUH1	Ptpru	Receptor-type tyrosine-protein phosphatase U
19.2241	19.7163	21.3045	0.224064	0.445278	0.125695	B1AVD1	Xpnpep2	Xaa-Pro aminopeptidase 2
17.4931	17.7368	17.0813	0.1873	0.0671227	0.129824	B1AVY7	Kif16b	Kinesin-like protein KIF16B
19.0359	18.2545	17.1299	0.207403	0.240294	0.246932	O35071;B1AVY7;Q9EQW7;Q80TF6	Kif13a;Kif16b;Kif1c	Kinesin-like protein KIF16B
20.1758	19.8028	19.9459	0.064782	0.0947348	0.0746106	B1AVZ0	Uprt	Uracil phosphoribosyltransferase homolog
18.1521	19.3993	19.7919	0.29142	0.118141	0.165802	B1AWN6	Scn2a	Sodium channel protein type 2 subunit alpha
20.3584	19.4424	18.992	0.099516	0.210494	0.190457	B1AXH1	Nhsl2	NHS-like protein 2
17.0646	19.056	20.1256	0.512265	0.405674	0.632694	B1AXP6	Tomm5	Mitochondrial import receptor subunit TOM5 homolog
18.0705	19.3341	19.3152	0.256846	0.280037	0.230852	B1AXV0	Frrs1l	DOMON domain-containing protein FRRS1L
19.9808	20.002	19.2509	0.131399	0.0299851	0.244326	B1AY13	Usp24	Ubiquitin carboxyl-terminal hydrolase 24
19.3223	20.3266	20.1825	0.246789	0.104617	0.213672	B1AZA5	Tmem245	Transmembrane protein 245
20.8911	19.6803	18.0073	0.149275	0.0983408	0.56597	B1AZI6	Thoc2	THO complex subunit 2
18.925	18.5846	18.5023	0.128423	0.0869384	0.0775998	B1AZP2	Dlgap4	Disks large-associated protein 4
20.194	19.0374	19.4289	0.378421	0.124368	0.452768	B2B9E1	Triqk	Triple QxxK/R motif-containing protein
20.2902	19.596	20.1568	0.311082	0.301479	0.490878	B2RPV6	Mmrn1	Multimerin-1
19.9739	19.7431	18.8613	0.11474	0.0695217	0.191382	B2RQC6	Cad	CAD protein
18.8132	17.6451	16.6061	0.117797	0.239052	0.0998282	B2RQE8	Arhgap42	Rho GTPase-activating protein 42
17.1479	17.2826	18.1867	0.134513	0.155127	0.180885	B2RQR8;P0DPD9	Ece2	Endothelin-converting enzyme 2
19.2169	18.1097	17.2835	0.353033	0.144118	0.0707941	B2RR83	Ythdc2	3'-5' RNA helicase YTHDC2
18.156	16.8348	16.9153	0.173596	0.195278	NaN	B2RRD7	Brpf1	Peregrin
19.139	18.1569	17.1061	0.199227	0.120155	0.539496	B2RRE7	Otud4	OTU domain-containing protein 4
20.338	21.96	22.4614	0.34164	0.109465	0.0603162	B2RSH2	Gnai1	Guanine nucleotide-binding protein G(i) subunit alpha-1
21.6138	22.0885	21.5481	0.0733114	0.0715305	0.218385	B2RSH2;P08752	Gnai1;Gnai2	Guanine nucleotide-binding protein G(i) subunit alpha-1
26.0732	26.8757	27.1833	0.339538	0.175187	0.337395	B2RSH2;Q3V3I2;P18872;P20612;P08752;Q8CGK7;Q6R0H7;P63094;Q9DC51;P50149	Gnai1;Gnai2;Gnai3;Gnal;Gnao1;Gnas;Gnat2	Guanine nucleotide-binding protein G(i) subunit alpha-1
22.6144	23.4362	23.5981	0.19778	0.360588	0.418374	B2RSH2;P18872;P08752;Q9DC51	Gnai1;Gnai2;Gnai3;Gnao1	Guanine nucleotide-binding protein G(i) subunit alpha-1
24.0567	24.5979	24.5725	0.181386	1.4109	0.233231	B2RSH2;Q3V3I2;P20612;P08752;Q9DC51;P50149	Gnai1;Gnai2;Gnai3;Gnat2	Guanine nucleotide-binding protein G(i) subunit alpha-1
23.2959	22.9168	22.7148	0.185366	0.540782	0.31705	B2RSH2;P08752;Q9DC51	Gnai1;Gnai2;Gnai3	Guanine nucleotide-binding protein G(i) subunit alpha-1
16.0885	16.4001	16.0236	0.393611	0.436099	0.568263	B2RU40	Prrt4	Proline-rich transmembrane protein 4
19.7607	19.9672	20.0308	0.108095	0.115257	0.277	B2RU80	Ptprb	Receptor-type tyrosine-protein phosphatase beta
17.3749	16.5112	16.3051	0.432415	0.144124	0.523031	P17225;B2RU80;Q8BHD7	Ptbp1;Ptbp3;Ptprb	Receptor-type tyrosine-protein phosphatase beta
18.3236	17.9571	18.0406	0.222775	0.0793837	0.443253	B2RUJ5	Apba1	Amyloid-beta A4 precursor protein-binding family A member 1
17.0029	16.9281	16.858	0.310199	0.190812	0.191176	P98084;B2RUJ5	Apba1;Apba2	Amyloid-beta A4 precursor protein-binding family A member 1
16.2534	16.528	16.5936	0.239453	0.538322	0.11781	B2RUP2	Unc13d	Protein unc-13 homolog D
17.7343	17.6791	17.2665	0.184988	0.229264	0.146511	B2RUR8	Otud7b	OTU domain-containing protein 7B
17.5999	17.8479	17.2978	0.133553	0.354257	0.214594	B2RUR8;Q8R554	Otud7a;Otud7b	OTU domain-containing protein 7B
17.8756	16.749	15.7577	0.381199	0.254602	NaN	B2RWS6	Ep300	Histone acetyltransferase p300
19.6565	18.7362	17.5772	0.230737	0.194472	0.538458	B2RWS6;P45481	Crebbp;Ep300	Histone acetyltransferase p300
17.1049	16.2937	15.4624	0.213023	0.217287	0.475513	B2RX14	Tut4	Terminal uridylyltransferase 4
19.2379	19.4214	18.9339	0.0646954	0.0285178	0.263218	B2RXC1	Trappc11	Trafficking protein particle complex subunit 11
19.204	18.6256	17.922	0.284684	0.0856358	0.159206	B2RXR6	Ankrd44	Serine/threonine-protein phosphatase 6 regulatory ankyrin repeat subunit B
20.8827	20.9206	21.8108	0.190683	0.27461	0.172115	B2RXS4	Plxnb2	Plexin-B2
18.4371	18.6227	18.1928	0.331276	0.554478	0.606842	Q9QZC2;Q3UH93;B2RXS4	Plxnb2;Plxnc1;Plxnd1	Plexin-B2
17.9111	17.5253	17.438	0.327743	0.061307	0.16834	B2RY04	Dock5	Dedicator of cytokinesis protein 5
19.5681	18.8534	19.0719	0.27245	0.215475	0.237231	B2RY04;Q8BUR4	Dock1;Dock5	Dedicator of cytokinesis protein 5
15.7118	15.8814	15.5007	0.399458	NaN	NaN	B2RY50	Armc4	Armadillo repeat-containing protein 4
21.7033	20.3959	19.2644	0.128346	0.0614458	0.296528	B2RY56	Rbm25	RNA-binding protein 25
18.8909	19.5244	20.0359	0.278202	0.173	0.214943	B5TVM2	Ildr2	Immunoglobulin-like domain-containing receptor 2
19.8599	20.613	21.4436	0.167331	0.186065	0.260784	B7ZMP1	Xpnpep3	Xaa-Pro aminopeptidase 3
18.4273	18.7008	18.2179	0.222406	0.147252	0.234474	Q7M6Z4;Q9QXL2;Q9QXL1;B7ZNG0	Kif21a;Kif21b;Kif7	Kinesin-like protein KIF7
18.9739	18.2623	18.9245	0.257344	0.272017	0.169378	B8JK39	Itga9	Integrin alpha-9
17.0737	17.1922	17.1331	0.186504	0.419909	0.448885	B8ZXI1	Qtrt2	Queuine tRNA-ribosyltransferase accessory subunit 2
17.1079	17.516	17.7255	0.237282	0.0523063	0.322149	B9EHT4	Clip3	CAP-Gly domain-containing linker protein 3
19.7309	20.0359	19.9882	0.160682	0.0531842	0.197019	B9EJ80	Pdzd8	PDZ domain-containing protein 8
21.2732	20.645	20.4103	0.195011	0.145101	0.13089	B9EJ86	Osbpl8	Oxysterol-binding protein-related protein 8
19.6752	19.4348	18.5583	0.199114	0.258759	0.411669	B9EJ86;Q9ER64	Osbpl5;Osbpl8	Oxysterol-binding protein-related protein 8
18.9588	18.46	18.6894	0.155107	0.146358	0.281139	B9EJA2	Cttnbp2	Cortactin-binding protein 2
16.9879	17.6934	17.4422	0.225823	0.669665	1.18858	B9EJI9	Tmem229a	Transmembrane protein 229A
17.2582	16.7197	16.7888	0.0795261	0.197609	NaN	B9EJR8	Dnaaf5	Dynein assembly factor 5, axonemal
16.258	15.558	15.2794	0.320895	0.202068	0.305829	B9EJV3	Greb1l	GREB1-like protein
16.7761	15.7284	16.1572	0.214662	0.516407	NaN	B9EKI3	Tmf1	TATA element modulatory factor
19.9879	19.3774	19.5177	0.100046	0.167997	0.15716	B9EKR1	Ptprz1	Receptor-type tyrosine-protein phosphatase zeta
19.4141	20.7491	20.6886	0.152319	0.166632	0.250068	C0HK80;C0HK79	Arxes1;Arxes2	Adipocyte-related X-chromosome expressed sequence 1
19.4903	17.1257	15.9462	0.256497	0.165885	0.348683	C0HKD8;C0HKD9	Mfap1a;Mfap1b	Microfibrillar-associated protein 1A
18.6412	18.7051	19.249	0.366092	0.448452	0.620036	C0HKG5;C0HKG6	Rnaset2a;Rnaset2b	Ribonuclease T2-A
18.076	16.9945	14.9393	0.0959378	0.0695361	0.442333	D0QMC3	Mndal	Myeloid cell nuclear differentiation antigen-like protein
17.7624	18.9745	19.0581	0.439784	0.621311	0.539289	D3KU66;D3KU67	Asmt	Acetylserotonin O-methyltransferase
14.4984	14.5245	16.3036	NaN	0.668764	0.359646	D3YVE8	Slc35g2	Solute carrier family 35 member G2
17.1744	18.4168	19.1067	0.266574	0.266904	0.366538	D3YVF0	Akap5	A-kinase anchor protein 5
18.3671	19.1683	19.957	0.0874435	0.12094	0.434326	D3YX43	Vsig10	V-set and immunoglobulin domain-containing protein 10
19.9943	18.836	18.55	0.124193	0.146496	0.223137	D3YXG0	Hmcn1	Hemicentin-1
21.6736	19.2246	17.67	0.0348308	0.163537	0.3835	D3YXK2	Safb	Scaffold attachment factor B1
21.9113	19.7755	17.6784	0.0758892	0.446012	0.356628	Q80YR5;D3YXK2	Safb;Safb2	Scaffold attachment factor B1
18.6777	18.4107	20.4642	0.61826	0.522448	0.779912	D3YYU8	Obsl1	Obscurin-like protein 1
18.1037	18.9099	19.4861	0.240636	0.239618	0.0927734	D3YZG8	Mthfd2l	Probable bifunctional methylenetetrahydrofolate dehydrogenase/cyclohydrolase 2
16.8001	17.6287	17.6887	0.183396	0.20339	0.314483	D3YZI9	Pgbd5	PiggyBac transposable element-derived protein 5
19.3097	18.6028	18.1309	0.297529	0.193616	0.421601	D3YZP9	Ccdc6	Coiled-coil domain-containing protein 6
18.0337	18.8032	18.9426	0.220125	0.119069	0.346181	D3YZU1	Shank1	SH3 and multiple ankyrin repeat domains protein 1
19.4718	19.437	19.0738	0.218733	0.0461027	0.259406	Q80Z38;Q4ACU6;D3YZU1	Shank1;Shank2;Shank3	SH3 and multiple ankyrin repeat domains protein 1
15.925	16.1618	17.7091	1.04174	NaN	0.457634	Q80Z38;D3YZU1	Shank1;Shank2	SH3 and multiple ankyrin repeat domains protein 1
19.3872	20.358	20.4164	0.0945002	0.108364	0.272989	D3Z2R5	Selenon	Selenoprotein N
15.6181	16.7613	17.2036	NaN	0.302392	0.16807	D3Z4S3	Ptrhd1	Putative peptidyl-tRNA hydrolase PTRHD1
17.9526	18.7463	18.559	0.43024	0.541012	0.448074	D3Z6Q9	Bin2	Bridging integrator 2
20.819	21.5041	22.3566	0.182056	0.112534	0.599677	O08539;D3Z6Q9;Q7TQF7	Amph;Bin1;Bin2	Bridging integrator 2
16.4927	16.7288	16.0838	0.548806	0.686062	0.69451	D3Z6S9	Erich6	Glutamate-rich protein 6
21.8949	22.8066	23.275	0.255075	0.144909	0.0986634	D3Z7P3	Gls	Glutaminase kidney isoform, mitochondrial
18.0778	18.6694	19.0438	0.486072	0.395847	0.519884	D3Z7Q2	Smim20	Small integral membrane protein 20
16.6988	16.6882	18.4563	0.638841	0.467148	0.35913	D7PDD4	Mpig6b	Megakaryocyte and platelet inhibitory receptor G6b
18.9367	18.4682	18.5803	0.119259	0.165565	0.220023	Q3UHU5;Q6NZL0;E1U8D0	Mtcl1;Soga1;Soga3	Protein SOGA1
19.0297	19.7403	19.8387	0.209845	0.238694	0.327874	E2JF22	Piezo1	Piezo-type mechanosensitive ion channel component 1
18.5681	20.502	21.4849	0.682843	0.184365	0.121168	E9PUL5	Prrt2	Proline-rich transmembrane protein 2
24.8371	22.843	22.8575	0.257468	0.173652	0.202544	E9PV24	Fga	Fibrinogen alpha chain
16.1508	16.7531	16.5376	0.471615	0.158783	0.136348	E9PV86	Mctp1	Multiple C2 and transmembrane domain-containing protein 1
20.093	19.8107	18.8448	0.121999	0.095902	0.302741	E9PVA8	Gcn1	eIF-2-alpha kinase activator GCN1
16.285	16.9035	17.3406	0.291051	0.209351	0.192403	E9PVB5	Ttc17	Tetratricopeptide repeat protein 17
19.11	18.3779	17.6215	0.219994	0.116409	0.191953	E9PXF8	Sbf2	Myotubularin-related protein 13
19.053	18.6016	18.2575	0.243768	0.144837	0.637524	Q6ZPE2;E9PXF8	Sbf1;Sbf2	Myotubularin-related protein 13
18.6503	16.879	15.8242	0.124303	0.201786	0.28979	E9PYH6	Setd1a	Histone-lysine N-methyltransferase SETD1A
19.7617	19.2172	18.4672	0.18452	0.109547	0.445205	E9PYK3	Parp4	Protein mono-ADP-ribosyltransferase PARP4
16.5396	18.0231	18.5641	0.39716	0.153583	0.103247	E9PZ19	Igsf9b	Protein turtle homolog B
19.1495	18.1461	17.2566	0.248137	0.268287	0.58897	E9PZJ8	Ascc3	Activating signal cointegrator 1 complex subunit 3
19.9459	19.2015	18.4919	0.0851185	0.137663	0.374293	E9PZM4	Chd2	Chromodomain-helicase-DNA-binding protein 2
19.6674	19.167	19.0458	0.173007	0.139321	0.477056	P40201;E9PZM4	Chd1;Chd2	Chromodomain-helicase-DNA-binding protein 2
17.1239	16.1686	18.3785	0.167426	NaN	NaN	E9Q309	Cep350	Centrosome-associated protein 350
17.9973	17.5193	16.3841	0.0949237	0.13026	0.388362	E9Q394	Akap13	A-kinase anchor protein 13
19.3323	19.3857	18.7797	0.1113	0.151649	0.31064	E9Q3C1	C2cd2	C2 domain-containing protein 2
20.6885	21.0526	20.4945	0.0611179	0.0446075	0.254662	E9Q3L2	Pi4ka	Phosphatidylinositol 4-kinase alpha
19.1615	19.4106	18.8917	0.13044	0.0985447	0.451045	E9Q401	Ryr2	Ryanodine receptor 2
18.7882	18.7301	18.5696	0.0747972	0.194562	0.351965	E9Q414	Apob	Apolipoprotein B-100
16.7253	16.5183	18.2276	0.110685	0.74704	NaN	E9Q4F7	Ankrd11	Ankyrin repeat domain-containing protein 11
19.3704	17.9551	17.0384	0.160371	0.305363	NaN	E9Q4N7	Arid1b	AT-rich interactive domain-containing protein 1B
17.8129	17.9457	17.4925	0.120677	0.208639	0.167651	E9Q4S1	Pde8b	High affinity cAMP-specific and IBMX-insensitive 3',5'-cyclic phosphodiesterase 8B
18.5344	18.2365	17.9583	0.122195	0.273356	0.323539	E9Q4Z2	Acacb	Acetyl-CoA carboxylase 2
18.5887	18.8184	18.3683	0.171448	0.176494	0.12295	E9Q4Z2;Q5SWU9	Acaca;Acacb	Acetyl-CoA carboxylase 2
19.9705	19.8834	19.2109	0.121982	0.0818658	0.232189	E9Q555	Rnf213	E3 ubiquitin-protein ligase RNF213
19.894	20.3179	21.6274	0.248592	1.81964	1.43396	E9Q557	Dsp	Desmoplakin
22.0691	19.5441	17.9755	0.184363	0.502951	0.793005	E9Q5C9	Nolc1	Nucleolar and coiled-body phosphoprotein 1
16.9123	15.5779	15.8635	0.110187	0.188395	NaN	E9Q5F9	Setd2	Histone-lysine N-methyltransferase SETD2
18.6968	18.2195	17.451	0.267616	0.227526	1.04541	E9Q5K9	Ythdc1	YTH domain-containing protein 1
14.9182	16.2281	15.6612	0.426819	NaN	NaN	E9Q612	Ptpro	Receptor-type tyrosine-protein phosphatase O
19.6338	19.5488	19.0864	0.12936	0.0794951	0.202624	E9Q634	Myo1e	Unconventional myosin-Ie
16.0368	16.51	15.7152	0.120723	0.425743	NaN	P46735;E9Q634;P70248	Myo1b;Myo1e;Myo1f	Unconventional myosin-Ie
18.5921	18.4649	18.5268	0.169646	0.0692876	0.138003	E9Q634;P70248	Myo1e;Myo1f	Unconventional myosin-Ie
17.5773	17.0477	16.7755	0.507367	0.130512	0.312054	E9Q6B2	Ccdc85c	Coiled-coil domain-containing protein 85C
17.9447	17.5325	17.6558	0.452711	0.420205	NaN	E9Q6J5	Bod1l	Biorientation of chromosomes in cell division protein 1-like 1
19.7001	20.2764	19.8364	0.252439	0.0382566	0.294801	E9Q6P5	Ttc7b	Tetratricopeptide repeat protein 7B
19.3933	18.8739	18.2371	0.14463	0.101706	0.101061	E9Q735	Ube4a	Ubiquitin conjugation factor E4 A
17.9425	17.3822	16.4871	0.225355	0.084589	0.253279	E9Q7D5	Arhgef5	Rho guanine nucleotide exchange factor 5
18.7591	17.0349	14.8762	0.0894051	0.192379	NaN	E9Q7E2	Arid2	AT-rich interactive domain-containing protein 2
21.9298	20.0642	18.4935	0.128068	0.474737	0.290243	E9Q7G0	Numa1	Nuclear mitotic apparatus protein 1
18.6665	16.8642	16.6367	0.291175	0.184489	0.797229	E9Q7T7	Chadl	Chondroadherin-like protein
18.3948	18.5943	18.7667	0.129329	0.175174	0.263934	E9Q7X6	Heg1	Protein HEG homolog 1
19.0802	18.334	18.9522	0.192025	0.203038	0.133531	E9Q7X7	Nrxn2	Neurexin-2
18.8268	18.0829	18.3655	NaN	0.752025	0.608131	Q6P9K9;E9Q7X7	Nrxn2;Nrxn3	Neurexin-2
18.2826	17.7442	18.1083	0.189826	0.132895	0.334126	P0DI97;Q9CS84;E9Q7X7	Nrxn1;Nrxn2	Neurexin-2
21.1014	20.7704	20.0557	0.054593	0.108384	0.224402	E9Q8I9	Fry	Protein furry homolog
18.0827	16.8764	18.1578	NaN	0.62622	1.31744	E9Q942	Smim13	Small integral membrane protein 13
17.3837	16.9466	15.7438	0.13833	0.0847851	0.387943	E9QAM5	Helz2	Helicase with zinc finger domain 2
19.017	18.0964	17.049	0.266556	0.33365	0.3582	E9QAT4	Sec16a	Protein transport protein Sec16A
22.5905	21.5299	19.4256	0.902587	0.331906	0.598486	F2YMG0	Prss56	Serine protease 56
20.2937	21.0457	21.0122	0.317375	0.139416	0.333985	F6SEU4	Syngap1	Ras/Rap GTPase-activating protein SynGAP
20.2707	20.9124	19.7614	0.101811	0.173707	0.355839	Q3UHC7;Q8C2K5;F6SEU4	Dab2ip;Syngap1	Ras/Rap GTPase-activating protein SynGAP
22.5811	20.4716	19.2164	0.0721062	0.404924	0.717745	F6ZDS4	Tpr	Nucleoprotein TPR
17.3674	18.5539	18.2102	0.448989	0.376931	0.605734	F7BWT7	Tspan15	Tetraspanin-15
21.0886	20.7753	20.2261	0.0130558	0.0428503	0.248048	F8VPU2	Farp1	FERM, ARHGEF and pleckstrin domain-containing protein 1
17.7616	17.4736	17.2848	0.148104	0.315585	0.731884	Q91VS8;F8VPU2	Farp1;Farp2	FERM, ARHGEF and pleckstrin domain-containing protein 1
17.7649	17.297	17.4621	0.167112	0.307886	0.499209	F8VPZ5	Ercc6	DNA excision repair protein ERCC-6
18.2308	18.5203	18.1204	0.21853	0.0516104	0.139674	F8VQB6	Myo10	Unconventional myosin-X
22.8848	22.9599	22.8585	0.049413	0.318897	0.412667	G3UZ78	Adgb	Androglobin
17.4467	16.4732	16.935	0.397418	0.205677	0.190376	G3X982	Aox3	Aldehyde oxidase 3
16.3999	16.2453	16.9532	0.37172	0.552153	0.286123	G3X982;O54754	Aox1;Aox3	Aldehyde oxidase 3
20.5672	20.9736	19.7907	0.218707	0.566538	0.331928	G3X982;Q3TYQ9;Q00519	Aox3;Xdh	Aldehyde oxidase 3
15.9705	17.3852	16.7319	NaN	0.027881	0.312347	G3X9C2	Nccrp1	F-box only protein 50
18.3027	17.4975	16.8379	0.0911548	0.522323	NaN	G3X9J0	Sipa1l3	Signal-induced proliferation-associated 1-like protein 3
16.5837	18.3826	15.1165	NaN	NaN	NaN	Q8C0T5;G3X9J0;Q80TE4	Sipa1l1;Sipa1l2;Sipa1l3	Signal-induced proliferation-associated 1-like protein 3
18.5131	18.607	17.6736	0.101029	0.211441	0.182746	G3X9K3	Arfgef1	Brefeldin A-inhibited guanine nucleotide-exchange protein 1
17.9226	16.9058	18.0303	0.193784	0.146071	0.388745	G3XA57	Rab11fip2	Rab11 family-interacting protein 2
19.4299	18.8375	18.3191	0.221994	0.292404	0.277043	G3XA57;Q9D620	Rab11fip1;Rab11fip2	Rab11 family-interacting protein 2
18.4774	18.0968	18.0526	0.204186	0.0985941	0.0943073	G3XA59	Lrrc32	Transforming growth factor beta activator LRRC32
22.4529	23.1709	23.7222	0.23731	0.117723	0.159346	G5E829	Atp2b1	Plasma membrane calcium-transporting ATPase 1
20.8034	21.2064	21.5829	0.157039	0.144299	0.157404	Q6Q477;G5E829	Atp2b1;Atp2b4	Plasma membrane calcium-transporting ATPase 1
22.4231	23.1142	23.4102	0.201809	0.0527202	0.0910529	Q6Q477;G5E829;Q9R0K7	Atp2b1;Atp2b2;Atp2b4	Plasma membrane calcium-transporting ATPase 1
21.1472	22.002	22.6804	0.242432	0.113796	0.0750579	G5E829;Q9R0K7	Atp2b1;Atp2b2	Plasma membrane calcium-transporting ATPase 1
19.647	19.5768	19.3285	0.1966	0.265173	0.143313	G5E861	Sclt1	Sodium channel and clathrin linker 1
20.1763	19.0793	18.1409	0.104376	0.0588184	0.373176	G5E870	Trip12	E3 ubiquitin-protein ligase TRIP12
20.0424	20.4324	21.2648	0.0596565	0.150252	0.0860164	G5E897	Poglut3	Protein O-glucosyltransferase 3
15.9299	15.7094	14.032	0.357065	0.685185	1.02306	G5E8B9	Zbtb11	Zinc finger and BTB domain-containing protein 11
19.7245	20.218	20.4748	0.233249	0.0852111	0.192205	G5E8K5	Ank3	Ankyrin-3
18.3585	20.645	19.2694	0.579132	0.284269	0.278566	G5E8K5;Q02357	Ank1;Ank3	Ankyrin-3
18.6075	20.3777	19.3443	0.221082	0.268566	0.199652	Q8C8R3;G5E8K5;Q02357	Ank1;Ank2;Ank3	Ankyrin-3
20.3483	21.0093	21.304	0.20639	0.269619	0.261984	Q8C8R3;G5E8K5	Ank2;Ank3	Ankyrin-3
15.542	15.4734	14.7604	0.544454	0.284213	0.183331	G5E8P0	Tubgcp6	Gamma-tubulin complex component 6
20.9571	21.716	22.1344	0.175269	0.177543	0.16343	G5E8Q8	Adgrf5	Adhesion G protein-coupled receptor F5
20.0289	21.4676	19.8693	1.64849	1.80559	0.764583	J3S6Y1	Tspear	Thrombospondin-type laminin G domain and EAR repeat-containing protein
17.7569	18.578	19.0885	0.0823865	0.242814	0.138215	O08528	Hk2	Hexokinase-2
23.0028	23.9392	24.3031	0.18584	0.224443	0.12537	O08528;P17710	Hk1;Hk2	Hexokinase-2
22.3423	23.0999	22.7663	0.397309	0.352949	0.405321	O08528;Q3TRM8;P17710	Hk1;Hk2;Hk3	Hexokinase-2
22.7171	23.6202	24.1093	0.226742	0.385718	0.0416743	Q91W97;O08528;P17710	Hk1;Hk2;Hkdc1	Hexokinase-2
17.6355	18.2587	18.956	0.113431	0.439086	0.653674	O08528;Q3TRM8	Hk2;Hk3	Hexokinase-2
16.9601	17.705	18.3787	0.228096	0.378384	0.424501	Q91W97;O08528	Hk2;Hkdc1	Hexokinase-2
22.7765	22.4387	21.4316	0.056154	0.171731	0.067501	O08529	Capn2	Calpain-2 catalytic subunit
21.2902	21.8921	21.9826	0.24791	0.337385	0.159106	O08530	S1pr1	Sphingosine 1-phosphate receptor 1
21.1264	21.6051	22.3623	0.078445	0.153129	0.0836109	O08532	Cacna2d1	Voltage-dependent calcium channel subunit alpha-2/delta-1
18.6592	19.2983	20.1115	0.43676	0.451449	0.553343	O08532;Q6PHS9	Cacna2d1;Cacna2d2	Voltage-dependent calcium channel subunit alpha-2/delta-1
16.061	15.8327	16.7594	0.606844	0.198529	0.313932	O08538	Angpt1	Angiopoietin-1
20.5637	20.9438	21.9383	0.128257	0.171184	0.353539	O08539	Bin1	Myc box-dependent-interacting protein 1
22.578	22.0608	21.8421	0.19109	0.126679	0.114648	O08547	Sec22b	Vesicle-trafficking protein SEC22b
25.2512	25.491	25.7416	0.0737676	0.241308	0.405696	O08553	Dpysl2	Dihydropyrimidinase-related protein 2
24.3916	24.8839	25.7394	0.307575	0.358529	0.390794	P97427;O08553	Crmp1;Dpysl2	Dihydropyrimidinase-related protein 2
20.7426	20.6829	21.396	0.0770366	0.233112	0.424148	Q62188;P97427;O08553	Crmp1;Dpysl2;Dpysl3	Dihydropyrimidinase-related protein 2
22.7543	22.3275	22.9387	0.234931	0.780175	0.307747	Q62188;O08553	Dpysl2;Dpysl3	Dihydropyrimidinase-related protein 2
21.0431	20.5403	19.0723	0.201224	0.22459	0.166932	O08573	Lgals9	Galectin-9
18.0075	18.3909	18.1792	0.242384	0.172044	0.385427	O08576	Rundc3a	RUN domain-containing protein 3A
21.1694	19.1103	18.8959	0.290707	0.138619	0.222494	O08579	Emd	Emerin
18.0066	16.3864	16.1285	0.202205	0.345912	NaN	O08580	Esrra	Steroid hormone receptor ERR1
17.4714	18.2324	18.3811	0.876508	0.366058	0.819732	O08581	Kcnk1	Potassium channel subfamily K member 1
19.8176	19.6022	18.2715	0.207822	0.310508	0.127982	O08582	Gtpbp1	GTP-binding protein 1
20.6486	19.096	18.3595	0.507438	0.427281	0.197722	O08583	Alyref	THO complex subunit 4
22.5072	20.8646	19.3832	0.136773	0.299598	0.217415	Q9JJW6;O08583	Alyref;Alyref2	THO complex subunit 4
20.5757	21.3824	23.0636	0.254669	0.522202	0.916365	O08585	Clta	Clathrin light chain A
18.2705	18.3466	17.6619	0.165641	0.355874	0.31939	O08586	Pten	Phosphatidylinositol 3,4,5-trisphosphate 3-phosphatase and dual-specificity protein phosphatase PTEN
23.6256	25.0146	25.5189	0.284951	0.0824679	0.210922	O08599	Stxbp1	Syntaxin-binding protein 1
19.1558	20.6804	21.5404	0.451938	0.193151	0.504533	O08599;Q64324	Stxbp1;Stxbp2	Syntaxin-binding protein 1
19.6858	20.3532	20.9351	0.152097	0.315453	0.0759371	O08600	Endog	Endonuclease G, mitochondrial
18.9023	19.3214	20.828	0.143567	0.177102	0.206168	O08601	Mttp	Microsomal triglyceride transfer protein large subunit
26.9448	24.7272	24.3011	0.518035	0.186828	0.438324	O08638	Myh11	Myosin-11
26.8737	25.474	25.1753	0.285013	0.322921	0.373029	O08638;Q61879	Myh10;Myh11	Myosin-11
24.9404	23.5853	22.5169	0.388186	0.332954	0.39835	O08638;Q6URW6;Q61879	Myh10;Myh11;Myh14	Myosin-11
24.4094	23.4161	23.5161	0.302207	0.112769	0.200292	O08638;Q6URW6;Q61879;Q8VDD5	Myh10;Myh11;Myh14;Myh9	Myosin-11
22.2816	21.5159	21.3995	0.341763	0.527663	0.44972	O08638;Q61879;Q8VDD5	Myh10;Myh11;Myh9	Myosin-11
24.1083	21.9114	21.2319	0.872146	0.290758	0.377001	O08638;Q6URW6	Myh11;Myh14	Myosin-11
21.9433	21.2526	21.8739	0.307506	0.376837	0.325009	O08638;Q6URW6;Q8VDD5	Myh11;Myh14;Myh9	Myosin-11
25.1358	24.4951	24.1483	0.265275	0.112913	0.303797	O08638;Q8VDD5	Myh11;Myh9	Myosin-11
17.7669	18.3129	17.6416	0.845985	NaN	NaN	O08640	Krtap14	Keratin-associated protein 14
17.9527	17.7679	17.2431	0.185307	0.261518	0.166177	O08648	Map3k4	Mitogen-activated protein kinase kinase kinase 4
19.1494	19.0279	17.5603	0.0836989	0.612098	0.0404546	O08663	Metap2	Methionine aminopeptidase 2
19.1987	17.8185	16.1224	0.169609	0.171385	NaN	O08664	Bcl7c	B-cell CLL/lymphoma 7 protein family member C
20.3317	18.3341	16.7399	0.139339	0.37273	0.466224	Q9CXE2;O08664;Q921K9	Bcl7a;Bcl7b;Bcl7c	B-cell CLL/lymphoma 7 protein family member C
17.7769	18.1019	18.269	0.588243	0.25476	0.496726	O08665	Sema3a	Semaphorin-3A
18.7256	18.4942	19.6436	0.159642	0.149204	0.231977	O08677	Kng1	Kininogen-1
19.1888	20.2928	20.8346	0.136112	0.202293	0.153895	O08688	Capn5	Calpain-5
17.767	19.5693	19.1433	0.411526	0.473202	0.588696	O08692	Ngp	Neutrophilic granule protein
22.6593	23.4234	22.9628	0.0941822	0.34405	0.41463	O08709	Prdx6	Peroxiredoxin-6
15.6894	15.3048	15.1154	0.213836	0.161249	0.218795	O08715	Akap1	A-kinase anchor protein 1, mitochondrial
19.7351	21.1097	20.9269	0.655864	0.467258	0.406264	O08734	Bak1	Bcl-2 homologous antagonist/killer
18.5767	18.2646	16.8708	0.047459	0.177341	0.368001	O08738	Casp6	Caspase-6
19.2264	19.1937	18.4848	0.133965	0.0733929	0.258722	O08739	Ampd3	AMP deaminase 3
18.3256	18.1606	17.862	0.562171	0.209471	0.305758	O08742	Gp5	Platelet glycoprotein V
19.0631	17.5091	17.1177	0.456626	0.12183	0.430715	O08746	Matn2	Matrilin-2
16.3163	15.581	16.1811	0.949794	0.107039	0.132691	O08747	Unc5c	Netrin receptor UNC5C
23.9485	24.8582	25.8388	0.163041	0.209675	0.273494	O08749	Dld	Dihydrolipoyl dehydrogenase, mitochondrial
23.0443	23.9224	24.8108	0.256223	0.205917	0.244043	O08756	Hsd17b10	3-hydroxyacyl-CoA dehydrogenase type-2
18.7565	18.7266	17.8862	0.0915282	0.138044	0.0661253	O08759	Ube3a	Ubiquitin-protein ligase E3A
20.3265	18.3898	17.7391	0.0341188	0.353493	0.777816	O08784	Tcof1	Treacle protein
21.123	20.8305	20.6319	0.125869	0.21448	0.227743	O08788	Dctn1	Dynactin subunit 1
22.7496	23.3352	24.9198	0.136207	0.206072	0.330883	O08795	Prkcsh	Glucosidase 2 subunit beta
16.8437	17.0809	16.0815	0.498182	0.171364	NaN	O08800	Serpinb8	Serpin B8
21.8553	22.3577	23.3595	0.184605	0.0797831	0.199879	O08807	Prdx4	Peroxiredoxin-4
24.0522	24.5363	23.8426	0.382226	0.399557	0.21842	O08807;P35700	Prdx1;Prdx4	Peroxiredoxin-4
19.4801	19.1459	18.2716	0.178441	0.18632	0.140376	O08808	Diaph1	Protein diaphanous homolog 1
21.9916	21.554	21.4432	0.147077	0.213324	0.452576	O08810	Eftud2	116 kDa U5 small nuclear ribonucleoprotein component
23.307	22.8828	22.4592	0.109241	0.138306	0.0948659	P58252;O08810	Eef2;Eftud2	116 kDa U5 small nuclear ribonucleoprotein component
15.5791	16.2953	16.8662	0.217941	0.267036	0.600448	O08832	Galnt4	Polypeptide N-acetylgalactosaminyltransferase 4
16.3593	16.9071	16.6689	0.472374	0.123958	0.184696	O08832;Q6PB93	Galnt2;Galnt4	Polypeptide N-acetylgalactosaminyltransferase 4
18.3488	18.6121	19.483	0.0600495	0.0442706	0.447848	Q8BGT9;O08832	Galnt12;Galnt4	Polypeptide N-acetylgalactosaminyltransferase 4
17.4792	16.7932	16.3812	0.284024	0.78329	0.249783	O08842	Gfra2	GDNF family receptor alpha-2
18.9818	18.7599	18.7125	0.198917	0.181377	0.239734	O08848	RO60	60 kDa SS-A/Ro ribonucleoprotein
15.3162	14.5616	15.2032	0.736861	0.412112	1.44262	O08852	Pkd1	Polycystin-1
16.8557	15.1571	16.6914	0.31885	0.261491	0.533503	O08908	Pik3r2	Phosphatidylinositol 3-kinase regulatory subunit beta
17.9958	17.7614	16.8573	0.501235	0.404722	0.53977	P26450;O08908	Pik3r1;Pik3r2	Phosphatidylinositol 3-kinase regulatory subunit beta
20.9342	21.0707	20.7553	0.229154	0.184991	0.239257	P47811;Q61831;Q91Y86;Q9WUI1;Q9WTU6;Q9Z1B7;O08911	Mapk10;Mapk11;Mapk12;Mapk14;Mapk8;Mapk9	Mitogen-activated protein kinase 12
18.4731	19.0809	19.2406	0.192834	0.115817	0.340561	O08912	Galnt1	Polypeptide N-acetylgalactosaminyltransferase 1
18.862	20.377	20.0788	0.268879	0.217657	0.463901	O08914	Faah	Fatty-acid amide hydrolase 1
20.3155	19.5438	19.2194	0.0950565	0.202455	0.545626	O08915	Aip	AH receptor-interacting protein
21.0549	21.5592	21.9982	0.0737062	0.113712	0.0834288	O08917	Flot1	Flotillin-1
19.5621	19.1125	18.8671	0.208806	0.113052	0.149768	O08919	Numbl	Numb-like protein
19.9035	19.2098	18.0532	0.189423	0.153142	0.185296	O08919;Q9QZS3	Numb;Numbl	Numb-like protein
19.657	18.5025	18.1504	0.145075	0.123198	0.29571	O08967	Cyth3	Cytohesin-3
18.2032	17.5988	17.5471	0.318079	0.748218	0.396736	P63034;Q80YW0;Q9QX11;O08967	Cyth1;Cyth2;Cyth3;Cyth4	Cytohesin-3
21.8098	21.3456	20.923	0.484633	0.209199	0.308478	P63034;Q9QX11;O08967	Cyth1;Cyth2;Cyth3	Cytohesin-3
18.4282	18.9586	19.3006	0.232908	0.0535396	0.150181	O08989	Mras	Ras-related protein M-Ras
19.8087	19.2321	18.6832	0.283248	0.170308	0.292654	O08992	Sdcbp	Syntenin-1
19.5157	19.3041	18.8305	0.210743	0.618172	0.477731	O08997	Atox1	Copper transport protein ATOX1
18.5692	19.4082	19.6261	0.307848	0.111646	0.17963	O09005	Degs1	Sphingolipid delta(4)-desaturase DES1
18.3353	17.9641	17.6913	0.354289	0.401508	0.191725	O09012	Pex5	Peroxisomal targeting signal 1 receptor
17.2117	17.996	18.7077	0.246375	0.374421	0.30522	O09030	Il13ra1	Interleukin-13 receptor subunit alpha-1
19.3487	19.3907	20.4221	0.15873	0.21114	0.140312	O09044	Snap23	Synaptosomal-associated protein 23
18.9521	20.3006	21.4991	0.295611	0.1432	0.146619	P60879;O09044	Snap23;Snap25	Synaptosomal-associated protein 23
21.7374	22.074	21.4753	0.0860903	0.0745112	0.343202	O09061	Psmb1	Proteasome subunit beta type-1
22.8046	21.8819	20.5843	0.142362	0.0746475	0.287308	O09106	Hdac1	Histone deacetylase 1
18.6258	18.1258	16.9249	0.17712	0.417391	0.387701	O09106;P70288;O88895	Hdac1;Hdac2;Hdac3	Histone deacetylase 1
22.012	20.9418	19.6476	0.179409	0.119438	0.235418	O09106;P70288	Hdac1;Hdac2	Histone deacetylase 1
18.8549	17.8293	18.9613	1.75597	1.41664	0.820509	O09108	Lhb	Lutropin subunit beta
18.0186	17.9863	16.9591	0.103979	0.779118	0.540891	P70236;O09110;P47809	Map2k3;Map2k4;Map2k6	Dual specificity mitogen-activated protein kinase kinase 3
17.3477	17.2224	16.9004	0.210983	0.522304	0.224886	P70236;O09110	Map2k3;Map2k6	Dual specificity mitogen-activated protein kinase kinase 3
22.6225	23.9539	24.6973	0.208017	0.178177	0.355253	O09111	Ndufb11	NADH dehydrogenase [ubiquinone] 1 beta subcomplex subunit 11, mitochondrial
23.2919	23.5581	25.3772	0.290022	0.507213	0.255398	O09114	Ptgds	Prostaglandin-H2 D-isomerase
22.7294	23.3388	23.9373	0.118022	0.275192	0.460912	O09117	Sypl1	Synaptophysin-like protein 1
17.9153	17.4265	17.5529	0.434249	0.673501	0.477331	O09118	Ntn1	Netrin-1
17.3274	17.1436	17.2931	0.281607	0.38586	0.48232	O09118;Q9R1A3	Ntn1;Ntn3	Netrin-1
14.6185	15.1769	15.4264	NaN	NaN	0.0121208	O09126	Sema4d	Semaphorin-4D
20.1388	21.2168	20.8398	0.205981	0.434429	0.331535	O09131	Gsto1	Glutathione S-transferase omega-1
19.3423	19.6445	20.552	0.375959	0.360659	0.26062	O09159	Man2b1	Lysosomal alpha-mannosidase
19.4706	20.9881	20.4168	0.283777	0.06203	0.161139	O09161	Casq2	Calsequestrin-2
18.4539	19.389	20.0744	0.266603	0.192638	0.286841	O09164	Sod3	Extracellular superoxide dismutase [Cu-Zn]
21.9594	22.3169	22.5507	0.0787723	0.0643146	0.371631	O09167	Rpl21	60S ribosomal protein L21
20.0691	22.0721	19.4232	0.209885	0.600493	0.166354	O09172	Gclm	Glutamate--cysteine ligase regulatory subunit
19.6384	20.2813	21.4349	0.165069	0.338806	0.109709	O09174	Amacr	Alpha-methylacyl-CoA racemase
17.5465	17.4917	16.8986	0.158892	0.381172	0.391014	O35066;Q61771	Kif3b;Kif3c	Kinesin-like protein KIF3C
17.9829	16.8319	16.9034	0.225399	0.377881	1.02516	O35071	Kif1c	Kinesin-like protein KIF1C
19.6224	19.4734	19.1309	0.226329	0.158536	0.310524	O35071;Q60575;P33173	Kif1a;Kif1b;Kif1c	Kinesin-like protein KIF1C
18.2833	17.4376	15.7799	0.120742	NaN	NaN	O35071;Q60575	Kif1b;Kif1c	Kinesin-like protein KIF1C
23.1496	22.5206	23.0666	0.368793	0.0875888	0.0466288	O35074	Ptgis	Prostacyclin synthase
18.8809	19.0839	18.5921	0.230915	0.179021	0.223371	O35075	Vps26c	Vacuolar protein sorting-associated protein 26C
17.6016	18.813	19.5979	1.03712	0.750488	0.683447	O35082	Kl	Klotho
21.6319	22.4991	22.4143	0.0912291	0.393781	0.160348	O35083	Agpat1	1-acyl-sn-glycerol-3-phosphate acyltransferase alpha
16.3781	18.3702	18.429	NaN	0.30514	0.416212	O35089	Cnih2	Protein cornichon homolog 2
20.9207	21.0219	21.2108	0.229194	0.173702	0.316768	O35098	Dpysl4	Dihydropyrimidinase-related protein 4
17.3193	17.8519	18.4934	0.238985	0.165881	0.710929	O35098;P97427	Crmp1;Dpysl4	Dihydropyrimidinase-related protein 4
17.6317	17.5552	17.1655	0.0676435	0.0912492	0.45973	O35099	Map3k5	Mitogen-activated protein kinase kinase kinase 5
21.1889	21.816	22.384	0.20414	0.100127	0.122389	O35114	Scarb2	Lysosome membrane protein 2
23.3775	24.4953	25.4889	0.204655	0.273126	0.20841	O35129	Phb2	Prohibitin-2
18.5709	18.7903	17.9087	0.139667	0.910999	0.433041	O35130	Emg1	Ribosomal RNA small subunit methyltransferase NEP1
19.2285	20.8839	21.5445	0.474502	0.135707	0.222489	O35136	Ncam2	Neural cell adhesion molecule 2
20.7602	21.1568	22.8707	0.500122	0.354626	0.431172	O35143	ATP5IF1	ATPase inhibitor, mitochondrial
19.4965	18.1873	16.8261	0.0995722	0.248186	0.570412	O35144	Terf2	Telomeric repeat-binding factor 2
17.0499	16.757	16.8823	0.342752	0.749363	0.216957	O35153	Bet1l	BET1-like protein
18.1321	17.5295	18.9506	0.772676	0.999379	0.671702	O35161	Celsr1	Cadherin EGF LAG seven-pass G-type receptor 1
14.8705	15.0964	17.1244	NaN	NaN	0.465335	O35161;Q9R0M0	Celsr1;Celsr2	Cadherin EGF LAG seven-pass G-type receptor 1
19.9444	19.0974	18.2405	0.11333	0.125695	0.152923	O35166	Gosr2	Golgi SNAP receptor complex member 2
18.5551	18.3631	19.2854	0.227454	0.118046	0.317554	O35188	Cx3cl1	Fractalkine
22.87	20.7478	21.602	0.145764	0.403125	1.14351	O35206	Col15a1	Collagen alpha-1(XV) chain
19.8392	20.6001	19.7996	0.388034	0.338917	0.226061	O35215	Ddt	D-dopachrome decarboxylase
19.6654	20.7781	20.1735	0.446729	0.795981	0.918463	O35216	Cenpa	Histone H3-like centromeric protein A
19.6279	18.4338	17.1535	0.0685211	0.131127	0.28127	O35218	Cpsf2	Cleavage and polyadenylation specificity factor subunit 2
15.6589	17.5977	17.4447	NaN	0.162169	NaN	O35219	Kcnh2	Potassium voltage-gated channel subfamily H member 2
20.743	20.7168	20.4969	0.102874	0.17793	0.0837424	O35226	Psmd4	26S proteasome non-ATPase regulatory subunit 4
18.1178	18.2646	18.1197	0.119905	0.0769093	0.161954	O35231	Kifc3	Kinesin-like protein KIFC3
19.9508	20.0291	19.5944	0.142844	0.0530289	0.134539	O35239	Ptpn9	Tyrosine-protein phosphatase non-receptor type 9
19.0641	19.5286	19.8908	0.184753	0.142971	0.252888	O35245	Pkd2	Polycystin-2
20.3804	20.218	19.6253	0.0537851	0.120183	0.233565	O35250	Exoc7	Exocyst complex component 7
22.2905	21.3725	19.6519	0.0321184	0.0204928	0.340044	O35286	Dhx15	Pre-mRNA-splicing factor ATP-dependent RNA helicase DHX15
22.8554	21.5497	20.9151	0.229657	0.20752	0.315048	O35295	Purb	Transcriptional activator protein Pur-beta
21.9405	20.4065	20.1457	0.218241	0.0479009	0.255275	Q8R4E6;O35295;P42669	Pura;Purb;Purg	Transcriptional activator protein Pur-beta
18.8955	19.4479	20.265	1.30458	0.710108	0.616609	O35308	Slc16a8	Monocarboxylate transporter 3
18.1675	17.8365	16.7095	0.134547	0.214765	0.303383	O35309	Nmi	N-myc-interactor
19.646	20.497	20.3962	0.310727	0.0616965	0.117933	O35316	Slc6a6	Sodium- and chloride-dependent taurine transporter
22.4413	23.0674	22.9188	0.223904	0.284482	0.667621	Q8VBW1;Q61327;O55192;P31651;P31650;O35316;P31649	Slc6a11;Slc6a12;Slc6a13;Slc6a3;Slc6a6;Slc6a8	Sodium- and chloride-dependent taurine transporter
19.9439	18.7585	17.5171	0.256578	0.229285	0.402262	O35326	Srsf5	Serine/arginine-rich splicing factor 5
24.3312	23.3872	22.4065	0.25198	0.325927	0.406634	Q3TWW8;Q8VE97;O35326	Srsf4;Srsf5;Srsf6	Serine/arginine-rich splicing factor 5
19.8137	19.2424	18.223	0.0942496	0.191018	0.19367	O35343	Kpna4	Importin subunit alpha-3
20.8461	20.6136	19.2196	0.0252102	0.541778	0.19728	O35344;O35343	Kpna3;Kpna4	Importin subunit alpha-3
20.1077	19.9934	19.46	0.292511	0.228596	0.168821	O35344	Kpna3	Importin subunit alpha-4
20.5102	19.6993	18.7369	0.201238	0.24095	0.231805	O35345	Kpna6	Importin subunit alpha-7
21.3067	20.4824	19.3296	0.202334	0.167914	0.166827	Q60960;O35345	Kpna1;Kpna6	Importin subunit alpha-7
20.5018	21.0156	19.2785	0.0865494	0.160126	0.0998631	O35350	Capn1	Calpain-1 catalytic subunit
19.2034	18.8611	19.3935	0.154686	0.163145	0.0392683	O35375	Nrp2	Neuropilin-2
18.6073	19.2407	20.1135	0.750075	0.549626	0.467821	O35379	Abcc1	Multidrug resistance-associated protein 1
23.0878	22.622	21.8744	0.288527	0.648691	0.254414	O35381	Anp32a	Acidic leucine-rich nuclear phosphoprotein 32 family member A
22.2819	21.445	20.6099	0.41262	0.674914	0.371422	O35381;Q9EST5;Q64G17	Anp32a;Anp32b	Acidic leucine-rich nuclear phosphoprotein 32 family member A
21.5403	21.5472	20.5652	0.0373216	0.119078	0.157372	O35382	Exoc4	Exocyst complex component 4
17.5912	18.3416	18.623	0.483037	0.306208	0.145041	O35386	Phyh	Phytanoyl-CoA dioxygenase, peroxisomal
18.6326	19.1099	20.2467	0.213434	0.195583	0.316594	O35387	Hax1	HCLS1-associated protein X-1
17.5043	17.4494	18.7474	0.0851166	0.447006	0.229607	O35393	Efnb3	Ephrin-B3
22.3236	22.5367	22.518	0.190871	0.0964719	0.103813	O35405	Pld3	5'-3' exonuclease PLD3
17.7969	19.0214	19.6241	0.269508	0.217756	0.258765	O35409	Folh1	Glutamate carboxypeptidase 2
20.8279	21.1988	21.6775	0.260003	0.358123	0.251366	Q9CZR2;O35409	Folh1;Naalad2	Glutamate carboxypeptidase 2
18.7491	19.6349	19.6118	0.260062	0.25102	0.37221	O35425	Bok	Bcl-2-related ovarian killer protein
20.4036	21.5109	22.5533	0.206325	0.284434	0.212242	O35435	Dhodh	Dihydroorotate dehydrogenase (quinone), mitochondrial
18.1881	18.5079	19.2186	0.285374	0.24381	0.296104	O35448	Ppt2	Lysosomal thioesterase PPT2
18.6475	19.295	19.9171	0.148726	0.224906	0.346896	O35449	Prrt1	Proline-rich transmembrane protein 1
17.138	19.457	20.9465	0.314387	0.815414	0.415067	Q9QYN3;O35453;P15949;P00755	Hpn;Klk11;Klk1b1;Klk1b9	Serine protease hepsin
18.2012	18.5355	18.7742	0.281857	0.202011	0.183183	O35454	Clcn6	Chloride transport protein 6
17.8973	17.8713	16.7399	0.220474	0.178332	0.587752	O35457	Ccrl2	C-C chemokine receptor-like 2
21.1051	21.9601	23.0997	0.188079	0.113378	0.228883	O35459	Ech1	Delta(3,5)-Delta(2,4)-dienoyl-CoA isomerase, mitochondrial
19.8187	18.7704	18.1672	0.227081	0.175235	0.240958	O35465	Fkbp8	Peptidyl-prolyl cis-trans isomerase FKBP8
17.4083	18.4418	18.8971	0.421033	0.121593	0.25332	O35474	Edil3	EGF-like repeat and discoidin I-like domain-containing protein 3
16.9279	17.1617	17.0453	NaN	0.166029	0.52133	O35488	Slc27a2	Very long-chain acyl-CoA synthetase
17.7083	17.6462	17.1306	0.199238	0.346724	0.252051	O35495	Cdk14	Cyclin-dependent kinase 14
18.5446	18.2859	18.9684	0.113296	0.213913	0.527516	O35516	Notch2	Neurogenic locus notch homolog protein 2
14.3561	14.5726	13.4006	0.675253	0.679421	NaN	O35516;Q01705	Notch1;Notch2	Neurogenic locus notch homolog protein 2
18.3857	18.2911	17.3844	0.157897	0.128503	0.299095	O35516;Q01705;Q61982	Notch1;Notch2;Notch3	Neurogenic locus notch homolog protein 2
19.2191	18.7737	17.7049	0.199379	0.430644	0.295294	P28076;O35522	Psmb9	Proteasome subunit beta type-9
19.3605	21.1331	21.6637	0.407818	0.147085	0.277776	O35526	Stx1a	Syntaxin-1A
18.7875	20.5065	21.1163	0.766816	1.44541	1.13009	P61264;O35526	Stx1a;Stx1b	Syntaxin-1A
20.7628	22.3623	23.4296	0.670545	0.414741	0.151116	Q00262;P61264;O35526	Stx1a;Stx1b;Stx2	Syntaxin-1A
14.9202	15.8872	16.19	NaN	0.208941	0.420002	O35544	Slc1a6	Excitatory amino acid transporter 4
22.7741	24.0557	23.2046	0.44025	0.160164	0.512831	P56564;O35544	Slc1a3;Slc1a6	Excitatory amino acid transporter 4
17.6951	17.8024	18.3051	0.123579	0.423943	0.80201	O35551	Rabep1	Rab GTPase-binding effector protein 1
21.9601	22.5685	21.9129	0.089733	0.0941913	0.501728	O35566	Cd151	CD151 antigen
20.7399	21.2905	20.3695	0.149243	0.184081	0.19561	O35593	Psmd14	26S proteasome non-ATPase regulatory subunit 14
15.7996	14.386	14.6491	0.409543	0.184211	NaN	O35594	Ift81	Intraflagellar transport protein 81 homolog
22.0974	22.9137	22.6911	0.169057	0.175413	0.295621	O35598	Adam10	Disintegrin and metalloproteinase domain-containing protein 10
16.6738	17.5628	18.5854	0.576341	0.670236	0.732629	O35600	Abca4	Retinal-specific phospholipid-transporting ATPase ABCA4
17.3826	17.7667	17.783	0.281331	0.278491	0.714565	O35601	Fyb1	FYN-binding protein 1
19.8994	20.5707	21.1327	0.261573	0.168248	0.162689	O35604	Npc1	NPC intracellular cholesterol transporter 1
19.5576	19.8751	19.3991	0.143228	0.101135	0.238426	O35607	Bmpr2	Bone morphogenetic protein receptor type-2
16.2405	15.4813	16.8102	0.244853	0.119599	0.416477	O35608	Angpt2	Angiopoietin-2
20.3132	19.7479	20.0289	0.142683	0.0762887	0.0593279	O35609	Scamp3	Secretory carrier-associated membrane protein 3
16.4159	17.285	18.0599	0.273806	0.289889	0.362235	O35621	Pmm1	Phosphomannomutase 1
19.4249	20.1015	19.3548	0.128796	0.296385	0.306356	Q9Z2M7;O35621	Pmm1;Pmm2	Phosphomannomutase 1
17.1234	17.5202	17.014	0.465728	0.865725	0.774431	O35623	Bet1	BET1 homolog
17.7491	17.6349	17.89	0.245268	0.5275	0.285702	O35632	Hyal2	Hyaluronidase-2
19.7563	21.3148	21.6297	0.391544	0.131091	0.0326117	O35633	Slc32a1	Vesicular inhibitory amino acid transporter
19.8736	18.485	16.846	0.139953	0.126169	0.70767	O35638	Stag2	Cohesin subunit SA-2
19.7282	18.6472	17.5065	0.14823	0.0758165	0.195713	Q9D3E6;O35638	Stag1;Stag2	Cohesin subunit SA-2
25.753	26.1817	25.8892	0.130827	0.067654	0.687032	O35639	Anxa3	Annexin A3
16.803	17.4669	17.7745	0.314094	0.0872224	0.662547	O35640	Anxa8	Annexin A8
21.3124	21.6906	21.455	0.219713	0.101055	0.132622	O35643	Ap1b1	AP-1 complex subunit beta-1
23.5517	23.8142	23.4351	0.0558696	0.0911542	0.13678	Q9DBG3;O35643	Ap1b1;Ap2b1	AP-1 complex subunit beta-1
16.295	17.0351	18.3424	0.416278	0.599152	0.147301	O35646	Capn6	Calpain-6
18.1422	17.6681	17.9204	0.436954	0.114999	0.0863251	O35648	Cetn3	Centrin-3
18.2838	17.2021	16.1727	0.22145	0.392668	0.0583987	O35654	Pold2	DNA polymerase delta subunit 2
18.1138	17.7964	18.0162	0.337279	0.252647	0.4366	O35657	Neu1	Sialidase-1
21.4867	22.1861	24.0087	0.155685	0.215857	0.620998	O35658	C1qbp	Complement component 1 Q subcomponent-binding protein, mitochondrial
16.2935	16.0674	17.8782	0.612649	0.846305	NaN	O35660	Gstm6	Glutathione S-transferase Mu 6
22.6535	22.2381	22.1838	0.144164	0.225631	0.242721	O35660;P10649;P19639;P15626;Q80W21	Gstm1;Gstm2;Gstm6;Gstm7	Glutathione S-transferase Mu 6
18.305	18.495	16.9093	0.656837	0.520356	0.0838112	O35660;P19639;P15626;Q80W21	Gstm2;Gstm6;Gstm7	Glutathione S-transferase Mu 6
18.4389	19.3351	19.393	0.290197	0.146656	0.120418	O35664	Ifnar2	Interferon alpha/beta receptor 2
17.8786	16.7275	15.2196	0.214795	0.252272	1.37288	O35668	Hap1	Huntingtin-associated protein 1
20.3961	21.1765	20.8575	0.326385	0.0857887	0.204014	O35678	Mgll	Monoglyceride lipase
17.0293	18.135	19.1587	0.319886	0.607738	0.246167	O35680	Mrps12	28S ribosomal protein S12, mitochondrial
16.8161	18.1958	18.4715	0.451274	0.167268	0.245427	O35681	Syt3	Synaptotagmin-3
16.3064	18.1131	18.3704	0.71796	0.180784	0.498597	Q9R0N9;O35681;Q9R0N4;Q9R0N8	Syt3;Syt6;Syt9	Synaptotagmin-3
22.4169	22.5618	23.1611	0.188017	0.13007	0.0777642	O35682	Myadm	Myeloid-associated differentiation marker
21.8328	22.4149	22.9041	0.364838	0.616106	0.398243	O35683	Ndufa1	NADH dehydrogenase [ubiquinone] 1 alpha subcomplex subunit 1
17.3684	17.7684	18.4483	0.175925	0.119588	0.124793	O35684	Serpini1	Neuroserpin
20.236	19.8516	20.0037	0.0904786	0.212853	0.295488	O35685	Nudc	Nuclear migration protein nudC
21.25	20.7098	20.4966	0.235641	0.0330381	0.0606737	O35691	Pnn	Pinin
19.5978	20.4726	20.5992	0.150587	0.104812	0.292395	O35704	Sptlc1	Serine palmitoyltransferase 1
18.7581	18.9796	19.1793	0.327549	0.24403	0.647235	O35709	Enc1	Ectoderm-neural cortex protein 1
14.7354	15.37	15.8069	0.544419	0.54124	0.14572	O35710	Noct	Nocturnin
17.3096	16.5376	16.7896	0.3053	0.755267	0.576917	O35711	Ppfibp2	Liprin-beta-2
20.6495	19.8348	18.6741	0.165999	0.0586208	0.215707	O35711;Q8C8U0	Ppfibp1;Ppfibp2	Liprin-beta-2
16.2797	15.9598	15.3174	1.03273	NaN	0.00340277	O35723	Dnajb3	DnaJ homolog subfamily B member 3
18.7057	16.8634	13.8626	0.0614965	0.307427	NaN	O35730	Ring1	E3 ubiquitin-protein ligase RING1
22.4485	20.7785	18.848	0.282624	0.539769	0.340766	O35737	Hnrnph1	Heterogeneous nuclear ribonucleoprotein H
23.1663	21.8091	20.2925	0.364676	0.50021	0.148733	P70333;O35737	Hnrnph1;Hnrnph2	Heterogeneous nuclear ribonucleoprotein H
22.2282	20.8879	19.2329	0.32249	0.187028	0.238822	Q9Z2X1;P70333;O35737	Hnrnpf;Hnrnph1;Hnrnph2	Heterogeneous nuclear ribonucleoprotein H
23.6996	21.9616	20.8924	0.262704	0.46952	0.484313	Q9Z2X1;O35737	Hnrnpf;Hnrnph1	Heterogeneous nuclear ribonucleoprotein H
16.6357	19.0827	17.8763	0.618516	0.436396	0.473106	O35744;Q91Z98	Chil3	Chitinase-like protein 3
20.8606	20.1201	18.7663	0.228054	0.198336	0.189465	O35841	Api5	Apoptosis inhibitor 5
22.1173	22.5848	23.6629	0.319417	0.522797	0.102963	O35855	Bcat2	Branched-chain-amino-acid aminotransferase, mitochondrial
21.1237	22.0849	22.9315	0.222102	0.22655	0.214744	O35857	Timm44	Mitochondrial import inner membrane translocase subunit TIM44
19.1657	19.3988	19.0154	0.0709606	0.182204	0.14782	O35864	Cops5	COP9 signalosome complex subunit 5
21.1498	22.1825	22.0434	0.248444	0.156304	0.174686	O35874	Slc1a4	Neutral amino acid transporter A
22.4908	23.0206	24.9157	0.0376237	0.0598008	0.302903	O35887	Calu	Calumenin
20.5777	20.4063	19.1382	0.144508	0.424338	0.569628	O35892	Sp100	Nuclear autoantigen Sp-100
19.9899	19.7112	18.1446	0.32464	0.476925	0.207178	Q99388;O35892	Csprs;Sp100	Nuclear autoantigen Sp-100
21.0756	19.708	18.8075	0.0985	0.243616	0.406902	O35900	Lsm2	U6 snRNA-associated Sm-like protein LSm2
19.6359	20.5251	21.0333	0.491612	0.389837	0.466945	O35912	Emp3	Epithelial membrane protein 3
16.3592	16.6517	16.0752	0.350935	0.242177	0.211672	O35926	Cdk5r2	Cyclin-dependent kinase 5 activator 2
19.3411	20.0489	20.2064	0.191868	0.071081	0.14495	O35927	Ctnnd2	Catenin delta-2
22.7296	22.6485	23.1629	0.074447	0.283655	0.215484	O35927;Q68FH0	Ctnnd2;Pkp4	Catenin delta-2
18.6705	18.2436	18.5704	0.442121	0.208555	0.4185	O35930	Gp1ba	Platelet glycoprotein Ib alpha chain
15.2167	16.6333	18.5048	NaN	0.353891	1.08303	O35943	Fxn	Frataxin, mitochondrial
19.119	20.3676	18.6428	0.0808272	0.631027	0.138061	O35945	Aldh1a7	Aldehyde dehydrogenase, cytosolic 1
21.5306	22.2316	20.8747	0.149992	0.483854	0.19424	O35945;P24549	Aldh1a1;Aldh1a7	Aldehyde dehydrogenase, cytosolic 1
23.8958	24.9985	25.2882	0.282903	0.247622	0.558806	O35945;Q9CZS1;Q9JHW9;P24549;Q62148;P47738	Aldh1a1;Aldh1a2;Aldh1a3;Aldh1a7;Aldh1b1;Aldh2	Aldehyde dehydrogenase, cytosolic 1
19.9455	19.9879	19.5945	0.154289	0.049959	0.292439	O35954	Pitpnm1	Membrane-associated phosphatidylinositol transfer protein 1
20.3266	19.8266	18.7364	0.129877	0.398812	0.380728	O35955	Psmb10	Proteasome subunit beta type-10
19.0889	18.8733	18.6675	0.301726	0.0624049	0.195227	O35963	Rab33b	Ras-related protein Rab-33B
18.4415	18.6435	18.765	0.241313	0.195587	0.212684	P97950;O35963	Rab33a;Rab33b	Ras-related protein Rab-33B
17.7274	18.0473	17.8158	0.136889	0.349922	0.393717	O35969	Gamt	Guanidinoacetate N-methyltransferase
18.5475	19.5756	20.4405	0.340338	0.207383	0.170641	O35972	Mrpl23	39S ribosomal protein L23, mitochondrial
15.9916	15.8048	16.5928	1.01903	0.658818	0.660879	O35988	Sdc4	Syndecan-4
18.5965	18.1219	17.3771	0.144893	0.123255	0.186599	O54692	Zw10	Centromere/kinetochore protein zw10 homolog
25.1583	23.8236	23.6608	0.186021	0.100897	0.322101	O54724	Cavin1	Caveolae-associated protein 1
23.3895	24.5195	24.8403	0.16077	0.295241	0.276155	O54734	Ddost	Dolichyl-diphosphooligosaccharide--protein glycosyltransferase 48 kDa subunit
17.9877	17.0121	15.2598	0.31646	0.485945	NaN	O54743;Q61080	Foxf2	Forkhead box protein F2
19.1871	19.8613	20.2764	0.160215	0.223192	0.065364	O54750	Cyp2j6	Cytochrome P450 2J6
18.7369	18.7494	19.3299	0.356771	0.190343	0.468758	O54754	Aox1	Aldehyde oxidase 1
20.8574	21.0125	20.2221	0.138079	0.25506	0.204228	O54774	Ap3d1	AP-3 complex subunit delta-1
20.0581	19.3596	19.167	0.323556	0.214736	0.425148	O54781	Srpk2	SRSF protein kinase 2
19.3578	19.4792	18.4795	0.261677	0.208868	0.124946	O54781;O70551	Srpk1;Srpk2	SRSF protein kinase 2
18.991	19.1518	20.158	0.294412	0.276675	0.19195	O54782	Man2b2	Epididymis-specific alpha-mannosidase
20.107	18.6698	17.5493	0.198635	0.400463	0.298806	O54784	Dapk3	Death-associated protein kinase 3
18.2862	17.0905	16.6846	0.268904	0.147917	NaN	Q8VDF3;O54784	Dapk2;Dapk3	Death-associated protein kinase 3
19.5368	17.6684	15.3931	0.122186	0.088923	0.721226	O54790;Q61827;O54791	Maff;Mafg;Mafk	Transcription factor MafG
17.9841	16.6088	16.7684	0.0662356	0.25129	0.207216	O54818	Tpd52l1	Tumor protein D53
17.3531	16.4509	17.9992	0.237212	0.216615	0.204467	O54819	Tfpi	Tissue factor pathway inhibitor
16.8059	16.5548	16.8997	0.219126	0.340864	0.300474	O54824	Il16	Pro-interleukin-16
19.2638	19.0575	18.2563	0.0707951	0.120478	0.293789	O54825	Bysl	Bystin
17.8954	18.6066	18.6638	0.0219615	0.0718708	0.259654	O54827	Atp10a	Probable phospholipid-transporting ATPase VA
15.9016	16.4265	16.0386	0.376335	0.178287	0.22175	O54828	Rgs9	Regulator of G-protein signaling 9
18.1829	19.6516	19.966	0.480125	0.162269	0.228398	O54829	Rgs7	Regulator of G-protein signaling 7
20.2764	20.4752	20.767	0.305524	0.269488	0.183101	O54829;Q9Z2H2	Rgs6;Rgs7	Regulator of G-protein signaling 7
21.1901	21.2988	21.3403	0.134074	0.282711	0.494216	O54833	Csnk2a2	Casein kinase II subunit alpha'
19.0316	17.3628	17.2078	0.203145	0.404598	0.662603	O54834	Arhgap6	Rho GTPase-activating protein 6
21.4659	20.8267	19.9481	0.143636	0.0763108	0.318173	O54865	Gucy1b1	Guanylate cyclase soluble subunit beta-1
18.911	17.7034	16.1893	0.254145	0.351679	0.472597	O54879	Hmgb3	High mobility group protein B3
20.5002	20.8825	21.4559	0.195263	0.243467	0.251712	O54890	Itgb3	Integrin beta-3
21.3109	21.9737	22.4077	0.162913	0.088565	0.148703	O54901	Cd200	OX-2 membrane glycoprotein
17.8488	17.1429	17.4471	0.174347	0.173696	0.173893	O54916	Reps1	RalBP1-associated Eps domain-containing protein 1
17.2243	16.5391	17.3774	0.167593	0.306571	0.570372	O54916;Q80XA6	Reps1;Reps2	RalBP1-associated Eps domain-containing protein 1
17.1369	16.6336	17.9457	0.149164	0.268585	0.609954	O54918	Bcl2l11	Bcl-2-like protein 11
21.7952	20.961	19.2931	0.0591568	0.32833	0.332754	O54931	Akap2	A-kinase anchor protein 2
18.6343	19.3211	18.7736	0.172835	0.113575	0.328368	O54940	Bnip2	BCL2/adenovirus E1B 19 kDa protein-interacting protein 2
20.3733	21.278	20.8575	0.255604	0.125661	0.235034	Q8BHE3;O54940	Atcay;Bnip2	BCL2/adenovirus E1B 19 kDa protein-interacting protein 2
20.3908	18.8108	17.8742	0.0600212	0.293012	0.225126	O54941	Smarce1	SWI/SNF-related matrix-associated actin-dependent regulator of chromatin subfamily E member 1
20.1504	20.5608	20.1508	0.357551	0.287521	0.504723	P46460;O54941	Nsf;Smarce1	SWI/SNF-related matrix-associated actin-dependent regulator of chromatin subfamily E member 1
22.9942	23.5105	23.5623	0.235786	0.117092	0.358314	O54942	Cldn5	Claudin-5
19.8585	19.1773	18.2307	0.201359	0.492204	0.259869	O54946	Dnajb6	DnaJ homolog subfamily B member 6
17.5715	17.0021	16.0172	0.988388	0.485555	0.35273	O54946;Q9QYI5	Dnajb2;Dnajb6	DnaJ homolog subfamily B member 6
21.1232	20.4313	20.0752	0.0766891	0.313438	0.120426	O54946;Q9QYI8	Dnajb6;Dnajb7	DnaJ homolog subfamily B member 6
16.7285	16.4834	16.4515	0.205759	0.414141	NaN	O54949	Nlk	Serine/threonine-protein kinase NLK
22.7788	23.1157	22.5093	0.183649	0.0679681	0.284906	Q00342;P05532;P63085;P26618;O54949;P05622;P35918;Q63844;P35969;P35917	Flt1;Flt4;Kdr;Kit;Mapk1;Mapk3;Nlk;Pdgfra;Pdgfrb	Serine/threonine-protein kinase NLK
18.7983	19.1296	18.1795	0.116141	0.0696621	0.352092	O54950	Prkag1	5'-AMP-activated protein kinase subunit gamma-1
19.6988	19.5135	18.8602	0.157887	0.0444544	0.190116	Q91WG5;O54950	Prkag1;Prkag2	5'-AMP-activated protein kinase subunit gamma-1
20.4475	22.2493	22.4036	0.132485	1.3625	1.26591	O54962	Banf1	Barrier-to-autointegration factor
17.0734	18.5087	18.608	0.791675	0.234758	0.368219	O54965	Rnf13	E3 ubiquitin-protein ligase RNF13
17.4	16.9886	16.2975	0.136168	0.210125	NaN	O54967	Tnk2	Activated CDC42 kinase 1
18.8771	20.4754	20.9927	0.623017	0.145103	0.465968	O54983	Crym	Ketimine reductase mu-crystallin
21.7494	22.1079	21.6843	0.182238	0.110511	0.0676692	O54984	Asna1	ATPase Asna1
19.9134	19.785	19.2798	0.0282668	0.220147	0.164671	O54988	Slk	STE20-like serine/threonine-protein kinase
18.9477	18.7772	18.1875	0.181385	NaN	NaN	O55098;O54988	Slk;Stk10	STE20-like serine/threonine-protein kinase
20.5676	21.3265	21.4724	0.061633	0.0740467	0.175237	O54990	Prom1	Prominin-1
19.9411	21.4985	22.0442	0.306492	0.156972	0.160641	O54991	Cntnap1	Contactin-associated protein 1
18.8004	18.1085	16.8357	0.639686	0.157617	0.300219	O54992	Mapkapk5	MAP kinase-activated protein kinase 5
18.6019	18.4859	20.4664	0.170109	0.211281	0.42827	O54998	Fkbp7	Peptidyl-prolyl cis-trans isomerase FKBP7
16.5554	14.2761	15.3467	0.229675	NaN	0.338432	O55003	Bnip3	BCL2/adenovirus E1B 19 kDa protein-interacting protein 3
20.7912	21.5586	21.2897	0.315443	0.528917	0.688137	O55013	Trappc3	Trafficking protein particle complex subunit 3
16.7522	18.136	18.2979	0.324159	0.0773397	0.256895	O55017	Cacna1b	Voltage-dependent N-type calcium channel subunit alpha-1B
15.4119	17.044	16.88	0.471746	0.0348005	0.470985	O55017;P97445	Cacna1a;Cacna1b	Voltage-dependent N-type calcium channel subunit alpha-1B
23.442	24.8579	26.4061	0.380824	0.771211	0.434351	O55022	Pgrmc1	Membrane-associated progesterone receptor component 1
22.4566	23.6104	24.3953	0.419191	0.709903	0.471691	O55022;Q80UU9	Pgrmc1;Pgrmc2	Membrane-associated progesterone receptor component 1
22.2602	22.3856	21.999	0.172245	0.240744	0.304768	O55023	Impa1	Inositol monophosphatase 1
20.0529	21.0586	21.2034	0.243469	0.269209	0.355633	O55026	Entpd2	Ectonucleoside triphosphate diphosphohydrolase 2
20.2925	20.9945	22.0718	0.167717	0.27313	0.291432	O55028	Bckdk	[3-methyl-2-oxobutanoate dehydrogenase [lipoamide]] kinase, mitochondrial
21.2065	20.9093	20.1065	0.122593	0.15075	0.162451	O55029	Copb2	Coatomer subunit beta'
19.5027	18.9004	18.6723	0.190518	0.0749502	0.168986	O55033	Nck2	Cytoplasmic protein NCK2
19.2848	18.4369	18.4851	0.288269	0.355673	0.299525	Q99M51;O55033	Nck1;Nck2	Cytoplasmic protein NCK2
20.3746	22.5345	22.7362	0.492798	0.23594	0.607956	O55042	Snca	Alpha-synuclein
21.7667	24.2497	24.5754	0.642222	0.509482	0.845725	O55042;Q91ZZ3	Snca;Sncb	Alpha-synuclein
19.8729	19.3901	19.2998	0.0293841	0.265796	0.242489	O55057	Pde6d	Retinal rod rhodopsin-sensitive cGMP 3',5'-cyclic phosphodiesterase subunit delta
17.4192	17.4934	17.3754	0.0897014	0.0928039	0.197187	O55060	Tpmt	Thiopurine S-methyltransferase
19.35	19.4529	19.1318	0.133469	0.331793	0.21106	O55091	Impact	Protein IMPACT
19.1639	18.202	17.1523	0.207813	0.125341	0.431927	O55098	Stk10	Serine/threonine-protein kinase 10
22.5529	24.1518	24.8051	0.275648	0.134657	0.173528	O55100	Syngr1	Synaptogyrin-1
20.2146	21.4416	21.4214	0.529292	0.367152	0.3905	O55101	Syngr2	Synaptogyrin-2
17.8966	18.1339	18.2526	0.164205	0.305742	0.659445	O55102	Bloc1s1	Biogenesis of lysosome-related organelles complex 1 subunit 1
19.8111	19.3652	19.0643	0.038505	0.229954	0.139329	O55106	Strn	Striatin
19.2392	18.6852	18.9955	0.120438	0.0863265	0.488612	Q9ERG2;P58404;O55106	Strn;Strn3;Strn4	Striatin
16.8565	17.4865	17.5366	0.518191	0.483549	0.620079	O55111	Dsg2	Desmoglein-2
22.0151	23.1926	23.8707	0.381177	0.125796	0.317486	O55125	Nipsnap1	Protein NipSnap homolog 1
23.437	24.4821	25.3877	0.194609	0.331231	0.298086	O55126	Nipsnap2	Protein NipSnap homolog 2
21.9033	22.6429	21.9404	0.264945	0.100321	0.260663	O55128	Sap18	Histone deacetylase complex subunit SAP18
22.9432	22.6677	22.8048	0.0302452	0.136365	0.247029	O55131	Septin7	Septin-7
20.022	20.4573	19.8733	0.701815	0.610054	0.141156	P28661;O55131	Septin4;Septin7	Septin-7
22.4871	22.815	22.069	0.114964	0.100031	0.38446	O55131;Q80UG5	Septin7;Septin9	Septin-7
19.3228	19.8046	19.7812	0.278518	0.468433	0.75529	O55135	Eif6	Eukaryotic translation initiation factor 6
16.5728	16.7913	17.7759	0.105676	0.377614	0.440825	O55137	Acot1	Acyl-coenzyme A thioesterase 1
16.8083	17.548	18.1318	0.278883	NaN	NaN	Q8BWN8;Q9QYR7;O55137;Q6Q2Z6;Q32Q92	Acot1;Acot6	Acyl-coenzyme A thioesterase 1
22.6708	23.2861	24.3186	0.149017	0.307393	0.101833	Q8BWN8;O55137;Q9QYR9;Q32Q92	Acot1;Acot2;Acot6	Acyl-coenzyme A thioesterase 1
21.8355	22.5345	23.7262	0.126775	0.291435	0.213266	O55137;Q9QYR9	Acot1;Acot2	Acyl-coenzyme A thioesterase 1
22.7568	23.3958	23.7989	0.103938	0.218735	0.407838	O55142	Rpl35a	60S ribosomal protein L35a
23.8276	24.239	24.1706	0.106267	0.0829916	0.329334	O55143	Atp2a2	Sarcoplasmic/endoplasmic reticulum calcium ATPase 2
22.7814	22.8613	22.3738	0.145881	0.284352	0.843342	Q64518;O55143	Atp2a2;Atp2a3	Sarcoplasmic/endoplasmic reticulum calcium ATPase 2
24.7938	25.035	24.6971	0.141725	0.113527	0.318665	Q64518;O55143;Q8R429	Atp2a1;Atp2a2;Atp2a3	Sarcoplasmic/endoplasmic reticulum calcium ATPase 2
23.9579	24.4293	24.4266	0.146763	0.0883235	0.179353	O55143;Q8R429	Atp2a1;Atp2a2	Sarcoplasmic/endoplasmic reticulum calcium ATPase 2
18.2736	18.9051	19.5439	0.421177	0.168456	0.281079	O55186	Cd59a	CD59A glycoprotein
21.0797	19.9434	18.3502	0.132746	0.164173	0.336168	O55201	Supt5h	Transcription elongation factor SPT5
23.4798	22.6399	21.3289	0.093027	0.109502	0.219178	O55222	Ilk	Integrin-linked protein kinase
17.7359	17.8196	17.8794	0.214777	0.340991	0.209478	O55229	Chkb	Choline/ethanolamine kinase
19.9251	20.895	20.0097	0.108162	0.224545	0.364115	O55234	Psmb5	Proteasome subunit beta type-5
20.4302	21.8089	22.4774	1.10423	0.646042	0.832314	O55240	Rdh5	Retinol dehydrogenase 5
19.902	21.2254	21.2214	0.345781	0.629993	0.630601	O55242	Sigmar1	Sigma non-opioid intracellular receptor 1
16.2944	16.4617	17.0255	0.782855	0.358049	0.214806	O70131	Ninj1	Ninjurin-1
23.0181	21.7223	20.2937	0.147024	0.066497	0.375895	O70133	Dhx9	ATP-dependent RNA helicase A
16.5148	17.248	16.8465	0.0870628	0.43918	0.334558	O70145	Ncf2	Neutrophil cytosol factor 2
21.9077	22.8855	23.0526	0.18142	0.086296	0.300755	O70152	Dpm1	Dolichol-phosphate mannosyltransferase subunit 1
20.8602	21.0819	21.0587	0.160388	0.115647	0.114253	O70161	Pip5k1c	Phosphatidylinositol 4-phosphate 5-kinase type-1 gamma
20.0537	20.1938	19.9145	0.218626	0.345416	0.327033	O70161;P70182	Pip5k1a;Pip5k1c	Phosphatidylinositol 4-phosphate 5-kinase type-1 gamma
14.8119	15.8919	17.7919	0.310129	0.539486	0.664387	O70166	Stmn3	Stathmin-3
20.2302	20.7714	20.375	0.112526	0.150312	0.157618	O70172	Pip4k2a	Phosphatidylinositol 5-phosphate 4-kinase type-2 alpha
20.1813	20.2476	20.211	0.181642	0.076522	0.0862883	O70172;Q80XI4	Pip4k2a;Pip4k2b	Phosphatidylinositol 5-phosphate 4-kinase type-2 alpha
14.3366	16.7388	16.7312	0.275027	0.584706	0.828119	O70174	Chrna4	Neuronal acetylcholine receptor subunit alpha-4
21.3071	20.1391	19.1336	0.130993	0.435536	0.206626	O70194	Eif3d	Eukaryotic translation initiation factor 3 subunit D
17.3546	17.7235	17.5666	1.14023	0.317996	0.425039	O70200	Aif1	Allograft inflammatory factor 1
19.0765	19.829	20.1581	0.269613	0.290967	0.294137	O70228	Atp9a	Probable phospholipid-transporting ATPase IIA
17.1305	17.8941	18.1042	0.134619	0.329171	0.215323	O70228;P98195	Atp9a;Atp9b	Probable phospholipid-transporting ATPase IIA
18.8004	16.5167	16.7044	0.556039	0.269168	0.672737	O70250	Pgam2	Phosphoglycerate mutase 2
21.173	21.4798	21.7651	0.0858499	0.18012	0.359792	O70250;Q9DBJ1	Pgam1;Pgam2	Phosphoglycerate mutase 2
22.713	21.6275	21.5377	0.287048	0.266581	0.27706	O70251	Eef1b	Elongation factor 1-beta
20.1503	19.2811	18.5943	0.145354	0.44807	0.432902	O70251;P57776	Eef1b;Eef1d	Elongation factor 1-beta
21.5624	21.0917	21.1159	0.153421	0.0281155	0.170267	O70252	Hmox2	Heme oxygenase 2
19.3442	19.7145	20.8783	0.160399	0.544333	0.269809	O70255	Mpzl2	Myelin protein zero-like protein 2
17.4867	17.3912	16.985	0.192145	0.535061	0.383692	O70258	Sgce	Epsilon-sarcoglycan
18.9704	19.0622	17.5736	0.203914	0.562102	0.320452	O70274	Ptp4a2	Protein tyrosine phosphatase type IVA 2
19.3373	19.7604	19.3862	0.215174	0.392139	0.218479	O70274;Q63739	Ptp4a1;Ptp4a2	Protein tyrosine phosphatase type IVA 2
18.2175	18.3195	18.9422	0.234636	0.19597	0.23568	O70281	Tpst1	Protein-tyrosine sulfotransferase 1
19.0684	18.7842	18.1524	0.0910711	0.0619084	0.394012	O70293	Grk6	G protein-coupled receptor kinase 6
18.2876	18.0522	16.9197	0.510061	0.200179	0.230233	Q8VEB1;O70291;O70293	Grk5;Grk6	G protein-coupled receptor kinase 6
19.5859	18.7964	17.9121	0.342232	0.233741	0.458079	O70305	Atxn2	Ataxin-2
20.8109	20.9089	21.7745	0.152206	0.313991	0.262663	O70309	Itgb5	Integrin beta-5
19.6799	19.0891	18.1596	0.133999	0.198775	0.135444	O70310	Nmt1	Glycylpeptide N-tetradecanoyltransferase 1
17.4837	17.0225	16.1312	0.181627	0.19533	0.478538	O70310;O70311	Nmt1;Nmt2	Glycylpeptide N-tetradecanoyltransferase 1
19.5075	19.4747	19.1541	0.188781	0.239208	0.315928	O70311	Nmt2	Glycylpeptide N-tetradecanoyltransferase 2
22.5165	21.8614	21.9315	0.0889363	0.0463836	0.0796515	O70318	Epb41l2	Band 4.1-like protein 2
19.4909	20.3154	18.6984	0.0914337	0.243556	0.409406	O70318;P48193	Epb41;Epb41l2	Band 4.1-like protein 2
21.4572	21.4089	21.1976	0.200343	0.219625	0.177593	O70318;Q9WV92	Epb41l2;Epb41l3	Band 4.1-like protein 2
19.2652	19.5281	19.584	0.204132	0.453606	0.35106	Q9Z2H5;O70318;Q9WV92	Epb41l1;Epb41l2;Epb41l3	Band 4.1-like protein 2
17.0761	17.7023	17.2934	0.322837	0.0748979	0.569634	Q9Z2H5;O70318	Epb41l1;Epb41l2	Band 4.1-like protein 2
18.4481	19.575	19.5392	0.344506	0.328984	0.545177	O70324	Slc16a2	Monocarboxylate transporter 8
21.7071	22.4812	22.2578	0.153628	0.0463253	0.28053	O70325	Gpx4	Phospholipid hydroperoxide glutathione peroxidase
16.5559	16.3136	16.6214	0.171997	0.119828	0.148056	O70338	Rnaseh1	Ribonuclease H1
16.5832	15.8492	17.5744	0.314728	0.872008	0.602152	O70348	Dxo	Decapping and exoribonuclease protein
16.3484	18.0367	17.4032	NaN	NaN	0.857107	O70361	Per3	Period circadian protein homolog 3
18.9684	19.6525	20.1568	0.194775	0.115903	0.136724	O70362	Gpld1	Phosphatidylinositol-glycan-specific phospholipase D
21.0023	21.0853	20.8032	0.260334	0.192522	0.14749	O70370	Ctss	Cathepsin S
20.6756	21.9205	21.7093	0.139623	0.163342	0.285525	O70378	Emc8	ER membrane protein complex subunit 8
21.8762	18.8524	18.4571	0.209487	0.0622603	0.426614	O70400	Pdlim1	PDZ and LIM domain protein 1
18.4205	18.796	19.4273	0.1699	0.3079	0.399449	O70401	Tspan6	Tetraspanin-6
19.2159	19.2524	19.5847	0.297655	0.144438	0.180728	O70404	Vamp8	Vesicle-associated membrane protein 8
16.4416	17.0335	17.4023	0.278459	0.173486	0.100803	O70421	Fzd1	Frizzled-1
17.647	17.1064	15.8541	0.114072	0.235023	0.674377	O70422	Gtf2h4	General transcription factor IIH subunit 4
24.4577	22.2418	22.3831	0.349485	0.217886	0.0511147	O70423	Aoc3	Membrane primary amine oxidase
20.5668	18.6496	17.7489	0.104171	0.187182	0.252076	O70433	Fhl2	Four and a half LIM domains protein 2
20.9023	21.3798	20.7413	0.0708054	0.217539	0.261455	O70435	Psma3	Proteasome subunit alpha type-3
21.7344	20.9601	21.3802	0.131444	0.155946	0.380582	O70439	Stx7	Syntaxin-7
20.6414	21.9366	22.1741	0.37731	0.133286	0.227047	O70443	Gnaz	Guanine nucleotide-binding protein G(z) subunit alpha
22.6167	23.303	23.6649	0.457226	0.377575	0.371512	P21278;P21279;P27601;O70443;P27600;P30677	Gna11;Gna12;Gna13;Gna14;Gnaq;Gnaz	Guanine nucleotide-binding protein G(z) subunit alpha
15.4217	15.9285	16.5034	0.302781	0.41586	0.276168	O70451	Slc16a7	Monocarboxylate transporter 2
16.4253	17.0907	15.5679	0.0307935	0.311857	0.274389	O70456	Sfn	14-3-3 protein sigma
25.0332	25.4812	25.6482	0.248508	0.167751	0.469719	P61982;P68254;P63101;P68510;O70456;P62259;Q9CQV8	Sfn;Ywhab;Ywhae;Ywhag;Ywhah;Ywhaq;Ywhaz	14-3-3 protein sigma
20.7955	19.2567	20.6899	0.214341	0.464116	0.275334	P61982;P63101;P68510;O70456	Sfn;Ywhag;Ywhah;Ywhaz	14-3-3 protein sigma
17.8724	18.1184	18.2998	0.157738	0.243742	0.439647	O70458	Osmr	Oncostatin-M-specific receptor subunit beta
16.0325	16.5	16.6357	0.0290011	0.195843	NaN	O70469	Dok2	Docking protein 2
17.1108	18.1794	18.5733	0.229893	0.184406	0.109898	O70472	Tmem131	Transmembrane protein 131
16.3673	15.8076	15.7985	0.287091	0.467015	0.402748	O70475	Ugdh	UDP-glucose 6-dehydrogenase
16.6426	17.1335	16.862	0.43992	0.142381	NaN	O70479	Tnfaip1	BTB/POZ domain-containing adapter for CUL3-mediated RhoA degradation protein 2
18.6228	18.789	18.2021	0.0832961	0.227676	0.282167	Q922M3;Q8BGV7;O70479	Kctd10;Kctd13;Tnfaip1	BTB/POZ domain-containing adapter for CUL3-mediated RhoA degradation protein 2
18.6505	18.2606	18.6872	0.181495	0.0815376	0.251177	O70480	Vamp4	Vesicle-associated membrane protein 4
19.0367	18.3738	17.6307	0.180182	0.135547	0.278107	O70481	Ubr1	E3 ubiquitin-protein ligase UBR1
20.1207	21.0667	21.7991	0.655763	0.356544	0.176026	O70491	Stra6	Receptor for retinol uptake STRA6
22.3397	22.2035	21.5184	0.0886687	0.0791013	0.230503	O70492	Snx3	Sorting nexin-3
20.5211	20.3962	20.4323	0.136434	0.240365	0.185811	O70492;O70493	Snx12;Snx3	Sorting nexin-3
21.6161	21.4268	21.2183	0.113207	0.152971	0.121956	O70493	Snx12	Sorting nexin-12
17.8567	18.7277	18.7059	0.169691	0.123813	0.0275152	O70496	Clcn7	H(+)/Cl(-) exchange transporter 7
22.2236	23.289	23.6359	0.314862	0.222401	0.348619	O70503	Hsd17b12	Very-long-chain 3-oxoacyl-CoA reductase
17.4469	17.3223	16.2608	0.0650446	0.134239	0.533396	O70551	Srpk1	SRSF protein kinase 1
17.7439	18.6584	19.3813	NaN	1.34564	1.11667	O70555;O70554;O70562;O70558;O70559	Sprr2b;Sprr2d;Sprr2g;Sprr2h;Sprr2k	Small proline-rich protein 2B
19.2603	18.7479	18.0162	0.221798	0.0727626	0.320721	O70566	Diaph2	Protein diaphanous homolog 2
14.4778	15.0247	15.9018	0.554969	0.803521	0.259124	O70571	Pdk4	[Pyruvate dehydrogenase (acetyl-transferring)] kinase isozyme 4, mitochondrial
20.762	21.7253	21.6205	0.229015	0.147158	0.358419	O70572	Smpd2	Sphingomyelin phosphodiesterase 2
19.9709	20.2242	21.6408	0.213273	0.502309	0.224818	O70577	Slc22a2	Solute carrier family 22 member 2
18.3598	19.4551	20.1444	0.371846	0.31079	0.432183	O70579	Slc25a17	Peroxisomal membrane protein PMP34
17.4764	17.2421	16.8681	0.10353	0.344551	0.434644	O70583	Mid1	E3 ubiquitin-protein ligase Midline-1
19.9359	19.1115	18.5228	0.0437534	0.194874	0.324402	O70585	Dtnb	Dystrobrevin beta
22.2397	21.1962	21.3547	0.199247	0.158059	0.501425	Q9D2N4;O70585	Dtna;Dtnb	Dystrobrevin beta
20.4276	20.497	20.4117	0.204517	0.161617	0.232739	O70589	Cask	Peripheral plasma membrane protein CASK
20.107	19.709	20.2688	0.303876	0.510369	0.991248	O70591	Pfdn2	Prefoldin subunit 2
18.9552	17.709	18.0666	0.165837	0.311868	0.187342	O70622	Rtn2	Reticulon-2
19.6056	19.7506	20.6311	0.0865749	0.244805	0.280046	O70624	Myoc	Myocilin
16.7099	17.5284	18.2524	NaN	0.148676	0.502053	O88186	Gp9	Platelet glycoprotein IX
19.1801	18.4899	15.9933	0.232595	0.29661	1.2248	O88196	Ttc3	E3 ubiquitin-protein ligase TTC3
23.7694	20.0688	19.4871	0.416294	0.816498	0.136577	O88207	Col5a1	Collagen alpha-1(V) chain
21.5638	18.2346	18.1105	0.396132	0.0823853	0.225757	Q61245;O88207	Col11a1;Col5a1	Collagen alpha-1(V) chain
20.0882	19.1361	19.2326	0.295242	0.23072	0.812098	O88271	Cfdp1	Craniofacial development protein 1
21.012	19.0758	19.2464	0.228061	0.463832	0.465702	O88286	Wiz	Protein Wiz
19.6425	16.454	15.4523	0.0644293	0.293523	0.785762	O88291	Znf326	DBIRD complex subunit ZNF326
18.3144	18.6537	19.012	0.0764503	0.189726	0.192428	O88307	Sorl1	Sortilin-related receptor
25.4367	25.2721	24.478	0.0943118	0.239962	0.318811	O88322	Nid2	Nidogen-2
25.0721	24.8575	22.6771	0.554368	0.0848368	1.75235	O88322;P10493	Nid1;Nid2	Nidogen-2
19.9568	19.3223	18.6924	0.229762	0.335272	0.507935	O88327	Ctnnal1	Alpha-catulin
24.0477	23.5157	23.39	0.146219	0.10597	0.271038	O88342	Wdr1	WD repeat-containing protein 1
23.6405	23.8288	23.874	0.265778	0.126379	0.133017	O88343	Slc4a4	Electrogenic sodium bicarbonate cotransporter 1
23.2168	24.2961	24.6273	0.80992	0.47247	0.327009	O88343;Q8JZR6;Q5DTL9	Slc4a10;Slc4a4;Slc4a8	Electrogenic sodium bicarbonate cotransporter 1
18.348	18.0859	17.072	0.0754256	0.103834	0.176202	O88351	Ikbkb	Inhibitor of nuclear factor kappa-B kinase subunit beta
20.435	19.9047	20.0544	0.200296	0.132735	0.168667	O88384	Vti1b	Vesicle transport through interaction with t-SNAREs homolog 1B
18.0353	17.7876	18.4676	0.0569165	0.223488	0.129526	O88393	Tgfbr3	Transforming growth factor beta receptor type 3
14.9958	16.6044	16.7735	0.615708	0.778808	0.137226	O88396	Grpel2	GrpE protein homolog 2, mitochondrial
17.2399	15.3628	15.1615	0.150337	0.220118	NaN	O88413	Tulp3	Tubby-related protein 3
16.0995	16.7725	16.8361	0.356261	0.45379	0.595748	O88425	Nme6	Nucleoside diphosphate kinase 6
17.4708	16.962	16.3001	0.202579	0.277763	0.607443	O88428	Papss2	Bifunctional 3'-phosphoadenosine 5'-phosphosulfate synthase 2
17.0969	16.883	15.345	0.247756	0.401954	0.432243	O88428;Q60967	Papss1;Papss2	Bifunctional 3'-phosphoadenosine 5'-phosphosulfate synthase 2
19.3893	20.913	21.154	0.302357	0.237134	0.385915	O88441	Mtx2	Metaxin-2
16.1434	18.0395	18.2523	0.962692	0.237002	0.571231	O88444	Adcy1	Adenylate cyclase type 1
21.4701	21.4474	20.8071	0.0403644	0.178255	0.191986	O88447	Klc1	Kinesin light chain 1
19.7381	19.6035	19.0775	0.10896	0.257083	0.136307	O88448;O88447	Klc1;Klc2	Kinesin light chain 1
20.1022	19.5071	18.8692	0.221742	0.260037	0.0931377	O88448;Q9DBS5;O88447	Klc1;Klc2;Klc4	Kinesin light chain 1
19.1597	19.0937	18.2002	0.559286	0.121467	0.92486	Q9DBS5;O88447	Klc1;Klc4	Kinesin light chain 1
19.6888	19.7291	19.7726	0.111481	0.0749041	0.249368	O88448	Klc2	Kinesin light chain 2
19.6994	19.6859	18.8845	0.312749	0.312364	0.195722	O88448;Q9DBS5	Klc2;Klc4	Kinesin light chain 2
20.0316	21.1386	20.9311	0.223001	0.132955	0.47524	O88455	Dhcr7	7-dehydrocholesterol reductase
20.8459	21.0235	19.9553	0.0643402	0.630167	0.474384	O88456	Capns1	Calpain small subunit 1
20.4362	20.4323	19.5832	0.200432	0.369521	0.500113	O88456;Q9D7J7	Capns1;Capns2	Calpain small subunit 1
19.3996	19.5743	20.2592	0.190587	0.162755	0.276383	O88485	Dync1i1	Cytoplasmic dynein 1 intermediate chain 1
18.2586	17.7243	15.763	0.150848	0.252647	0.272861	O88485;O88487	Dync1i1;Dync1i2	Cytoplasmic dynein 1 intermediate chain 1
20.924	20.5867	20.5489	0.0887584	0.0996805	0.274115	O88487	Dync1i2	Cytoplasmic dynein 1 intermediate chain 2
19.516	16.572	16.4018	0.177779	0.0651476	0.406306	O88492	Plin4	Perilipin-4
19.109	19.2787	18.8862	0.200647	0.117503	0.236744	O88502	Pde8a	High affinity cAMP-specific and IBMX-insensitive 3',5'-cyclic phosphodiesterase 8A
19.6421	20.2988	20.4416	0.178824	0.324308	0.23599	O88507	Cntfr	Ciliary neurotrophic factor receptor subunit alpha
17.4275	16.4421	16.6373	0.0875831	0.0983074	0.890708	O88508	Dnmt3a	DNA (cytosine-5)-methyltransferase 3A
18.1434	18.4756	17.6494	0.241373	0.0895532	0.253545	P22892;O88512	Ap1g1;Ap1g2	AP-1 complex subunit gamma-like 2
19.025	18.759	17.8931	0.162076	0.184035	0.104556	O88520	Shoc2	Leucine-rich repeat protein SHOC-2
18.0798	17.3447	16.9948	0.296278	0.0882998	0.282385	O88522	Ikbkg	NF-kappa-B essential modulator
19.9157	20.2064	21.31	0.221997	0.220542	0.128191	O88531	Ppt1	Palmitoyl-protein thioesterase 1
20.5544	18.5781	17.4306	0.243423	0.197588	0.63819	O88532	Zfr	Zinc finger RNA-binding protein
20.4289	21.6557	20.9443	0.291616	0.0887856	0.384506	O88533	Ddc	Aromatic-L-amino-acid decarboxylase
20.2873	20.4581	19.9785	0.0864599	0.192693	0.178372	O88543	Cops3	COP9 signalosome complex subunit 3
19.941	20.7301	20.1763	0.188934	0.607865	0.447923	O88544	Cops4	COP9 signalosome complex subunit 4
20.4111	21.1075	20.3321	0.200984	0.335238	0.161892	O88545	Cops6	COP9 signalosome complex subunit 6
15.5421	15.2357	17.3969	0.58663	0.378124	0.689469	O88551	Cldn1	Claudin-1
17.2576	18.0599	19.7098	0.807842	1.18189	NaN	O88552	Cldn2	Claudin-2
17.7367	17.3383	16.8047	0.0927539	0.558952	0.0935086	O88554	Parp2	Poly [ADP-ribose] polymerase 2
19.0702	18.1928	17.6351	0.203567	0.102816	0.689829	O88559	Men1	Menin
17.5964	17.7929	17.8621	0.192069	0.0949943	0.337278	O88561	Slc27a3	Solute carrier family 27 member 3
26.3641	24.5983	22.9539	0.223512	0.314663	0.260978	O88569	Hnrnpa2b1	Heterogeneous nuclear ribonucleoproteins A2/B1
20.8004	20.5814	18.1629	1.04852	1.82587	1.09044	O88569;P49312	Hnrnpa1;Hnrnpa2b1	Heterogeneous nuclear ribonucleoproteins A2/B1
17.3808	17.4253	17.8154	0.0877996	0.277709	0.237751	O88572	Lrp6	Low-density lipoprotein receptor-related protein 6
16.005	15.9718	16.0744	0.727005	0.954965	0.651406	O88572;Q91VN0	Lrp5;Lrp6	Low-density lipoprotein receptor-related protein 6
18.726	19.0881	19.6246	0.500672	0.489109	0.529728	Q91ZX7;O88572;Q91VN0	Lrp1;Lrp5;Lrp6	Low-density lipoprotein receptor-related protein 6
21.8619	22.0069	21.6907	0.122128	0.0714208	0.315538	O88587	Comt	Catechol O-methyltransferase
18.3771	19.8146	19.9722	0.347235	0.081352	0.172748	O88593	Pglyrp1	Peptidoglycan recognition protein 1
18.2049	18.0385	17.317	0.106567	0.305701	0.314111	O88597	Becn1	Beclin-1
15.5162	16.7297	17.1244	0.613394	0.135436	0.325805	O88602	Cacng2	Voltage-dependent calcium channel gamma-2 subunit
15.8733	18.151	17.5267	NaN	0.540852	0.314567	O88602;Q9JJV5	Cacng2;Cacng3	Voltage-dependent calcium channel gamma-2 subunit
17.4454	17.1986	15.088	0.230599	0.241724	NaN	O88622	Parg	Poly(ADP-ribose) glycohydrolase
15.7613	15.8821	15.2624	NaN	NaN	NaN	O88623	Usp2	Ubiquitin carboxyl-terminal hydrolase 2
20.0286	19.5156	19.7493	0.083959	0.214492	0.266397	O88630	Gosr1	Golgi SNAP receptor complex member 1
17.3614	15.4203	15.5243	0.173001	0.339518	NaN	O88632	Sema3f	Semaphorin-3F
20.9664	21.3366	22.1493	0.203952	0.2078	0.383798	O88643	Pak1	Serine/threonine-protein kinase PAK 1
19.462	20.1905	20.2231	0.212225	0.197947	0.333928	O88643;Q61036	Pak1;Pak3	Serine/threonine-protein kinase PAK 1
19.967	19.7662	19.9672	0.117497	0.177914	0.083147	Q8CIN4;O88643;Q61036	Pak1;Pak2;Pak3	Serine/threonine-protein kinase PAK 1
17.4673	17.985	18.1229	0.872858	0.287924	0.77305	Q8CIN4;O88643	Pak1;Pak2	Serine/threonine-protein kinase PAK 1
20.9346	20.7255	20.8532	0.0879779	0.181126	0.238578	O88653	Lamtor3	Ragulator complex protein LAMTOR3
18.3239	19.0988	19.5068	0.658916	1.11638	1.29768	O88662	Emp2	Epithelial membrane protein 2
18.1512	16.3438	16.3121	0.284775	0.261919	NaN	O88667	Rrad	GTP-binding protein RAD
19.2377	19.4844	19.7549	0.0743746	0.156108	0.608981	O88668	Creg1	Protein CREG1
21.1487	21.2092	20.3993	0.0766138	0.20921	0.167375	O88685	Psmc3	26S proteasome regulatory subunit 6A
16.1775	16.8903	17.1812	0.259512	0.172496	0.534048	Q91Y13;O88689	Pcdha4;Pcdha7	Protocadherin alpha-4
19.8235	21.2877	22.7087	0.527981	0.258988	0.572696	O88696	Clpp	ATP-dependent Clp protease proteolytic subunit, mitochondrial
17.023	17.0324	17.303	0.156632	0.269686	0.273199	O88697	Stk16	Serine/threonine-protein kinase 16
17.2179	18.459	19.1359	0.305773	0.0743623	0.170569	O88703	Hcn2	Potassium/sodium hyperpolarization-activated cyclic nucleotide-gated channel 2
16.7508	18.6629	19.4546	0.704174	0.305954	0.214968	O88703;O88704	Hcn1;Hcn2	Potassium/sodium hyperpolarization-activated cyclic nucleotide-gated channel 2
16.7667	18.3553	18.9878	0.342383	0.399439	0.229038	O88704	Hcn1	Potassium/sodium hyperpolarization-activated cyclic nucleotide-gated channel 1
20.1857	20.8506	21.154	0.184363	0.142855	0.228522	O88712	Ctbp1	C-terminal-binding protein 1
21.4946	21.7115	21.9037	0.0682541	0.0935234	0.166728	P56546;O88712	Ctbp1;Ctbp2	C-terminal-binding protein 1
18.0781	16.3301	16.0345	0.184282	0.592114	0.170018	O88735	Map7	Ensconsin
18.4032	19.1153	19.3586	0.229448	0.160644	0.252549	O88736	Hsd17b7	3-keto-steroid reductase
18.3415	19.7916	20.4476	0.324566	0.1524	0.393839	O88737	Bsn	Protein bassoon
17.026	18.2516	17.6826	0.359276	0.199029	0.21729	O88737;Q9QYX7	Bsn;Pclo	Protein bassoon
19.8529	19.4911	18.9272	0.0433987	0.242512	0.294835	O88738	Birc6	Baculoviral IAP repeat-containing protein 6
19.2691	20.4923	20.6835	0.415166	0.0923978	0.150324	O88741	Gdap1	Ganglioside-induced differentiation-associated protein 1
19.0152	18.8025	19.115	0.196729	0.450396	0.60766	O88746	Tom1	Target of Myb protein 1
19.3808	20.0156	20.3691	0.256156	0.0806882	0.30952	O88783	F5	Coagulation factor V
21.6984	22.4387	22.4311	0.189727	0.186532	0.186271	O88792	F11r	Junctional adhesion molecule A
18.6051	17.4522	16.7494	0.106325	0.0416214	0.405108	O88796	Rpp30	Ribonuclease P protein subunit p30
20.1078	20.9217	21.6784	0.312862	0.781556	0.308409	O88803	Lect2	Leukocyte cell-derived chemotaxin-2
17.3882	16.2272	16.3237	0.389365	0.207521	0.435357	O88809	Dcx	Neuronal migration protein doublecortin
19.4083	18.4728	17.8197	0.379761	0.29466	0.601072	O88809;Q6PGN3	Dclk2;Dcx	Neuronal migration protein doublecortin
18.7991	18.2753	18.0991	0.144631	0.127977	0.195994	O88809;Q9JLM8	Dclk1;Dcx	Neuronal migration protein doublecortin
18.069	16.7644	17.1203	0.216116	0.246038	0.70847	O88811	Stam2	Signal transducing adapter molecule 2
18.6117	17.9715	17.4648	0.388712	0.824034	0.654296	P70297;O88811	Stam;Stam2	Signal transducing adapter molecule 2
16.1856	17.3999	17.3144	0.276331	0.407594	0.310315	O88824	Jtb	Protein JTB
15.7897	16.9774	17.2457	0.473721	0.435321	0.409128	O88829	St3gal5	Lactosylceramide alpha-2,3-sialyltransferase
19.6797	20.0625	19.9067	0.0911539	0.0758843	0.282015	O88839	Adam15	Disintegrin and metalloproteinase domain-containing protein 15
21.2017	21.1011	21.4826	0.134333	0.0855492	0.195374	O88844	Idh1	Isocitrate dehydrogenase [NADP] cytoplasmic
24.016	24.6569	25.5358	0.363937	0.407344	0.176951	O88844;P54071	Idh1;Idh2	Isocitrate dehydrogenase [NADP] cytoplasmic
19.0549	18.557	18.1344	0.214807	0.0948149	0.251468	O88845	Akap10	A-kinase anchor protein 10, mitochondrial
17.6933	17.9922	17.9726	0.234971	0.0556754	0.270302	O88848	Arl6	ADP-ribosylation factor-like protein 6
20.667	20.5497	19.4167	0.0269441	0.486055	0.212744	O88851	Rbbp9	Putative hydrolase RBBP9
16.7355	17.0176	16.3294	0.564517	0.93892	0.34628	O88852	Tspyl1	Testis-specific Y-encoded-like protein 1
18.2354	18.9419	18.861	0.10619	0.347095	0.563391	O88856	Tpst2	Protein-tyrosine sulfotransferase 2
18.5944	17.1997	16.5485	0.142407	0.141883	0.73959	O88874	Ccnk	Cyclin-K
18.5513	19.3686	19.9342	0.416349	0.395404	0.461828	O88876	Dhrs3	Short-chain dehydrogenase/reductase 3
17.0019	16.6941	15.5797	0.0783327	0.223634	0.731864	O88879	Apaf1	Apoptotic protease-activating factor 1
16.7549	16.2038	16.2048	0.47305	0.327474	NaN	O88888	Apba3	Amyloid-beta A4 precursor protein-binding family A member 3
18.4122	17.3812	15.3488	0.20975	0.173251	1.14506	O88895	Hdac3	Histone deacetylase 3
18.5635	17.4561	16.1309	0.510391	0.510769	0.704062	O88907;Q8C5D8	Pias1;Pias2	E3 SUMO-protein ligase PIAS1
21.9073	22.5515	23.4296	0.267592	0.305931	0.24564	O88909	Slc22a8	Solute carrier family 22 member 8
20.2287	20.2274	21.8034	0.468877	0.635191	NaN	O88909;Q3UXZ9	Kdm5a;Slc22a8	Solute carrier family 22 member 8
17.258	18.7361	19.0789	0.676238	0.240232	0.258758	O88910	Mpp3	MAGUK p55 subfamily member 3
23.3889	23.9224	24.6249	0.15747	0.160426	0.345721	O88935	Syn1	Synapsin-1
21.4626	22.502	22.5334	0.110466	0.279553	0.405977	O88935;Q64332	Syn1;Syn2	Synapsin-1
19.0524	17.5132	15.2992	0.190728	0.771121	NaN	O88939	Zbtb7a	Zinc finger and BTB domain-containing protein 7A
18.5769	17.7588	17.1209	0.396741	0.0757686	NaN	O88942	Nfatc1	Nuclear factor of activated T-cells, cytoplasmic 1
19.6739	19.4751	19.398	0.845602	0.271302	0.403423	O88947	F10	Coagulation factor X
17.7975	18.4777	19.3453	0.459978	0.147744	0.150476	O88951	Lin7b	Protein lin-7 homolog B
21.082	20.7306	21.7007	0.0963084	0.218692	0.307347	O88951;Q8JZS0;O88952	Lin7a;Lin7b;Lin7c	Protein lin-7 homolog B
19.9231	20.2762	20.5867	0.267918	0.0691871	0.215634	O88951;Q8JZS0	Lin7a;Lin7b	Protein lin-7 homolog B
22.029	21.4459	22.106	0.137471	0.186659	0.284522	O88952	Lin7c	Protein lin-7 homolog C
20.5381	20.5948	21.1775	0.2781	0.230533	0.555145	Q8JZS0;O88952	Lin7a;Lin7c	Protein lin-7 homolog C
19.322	20.1394	19.6966	0.148148	0.0570093	0.414657	O88958	Gnpda1	Glucosamine-6-phosphate isomerase 1
19.7818	20.1636	19.6497	0.105395	0.0615197	0.36424	Q9CRC9;O88958	Gnpda1;Gnpda2	Glucosamine-6-phosphate isomerase 1
20.8915	21.7813	22.6884	0.274234	0.253413	0.379656	O88967	Yme1l1	ATP-dependent zinc metalloprotease YME1L1
17.6964	17.8867	18.6442	0.0546509	0.396026	0.315535	O88968	Tcn2	Transcobalamin-2
19.5948	20.0515	19.2284	0.317867	0.841893	0.323141	O88974	Setdb1	Histone-lysine N-methyltransferase SETDB1
19.242	18.9413	19.3803	0.187283	0.0796915	0.19373	O88983	Stx8	Syntaxin-8
19.1002	19.811	20.9307	0.285976	0.345	0.208641	O88986	Gcat	2-amino-3-ketobutyrate coenzyme A ligase, mitochondrial
16.5115	13.4963	14.465	0.581189	NaN	NaN	O88990	Actn3	Alpha-actinin-3
24.5729	22.9396	22.2692	0.442266	0.111155	0.240971	O88990;Q7TPR4;P57780	Actn1;Actn3;Actn4	Alpha-actinin-3
26.0263	23.975	22.8741	0.221759	0.150388	0.253332	O88990;Q7TPR4;P57780;Q9JI91	Actn1;Actn2;Actn3;Actn4	Alpha-actinin-3
21.4392	18.6972	17.5838	0.323625	0.0380005	0.901156	O88990;Q7TPR4;Q9JI91	Actn1;Actn2;Actn3	Alpha-actinin-3
18.4634	18.3169	17.5448	0.202128	0.123453	0.51182	O88990;Q9JI91	Actn2;Actn3	Alpha-actinin-3
18.3742	18.9108	19.3666	0.270112	0.0882224	0.227105	O88998	Olfm1	Noelin
20.2006	20.9159	21.2775	0.119331	0.135006	0.183529	O89001	Cpd	Carboxypeptidase D
17.7012	18.5105	17.3668	0.189477	0.173494	0.565382	O89013	Leprot	Leptin receptor gene-related protein
18.5126	18.9109	18.7993	0.0933979	0.149307	0.256037	O89016	Abcd4	ATP-binding cassette sub-family D member 4
19.8585	19.1722	18.6068	0.182103	0.165728	0.177557	O89017	Lgmn	Legumain
16.6248	17.2438	15.2453	0.454582	0.904183	0.38848	O89020	Afm	Afamin
22.3265	22.6685	23.381	0.309294	0.158421	0.301515	O89023	Tpp1	Tripeptidyl-peptidase 1
17.284	17.5676	18.3623	0.212619	0.177183	0.148564	O89026	Robo1	Roundabout homolog 1
17.9349	17.7682	18.1973	0.197402	0.0610647	0.402731	O89026;Q7TPD3	Robo1;Robo2	Roundabout homolog 1
16.4988	15.6844	14.5725	0.196143	0.173572	NaN	O89029	Matn4	Matrilin-4
16.4144	15.8331	15.864	0.643648	0.203004	0.0902366	O89032	Sh3pxd2a	SH3 and PX domain-containing protein 2A
16.863	16.5732	16.0283	0.0949598	0.0721115	0.102485	O89050	Mkln1	Muskelin
20.1695	20.1886	20.3826	0.103358	0.102582	0.254641	O89051	Itm2b	Integral membrane protein 2B
21.0431	22.024	22.1541	0.334557	0.0853313	0.203741	O89053	Coro1a	Coronin-1A
17.3557	17.0823	16.8909	0.118197	0.205234	0.533492	O89053;Q9WUM4	Coro1a;Coro1c	Coronin-1A
19.2221	19.3169	18.5499	0.200043	0.377394	0.582419	O89079	Cope	Coatomer subunit epsilon
14.5097	15.779	16.0671	0.688873	0.42533	0.794501	O89084	Pde4a	cAMP-specific 3',5'-cyclic phosphodiesterase 4A
16.8209	17.1597	16.6192	0.296908	0.288209	0.0916765	Q01063;O89084	Pde4a;Pde4d	cAMP-specific 3',5'-cyclic phosphodiesterase 4A
16.0108	16.4953	15.4481	0.819964	0.358435	NaN	Q3UEI1;O89084	Pde4a;Pde4c	cAMP-specific 3',5'-cyclic phosphodiesterase 4A
22.2158	21.0519	20.6049	0.271642	0.320921	0.497948	O89086	Rbm3	RNA-binding protein 3
18.1618	17.6726	15.7985	0.300669	0.364617	0.344529	O89090	Sp1	Transcription factor Sp1
20.9755	20.4619	19.5684	0.140877	0.716719	0.237944	O89103	Cd93	Complement component C1q receptor
18.0632	19.2383	20.259	0.363122	0.166405	0.367965	O89106	Fhit	Bis(5'-adenosyl)-triphosphatase
18.6865	19.4404	20.008	0.227529	0.647764	0.258492	O89109	Kcnn4	Intermediate conductance calcium-activated potassium channel protein 4
17.8436	17.4583	16.559	0.104797	0.532911	0.133848	O89110	Casp8	Caspase-8
19.3899	19.8875	19.8373	0.0668781	0.164951	0.136226	O89112	Lancl1	Glutathione S-transferase LANCL1
17.5781	17.4189	16.2714	0.193344	0.369935	0.356402	O89114	Dnajb5	DnaJ homolog subfamily B member 5
19.5748	19.398	19.8626	0.254036	0.409034	0.160512	O89116	Vti1a	Vesicle transport through interaction with t-SNAREs homolog 1A
15.9389	16.3263	17.2372	0.678318	0.573595	0.726943	P00015	Cyct	Cytochrome c, testis-specific
19.6132	20.544	21.2918	0.51243	0.276412	0.126606	P00015;P62897	Cycs;Cyct	Cytochrome c, testis-specific
20.32	21.4495	22.2502	0.540206	0.552333	0.436961	P00158	Mt-Cyb	Cytochrome b
21.7396	19.56	18.6224	0.231416	0.114472	0.258541	P00329	Adh1	Alcohol dehydrogenase 1
20.7311	21.8638	22.3627	0.149766	0.15617	0.222265	P00397	Mtco1	Cytochrome c oxidase subunit 1
25.8141	27.0702	27.1333	0.418548	0.411596	0.601888	P00405	Mtco2	Cytochrome c oxidase subunit 2
18.8998	20.4091	21.1232	0.178004	0.219019	0.128919	P00416	mt-Co3	Cytochrome c oxidase subunit 3
21.3158	21.5956	21.3346	0.115443	0.133472	0.228804	P00493	Hprt1	Hypoxanthine-guanine phosphoribosyltransferase
16.3735	15.6847	14.6364	0.0980275	0.355522	NaN	Q4JIM5;P00520	Abl1;Abl2	Tyrosine-protein kinase ABL1
17.0435	18.7795	20.4459	0.265597	1.0032	0.715878	P00848	Mtatp6	ATP synthase subunit a
23.3216	25.8701	22.9305	0.466911	0.649601	0.184379	P00920	Ca2	Carbonic anhydrase 2
20.9278	21.0256	21.2079	0.120061	0.111029	0.123602	P01027	C3	Complement C3
19.3142	18.943	19.4918	0.158069	0.271055	0.262702	P01029	C4b	Complement C4-B
18.5974	18.6516	19.6148	1.46531	0.337793	0.928862	P01193	Pomc	Pro-opiomelanocortin
19.7731	17.9376	18.3136	0.3236	NaN	0.387061	P01216	Cga	Glycoprotein hormones alpha chain
15.9813	14.9354	17.1487	0.418458	0.64583	NaN	P01642	Gm10881	Ig kappa chain V-V region L7 (Fragment)
23.1967	24.6264	25.5372	0.251606	0.143996	0.155268	P01831	Thy1	Thy-1 membrane glycoprotein
17.3206	16.9523	17.5914	0.140223	0.336028	0.185034	P01837	Igkc	Immunoglobulin kappa constant
15.9464	15.7118	16.1464	0.305466	0.338426	0.363766	P01864;P01865;P01863	Igh-1a;Ighg	Ig gamma-2A chain C region, A allele
15.1775	15.8371	16.2706	0.0886304	0.106857	0.48549	P01867	Igh-3	Ig gamma-2B chain C region
15.3422	15.3039	16.5293	0.389214	0.746201	0.0609153	P01868;P01869	Ighg1	Ig gamma-1 chain C region secreted form
19.5888	18.4992	18.5796	0.45428	0.0611413	0.278736	P01872	Ighm	Immunoglobulin heavy constant mu
21.8052	22.746	23.5527	0.113471	0.437061	0.990771	P01887	B2m	Beta-2-microglobulin
16.6481	16.617	16.8603	0.359559	0.146318	0.365496	P01898	H2-Q10	H-2 class I histocompatibility antigen, Q10 alpha chain
16.8802	16.5849	17.4616	0.329582	NaN	0.717387	P01898;P01899	H2-D1;H2-Q10	H-2 class I histocompatibility antigen, Q10 alpha chain
21.1975	21.3104	21.481	0.0694184	0.272425	0.129795	P01898;P01896;P04223;P14430;P01895;P01899;P03991;P01900;P01897;P14426;P14428;P14429;P01901	H2-D1;H2-K1;H2-Q10;H2-Q8	H-2 class I histocompatibility antigen, Q10 alpha chain
21.1975	21.3104	21.481	0.0694184	0.272425	0.129795	P01898;P14430;P01899;P14431;P01902;P14429	H2-D1;H2-K1;H2-Q10;H2-Q8	H-2 class I histocompatibility antigen, Q10 alpha chain
22.185	22.3441	22.5043	0.0783866	0.127323	0.135543	P01899;P01897	H2-D1	H-2 class I histocompatibility antigen, D-B alpha chain
18.2467	19.1667	18.9109	2.45884	1.09749	1.15164	P04223;P01899;P03991;P01900;P14428;P01901	H2-D1;H2-K1	H-2 class I histocompatibility antigen, D-B alpha chain
20.5256	21.2006	21.2834	0.496745	0.0658548	0.308393	P04223;P14430;P01899;P06339;P03991;P01900;P01897;P14431;P14426;P14427;P14428;P14429;P01901	H2-D1;H2-K1;H2-Q8;H2-T23	H-2 class I histocompatibility antigen, D-B alpha chain
21.6159	21.6349	21.5615	0.199529	0.384657	0.167825	P14430;P01899;P14431;P14429	H2-D1;H2-Q8	H-2 class I histocompatibility antigen, D-B alpha chain
20.9985	20.9873	21.2203	0.058921	0.226683	0.143127	P01901	H2-K1	H-2 class I histocompatibility antigen, K-B alpha chain
20.9985	20.9873	21.2203	0.058921	0.226683	0.143127	P01902;P01901	H2-K1	H-2 class I histocompatibility antigen, K-B alpha chain
18.2042	18.976	18.7266	0.201814	0.212761	0.722973	P06339;P01902;P14432	H2-K1;H2-T23	H-2 class I histocompatibility antigen, K-D alpha chain
28.5494	31.8913	28.1844	0.618118	1.05293	0.965235	P01942	Hba	Hemoglobin subunit alpha
25.4106	28.1142	24.4768	0.642216	1.11803	0.881481	P02088	Hbb-b1	Hemoglobin subunit beta-1
28.005	31.3986	26.9517	0.858331	0.788237	0.479799	P02088;P02089	Hbb-b1;Hbb-b2	Hemoglobin subunit beta-1
30.3382	33.2835	30.2758	0.849916	0.755265	0.849721	P02088;P02104;P02089	Hbb-b1;Hbb-b2;Hbb-y	Hemoglobin subunit beta-1
22.7934	25.8638	22.5922	0.848648	1.76842	0.495928	P02089	Hbb-b2	Hemoglobin subunit beta-2
20.7913	22.6865	20.107	0.0861434	0.592214	0.337246	P02104	Hbb-y	Hemoglobin subunit epsilon-Y2
29.1786	30.5167	29.6732	0.288356	1.19	1.45264	P84228;P68433;P02301;P84244	H3-3a;H3c1;H3f3c;Hist1h3b	Histone H3.3C
21.6164	23.02	22.0869	1.17098	0.60414	1.04549	P02301;P84244	H3-3a;H3f3c	Histone H3.3C
27.3375	24.1562	22.4789	0.374469	0.201499	0.410138	P02463	Col4a1	Collagen alpha-1(IV) chain
26.9022	26.5789	25.3276	0.341831	0.169911	0.204954	P02468	Lamc1	Laminin subunit gamma-1
22.0762	21.8665	20.162	0.280841	0.205185	0.464604	Q9R0B6;P02468	Lamc1;Lamc3	Laminin subunit gamma-1
24.2242	24.11	22.8064	0.21877	0.202116	0.122514	P02469	Lamb1	Laminin subunit beta-1
18.0954	17.6406	17.7711	0.368851	0.633411	NaN	Q61292;P02469	Lamb1;Lamb2	Laminin subunit beta-1
21.4218	22.8941	24.5126	0.401373	1.2811	0.928215	P02535	Krt10	Keratin, type I cytoskeletal 10
22.3106	23.3307	24.0765	0.645295	1.22311	1.52995	Q9Z2K1;P02535;Q61781;Q61414;Q9Z320;Q8VCW2	Krt10;Krt14;Krt16;Krt25;Krt27	Keratin, type I cytoskeletal 10
17.5534	18.5479	15.0706	0.506568	1.1781	0.551546	P02798	Mt2	Metallothionein-2
17.5854	18.1658	15.4572	0.748634	0.596278	0.402319	P02802	Mt1	Metallothionein-1
22.049	23.3431	23.8715	0.183881	0.357222	0.361369	P03888	Mtnd1	NADH-ubiquinone oxidoreductase chain 1
18.9793	20.2612	20.8307	0.564483	0.474876	0.10755	P03893	Mtnd2	NADH-ubiquinone oxidoreductase chain 2
16.5003	17.6325	17.5004	0.54267	0.4248	0.6472	P03899	Mtnd3	NADH-ubiquinone oxidoreductase chain 3
19.8579	21.1965	21.8968	0.322828	0.320546	0.277549	P03911	Mtnd4	NADH-ubiquinone oxidoreductase chain 4
19.1913	20.4675	21.2961	0.193524	0.326936	0.289704	P03921	Mtnd5	NADH-ubiquinone oxidoreductase chain 5
21.8133	23.66	24.3723	0.602656	0.175212	0.350209	P03930	Mtatp8	ATP synthase protein 8
19.0911	18.4144	17.0826	0.202564	0.45028	0.305609	P03958	Ada	Adenosine deaminase
17.262	17.0161	16.278	0.207483	0.0220158	0.509644	P03975	Iap	IgE-binding protein
26.6785	24.5894	24.7994	0.144815	0.446466	0.689084	P03995	Gfap	Glial fibrillary acidic protein
24.4836	22.5468	23.3953	0.127955	0.230729	1.35171	P20152;P97861;Q9ERE2;Q6IMF0;Q9Z2T6;P03995;Q99M73;P07744;Q3UV17;P50446;Q8VED5;Q8BGZ7;Q9DCV7;Q922U2;Q9Z331;P11679	Gfap;Krt5;Krt6a;Krt75;Krt76;Krt79;Krt8;Krt81;Krt84;Krt85;Krt87;Vim	Glial fibrillary acidic protein
24.6943	22.9803	22.8439	0.246896	0.537555	0.409043	P20152;P03995	Gfap;Vim	Glial fibrillary acidic protein
20.8423	18.9708	19.4443	0.154052	0.580792	0.187703	P20152;P03995;P31001	Des;Gfap;Vim	Glial fibrillary acidic protein
24.9849	22.6375	22.4149	0.242318	0.334317	0.705138	P03995;Q6IFZ9	Gfap;Krt74	Glial fibrillary acidic protein
20.1503	17.7516	17.7722	1.27265	0.39683	0.322792	P03995;Q9DCV7;Q6NXH9	Gfap;Krt73	Glial fibrillary acidic protein
23.5517	21.9812	19.6699	1.11756	0.451691	NaN	Q9Z2T6;P03995;Q9DCV7;Q6NXH9	Gfap;Krt73;Krt85	Glial fibrillary acidic protein
22.0886	23.8772	25.1562	0.442703	1.45351	1.01253	P04104	Krt1	Keratin, type II cytoskeletal 1
21.6263	21.9367	23.1807	0.407668	1.42222	1.71205	Q99M73;Q6IME9;P07744;Q3UV17;P04104;Q6IFZ9;Q9R0H5;P50446;Q8VED5;Q8BGZ7;Q6IFZ6;Q9DCV7;Q6NXH9;Q3TTY5;Q922U2;Q9Z331;P11679	Krt1;Krt2;Krt5;Krt6a;Krt71;Krt72;Krt73;Krt74;Krt75;Krt76;Krt77;Krt79;Krt8;Krt84	Keratin, type II cytoskeletal 1
21.4415	22.8958	24.0317	0.440516	1.31028	1.56859	P04104;P50446;Q8VED5;Q8BGZ7;Q6IFZ6;Q3TTY5;Q922U2;Q9Z331;P11679	Krt1;Krt2;Krt5;Krt6a;Krt75;Krt77;Krt79;Krt8	Keratin, type II cytoskeletal 1
22.2171	23.8156	24.7637	0.669161	1.43129	2.27501	P04104;Q6IFZ9;Q9R0H5;Q6IFZ6;Q6NXH9	Krt1;Krt71;Krt73;Krt74;Krt77	Keratin, type II cytoskeletal 1
16.7215	16.7627	16.8591	0.215244	0.189122	0.22677	P04186	Cfb	Complement factor B
18.7064	19.0811	19.4251	0.235115	0.175886	0.247006	P04202	Tgfb1	Transforming growth factor beta-1 proprotein
17.9147	16.8036	17.3843	NaN	0.256536	0.114629	P04230;P20040;P04231;P18468	H2-Eb1	H-2 class II histocompatibility antigen, E-B beta chain
23.3146	25.2169	26.392	0.327811	0.327347	0.405073	P04370	Mbp	Myelin basic protein
17.6	18.5274	18.4458	0.500876	0.327782	0.180836	P04441	Cd74	H-2 class II histocompatibility antigen gamma chain
18.1567	21.8982	18.2011	1.0089	0.862428	0.693091	P04444;P04443	Hbb-bh0;Hbb-bh1	Hemoglobin subunit beta-H0
18.8932	18.8652	18.4361	0.163637	0.0260307	0.31638	P04627	Araf	Serine/threonine-protein kinase A-Raf
17.8289	17.7372	17.4672	0.0807987	0.123128	0.355159	P28028;P04627	Araf;Braf	Serine/threonine-protein kinase A-Raf
19.1257	19.2653	18.6341	0.0452173	0.159329	0.330074	P28028;Q99N57;P04627	Araf;Braf;Raf1	Serine/threonine-protein kinase A-Raf
22.2022	24.8819	23.275	0.369123	0.0972428	0.230244	P04919	Slc4a1	Band 3 anion transport protein
19.9471	20.1703	20.0941	0.115716	0.0697816	0.217065	P04925	Prnp	Major prion protein
21.5445	22.6565	23.521	0.336251	0.149292	0.389147	P05063	Aldoc	Fructose-bisphosphate aldolase C
22.8413	23.6882	23.9255	0.063844	0.170645	0.330863	P05063;P05064	Aldoa;Aldoc	Fructose-bisphosphate aldolase C
24.5725	24.9978	25.3511	0.092539	0.136447	0.398737	P05064	Aldoa	Fructose-bisphosphate aldolase A
20.1335	20.7301	20.4899	0.340729	0.184577	0.290705	P05132	Prkaca	cAMP-dependent protein kinase catalytic subunit alpha
21.6072	21.8862	21.6932	0.121448	0.0788502	0.223905	P05132;P68181	Prkaca;Prkacb	cAMP-dependent protein kinase catalytic subunit alpha
22.0135	23.2583	23.8338	0.355398	0.151842	0.438552	P05201	Got1	Aspartate aminotransferase, cytoplasmic
24.6	25.5788	26.1926	0.272283	0.230677	0.0863696	P05202	Got2	Aspartate aminotransferase, mitochondrial
19.533	20.1269	20.2471	0.169705	0.0871178	0.10886	P05480	Src	Neuronal proto-oncogene tyrosine-protein kinase Src
20.6309	20.876	20.2729	0.151895	0.241202	0.445238	P08103;P25911;P39688;P05480;Q04736	Fyn;Hck;Lyn;Src;Yes1	Neuronal proto-oncogene tyrosine-protein kinase Src
20.3953	20.3909	20.0372	0.21311	0.109393	0.500354	P08103;P25911;P05480;Q04736	Hck;Lyn;Src;Yes1	Neuronal proto-oncogene tyrosine-protein kinase Src
20.1823	20.5403	19.9598	0.126205	0.184541	0.351265	P39688;P05480;Q04736	Fyn;Src;Yes1	Neuronal proto-oncogene tyrosine-protein kinase Src
20.3045	20.5489	20.0809	0.028925	0.12768	0.30455	P05480;Q04736	Src;Yes1	Neuronal proto-oncogene tyrosine-protein kinase Src
19.3962	20.0156	19.706	0.0978852	0.189527	0.260814	Q922K9;P16056;Q62270;Q62190;P05480	Frk;Mst1r;Src	Neuronal proto-oncogene tyrosine-protein kinase Src
17.0831	17.4431	18.3245	0.375354	0.23988	0.259584	P05532	Kit	Mast/stem cell growth factor receptor Kit
17.6438	18.0999	17.7219	0.15889	0.145683	0.268293	Q00342;P05532;P09581	Csf1r;Kit	Mast/stem cell growth factor receptor Kit
18.0221	18.6447	19.2656	0.09644	0.171579	0.131584	P05555	Itgam	Integrin alpha-M
21.3589	21.7703	22.02	0.0659815	0.10135	0.0994887	P05622	Pdgfrb	Platelet-derived growth factor receptor beta
15.8156	15.1487	14.9588	0.498105	0.771202	NaN	P05627	Jun	Transcription factor AP-1
21.1448	18.729	18.753	0.660419	0.560487	0.832986	P05784	Krt18	Keratin, type I cytoskeletal 18
21.8897	19.4871	20.1022	0.748127	0.81156	0.986242	P05784;P19001	Krt18;Krt19	Keratin, type I cytoskeletal 18
22.8957	24.0049	25.1123	0.548644	1.56903	1.19874	Q9QWL7;P08730;P05784;P19001;Q61414	Krt17;Krt18;Krt19	Keratin, type I cytoskeletal 18
21.2477	22.6736	20.9171	1.28641	NaN	NaN	P09542;P05977	Myl1;Myl3	Myosin light chain 1/3, skeletal muscle isoform
24.0764	24.3909	23.7982	0.121993	0.210569	0.321908	P06151	Ldha	L-lactate dehydrogenase A chain
22.2332	22.9405	22.9305	0.13484	0.175268	0.297025	P00342;P06151;P16125	Ldha;Ldhb	L-lactate dehydrogenase A chain
17.4577	18.1696	18.3466	0.270324	0.296852	0.0470638	P06339	H2-T23	H-2 class I histocompatibility antigen, D-37 alpha chain
17.469	18.1996	18.4756	NaN	NaN	NaN	P06345;P06342	H2-Ab1	H-2 class II histocompatibility antigen, A-Q beta chain
19.8382	19.4115	18.2785	0.177441	0.0742969	0.306195	P06537	Nr3c1	Glucocorticoid receptor
17.6915	17.4638	17.8767	0.419243	0.710115	0.198027	P06728	Apoa4	Apolipoprotein A-IV
23.0275	23.2262	23.3375	0.0736402	0.159836	0.415076	P06745	Gpi	Glucose-6-phosphate isomerase
18.6157	19.7608	19.7441	0.278732	0.549557	0.473934	P06795	Abcb1b	ATP-dependent translocase ABCB1
17.815	18.8185	19.8143	0.290786	0.596753	0.437587	P06795;P21440	Abcb1b;Abcb4	ATP-dependent translocase ABCB1
23.7425	24.6538	24.9472	0.141437	0.23977	0.340547	P21447;P06795;P21440	Abcb1a;Abcb1b;Abcb4	ATP-dependent translocase ABCB1
21.6228	23.0955	22.9958	0.0757904	0.391506	0.321058	Q9DC29;P21447;P06795;P21440	Abcb1a;Abcb1b;Abcb4;Abcb6	ATP-dependent translocase ABCB1
17.7057	19.1445	19.9714	2.04446	1.99902	1.91109	Q9JJ59;P21447;P06795;P21440	Abcb1a;Abcb1b;Abcb4;Abcb9	ATP-dependent translocase ABCB1
20.4168	21.5575	21.3199	0.119453	0.295525	0.754337	Q9QY30;P21447;P06795;P21440	Abcb11;Abcb1a;Abcb1b;Abcb4	ATP-dependent translocase ABCB1
25.2387	26.0915	26.5224	0.204325	0.290596	0.338823	P21447;P06795	Abcb1a;Abcb1b	ATP-dependent translocase ABCB1
19.6443	19.7056	20.4217	0.0759579	0.338698	0.273271	P06797	Ctsl	Cathepsin L1
18.895	18.918	19.3078	0.239249	0.355766	0.20895	P06800	Ptprc	Receptor-type tyrosine-protein phosphatase C
18.2754	19.036	19.3734	0.196822	0.150925	0.406516	P06801	Me1	NADP-dependent malic enzyme
21.1425	20.895	21.7592	0.138821	0.280585	0.0956144	P06802	Enpp1	Ectonucleotide pyrophosphatase/phosphodiesterase family member 1
19.487	21.072	22.5544	0.441048	0.311054	0.41888	P06837	Gap43	Neuromodulin
19.0646	20.343	20.714	0.946082	0.17579	0.247072	P06879	Prl	Prolactin
22.6843	24.3844	24.2201	1.04618	0.199037	3.32435	P06880	Gh1	Somatotropin
19.4191	18.8456	19.4966	0.257125	0.0597165	0.256975	P06909	Cfh	Complement factor H
18.4834	16.6735	17.1588	0.325403	0.442794	0.917524	P07091	S100a4	Protein S100-A4
20.3196	20.8651	21.8521	0.117666	0.0137908	0.271417	P07214	Sparc	SPARC
21.2299	22.8063	23.528	1.25101	0.540937	1.05935	P07309	Ttr	Transthyretin
17.2264	16.8856	15.8303	0.626501	0.218665	NaN	P07310	Ckm	Creatine kinase M-type
24.0933	24.7552	25.1326	0.0999083	0.151363	0.341037	Q04447;P07310	Ckb;Ckm	Creatine kinase M-type
25.5165	25.5653	25.9099	0.038082	0.134478	0.463881	P07356	Anxa2	Annexin A2
24.4613	24.722	25.226	0.141248	0.193551	0.100808	P07724	Alb	Serum albumin
17.6657	17.5464	16.0889	0.281019	0.534576	NaN	P07742	Rrm1	Ribonucleoside-diphosphate reductase large subunit
20.8483	21.0283	21.6532	0.278512	0.145407	0.134702	P07759	Serpina3k	Serine protease inhibitor A3K
19.4751	19.5603	19.8303	0.164594	0.226466	0.171997	Q03734;P07759	Serpina3k;Serpina3m	Serine protease inhibitor A3K
19.15	19.0526	19.9217	0.441287	0.20112	0.113463	P29621;Q03734;Q91WP6;Q5I2A0;P07759	Serpina3g;Serpina3k;Serpina3m;Serpina3n	Serine protease inhibitor A3K
23.5104	23.8996	23.9076	0.0994977	0.0944028	0.2211	P07901	Hsp90aa1	Heat shock protein HSP 90-alpha
25.1225	25.1623	24.9173	0.180949	0.244937	0.238939	P07901;P11499	Hsp90aa1;Hsp90ab1	Heat shock protein HSP 90-alpha
18.7449	16.8911	16.1934	0.243496	0.187226	0.258376	P07903	Ercc1	DNA excision repair protein ERCC-1
16.7884	16.6329	16.4652	0.123154	0.501133	0.344658	P07934	Phkg1	Phosphorylase b kinase gamma catalytic chain, skeletal muscle/heart isoform
21.7248	22.3146	23.5441	0.210434	0.287179	0.251456	P08003	Pdia4	Protein disulfide-isomerase A4
18.7297	18.6006	18.0064	0.15333	0.296525	0.448293	P08030	Aprt	Adenine phosphoribosyltransferase
20.926	23.738	22.0579	0.234377	0.12806	0.363142	P08032	Spta1	Spectrin alpha chain, erythrocytic 1
23.7178	24.0274	23.4233	0.238079	0.120211	0.188219	P08032;P16546	Spta1;Sptan1	Spectrin alpha chain, erythrocytic 1
14.9177	14.7316	13.6011	0.532534	1.29863	NaN	Q6GQR8;E9QAG8;Q6P560;P08043;Q8BZW4	Zfp2;Znf182;Znf329	Zinc finger protein 2
19.5599	21.4991	20.0549	0.388244	0.300873	0.716007	P08071	Ltf	Lactotransferrin
22.2953	22.3862	22.9288	0.216505	0.266945	0.0913214	P08074	Cbr2	Carbonyl reductase [NADPH] 2
18.7037	19.0464	19.3891	0.423193	0.194586	0.326898	Q91X52;P08074	Cbr2;Dcxr	Carbonyl reductase [NADPH] 2
19.5148	19.4767	20.6001	0.126577	0.41822	0.117563	P08101	Fcgr2	Low affinity immunoglobulin gamma Fc region receptor II
16.8449	17.0051	18.3549	0.18342	0.425105	0.158305	P08508;P08101	Fcgr2;Fcgr3	Low affinity immunoglobulin gamma Fc region receptor II
15.0991	15.5961	13.8458	0.0844812	NaN	NaN	P08103	Hck	Tyrosine-protein kinase HCK
21.8556	21.828	21.2454	0.144943	0.068491	0.112698	Q9JKV2;Q03142;P06240;P21803;P16277;P16092;Q61851;P14234;P08103;P25911;P39688;Q04859;Q04736;Q9JHU3	Fgfr1;Fgfr2;Fgfr3;Fyn;Hck;Lyn;Yes1	Tyrosine-protein kinase HCK
24.6995	25.3186	26.4384	0.222234	0.283507	0.238773	P08113	Hsp90b1	Endoplasmin
24.6848	24.965	25.6499	0.121389	0.367199	0.219402	P08113;P11499	Hsp90ab1;Hsp90b1	Endoplasmin
22.81	18.6917	17.7654	0.454806	0.549058	0.859315	P08121	Col3a1	Collagen alpha-1(III) chain
27.4219	24.1598	22.769	0.390322	0.179972	0.297092	P08122	Col4a2	Collagen alpha-2(IV) chain
20.9776	20.7979	21.933	0.183327	0.230616	0.449768	P08207	S100a10	Protein S100-A10
22.6928	23.0296	23.8749	0.134497	0.270711	0.123423	P08226	Apoe	Apolipoprotein E
22.7836	24.2855	23.0976	0.216059	0.788057	0.510511	P08228	Sod1	Superoxide dismutase [Cu-Zn]
26.0602	26.882	27.7357	0.16287	0.30012	0.0716777	P08249	Mdh2	Malate dehydrogenase, mitochondrial
18.9303	19.578	18.9322	0.164253	0.105424	0.259945	P08414	Camk4	Calcium/calmodulin-dependent protein kinase type IV
17.0921	17.5403	16.9019	0.0827547	0.225341	0.451284	P58801;P08414	Camk4;Ripk2	Calcium/calmodulin-dependent protein kinase type IV
17.1942	17.2349	18.4265	NaN	0.227029	NaN	P08508	Fcgr3	Low affinity immunoglobulin gamma Fc region receptor III
24.296	23.5917	23.9365	0.0884424	0.43	0.684259	P08551	Nefl	Neurofilament light polypeptide
25.1852	24.137	23.8373	0.0895593	0.603521	0.587277	P46660;P20152;P31001;P08551;P19246;P08553	Des;Ina;Nefh;Nefl;Nefm;Vim	Neurofilament light polypeptide
22.4446	21.6819	21.1974	0.767152	1.77458	0.579553	P46660;P08551;P19246;P08553	Ina;Nefh;Nefl;Nefm	Neurofilament light polypeptide
25.0266	23.8042	23.7906	0.410659	0.485267	0.751595	P46660;P08551;P08553	Ina;Nefl;Nefm	Neurofilament light polypeptide
23.8714	22.9828	23.6021	0.0840177	0.396685	0.739701	P08553	Nefm	Neurofilament medium polypeptide
23.9134	23.0241	23.4598	0.119794	0.607453	0.791886	P46660;P08553	Ina;Nefm	Neurofilament medium polypeptide
20.5201	21.0652	21.2448	0.252309	0.117015	0.120005	P08556	Nras	GTPase NRas
21.7674	22.19	22.2788	0.103104	0.0983625	0.063178	P08556;P32883	Kras;Nras	GTPase NRas
22.2981	23.1365	22.9032	0.15683	0.48738	0.159306	P08556;Q61411;P32883	Hras;Kras;Nras	GTPase NRas
21.1263	21.3073	21.7161	0.19927	0.161623	0.0693366	P08556;Q61411	Hras;Nras	GTPase NRas
24.1259	24.3332	24.0839	0.123623	0.13118	0.252598	P08752	Gnai2	Guanine nucleotide-binding protein G(i) subunit alpha-2
21.7118	20.6275	19.5925	0.114503	0.163141	0.387101	P08775	Polr2a	DNA-directed RNA polymerase II subunit RPB1
25.6563	25.8686	25.7722	0.120372	0.0820859	0.273834	P09055	Itgb1	Integrin beta-1
23.5983	24.1007	25.3325	0.0568291	0.190437	0.210085	P09103	P4hb	Protein disulfide-isomerase
16.0316	17.1083	19.191	NaN	0.565054	0.197788	P09240	Cck	Cholecystokinin
22.8128	22.8458	23.3054	0.466883	0.241751	0.315609	P09242	Alpl	Alkaline phosphatase, tissue-nonspecific isozyme
23.0846	21.7201	20.5645	0.229812	0.286405	0.208584	P09405	Ncl	Nucleolin
22.9514	23.4098	23.4457	0.119375	0.123046	0.34149	P09411	Pgk1	Phosphoglycerate kinase 1
22.6075	22.3511	23.4425	0.174405	0.351858	0.194614	P09470	Ace	Angiotensin-converting enzyme
17.6885	18.5559	20.7935	0.307473	0.28393	0.473543	P09528	Fth1	Ferritin heavy chain
19.5219	19.4267	20.6425	0.107275	0.179542	0.378861	P09535	Igf2	Insulin-like growth factor II
17.3764	16.263	17.4297	0.23482	0.562275	0.86891	P09541	Myl4	Myosin light chain 4
17.0694	16.7935	17.2442	0.21561	0.452153	0.290107	P09581	Csf1r	Macrophage colony-stimulating factor 1 receptor
23.3305	22.5009	20.925	0.371471	0.491455	0.46606	P09602	Hmgn2	Non-histone chromosomal protein HMG-17
22.9823	24.0715	24.8759	0.331876	0.1482	0.503859	P09671	Sod2	Superoxide dismutase [Mn], mitochondrial
20.0084	20.4352	21.3778	0.0847245	0.221923	0.0871276	P09803	Cdh1	Cadherin-1
16.2883	15.7967	16.4469	NaN	0.945603	0.340097	P09813	Apoa2	Apolipoprotein A-II
19.4078	20.7674	21.7308	0.375132	0.305614	0.337786	P09925	Surf1	Surfeit locus protein 1
17.7098	17.6246	17.6919	0.4705	0.268411	0.158099	P0C028;P0C027	Nudt10;Nudt11	Diphosphoinositol polyphosphate phosphohydrolase 3-alpha
17.5222	17.2718	16.0389	0.220421	0.293221	1.02121	Q4VGL6;P0C090	Rc3h1;Rc3h2	Roquin-2
19.4842	20.0537	19.7293	0.145159	0.104331	0.17592	P0C0A3	Chmp6	Charged multivesicular body protein 6
25.2574	26.3013	25.229	0.330129	1.05274	1.15734	P0C0S6;Q3THW5	H2afv;H2az1	Histone H2A.Z
17.5804	17.9704	17.9385	0.261675	0.230461	0.269179	P0C192	Lrrc4b	Leucine-rich repeat-containing protein 4B
20.0221	17.3727	16.9798	0.134783	0.212433	0.255966	P0C605	Prkg1	cGMP-dependent protein kinase 1
18.4629	17.8474	18.6334	0.401793	0.460618	0.0994807	P0C673	Igsf11	Immunoglobulin superfamily member 11
16.8194	16.8923	17.1558	NaN	NaN	NaN	Q69Z23;E9Q8T7;Q8BW94;Q3V0Q1;Q8VHE6;P0C6F1;Q91XQ0	Dnah12;Dnah2	Dynein heavy chain 2, axonemal
18.2116	17.8133	19.0781	0.324648	0.261359	0.256391	P0C7L0	Wipf3	WAS/WASL-interacting protein family member 3
16.0068	17.6396	18.3592	0.496912	0.384559	0.196121	P0C7M9	Clec2l	C-type lectin domain family 2 member L
17.3866	15.3001	15.0792	0.281271	NaN	NaN	P0CG14	Derpc	Decreased expression in renal and prostate cancer protein
21.9205	23.3927	23.7067	0.680838	0.354971	0.241015	P0CW02	Ly6c1	Lymphocyte antigen 6C1
15.9072	16.42	17.2372	0.594022	0.676247	0.217797	P0DJE0	Pet100	Protein PET100 homolog, mitochondrial
17.4904	17.8835	19.191	0.336993	0.526348	0.653769	P0DJF2	Pet117	Protein PET117 homolog, mitochondrial
19.7885	21.9277	22.2971	0.823762	0.233591	0.340909	P0DN34	Ndufb1	NADH dehydrogenase [ubiquinone] 1 beta subcomplex subunit 1
19.1593	20.4654	20.5498	0.40069	0.440658	0.515475	P0DN90;P0DN91;P0DN89	Tmem254a;Tmem254b;Tmem254c	Transmembrane protein 254
22.2827	22.8933	25.4944	0.395616	0.376849	0.964094	Q9D6P8;P0DP28;P0DP27;P0DP26	Calm1;Calm2;Calm3	Calmodulin-1
16.5515	17.5306	18.5744	0.184773	0.404818	0.218463	P0DP60	Lynx1	Ly-6/neurotoxin-like protein 1
13.9389	15.0217	15.0564	NaN	NaN	NaN	P10085	Myod1	Myoblast determination protein 1
22.2937	21.5844	21.8726	0.270297	0.0727296	0.330886	P10107	Anxa1	Annexin A1
25.2235	24.6343	23.6205	0.214974	0.15513	0.0821502	P10126	Eef1a1	Elongation factor 1-alpha 1
25.7031	25.0292	24.4425	0.181315	0.182207	0.0569686	P62631;P10126	Eef1a1;Eef1a2	Elongation factor 1-alpha 1
21.8613	23.1116	21.0088	0.176154	1.40385	0.439708	P10166	Mycl	Protein L-Myc
19.1007	19.8976	20.8717	0.767822	0.528042	0.545661	P10287	Cdh3	Cadherin-3
18.9949	19.1869	19.5109	0.202892	0.112521	0.154292	P10417	Bcl2	Apoptosis regulator Bcl-2
26.6789	26.3196	25.3341	0.198476	0.156912	0.156939	P10493	Nid1	Nidogen-1
20.5338	21.4674	20.3049	0.204158	0.213125	0.199228	P10518	Alad	Delta-aminolevulinic acid dehydratase
23.6635	23.4904	23.556	0.294206	0.285149	0.20552	P10605	Ctsb	Cathepsin B
21.823	21.7076	20.8575	0.0688587	0.184024	0.275909	P10630	Eif4a2	Eukaryotic initiation factor 4A-II
23.2285	23.2436	22.4702	0.159394	0.151341	0.243425	P10630;P60843	Eif4a1;Eif4a2	Eukaryotic initiation factor 4A-II
22.2404	22.4071	21.9922	0.234517	0.118204	0.174462	P10630;Q91VC3;P60843	Eif4a1;Eif4a2;Eif4a3	Eukaryotic initiation factor 4A-II
22.2592	23.2195	24.0567	0.073063	0.159313	0.319553	P10637	Mapt	Microtubule-associated protein tau
22.4348	22.8443	21.6885	0.0909649	0.679022	0.618416	P10639	Txn	Thioredoxin
23.0283	22.9977	22.6458	0.0604859	0.159289	0.269594	P10649	Gstm1	Glutathione S-transferase Mu 1
22.9208	22.9802	22.6252	0.171473	0.104534	0.145502	P48774;P10649;P15626;Q80W21	Gstm1;Gstm2;Gstm5;Gstm7	Glutathione S-transferase Mu 1
23.6756	23.624	23.4575	0.160339	0.150995	0.258045	P10649;P15626;Q80W21	Gstm1;Gstm2;Gstm7	Glutathione S-transferase Mu 1
20.0756	19.918	19.2098	0.178652	0.256833	0.170876	P10649;P19639;Q80W21	Gstm1;Gstm7	Glutathione S-transferase Mu 1
20.497	20.1394	18.446	0.1676	0.338289	0.162896	P10711	Tcea1	Transcription elongation factor A protein 1
17.1402	16.4736	16.9378	0.131197	0.764513	0.147467	P10810	Cd14	Monocyte differentiation antigen CD14
23.8713	23.3236	22.9228	0.163614	0.127566	0.173936	P10833	Rras	Ras-related protein R-Ras
23.7841	23.4168	23.0484	0.207667	0.130651	0.330027	P10833;P62071	Rras;Rras2	Ras-related protein R-Ras
24.9745	25.9435	26.5357	0.178181	0.241212	0.0772917	P10852	Slc3a2	4F2 cell-surface antigen heavy chain
16.2399	15.8433	15.5174	0.737783	0.454196	0.349055	P10854	H2bc14	Histone H2B type 1-M
29.4519	29.978	28.3936	0.299855	1.40302	1.11413	Q9D2U9;Q64525;Q8CGP0;Q64475;Q8CGP2;P70696;P10854;Q64524;Q8CGP1;Q64478;Q6ZWY9;P10853	H2bc1;H2bc14;Hist1h2bb;Hist2h2bb;Hist2h2be	Histone H2B type 1-M
29.2058	30.1997	29.7662	0.17285	0.650659	0.920598	Q64525;Q64475;Q8CGP2;P70696;P10854;Q8CGP1;Q64478;Q6ZWY9;P10853	H2bc1;H2bc14;Hist1h2bb;Hist2h2bb	Histone H2B type 1-M
23.4217	23.9136	23.3225	0.568929	1.00741	1.12003	Q64525;Q8CGP0;Q64475;P10854;Q64524;Q8CGP1;Q64478;Q6ZWY9;P10853	H2bc14;Hist1h2bb;Hist2h2bb;Hist2h2be	Histone H2B type 1-M
29.0955	29.7089	29.0507	0.249153	0.880083	1.05088	Q64525;Q64475;Q8CGP2;P10854;Q8CGP1;Q64478;Q6ZWY9;P10853	H2bc14;Hist1h2bb;Hist2h2bb	Histone H2B type 1-M
20.3376	20.7848	20.6531	2.0492	0.624856	0.220754	Q64525;P10854;Q64478;Q6ZWY9	H2bc14;Hist2h2bb	Histone H2B type 1-M
26.7051	26.8668	25.2013	0.286735	0.920016	0.817416	P10922	H1-0	Histone H1.0
19.0074	17.0651	17.176	2.44622	NaN	0.0858724	P10923	Spp1	Osteopontin
23.3895	22.3114	20.4704	0.0837106	0.224831	0.753767	P11031	Sub1	Activated RNA polymerase II transcriptional coactivator p15
28.0126	21.5758	21.4268	0.505162	0.300613	0.267056	P11087	Col1a1	Collagen alpha-1(I) chain
21.1426	20.4324	19.2179	0.0380032	0.465182	0.511893	P11103	Parp1	Poly [ADP-ribose] polymerase 1
16.842	15.4137	15.5784	0.243405	0.168809	0.720488	P11152	Lpl	Lipoprotein lipase
19.0266	18.638	18.303	0.210066	0.202941	0.081982	P11214	Plat	Tissue-type plasminogen activator
17.2933	19.3164	18.8367	0.203817	0.347727	0.264781	P11247	Mpo	Myeloperoxidase
24.9468	21.8729	21.3505	0.557342	0.253825	0.0611791	P11276	Fn1	Fibronectin
22.3834	23.7474	21.6813	0.150249	0.423083	0.236908	P11352	Gpx1	Glutathione peroxidase 1
20.6355	21.7739	22.6536	0.351601	0.198261	0.446516	P11404	Fabp3	Fatty acid-binding protein, heart
21.6516	22.2418	23.043	0.191817	0.11173	0.209625	P11438	Lamp1	Lysosome-associated membrane glycoprotein 1
25.0955	25.0148	24.6969	0.12997	0.100337	0.215347	P11499	Hsp90ab1	Heat shock protein HSP 90-beta
22.9261	21.9295	21.4923	0.0995233	0.0408709	0.2198	P11531	Dmd	Dystrophin
18.732	17.5089	16.886	0.273224	0.150483	0.322319	P11531;Q05AA6	Dmd;Drp2	Dystrophin
19.422	20.7707	21.7609	0.208118	0.175021	0.148367	P11627	L1cam	Neural cell adhesion molecule L1
17.0012	17.9195	17.3669	0.374225	0.461747	0.546567	P11672	Lcn2	Neutrophil gelatinase-associated lipocalin
22.2415	19.6951	19.8902	0.6563	0.410024	0.806006	P11679	Krt8	Keratin, type II cytoskeletal 8
25.4455	22.9427	23.4296	0.155332	0.478793	0.748361	P20152;P31001;Q9DCV7;P11679;P15331	Des;Krt8;Prph;Vim	Keratin, type II cytoskeletal 8
20.4021	18.9205	20.5537	0.295345	1.9956	2.61952	Q99M73;Q3UV17;P50446;Q8BGZ7;Q9Z331;P11679	Krt6a;Krt75;Krt76;Krt8;Krt84	Keratin, type II cytoskeletal 8
21.6712	22.8385	24.068	0.396984	1.56642	1.16805	Q8VED5;Q6IFZ6;Q922U2;P11679	Krt5;Krt77;Krt79;Krt8	Keratin, type II cytoskeletal 8
20.5003	17.903	18.2443	0.423163	0.424776	1.94418	Q8BGZ7;Q922U2;P11679	Krt5;Krt75;Krt8	Keratin, type II cytoskeletal 8
21.2987	21.082	21.8677	0.140306	0.135442	0.149718	P11688	Itga5	Integrin alpha-5
23.9583	24.5574	24.2074	0.241816	0.144536	0.33515	P11798	Camk2a	Calcium/calmodulin-dependent protein kinase type II subunit alpha
24.1604	24.3645	23.8964	0.161419	0.12768	0.269236	P11798;P28652;Q6PHZ2	Camk2a;Camk2b;Camk2d	Calcium/calmodulin-dependent protein kinase type II subunit alpha
23.0991	23.4549	23.1688	0.0576208	0.0580875	0.367451	P11798;Q923T9;P28652;Q6PHZ2	Camk2a;Camk2b;Camk2d;Camk2g	Calcium/calmodulin-dependent protein kinase type II subunit alpha
20.6423	20.8321	21.1601	0.783032	1.04316	0.306483	P11798;Q6PHZ2	Camk2a;Camk2d	Calcium/calmodulin-dependent protein kinase type II subunit alpha
17.6406	18.3151	18.8726	0.190379	0.139757	0.121973	P11835	Itgb2	Integrin beta-2
15.2042	15.5609	16.1631	0.480393	0.24266	0.514025	P11859	Agt	Angiotensinogen
22.6795	22.7845	22.8402	0.0651923	0.105129	0.193291	P11881	Itpr1	Inositol 1,4,5-trisphosphate receptor type 1
21.4467	21.638	21.7955	0.228223	0.0828651	0.0624677	P70227;P11881	Itpr1;Itpr3	Inositol 1,4,5-trisphosphate receptor type 1
22.1779	22.5037	21.8605	0.0389969	0.11	0.30391	P70227;Q9Z329;P11881	Itpr1;Itpr2;Itpr3	Inositol 1,4,5-trisphosphate receptor type 1
21.4968	22.0054	21.936	0.0469384	0.104921	0.255841	Q9Z329;P11881	Itpr1;Itpr2	Inositol 1,4,5-trisphosphate receptor type 1
19.1021	20.2184	19.794	0.207621	0.108931	0.305185	P11928	Oas1a	2'-5'-oligoadenylate synthase 1A
18.6678	19.5208	20.0685	0.328519	0.203582	0.333565	P11930	Nudt19	Nucleoside diphosphate-linked moiety X motif 19
23.0685	22.1688	21.5473	0.316933	0.136108	0.0708153	P11983	Tcp1	T-complex protein 1 subunit alpha
20.6626	21.0558	21.5612	0.304548	0.0544396	0.107786	P12023	App	Amyloid-beta A4 protein
20.2551	20.1347	20.8689	0.332355	0.403669	0.124579	Q06335;P12023	Aplp2;App	Amyloid-beta A4 protein
16.0227	14.9054	15.2466	0.374577	0.387152	0.0125429	P12025	Mdk	Midkine
19.7742	19.923	20.623	0.18975	0.107867	0.118569	P12265	Gusb	Beta-glucuronidase
20.7623	20.6006	20.3386	0.122249	0.0416729	0.238885	P12367	Prkar2a	cAMP-dependent protein kinase type II-alpha regulatory subunit
21.8974	22.173	21.8456	0.116738	0.0804549	0.224632	P12367;P31324	Prkar2a;Prkar2b	cAMP-dependent protein kinase type II-alpha regulatory subunit
20.8687	21.328	21.0892	0.101681	0.115731	0.214372	P12382	Pfkl	ATP-dependent 6-phosphofructokinase, liver type
20.7047	21.5444	21.3715	0.152373	0.322889	0.424649	P47857;P12382	Pfkl;Pfkm	ATP-dependent 6-phosphofructokinase, liver type
22.0998	22.961	22.9646	0.259936	0.0680202	0.239637	P47857;P12382;Q9WUA3	Pfkl;Pfkm;Pfkp	ATP-dependent 6-phosphofructokinase, liver type
19.1068	19.2324	19.4206	0.100166	0.209183	0.264795	P12382;Q9WUA3	Pfkl;Pfkp	ATP-dependent 6-phosphofructokinase, liver type
16.6682	17.1573	17.4132	0.249396	0.374559	0.423087	P12657	Chrm1	Muscarinic acetylcholine receptor M1
15.8295	18.7388	19.2202	NaN	1.02927	0.858254	P12658	Calb1	Calbindin
20.1354	21.9803	23.9168	0.506469	0.170422	0.376886	P12787	Cox5a	Cytochrome c oxidase subunit 5A, mitochondrial
19.6404	17.034	16.7582	0.493062	0.306404	0.368444	P12804	Fgl2	Fibroleukin
20.9519	21.6678	21.8325	0.176508	0.334781	0.737929	P12815	Pdcd6	Programmed cell death protein 6
17.6283	17.9162	18.1258	0.252817	0.11829	0.378126	P12849	Prkar1b	cAMP-dependent protein kinase type I-beta regulatory subunit
21.6332	21.4441	21.0612	0.197234	0.263166	0.335227	P12849;Q9DBC7	Prkar1a;Prkar1b	cAMP-dependent protein kinase type I-beta regulatory subunit
21.4711	22.7345	23.3699	0.370753	0.124791	0.151278	P12960	Cntn1	Contactin-1
22.6404	23.2162	23.6582	0.0447506	0.164793	0.493042	P12970	Rpl7a	60S ribosomal protein L7a
17.5005	18.257	17.9986	0.160666	0.382558	0.290467	P13011	Scd2	Acyl-CoA desaturase 2
23.6806	22.1126	22.3993	0.199864	0.0451969	0.175332	P13020	Gsn	Gelsolin
17.4344	17.4159	16.1645	0.281831	0.166176	0.703829	P13439	Umps	Uridine 5'-monophosphate synthase
21.8485	21.0327	21.8416	0.096748	0.262352	0.135319	P13504	Il1r1	Interleukin-1 receptor type 1
16.219	17.0457	16.0029	0.366735	2.39594	0.138007	Q5SX40;Q02566;P13541;Q5SX39;P13542;Q91Z83	Myh1;Myh3;Myh4;Myh6;Myh7;Myh8	Myosin-3
21.9053	23.2499	23.9721	0.302429	0.0745289	0.204472	P13595	Ncam1	Neural cell adhesion molecule 1
21.2419	20.9562	21.8764	0.0391829	0.21499	0.154649	P13597	Icam1	Intercellular adhesion molecule 1
22.9971	25.6736	19.9318	0.495793	0.773658	0.631484	P13634	Ca1	Carbonic anhydrase 1
19.6062	20.9379	21.8776	0.355729	0.0698573	0.318729	P13707	Gpd1	Glycerol-3-phosphate dehydrogenase [NAD(+)], cytoplasmic
19.1576	20.0068	20.343	0.21943	0.125674	0.0793094	P13707;Q3ULJ0	Gpd1;Gpd1l	Glycerol-3-phosphate dehydrogenase [NAD(+)], cytoplasmic
22.7817	21.9879	22.4601	0.959284	0.602691	0.631564	P13808	Slc4a2	Anion exchange protein 2
19.9378	19.7033	19.4743	0.816851	0.494597	0.333971	P16283;P13808	Slc4a2;Slc4a3	Anion exchange protein 2
19.1756	18.3925	17.3207	0.0937128	0.0591522	0.302517	P13864	Dnmt1	DNA (cytosine-5)-methyltransferase 1
18.7943	17.9374	18.7945	0.338958	0.381163	0.124823	P14069	S100a6	Protein S100-A6
24.3964	25.6565	26.3859	0.392522	0.276399	0.153032	P14094	Atp1b1	Sodium/potassium-transporting ATPase subunit beta-1
19.6305	18.6234	19.3338	0.245558	0.339536	0.14359	P14106	C1qb	Complement C1q subcomponent subunit B
24.0401	24.4971	24.3429	0.00802925	0.370811	0.411442	P14115	Rpl27a	60S ribosomal protein L27a
23.8807	24.4425	24.6337	0.0963118	0.221409	0.817507	P14131	Rps16	40S ribosomal protein S16
19.0974	18.5265	19.0029	0.422019	0.0441871	0.274365	P14142	Slc2a4	Solute carrier family 2, facilitated glucose transporter member 4
23.6809	23.9492	24.5402	0.0624046	0.115428	0.382071	P14148	Rpl7	60S ribosomal protein L7
25.1134	25.4497	25.7027	0.129619	0.112766	0.379883	P14152	Mdh1	Malate dehydrogenase, cytoplasmic
23.0492	23.6913	24.5725	0.133211	0.467932	1.40739	P14206	Rpsa	40S ribosomal protein SA
24.9276	25.4717	26.6898	0.257724	0.247387	0.203948	P14211	Calr	Calreticulin
23.8528	24.7231	25.2677	0.249082	0.255762	0.239456	P14231	Atp1b2	Sodium/potassium-transporting ATPase subunit beta-2
16.729	16.7578	17.2968	0.0341304	0.328124	0.236867	P14430	H2-Q8	H-2 class I histocompatibility antigen, Q8 alpha chain
15.4774	16.0829	16.9758	NaN	NaN	NaN	P14434;P14438;P04228;P14437;P23150;P14436;P01910;P14435	H2-Aa	H-2 class II histocompatibility antigen, A-B alpha chain
17.5827	18.0055	18.6298	0.0764484	0.213314	0.149029	P14483	H2-Ab1	H-2 class II histocompatibility antigen, A beta chain
19.9879	19.5802	18.5039	0.0814885	0.316956	0.056553	P14576	Srp54	Signal recognition particle 54 kDa protein
24.0439	23.4355	22.8624	0.06712	0.1929	0.223462	P14602	Hspb1	Heat shock protein beta-1
20.2762	20.6971	20.2528	0.125227	0.071474	0.0990523	P14685	Psmd3	26S proteasome non-ATPase regulatory subunit 3
24.6701	23.6367	22.7285	0.0622548	0.497349	0.691828	P14733	Lmnb1	Lamin-B1
22.9482	21.8707	20.726	0.350524	0.744139	0.563981	P14733;P21619	Lmnb1;Lmnb2	Lamin-B1
26.3608	24.282	23.5907	0.0991942	0.318757	0.248344	P48678;P14733;P21619	Lmna;Lmnb1;Lmnb2	Lamin-B1
25.4441	25.5646	25.8193	0.0977693	0.137215	0.437396	P14824	Anxa6	Annexin A6
23.0906	23.3905	23.4128	0.143753	0.0827789	0.503702	P14824;P97429	Anxa4;Anxa6	Annexin A6
23.0002	23.427	23.6968	0.0381969	0.208256	0.346962	P14869	Rplp0	60S acidic ribosomal protein P0
22.2106	21.3418	21.3451	0.280577	0.224016	0.246993	P14873	Map1b	Microtubule-associated protein 1B
23.7597	22.1174	21.5394	0.392039	0.241151	0.121112	P14873;Q9QYR6	Map1a;Map1b	Microtubule-associated protein 1B
17.6229	15.9947	15.2119	0.434823	0.482244	0.483879	P15066	Jund	Transcription factor jun-D
17.981	19.1935	18.9288	0.463177	0.346037	0.444232	P15089	Cpa3	Mast cell carboxypeptidase A
22.6398	23.7542	24.0481	0.307179	0.0762145	0.0757942	P15105	Glul	Glutamine synthetase
21.1095	21.4887	21.9141	0.315764	0.0971494	0.138371	P15116	Cdh2	Cadherin-2
18.1541	18.9856	20.4726	0.344412	0.150462	0.2416	P39038;P15116	Cdh2;Cdh4	Cadherin-2
20.2584	20.8024	20.8418	0.16289	0.123629	0.225242	P15208	Insr	Insulin receptor
19.3909	19.7174	19.4942	0.21422	0.0998071	0.377256	Q60751;P15208	Igf1r;Insr	Insulin receptor
19.7991	20.0974	19.7435	0.215081	0.187272	0.334228	Q60751;Q9WTL4;P15208	Igf1r;Insr;Insrr	Insulin receptor
19.6155	20.4824	20.5145	0.16088	0.101747	0.303169	Q9WTL4;P15208	Insr;Insrr	Insulin receptor
18.718	19.4635	19.5838	0.355727	0.0787616	0.0483437	P15209	Ntrk2	BDNF/NT-3 growth factors receptor
17.447	18.8105	18.7784	0.201407	0.252412	0.676428	P15209;Q6VNS1	Ntrk2;Ntrk3	BDNF/NT-3 growth factors receptor
19.0476	19.5226	19.9693	0.117513	0.334851	0.138184	P15261	Ifngr1	Interferon gamma receptor 1
21.0524	21.5638	21.8622	0.0729024	0.12842	0.226601	P15306	Thbd	Thrombomodulin
18.484	18.0392	17.6633	0.449654	0.146016	0.180349	Q04207;P15307	Rel;Rela	Proto-oncogene c-Rel
22.5047	25.2331	21.2772	0.276483	0.789618	0.349502	P15327	Bpgm	Bisphosphoglycerate mutase
23.388	21.2149	20.7559	0.676594	0.515897	0.862983	P20152;P15331	Prph;Vim	Peripherin
19.9791	19.871	20.6798	0.15081	0.215472	0.188568	P15379	Cd44	CD44 antigen
16.9315	18.2555	18.9672	0.240322	0.234472	0.27775	P15388	Kcnc1	Potassium voltage-gated channel subfamily C member 1
17.8333	19.6342	20.0087	0.188663	0.194844	0.0954433	Q63959;P15388;Q14B80;Q8R1C0	Kcnc1;Kcnc2;Kcnc3;Kcnc4	Potassium voltage-gated channel subfamily C member 1
20.6319	23.1811	21.491	0.264528	0.12405	0.244562	P15508	Sptb	Spectrin beta chain, erythrocytic
24.1408	24.5577	23.1902	0.0409759	0.158689	0.278336	P15508;Q62261	Sptb;Sptbn1	Spectrin beta chain, erythrocytic
21.4622	22.5841	22.5382	0.211165	0.186829	0.319951	P15532	Nme1	Nucleoside diphosphate kinase A
24.3031	24.5803	24.5964	0.108607	0.0686877	0.170226	P15532;Q01768	Nme1;Nme2	Nucleoside diphosphate kinase A
18.431	19.0153	19.1609	0.175272	0.0811298	0.291673	P15535	B4galt1	Beta-1,4-galactosyltransferase 1
20.8073	19.7317	18.9025	0.102026	0.160055	0.280037	P15626	Gstm2	Glutathione S-transferase Mu 2
15.8951	16.3032	15.7879	0.118262	0.377341	0.790085	P48774;P15626;Q80W21	Gstm2;Gstm5;Gstm7	Glutathione S-transferase Mu 2
20.5309	20.5957	19.9735	0.0818883	0.205815	0.243151	P15626;Q80W21	Gstm2;Gstm7	Glutathione S-transferase Mu 2
18.2423	17.4309	17.2427	0.185096	0.474126	0.368562	P15655	Fgf2	Fibroblast growth factor 2
23.6439	24.6646	22.6706	0.337849	0.789209	0.519082	P15864	H1-2	Histone H1.2
27.9262	28.1747	26.6631	0.432407	1.01172	0.642642	P43277;P43275;P43274;P15864	H1-1;H1-2;H1-3;H1-4	Histone H1.2
28.0313	28.1245	26.4936	0.407839	1.3275	0.94632	P43277;P43274;P15864	H1-2;H1-3;H1-4	Histone H1.2
29.2611	29.153	28.2858	0.148065	0.697896	0.668288	P43277;P15864	H1-2;H1-3	Histone H1.2
19.3167	20.1555	20.3637	0.241919	0.169125	0.224179	P15920	Atp6v0a2	V-type proton ATPase 116 kDa subunit a isoform 2
19.5641	20.9263	21.0219	0.563236	0.469804	0.341633	P15920;Q9Z1G4	Atp6v0a1;Atp6v0a2	V-type proton ATPase 116 kDa subunit a isoform 2
17.8341	16.5536	15.481	0.258975	0.114509	NaN	P15975	Usp53	Inactive ubiquitin carboxyl-terminal hydrolase 53
16.0632	16.1643	17.1031	1.37428	0.550047	0.415478	P16014	Chgb	Secretogranin-1
20.4475	19.4495	19.2884	0.118697	0.519268	0.466833	P16045	Lgals1	Galectin-1
19.119	19.6267	19.4017	0.328236	0.176596	0.127642	P16054	Prkce	Protein kinase C epsilon type
19.7804	20.1504	19.6129	0.199957	0.313328	0.289977	P16054;P23298	Prkce;Prkch	Protein kinase C epsilon type
17.18	17.4959	18.0618	0.28954	0.260338	0.179411	P16092	Fgfr1	Fibroblast growth factor receptor 1
17.8501	17.9115	17.6608	0.590465	0.23959	0.644344	Q03142;P21803;P16092;Q61851	Fgfr1;Fgfr2;Fgfr3	Fibroblast growth factor receptor 1
17.3736	17.4093	17.0609	0.236488	0.180541	0.587534	P16092;Q61851	Fgfr1;Fgfr3	Fibroblast growth factor receptor 1
17.8414	16.6818	16.6537	0.0650758	0.26267	0.795303	P16110	Lgals3	Galectin-3
22.8847	23.7248	24.4047	0.361235	0.151281	0.316404	P16125	Ldhb	L-lactate dehydrogenase B chain
19.7455	19.1897	18.7847	0.132748	0.200397	0.2917	P16254	Srp14	Signal recognition particle 14 kDa protein
17.2184	17.7925	18.3375	0.184693	0.0853951	0.210726	P16283	Slc4a3	Anion exchange protein 3
16.5097	17.0096	17.6711	0.0572209	0.491528	0.203542	P16301	Lcat	Phosphatidylcholine-sterol acyltransferase
23.4175	25.4422	26.3908	0.473586	0.221518	0.0836454	P16330	Cnp	2',3'-cyclic-nucleotide 3'-phosphodiesterase
21.4747	22.5515	23.3759	0.339629	0.288267	0.293128	P16332	Mmut	Methylmalonyl-CoA mutase, mitochondrial
16.0848	17.3946	16.6664	0.367158	0.18146	0.332883	P16374	Zfp60	Zinc finger protein 60
17.1666	19.297	19.8143	0.260551	0.226883	0.17423	P16388	Kcna1	Potassium voltage-gated channel subfamily A member 1
18.6722	21.0565	21.2938	0.882281	0.34624	0.303434	P16388;P63141;P16390	Kcna1;Kcna2;Kcna3	Potassium voltage-gated channel subfamily A member 1
17.1334	18.2747	19.1591	0.685378	0.746194	0.460863	P16388;B2RQA1;P63141;Q61923;Q61762;P59053;Q61423;P16390	Kcna1;Kcna2;Kcna3;Kcna4;Kcna5;Kcna6	Potassium voltage-gated channel subfamily A member 1
18.9057	20.5805	21.0841	0.393074	0.162545	0.181942	P16388;P63141;Q61923;Q61423;P16390	Kcna1;Kcna2;Kcna3;Kcna4;Kcna6	Potassium voltage-gated channel subfamily A member 1
18.9039	20.5207	21.1141	0.35196	0.0717494	0.380884	P16388;P63141;Q61762;P16390	Kcna1;Kcna2;Kcna3;Kcna5	Potassium voltage-gated channel subfamily A member 1
14.8887	16.2234	16.7131	NaN	0.263836	0.0127439	P16390	Kcna3	Potassium voltage-gated channel subfamily A member 3
23.2487	24.1445	24.3754	0.237438	0.137601	0.210107	P16406	Enpep	Glutamyl aminopeptidase
20.2707	19.8002	19.65	0.0453932	0.177719	0.276758	P16460	Ass1	Argininosuccinate synthase
25.2802	25.1253	25.1403	0.054005	0.0920719	0.287048	P16546	Sptan1	Spectrin alpha chain, non-erythrocytic 1
22.8335	21.6669	21.2327	0.118396	0.073735	0.265726	Q61696;P16627;P17879	Hspa1l	Heat shock 70 kDa protein 1-like
20.8364	20.0277	20.1394	0.250548	0.242523	0.250911	Q61696;P16627;P17879;P17156	Hspa1l;Hspa2	Heat shock 70 kDa protein 1-like
25.3915	25.6797	25.9158	0.180745	0.105804	0.221767	Q61696;P16627;P20029;P17879;P17156;P63017	Hspa1l;Hspa2;Hspa5;Hspa8	Heat shock 70 kDa protein 1-like
25.2461	24.6777	25.0494	0.140934	0.106638	0.197278	Q61696;P16627;P17879;P17156;P63017	Hspa1l;Hspa2;Hspa8	Heat shock 70 kDa protein 1-like
21.3441	21.6111	21.961	0.220257	0.1316	0.137981	P16675	Ctsa	Lysosomal protective protein
24.5097	24.8961	25.0097	0.134803	0.160428	0.278596	P16858	Gapdh	Glyceraldehyde-3-phosphate dehydrogenase
24.965	25.5743	25.3938	0.134778	0.253734	0.22532	P16858;Q64467	Gapdh;Gapdhs	Glyceraldehyde-3-phosphate dehydrogenase
17.0773	17.5635	16.7021	0.0616824	0.277559	NaN	P70451;P16879	Fer;Fes	Tyrosine-protein kinase Fes/Fps
19.8759	20.3744	19.6872	0.106927	0.578698	0.655822	P17012	Zfx	Zinc finger X-chromosomal protein
21.8601	22.4113	23.4165	0.298302	0.20347	0.321592	P17047	Lamp2	Lysosome-associated membrane glycoprotein 2
22.7657	21.3376	19.8632	0.151578	0.443149	0.83594	P17095	Hmga1	High mobility group protein HMG-I/HMG-Y
17.2442	17.2873	16.5612	0.266275	0.54541	0.725364	P17141	Zfp37	Zinc finger protein 37
22.3808	21.1914	20.779	0.117615	0.208253	0.289993	P17156	Hspa2	Heat shock-related 70 kDa protein 2
21.5447	21.8907	22.1221	0.157119	0.352781	0.117538	P38647;P17156;P63017	Hspa2;Hspa8;Hspa9	Heat shock-related 70 kDa protein 2
25.0752	25.071	24.9792	0.0680207	0.0818762	0.276811	P17156;P63017	Hspa2;Hspa8	Heat shock-related 70 kDa protein 2
23.4668	23.7634	23.7967	0.124117	0.118616	0.410796	P17182	Eno1	Alpha-enolase
22.847	23.246	23.9076	0.246454	0.222193	0.407132	P17183;P17182	Eno1;Eno2	Alpha-enolase
22.6699	23.0953	23.0573	0.264965	0.2611	0.700038	P21550;P17183;P17182	Eno1;Eno2;Eno3	Alpha-enolase
20.1518	20.3898	20.8051	0.228796	0.531024	0.428421	P21550;P17182	Eno1;Eno3	Alpha-enolase
21.3103	23.0118	23.7269	0.467603	0.130259	0.468631	P17183	Eno2	Gamma-enolase
18.6945	20.2298	20.4571	0.509065	0.126829	0.491453	P21550;P17183	Eno2;Eno3	Gamma-enolase
23.5285	22.181	20.7758	0.241964	0.264654	0.181803	P17225	Ptbp1	Polypyrimidine tract-binding protein 1
20.3044	19.5075	17.8477	0.153933	0.526582	0.30895	P17225;Q8BHD7	Ptbp1;Ptbp3	Polypyrimidine tract-binding protein 1
23.1902	23.4485	23.2402	0.168279	0.0709039	0.192681	P17426	Ap2a1	AP-2 complex subunit alpha-1
23.1967	23.6139	23.1922	0.155205	0.0853419	0.299884	P17426;P17427	Ap2a1;Ap2a2	AP-2 complex subunit alpha-1
22.5683	22.8392	22.4806	0.079227	0.0642643	0.168303	P17427	Ap2a2	AP-2 complex subunit alpha-2
19.7731	20.224	21.1612	0.167131	0.158394	0.128286	P17439	Gba	Lysosomal acid glucosylceramidase
22.1609	22.7171	20.9842	0.147848	0.369263	0.229364	P17563;Q63836	Selenbp1	Methanethiol oxidase
21.0653	22.4278	23.6002	0.393212	0.262113	0.400581	P17665	Cox7c	Cytochrome c oxidase subunit 7C, mitochondrial
24.2028	24.947	25.2748	0.18098	0.155886	0.0588729	P17710	Hk1	Hexokinase-1
23.0828	24.0188	24.0685	0.224353	0.224731	0.291667	Q91W97;P17710	Hk1;Hkdc1	Hexokinase-1
25.9638	25.7443	25.4436	0.0398765	0.0903427	0.292728	P17742	Ppia	Peptidyl-prolyl cis-trans isomerase A
23.9042	24.1709	24.3442	0.0850366	0.177205	0.387123	P17751	Tpi1	Triosephosphate isomerase
27.4427	27.7354	28.1161	0.14551	0.296833	0.23887	P17809	Slc2a1	Solute carrier family 2, facilitated glucose transporter member 1
22.0571	20.7988	20.3376	0.215693	0.158757	0.247916	Q61696;P17879	Hspa1a;Hspa1b	Heat shock 70 kDa protein 1B
17.1167	21.2372	18.9563	0.208378	5.37814	0.594463	P17897	Lyz1	Lysozyme C-1
18.8329	18.1379	17.9188	0.182273	0.0770883	0.380673	P17918	Pcna	Proliferating cell nuclear antigen
21.1646	21.2877	21.2505	0.181237	0.155127	0.125834	P18052	Ptpra	Receptor-type tyrosine-protein phosphatase alpha
19.65	19.7226	19.4237	0.19358	0.323045	0.42008	P49446;P18052	Ptpra;Ptpre	Receptor-type tyrosine-protein phosphatase alpha
17.8442	16.6334	17.4881	1.12081	0.313151	0.10694	P18181	Cd48	CD48 antigen
23.3443	23.7436	24.5517	0.543243	0.294063	0.295343	P18242	Ctsd	Cathepsin D
18.9101	19.0369	19.2443	0.0476672	0.306049	0.228996	P18293	Npr1	Atrial natriuretic peptide receptor 1
18.0639	18.217	18.5849	0.118335	0.0463358	0.137102	Q6VVW5;P18293;Q5SDA5;Q3UWA6;A0A0U1RPR8;P52785	Npr1;Npr2	Atrial natriuretic peptide receptor 1
23.8704	25.1867	25.7363	0.255652	0.171731	0.143067	P18572	Bsg	Basigin
21.5379	21.4671	22.4143	0.0657373	0.272397	0.122957	P18581	Slc7a2	Cationic amino acid transporter 2
15.4893	17.9564	16.0387	NaN	1.34554	NaN	P18608	Hmgn1	Non-histone chromosomal protein HMG-14
19.1032	18.5149	17.5185	0.176724	0.149755	0.208408	P18653	Rps6ka1	Ribosomal protein S6 kinase alpha-1
20.2243	17.6414	17.551	0.91139	0.341959	0.703873	Q7TPS0;P18654;P18653	Rps6ka1;Rps6ka3	Ribosomal protein S6 kinase alpha-1
19.3384	18.952	17.9538	0.221652	0.219311	0.0882148	Q9WUT3;P18654;P18653	Rps6ka1;Rps6ka2;Rps6ka3	Ribosomal protein S6 kinase alpha-1
18.2023	17.8429	17.2033	0.178061	0.0401575	0.23161	Q9WUT3;P18653	Rps6ka1;Rps6ka2	Ribosomal protein S6 kinase alpha-1
18.7351	18.1437	17.0909	0.131576	0.132798	0.203341	P18654	Rps6ka3	Ribosomal protein S6 kinase alpha-3
17.2507	16.7401	15.531	0.463783	0.347827	0.491552	Q9WUT3;P18654	Rps6ka2;Rps6ka3	Ribosomal protein S6 kinase alpha-3
24.1719	23.9887	24.391	0.146544	0.117375	0.179893	P18760	Cfl1	Cofilin-1
22.6125	22.5715	22.9012	0.112145	0.155209	0.219899	P18760;P45591	Cfl1;Cfl2	Cofilin-1
21.1733	20.3301	20.5757	0.724908	0.517588	0.264358	P18760;P45591;Q9R0P5	Cfl1;Cfl2;Dstn	Cofilin-1
16.1031	16.4989	15.9036	0.260987	0.394073	0.313957	P18762	Adrb2	Beta-2 adrenergic receptor
15.6804	15.909	15.8195	0.360382	0.626952	0.133761	P18826	Phka1	Phosphorylase b kinase regulatory subunit alpha, skeletal muscle isoform
23.3313	24.5311	25.0549	0.445513	0.128216	0.301547	P18872	Gnao1	Guanine nucleotide-binding protein G(o) subunit alpha
17.5172	19.0145	19.6792	0.577612	0.97534	1.36917	P19001	Krt19	Keratin, type I cytoskeletal 19
19.7011	19.3835	21.2766	0.681775	1.9201	1.77747	Q9QWL7;Q9D312;Q8CCX5;P08730;Q9Z2K1;P19001;Q6IFX2;Q61781;Q61414	Krt14;Krt16;Krt17;Krt19;Krt222;Krt42	Keratin, type I cytoskeletal 19
23.5649	23.2343	25.0288	0.741379	1.92035	2.20947	Q9QWL7;P19001;Q6IFX2;Q61781;Q61414	Krt14;Krt17;Krt19;Krt42	Keratin, type I cytoskeletal 19
20.1946	21.0821	21.3243	0.66831	1.8644	2.0508	Q9QWL7;P19001;Q61781	Krt14;Krt17;Krt19	Keratin, type I cytoskeletal 19
19.8016	20.6705	20.6318	0.214666	0.0942441	0.184565	P19096	Fasn	Fatty acid synthase
24.9883	24.1205	22.3395	0.257301	0.188314	0.317892	P19137	Lama1	Laminin subunit alpha-1
24.216	24.4105	22.6959	0.215513	0.10178	0.462818	P19137;Q60675	Lama1;Lama2	Laminin subunit alpha-1
22.432	21.2649	20.5999	0.647272	0.211374	0.385558	P19137;Q61001;Q61789	Lama1;Lama3;Lama5	Laminin subunit alpha-1
23.2961	23.2478	23.6957	0.131692	0.127863	0.370696	P19157	Gstp1	Glutathione S-transferase P 1
19.2233	19.2043	19.2373	0.635665	0.198416	0.188886	P19221	F2	Prothrombin
22.0754	20.9487	21.3207	0.051749	0.364981	0.487114	P19246	Nefh	Neurofilament heavy polypeptide
23.0879	22.637	23.5416	0.419483	0.925742	2.52575	P07744;Q3UV17;P50446;Q8BGZ7;P19246;Q6NXH9;Q3TTY5;Q922U2;Q9Z331	Krt2;Krt5;Krt6a;Krt73;Krt75;Krt76;Nefh	Neurofilament heavy polypeptide
22.6353	23.2214	23.5634	0.0273278	0.111841	0.318672	P19253	Rpl13a	60S ribosomal protein L13a
18.6037	19.7298	20.3367	0.133868	0.492649	0.697556	P19258	Mpv17	Protein Mpv17
23.3778	23.5752	24.5578	0.0503549	0.327631	0.123922	P19324	Serpinh1	Serpin H1
16.0746	14.7889	14.0652	0.839494	0.796736	NaN	P19467	Muc13	Mucin-13
21.9932	23.404	24.7614	0.366935	0.164914	0.286969	P19536	Cox5b	Cytochrome c oxidase subunit 5B, mitochondrial
23.9858	25.3637	26.0889	0.296982	0.368587	0.200656	P19783	Cox4i1	Cytochrome c oxidase subunit 4 isoform 1, mitochondrial
20.8148	18.4349	18.9766	1.16023	0.15007	0.183077	P19788	Mgp	Matrix Gla protein
17.0931	17.8489	18.2994	0.245896	0.191651	0.44138	P19973	Lsp1	Lymphocyte-specific protein 1
25.2253	25.7571	26.9241	0.181356	0.189993	0.336111	P20029	Hspa5	Endoplasmic reticulum chaperone BiP
21.9664	22.0213	22.0941	0.180064	0.249841	0.0727047	P20060	Hexb	Beta-hexosaminidase subunit beta
22.6982	24.2814	25.355	0.524275	0.285794	0.45504	P20108	Prdx3	Thioredoxin-dependent peroxide reductase, mitochondrial
26.203	24.3073	24.43	0.156021	0.451538	0.876632	P20152	Vim	Vimentin
25.2297	23.2956	23.5403	0.194495	0.433193	0.87649	P20152;P31001	Des;Vim	Vimentin
20.2778	21.1408	21.8189	0.537068	0.307429	0.164662	P20352	F3	Tissue factor
23.1775	21.498	21.4598	0.282876	0.53375	0.197745	P20357	Map2	Microtubule-associated protein 2
16.6672	16.6206	15.89	0.619511	NaN	0.138198	P20443	Sag	S-arrestin
19.4867	19.8992	19.682	0.377985	0.258646	0.307982	P20444	Prkca	Protein kinase C alpha type
20.6627	20.5638	19.7693	0.295727	0.296481	0.547191	P68404;P20444;Q02111;P28867	Prkca;Prkcb;Prkcd	Protein kinase C alpha type
20.1528	20.7409	20.1528	0.302593	0.23354	0.414823	P68404;P20444	Prkca;Prkcb	Protein kinase C alpha type
18.4458	18.3834	19.1892	0.50833	0.140968	0.191922	P20491	Fcer1g	High affinity immunoglobulin epsilon receptor subunit gamma
15.9268	16.8027	18.0599	0.208018	0.239958	0.299177	P20722	Bmp6	Bone morphogenetic protein 6
15.1124	16.175	18.277	0.406565	0.623393	0.22806	P20722;P49003;P23359	Bmp5;Bmp6;Bmp7	Bone morphogenetic protein 6
21.3047	23.3826	24.5012	0.648004	0.176296	0.20999	P20917	Mag	Myelin-associated glycoprotein
19.8125	19.2889	19.4853	0.237863	0.0945944	0.31826	P20918	Plg	Plasminogen
17.4068	17.5361	18.5725	0.363705	NaN	NaN	P20937	Klra1	T-cell surface glycoprotein YE1/48
23.8988	23.0544	24.0442	0.19199	0.210069	0.666819	P21107	Tpm3	Tropomyosin alpha-3 chain
21.2898	18.9507	20.2298	0.143133	0.294	0.993058	P58771;P21107	Tpm1;Tpm3	Tropomyosin alpha-3 chain
26.0389	23.5462	24.3302	0.59469	0.0505739	0.528513	P58771;P21107;P58774	Tpm1;Tpm2;Tpm3	Tropomyosin alpha-3 chain
24.642	22.8782	23.1412	0.852947	0.567425	0.823228	P58771;P21107;P58774;Q6IRU2	Tpm1;Tpm2;Tpm3;Tpm4	Tropomyosin alpha-3 chain
19.2767	18.1442	18.0923	0.0490832	0.200565	0.273461	P21126	Ubl4a	Ubiquitin-like protein 4A
17.1684	16.9722	18.0927	0.301268	0.302675	0.388073	P21271	Myo5b	Unconventional myosin-Vb
20.7602	21.1174	20.9126	0.199234	0.110422	0.146175	Q99104;P21271	Myo5a;Myo5b	Unconventional myosin-Vb
21.7514	22.5268	22.662	0.141437	0.257107	0.301651	P21278	Gna11	Guanine nucleotide-binding protein subunit alpha-11
22.1011	22.816	22.8024	0.319748	0.176266	0.447067	P21278;P21279	Gna11;Gnaq	Guanine nucleotide-binding protein subunit alpha-11
22.8351	24.2695	24.1811	0.285669	0.332195	0.304648	P21278;P21279;P30677	Gna11;Gna14;Gnaq	Guanine nucleotide-binding protein subunit alpha-11
21.7969	22.6264	22.9945	0.0776486	0.144407	0.147989	P21279	Gnaq	Guanine nucleotide-binding protein G(q) subunit alpha
19.7975	20.1112	20.815	0.171168	0.504279	0.182797	P21300	Akr1b7	Aldo-keto reductase family 1 member B7
17.986	18.3468	19.1222	0.267683	0.265381	0.345361	P45377;P21300	Akr1b7;Akr1b8	Aldo-keto reductase family 1 member B7
15.7303	16.2294	16.9664	1.04874	0.605372	0.378033	P21447;P21440	Abcb1a;Abcb4	Phosphatidylcholine translocator ABCB4
25.0125	25.916	26.163	0.173596	0.203404	0.262298	P21447	Abcb1a	ATP-dependent translocase ABCB1
21.3065	20.9955	21.8841	0.06491	0.224343	0.229637	P21460	Cst3	Cystatin-C
16.8941	17.5154	17.7247	0.35351	0.334542	0.779745	P21550	Eno3	Beta-enolase
17.9531	18.0357	18.9019	0.136786	0.263159	0.158925	P21614	Gc	Vitamin D-binding protein
23.465	22.8616	22.8428	0.188581	0.439187	0.707653	P21619	Lmnb2	Lamin-B2
16.2594	16.5906	17.6628	0.78582	0.317239	0.169715	P21661	Pcsk2	Neuroendocrine convertase 2
18.5315	19.896	18.3393	2.23783	1.85943	1.16788	P21784	Rag2	V(D)J recombination-activating protein 2
16.0869	15.6995	15.9105	0.120417	0.288556	NaN	P21803;Q61851	Fgfr2;Fgfr3	Fibroblast growth factor receptor 2
17.2112	18.8919	18.5011	0.226735	0.305663	0.432518	P21812	Mcpt4	Mast cell protease 4
17.9102	18.6294	19.2857	0.278068	0.0509126	0.120692	P21836	Ache	Acetylcholinesterase
16.1343	17.7853	16.9323	0.0914664	0.294799	1.16761	P21844	Cma1	Chymase
16.204	16.7001	16.9742	0.457414	0.559816	0.337983	P21845	Tpsb2	Tryptase beta-2
16.4876	16.8943	16.4486	0.20235	0.067709	0.626245	P21855	Cd72	B-cell differentiation antigen CD72
21.8642	20.6266	20.1763	0.353491	0.120835	0.305143	P21956	Mfge8	Lactadherin
20.2389	20.7349	20.4922	0.136291	0.174611	0.294888	P21958	Tap1	Antigen peptide transporter 1
25.738	23.5754	22.184	0.471753	0.211357	0.160591	P21981	Tgm2	Protein-glutamine gamma-glutamyltransferase 2
20.3832	21.4672	22.5669	0.652139	0.45751	0.333044	P21995	Emb	Embigin
20.6363	21.469	22.3169	0.182943	0.256461	0.12659	P22315	Fech	Ferrochelatase, mitochondrial
21.2301	21.4246	21.8052	0.11748	0.0290636	0.116465	P22437	Ptgs1	Prostaglandin G/H synthase 1
19.5861	20.0355	19.9408	0.234525	0.149417	0.310812	P22437;Q05769	Ptgs1;Ptgs2	Prostaglandin G/H synthase 1
18.7216	18.6443	19.2345	0.273662	0.220141	0.364604	P22599	Serpina1b	Alpha-1-antitrypsin 1-2
22.2225	22.297	23.2147	0.296509	0.305299	0.425879	P07758;Q00897;P22599;Q00896	Serpina1b;Serpina1c;Serpina1d	Alpha-1-antitrypsin 1-2
20.5327	20.9808	21.681	0.284906	0.459891	0.558947	P07758;Q00898;Q00897;P22599;Q00896	Serpina1b;Serpina1c;Serpina1d;Serpina1e	Alpha-1-antitrypsin 1-2
15.6218	16.4452	16.1155	0.435051	NaN	0.16172	P07758;Q00898;P22599;Q00896	Serpina1b;Serpina1c;Serpina1e	Alpha-1-antitrypsin 1-2
17.4892	17.7235	18.1467	0.143319	0.306185	0.131706	P07758;Q00898;Q00897;P22599	Serpina1b;Serpina1d;Serpina1e	Alpha-1-antitrypsin 1-2
19.5588	19.3627	18.2475	0.0928667	0.198962	0.138587	P22682	Cbl	E3 ubiquitin-protein ligase CBL
17.4647	17.8748	16.1064	0.959541	NaN	NaN	Q3TTA7;P22682	Cbl;Cblb	E3 ubiquitin-protein ligase CBL
17.2453	19.3874	19.6058	0.598303	0.283965	0.228463	P22723	Gabrg2	Gamma-aminobutyric acid receptor subunit gamma-2
18.6162	20.3266	20.777	0.239528	0.297605	0.361021	P22723;Q9R0Y8	Gabrg1;Gabrg2	Gamma-aminobutyric acid receptor subunit gamma-2
16.3764	15.8704	16.6302	0.995512	0.126064	0.123777	P22724	Wnt4	Protein Wnt-4
17.1856	16.8151	17.325	0.215036	0.25648	0.138436	P22725	Wnt5a	Protein Wnt-5a
17.1513	16.5889	17.1481	0.390037	1.05873	0.282039	P22725;P22726	Wnt5a;Wnt5b	Protein Wnt-5a
19.2339	16.2024	16.2611	0.772441	0.453673	0.319734	P22727	Wnt6	Protein Wnt-6
21.1142	21.1944	20.3783	0.0263139	0.0736966	0.285276	P22892	Ap1g1	AP-1 complex subunit gamma-1
17.3352	18.8817	16.8415	0.167664	0.424878	0.592338	P22907	Hmbs	Porphobilinogen deaminase
16.98	17.2518	18.0708	1.33156	0.674172	0.212389	P22935	Crabp2	Cellular retinoic acid-binding protein 2
22.5045	21.559	20.8987	0.25336	0.0691544	0.139903	P23116	Eif3a	Eukaryotic translation initiation factor 3 subunit A
21.2447	20.1205	17.984	0.154832	0.546336	0.489371	P23198	Cbx3	Chromobox protein homolog 3
20.5891	18.8667	17.3198	0.267261	0.693167	NaN	Q61686;P23198	Cbx3;Cbx5	Chromobox protein homolog 3
21.923	22.3186	22.8451	0.227751	0.325549	0.155621	P23242	Gja1	Gap junction alpha-1 protein
18.8079	18.1947	17.8979	0.117394	0.131079	0.261621	P23249	Mov10	Putative helicase MOV-10
18.5933	18.8308	17.6941	0.122937	0.0570726	0.416042	P23298	Prkch	Protein kinase C eta type
15.4532	16.2843	15.6484	0.30895	0.14369	0.923531	P23336	Ggta1	N-acetyllactosaminide alpha-1,3-galactosyltransferase
17.1714	17.5881	19.2506	0.268734	0.379522	0.143715	P23359	Bmp7	Bone morphogenetic protein 7
17.7832	16.5963	16.4637	0.209402	0.174905	NaN	P23475	Xrcc6	X-ray repair cross-complementing protein 6
21.0289	22.2801	19.6983	0.116717	0.442691	0.363934	P23492	Pnp	Purine nucleoside phosphorylase
20.8112	21.6296	21.6267	0.144733	0.232622	0.469385	P23506	Pcmt1	Protein-L-isoaspartate(D-aspartate) O-methyltransferase
19.4276	19.9055	19.0323	0.113293	0.291827	0.382473	P23591	Tsta3	GDP-L-fucose synthase
20.9733	21.2734	21.9748	0.319547	0.160447	0.150586	P23780	Glb1	Beta-galactosidase
17.6997	17.9552	19.1558	NaN	0.146759	0.310163	P23780;Q8VC60	Glb1;Glb1l	Beta-galactosidase
18.8456	20.3126	20.3829	0.378353	0.165549	0.316622	P23818	Gria1	Glutamate receptor 1
18.2279	19.678	19.8384	0.374051	0.150841	0.290312	P23819;P23818	Gria1;Gria2	Glutamate receptor 1
18.9301	20.6614	19.9422	0.55387	0.513447	0.358062	P23819;Q9Z2W9;P23818;Q9Z2W8	Gria1;Gria2;Gria3;Gria4	Glutamate receptor 1
18.658	20.321	19.7594	0.240903	0.390466	0.457549	Q9Z2W9;P23818;Q9Z2W8	Gria1;Gria3;Gria4	Glutamate receptor 1
20.2098	21.9377	21.8897	0.3301	0.169473	0.405529	P23819	Gria2	Glutamate receptor 2
16.6854	18.0779	18.5737	0.362145	0.0865832	0.173731	P23819;Q9Z2W8	Gria2;Gria4	Glutamate receptor 2
17.4011	19.4718	20.1318	0.477762	0.211657	0.439285	P23819;Q9Z2W9;Q9Z2W8	Gria2;Gria3;Gria4	Glutamate receptor 2
19.7373	19.9951	20.8758	0.0852774	0.0546666	0.299005	P23927	Cryab	Alpha-crystallin B chain
17.0911	16.8211	16.9968	0.152185	0.217532	NaN	P23949;P23950	Zfp36l1	mRNA decay activator protein ZFP36L1
18.3649	19.046	19.4265	0.173088	0.0905635	0.149104	P23953	Ces1c	Carboxylesterase 1C
17.8849	18.5601	19.4411	0.433038	0.433848	0.287116	Q8VCT4;Q91WU0;P23953;Q8VCC2;Q64176	Ces1c;Ces1d	Carboxylesterase 1C
22.0095	23.7073	23.2569	0.263061	0.265387	0.383897	P24270	Cat	Catalase
18.2349	19.7717	20.6255	0.444928	0.19392	0.358562	P24288	Bcat1	Branched-chain-amino-acid aminotransferase, cytosolic
24.8233	25.1637	25.763	0.194345	0.251434	0.14091	P24369	Ppib	Peptidyl-prolyl cis-trans isomerase B
20.0019	19.3337	18.7967	0.102425	0.113639	0.238048	P24452	Capg	Macrophage-capping protein
20.1276	21.6779	21.6968	0.492511	0.331417	0.27088	P24457	Cyp2d11	Cytochrome P450 2D11
19.7619	21.1701	20.8685	0.252427	0.243837	0.449569	P24456;Q8CIM7;P24457	Cyp2d11;Cyp2d26	Cytochrome P450 2D11
22.7608	22.5357	21.7649	0.100653	0.149571	0.40011	P24472	Gsta4	Glutathione S-transferase A4
21.4196	21.1702	19.893	0.0819005	0.226302	0.335403	P24527	Lta4h	Leukotriene A-4 hydrolase
16.2307	17.5939	17.921	0.195616	0.257848	0.167845	P24529	Th	Tyrosine 3-monooxygenase
20.9053	20.799	19.6765	0.0792997	0.23233	0.117065	P24547	Impdh2	Inosine-5'-monophosphate dehydrogenase 2
18.6767	18.8614	17.9953	0.200337	0.174689	0.153118	P24547;P50096	Impdh1;Impdh2	Inosine-5'-monophosphate dehydrogenase 2
21.2784	21.9507	20.8107	0.161733	0.370864	0.191661	P24549	Aldh1a1	Retinal dehydrogenase 1
17.9535	16.848	16.6917	NaN	0.0909994	NaN	P24610;P47239	Pax3;Pax7	Paired box protein Pax-3
20.2904	20.6652	21.5199	0.207625	0.299167	0.290885	P24638	Acp2	Lysosomal acid phosphatase
22.602	23.2469	23.6605	0.188265	0.171137	0.296519	P24668	M6pr	Cation-dependent mannose-6-phosphate receptor
19.8407	18.7704	17.0218	0.136907	0.0412623	0.477704	P24788	Cdk11b	Cyclin-dependent kinase 11B
15.9107	15.7687	16.127	0.265329	0.0702374	0.396429	P25118	Tnfrsf1a	Tumor necrosis factor receptor superfamily member 1A
19.2398	18.9643	19.3575	0.24645	0.166637	0.795407	P25206	Mcm3	DNA replication licensing factor MCM3
17.104	16.8878	15.6888	0.327664	0.240799	0.911271	P25233	Ndn	Necdin
19.3328	18.3428	18.3115	0.209004	NaN	NaN	P25318	Col8a2	Collagen alpha-2(VIII) chain
23.3708	23.7058	23.652	0.0667015	0.312532	0.697677	P25444	Rps2	40S ribosomal protein S2
17.14	18.0292	17.8398	0.193771	0.168216	0.276855	P25446	Fas	Tumor necrosis factor receptor superfamily member 6
14.8974	15.5485	17.4833	0.310505	0.544031	0.483785	P25785	Timp2	Metalloproteinase inhibitor 2
19.6938	19.3033	18.2099	0.116555	0.138597	0.216219	P25799	Nfkb1	Nuclear factor NF-kappa-B p105 subunit
19.9465	19.843	19.4438	0.0898562	0.0633963	0.118703	P25911	Lyn	Tyrosine-protein kinase Lyn
21.623	20.0807	18.9315	0.0571185	0.196183	0.251084	P25976	Ubtf	Nucleolar transcription factor 1
24.5455	23.6035	22.4191	0.248376	0.272303	0.253708	P26039	Tln1	Talin-1
23.9311	22.9256	21.9692	0.124544	0.0851836	0.188954	Q71LX4;P26039	Tln1;Tln2	Talin-1
20.5229	20.701	20.4161	0.225535	0.0450541	0.120137	P26040	Ezr	Ezrin
25.6232	25.1611	24.5288	0.124601	0.108595	0.340427	P26040;P26041;P26043	Ezr;Msn;Rdx	Ezrin
20.8079	20.8492	20.7674	0.197223	0.0861409	0.227613	P26040;P26043	Ezr;Rdx	Ezrin
23.8384	23.2066	22.2999	0.106648	0.101364	0.294446	P26041	Msn	Moesin
23.7831	23.2346	22.0105	0.142912	0.757042	0.44258	P26041;P26043	Msn;Rdx	Moesin
21.5942	21.1517	20.6006	0.102043	0.0971257	0.126925	P26043	Rdx	Radixin
14.5233	17.1513	17.8795	NaN	0.0797484	0.369351	P26048	Gabra2	Gamma-aminobutyric acid receptor subunit alpha-2
18.5617	20.3742	20.6405	0.35907	0.126953	0.296957	P62812;P26049;P26048	Gabra1;Gabra2;Gabra3	Gamma-aminobutyric acid receptor subunit alpha-2
15.0518	17.3132	17.8423	0.406495	0.409194	0.319375	P62812;Q8BHJ7;P26049;P26048	Gabra1;Gabra2;Gabra3;Gabra5	Gamma-aminobutyric acid receptor subunit alpha-2
17.6205	18.4343	18.1924	NaN	0.0698345	0.141643	P62812;P26048	Gabra1;Gabra2	Gamma-aminobutyric acid receptor subunit alpha-2
16.4918	18.0352	18.1981	0.327206	0.411213	0.394892	P26049	Gabra3	Gamma-aminobutyric acid receptor subunit alpha-3
17.7768	18.0114	18.6565	0.153706	0.176552	0.0262355	P26151	Fcgr1	High affinity immunoglobulin gamma Fc receptor I
23.0509	22.4386	22.0324	0.00436498	0.105247	0.122151	P26231	Ctnna1	Catenin alpha-1
22.9486	22.6425	22.1269	0.274278	0.0776122	0.0466709	P26231;Q61301	Ctnna1;Ctnna2	Catenin alpha-1
21.3043	20.3155	19.7905	0.074746	0.303817	0.203802	Q65CL1;P26231	Ctnna1;Ctnna3	Catenin alpha-1
19.9209	20.9922	21.419	1.24627	1.25054	0.504204	P26262	Klkb1	Plasma kallikrein
19.5623	19.4715	17.2321	0.229725	0.405402	0.323904	P26323;P81270;Q8QZW2	Erg;Fli1	Friend leukemia integration 1 transcription factor
18.11	16.6766	16.658	1.04294	0.159581	0.501744	P26339	Chga	Chromogranin-A
19.9226	19.3775	19.1399	0.647937	1.15237	0.504919	P26350	Ptma	Prothymosin alpha
23.0179	21.5333	19.5011	0.114978	0.358292	0.311372	P26369	U2af2	Splicing factor U2AF 65 kDa subunit
24.6688	25.6048	26.3736	0.250941	0.309618	0.11208	P26443	Glud1	Glutamate dehydrogenase 1, mitochondrial
18.8681	18.7035	18.0166	0.122337	0.213438	0.254736	P26450	Pik3r1	Phosphatidylinositol 3-kinase regulatory subunit alpha
18.7301	18.1303	17.4705	0.0532946	0.424573	0.260205	Q9QZE2;P26450;Q8CIH5	Pik3r1;Plcg2	Phosphatidylinositol 3-kinase regulatory subunit alpha
20.4825	20.9951	20.236	0.0615882	0.0692375	0.172119	P26516	Psmd7	26S proteasome non-ATPase regulatory subunit 7
18.9926	18.5506	19.6195	0.0917541	0.303262	0.160396	P26618	Pdgfra	Platelet-derived growth factor receptor alpha
21.2792	21.2902	21.0456	0.152087	0.152063	0.194053	P26638	Sars1	Serine--tRNA ligase, cytoplasmic
20.9309	21.5494	22.4293	0.206955	0.432429	0.390531	P26645	Marcks	Myristoylated alanine-rich C-kinase substrate
22.9291	22.8107	22.853	0.161874	0.0839533	0.157257	P26883	Fkbp1a	Peptidyl-prolyl cis-trans isomerase FKBP1A
14.6029	14.9454	15.5508	0.0548792	0.156121	NaN	P27038	Acvr2a	Activin receptor type-2A
20.0151	20.5901	20.8243	0.119394	0.10277	0.297216	P27046	Man2a1	Alpha-mannosidase 2
16.7291	17.1335	17.3828	0.286006	0.183112	0.527901	P27046;Q8BRK9	Man2a1;Man2a2	Alpha-mannosidase 2
23.0884	21.6778	20.104	0.0524212	0.248163	0.240555	P27048	Snrpb	Small nuclear ribonucleoprotein-associated protein B
17.3719	16.7125	16.6533	0.539057	0.150396	0.347148	P27090	Tgfb2	Transforming growth factor beta-2 proprotein
16.2174	17.0703	16.6511	0.225061	0.133543	0.281706	P27512	Cd40	Tumor necrosis factor receptor superfamily member 5
17.8426	18.8389	18.0642	0.328032	0.332885	0.604914	P27545	Cers1	Ceramide synthase 1
21.8809	21.2764	20.2647	0.145634	0.250255	0.176269	P27546	Map4	Microtubule-associated protein 4
17.9046	20.4125	21.7128	1.85881	1.16155	1.29324	P27573	Mpz	Myelin protein P0
18.5338	18.2894	18.5227	0.140451	0.510621	0.443452	P27600	Gna12	Guanine nucleotide-binding protein subunit alpha-12
21.8461	22.4898	22.485	0.190369	0.212434	0.251341	P27601;P27600	Gna12;Gna13	Guanine nucleotide-binding protein subunit alpha-12
21.5223	22.085	22.3142	0.140578	0.313932	0.190452	P27601	Gna13	Guanine nucleotide-binding protein subunit alpha-13
19.0894	19.4433	18.4241	0.138859	0.290309	0.190958	P27612	Plaa	Phospholipase A-2-activating protein
23.1441	23.4983	23.5392	0.0308323	0.0761452	0.285275	P27659	Rpl3	60S ribosomal protein L3
20.461	21.0678	21.224	1.54453	0.924586	1.24868	P27661	H2ax	Histone H2AX
30.8694	31.4938	31.2749	0.274616	0.755928	1.01218	C0HKE5;Q8CGP6;Q6GSS7;C0HKE8;C0HKE2;Q64523;Q8BFU2;C0HKE7;C0HKE9;C0HKE4;Q8R1M2;C0HKE3;Q64522;Q8CGP7;C0HKE6;C0HKE1;P27661;Q8CGP5	H2ax;Hist1h2af;Hist2h2ab	Histone H2AX
30.2858	31.3212	31.5073	1.88165	1.91256	2.23494	C0HKE5;Q8CGP6;Q6GSS7;C0HKE8;C0HKE2;Q64523;Q8BFU2;C0HKE7;C0HKE9;C0HKE4;Q8R1M2;C0HKE3;Q8CGP7;C0HKE6;C0HKE1;P27661;Q8CGP5	H2ax;Hist1h2af	Histone H2AX
18.2674	18.335	17.3981	0.145978	0.2029	0.343154	P27671	Rasgrf1	Ras-specific guanine nucleotide-releasing factor 1
18.6189	19.0409	17.6703	0.296403	0.137483	0.326891	P27671;P70392	Rasgrf1;Rasgrf2	Ras-specific guanine nucleotide-releasing factor 1
24.9536	25.4691	26.5145	0.146721	0.234836	0.164906	P27773	Pdia3	Protein disulfide-isomerase A3
17.1485	16.7349	15.8567	0.216889	0.392182	NaN	P27782	Lef1	Lymphoid enhancer-binding factor 1
17.9159	18.5871	18.8392	0.23865	0.251221	0.334959	P27808	Mgat1	Alpha-1,3-mannosyl-glycoprotein 2-beta-N-acetylglucosaminyltransferase
16.6129	17.1091	15.9286	0.230671	0.21806	0.440343	Q9R0C8;P27870	Vav1;Vav3	Proto-oncogene vav
19.8296	20.0223	18.7146	0.257206	0.0948459	0.0904506	P28028	Braf	Serine/threonine-protein kinase B-raf
17.7301	17.3941	17.1244	0.112176	0.273448	0.404622	P28028;Q99N57	Braf;Raf1	Serine/threonine-protein kinase B-raf
20.0886	19.7999	19.028	0.207323	0.142377	0.404497	P28063	Psmb8	Proteasome subunit beta type-8
17.5038	18.8805	17.1061	0.428323	0.75374	1.30713	P28184	Mt3	Metallothionein-3
16.3441	17.2049	16.7417	0.399711	0.369917	0.848056	P28229	Gjc1	Gap junction gamma-1 protein
16.893	16.733	16.5855	0.212197	0.110468	NaN	P28235	Gja4	Gap junction alpha-4 protein
19.9547	19.7119	19.3484	0.0894979	0.183968	0.279426	P28271	Aco1	Cytoplasmic aconitate hydratase
19.9812	19.6386	19.2468	0.150233	0.317814	0.208229	P28271;Q811J3	Aco1;Ireb2	Cytoplasmic aconitate hydratase
20.3802	20.2807	20.2877	0.358703	0.088066	0.448799	P28301	Lox	Protein-lysine 6-oxidase
20.5619	19.8851	18.4977	0.187287	0.492143	0.313295	P28352	Apex1	DNA-(apurinic or apyrimidinic site) lyase
21.2762	21.1348	21.2849	0.11648	0.166294	0.158798	P28474	Adh5	Alcohol dehydrogenase class-3
20.276	21.2095	21.7592	0.215181	0.345688	0.200826	P28571	Slc6a9	Sodium- and chloride-dependent glycine transporter 1
18.0736	17.3597	16.8706	0.13731	0.216285	0.382245	P28574	Max	Protein max
19.5248	18.2861	17.9809	0.305549	0.303447	0.498824	P28650	Adss1	Adenylosuccinate synthetase isozyme 1
17.0861	16.693	16.8621	0.127049	0.223772	0.287402	P28650;P46664	Adss1;Adss2	Adenylosuccinate synthetase isozyme 1
20.2119	20.4524	20.7487	0.182902	0.0881049	0.198756	P28652	Camk2b	Calcium/calmodulin-dependent protein kinase type II subunit beta
20.1452	20.22	19.6656	0.124975	0.188759	0.301522	Q923T9;P28652;Q6PHZ2	Camk2b;Camk2d;Camk2g	Calcium/calmodulin-dependent protein kinase type II subunit beta
21.7471	21.8026	21.7382	0.0896007	0.0938889	0.155398	Q923T9;P28652	Camk2b;Camk2g	Calcium/calmodulin-dependent protein kinase type II subunit beta
24.1346	22.5382	23.263	0.407992	0.736203	1.18093	P28653	Bgn	Biglycan
20.5964	19.2905	18.7283	0.53742	1.11774	1.31724	P28653;P28654	Bgn;Dcn	Biglycan
23.3705	21.7797	23.1482	0.482072	0.962228	1.65115	P28654	Dcn	Decorin
21.2433	21.3332	21.1576	0.183801	0.132762	0.119088	P28656	Nap1l1	Nucleosome assembly protein 1-like 1
20.9873	21.2885	20.8403	0.0817262	0.205692	0.321861	P28656;Q78ZA7	Nap1l1;Nap1l4	Nucleosome assembly protein 1-like 1
18.314	19.354	18.0308	0.27402	0.394169	0.144833	P28658	Atxn10	Ataxin-10
21.1881	20.0154	18.0471	0.137797	0.160023	0.483253	P28659	Celf1	CUGBP Elav-like family member 1
20.3575	18.5238	16.8383	0.100958	0.103713	0.343123	Q9Z0H4;P28659	Celf1;Celf2	CUGBP Elav-like family member 1
21.526	21.8385	21.3361	0.0714798	0.0734651	0.293211	P28660	Nckap1	Nck-associated protein 1
20.3261	20.7221	20.2676	0.0623729	0.14261	0.473821	P28660;Q8K1X4	Nckap1;Nckap1l	Nck-associated protein 1
22.6106	22.4336	22.5332	0.0665293	0.0256682	0.0248107	P28661	Septin4	Septin-4
20.2497	20.3039	19.4942	0.369934	0.491069	0.468015	P28661;Q9Z2Q6	Septin4;Septin5	Septin-4
21.1576	22.6141	23.2523	0.301484	0.3623	0.486609	P28663	Napb	Beta-soluble NSF attachment protein
21.7088	22.5937	23.1477	0.39596	0.057163	0.223369	P28663;Q9DB05	Napa;Napb	Beta-soluble NSF attachment protein
21.7416	21.3666	21.8613	0.161094	0.176884	0.176719	P28665	Mug1	Murinoglobulin-1
17.8974	19.035	20.1014	0.317799	0.48758	0.798866	P28667	Marcksl1	MARCKS-related protein
17.5182	16.6604	15.8848	0.24886	0.305852	NaN	P28704;P28705;P28700	Rxra;Rxrb;Rxrg	Retinoic acid receptor RXR-alpha
17.2556	16.9617	16.4514	0.372202	0.219416	NaN	P28704	Rxrb	Retinoic acid receptor RXR-beta
18.5321	19.3632	19.5273	0.189637	0.220155	0.30251	P28738	Kif5c	Kinesin heavy chain isoform 5C
18.0539	18.8357	19.0599	0.3852	0.113573	0.405642	P33175;P28738	Kif5a;Kif5c	Kinesin heavy chain isoform 5C
20.8985	20.7287	20.1749	0.223298	0.169418	0.143988	P33175;P28738;Q61768	Kif5a;Kif5b;Kif5c	Kinesin heavy chain isoform 5C
18.9384	18.9264	18.1553	0.183153	0.121769	0.352114	P28738;Q61768	Kif5b;Kif5c	Kinesin heavy chain isoform 5C
21.0355	20.9556	20.5242	0.209556	0.122058	0.208517	P28740	Kif2a	Kinesin-like protein KIF2A
18.7974	18.5317	17.8646	0.0903018	0.213444	0.354698	P28741	Kif3a	Kinesin-like protein KIF3A
15.666	16.1932	15.1911	0.150304	0.361871	0.33723	P28741;Q61771	Kif3a;Kif3b	Kinesin-like protein KIF3A
18.1795	18.6006	18.3124	0.059015	0.253385	0.53345	P28798	Grn	Progranulin
19.9668	19.6554	19.1477	0.07901	0.0726821	0.238804	P28828	Ptprm	Receptor-type tyrosine-protein phosphatase mu
17.3723	17.3072	16.6282	0.372598	0.612192	0.541833	P35822;P28828	Ptprk;Ptprm	Receptor-type tyrosine-protein phosphatase mu
18.3178	18.4433	17.8196	0.160563	0.0974229	0.0529213	Q99M80;P28828	Ptprm;Ptprt	Receptor-type tyrosine-protein phosphatase mu
22.1593	23.1485	24.597	0.165377	0.301352	0.163025	P28843	Dpp4	Dipeptidyl peptidase 4
19.3613	19.3515	18.9287	0.0997035	0.0887352	0.137775	P28867	Prkcd	Protein kinase C delta type
18.2578	17.4345	16.5193	0.0541174	0.102968	0.244414	P29037	Tbp	TATA-box-binding protein
18.4578	16.5676	17.2385	0.660841	0.196525	0.165511	P29268	Ccn2	CCN family member 2
19.2823	19.6996	19.444	0.150703	0.1189	0.18903	Q60629;P54761;P35991;Q62413;O09127;Q8CBF3;Q61772;P54763;P29319;Q03145;P54754	Epha2;Epha3;Epha5;Epha6;Epha7;Ephb1;Ephb2;Ephb3;Ephb4	Ephrin type-A receptor 3
18.1792	19.021	19.6123	0.189776	0.252568	0.271189	Q60629;Q03137;P29319	Epha3;Epha4;Epha5	Ephrin type-A receptor 3
23.5214	22.601	21.9256	0.21545	0.110821	0.153218	P29341	Pabpc1	Polyadenylate-binding protein 1
17.7319	18.2543	17.6641	0.208683	0.188441	0.359058	P29351	Ptpn6	Tyrosine-protein phosphatase non-receptor type 6
20.6364	21.3805	20.8946	0.130714	0.349389	0.400419	P29387	Gnb4	Guanine nucleotide-binding protein subunit beta-4
24.0104	24.5636	24.4065	0.275141	0.279958	0.280302	P29387;P62874;P62880	Gnb1;Gnb2;Gnb4	Guanine nucleotide-binding protein subunit beta-4
23.6468	24.5896	24.5637	0.158312	0.21445	0.694032	P29387;P62874;P62880;Q61011	Gnb1;Gnb2;Gnb3;Gnb4	Guanine nucleotide-binding protein subunit beta-4
23.1714	23.6415	23.282	0.13911	0.391681	0.470573	P29387;P62880	Gnb2;Gnb4	Guanine nucleotide-binding protein subunit beta-4
18.14	19.2672	20.8876	0.48084	0.697535	0.685284	P29391	Ftl1	Ferritin light chain 1
20.7348	20.9061	21.6736	0.128468	0.11452	0.061461	P29416	Hexa	Beta-hexosaminidase subunit alpha
16.0241	15.1382	14.6444	0.394085	NaN	0.806559	P29452	Casp1	Caspase-1
21.3256	20.5115	21.3266	0.134811	0.140975	0.123	P29533	Vcam1	Vascular cell adhesion protein 1
19.5945	18.7263	19.2964	0.212155	0.258018	1.04232	P29595	Nedd8	NEDD8
23.1404	23.1587	23.7914	2.09303	0.308446	0.905974	P29699	Ahsg	Alpha-2-HS-glycoprotein
18.7249	19.3859	20.2419	NaN	NaN	NaN	P29755;P29754	Agtr1a;Agtr1b	Type-1A angiotensin II receptor
23.4984	24.1832	25.4504	0.100401	0.340782	0.175783	P29758	Oat	Ornithine aminotransferase, mitochondrial
21.807	22.5592	22.9193	0.169949	0.133476	0.127283	P29788	Vtn	Vitronectin
15.1729	15.0828	15.8214	0.746137	2.64555	0.853429	P30204	Msr1	Macrophage scavenger receptor types I and II
21.872	23.4262	24.2911	0.431012	0.175342	0.160253	P30275	Ckmt1	Creatine kinase U-type, mitochondrial
15.509	14.9103	14.3001	0.561566	0.780571	0.523939	P30306	Cdc25b	M-phase inducer phosphatase 2
19.0627	20.1011	19.968	0.225163	0.24066	0.290551	P30355	Alox5ap	Arachidonate 5-lipoxygenase-activating protein
20.4272	20.5908	21.4374	0.0662743	0.106675	0.145973	P30412	Ppic	Peptidyl-prolyl cis-trans isomerase C
20.5066	20.5018	20.0676	0.0637983	0.116326	0.0919195	P30416	Fkbp4	Peptidyl-prolyl cis-trans isomerase FKBP4
15.8546	16.2993	16.4718	0.623031	0.511227	0.283188	P30557	Ptger3	Prostaglandin E2 receptor EP3 subtype
16.9134	18.1234	17.767	1.01619	0.665507	1.33888	P30677	Gna14	Guanine nucleotide-binding protein subunit alpha-14
20.4922	20.008	18.6582	0.041643	0.26484	0.147304	P30681	Hmgb2	High mobility group protein B2
24.282	23.1688	21.1525	0.139679	0.373592	0.455548	P63158;P30681	Hmgb1;Hmgb2	High mobility group protein B2
18.7687	19.2232	18.9921	0.254624	0.314025	0.44177	P30987	Tbxa2r	Thromboxane A2 receptor
16.8638	16.7339	16.9057	0.195919	0.150642	0.520138	P30993	C5ar1	C5a anaphylatoxin chemotactic receptor 1
23.0698	22.6405	22.1838	0.114037	0.0743347	0.171901	P30999	Ctnnd1	Catenin delta-1
22.3097	19.7893	21.0755	0.1402	0.576732	1.13203	P31001	Des	Desmin
20.9776	20.008	19.644	0.0961006	0.161262	0.127533	P31230	Aimp1	Aminoacyl tRNA synthase complex-interacting multifunctional protein 1
15.5689	15.2141	15.2952	0.081071	0.124143	0.462128	P31240	Pdgfb	Platelet-derived growth factor subunit B
15.2057	16.5807	19.1196	0.53647	0.0450794	1.25671	P31313	Hoxc11	Homeobox protein Hox-C11
20.8825	21.215	21.2542	0.204392	0.138029	0.185695	P31324	Prkar2b	cAMP-dependent protein kinase type II-beta regulatory subunit
20.7639	21.4045	22.106	1.19271	0.548669	0.682281	P31428	Dpep1	Dipeptidase 1
21.5327	22.6778	23.1224	0.441387	0.246172	0.24614	P31648	Slc6a1	Sodium- and chloride-dependent GABA transporter 1
22.4243	22.5561	23.2607	0.190706	0.373401	0.302556	P31649	Slc6a13	Sodium- and chloride-dependent GABA transporter 2
18.1769	19.196	19.7137	1.02953	0.968849	1.27319	P31651;P31649	Slc6a12;Slc6a13	Sodium- and chloride-dependent GABA transporter 2
23.4352	24.6254	24.6409	0.354805	0.110943	0.213783	P31650	Slc6a11	Sodium- and chloride-dependent GABA transporter 3
21.5593	21.543	22.8881	0.346995	0.523595	0.259454	P31651	Slc6a12	Sodium- and chloride-dependent betaine transporter
20.4727	22.6418	20.6652	0.434041	0.343037	0.231438	P31725	S100a9	Protein S100-A9
17.8873	17.493	17.3966	0.200879	0.338193	0.228259	P31750	Akt1	RAC-alpha serine/threonine-protein kinase
16.2355	15.8071	15.5579	0.0284319	0.254467	0.270125	P31750;Q60823	Akt1;Akt2	RAC-alpha serine/threonine-protein kinase
16.5665	17.2353	17.0023	0.391449	0.0849865	0.312067	P31750;Q9WUA6	Akt1;Akt3	RAC-alpha serine/threonine-protein kinase
21.3597	20.559	22.9866	0.353096	0.323594	1.37285	P31786	Dbi	Acyl-CoA-binding protein
18.5847	20.2931	20.3744	0.313931	0.606524	0.839662	P31809	Ceacam1	Carcinoembryonic antigen-related cell adhesion molecule 1
14.895	16.9603	16.8273	0.169682	0.740044	0.33998	P31809;Q925P2	Ceacam1;Ceacam2	Carcinoembryonic antigen-related cell adhesion molecule 1
20.3993	21.061	20.7743	0.322273	0.219649	0.307073	P31938	Map2k1	Dual specificity mitogen-activated protein kinase kinase 1
20.6714	21.1966	20.9024	0.229266	0.233059	0.177414	P31938;Q63932	Map2k1;Map2k2	Dual specificity mitogen-activated protein kinase kinase 1
19.2774	19.569	19.8127	0.170316	0.163226	0.294455	P31996	Cd68	Macrosialin
21.8806	22.6098	23.3844	0.235411	0.228113	0.2028	P32020	Scp2	Non-specific lipid-transfer protein
20.1266	21.7033	22.3615	0.376462	0.0656832	0.103292	P32037	Slc2a3	Solute carrier family 2, facilitated glucose transporter member 3
22.1795	20.9166	19.4571	0.189206	0.320973	0.17035	P32067	Ssb	Lupus La protein homolog
19.5779	19.1191	18.178	0.140615	0.187099	0.300348	P32233	Drg1	Developmentally-regulated GTP-binding protein 1
20.7832	20.1406	19.1731	0.263714	0.380398	0.231173	P32261	Serpinc1	Antithrombin-III
19.927	19.8369	21.0647	0.0212649	0.304031	0.101536	P32507	Nectin2	Nectin-2
21.372	17.3227	14.8827	0.658941	0.193516	0.602368	P32766	Cst8	Cystatin-8
20.5404	21.0117	20.817	0.0778371	0.0876763	0.370576	P32883	Kras	GTPase KRas
16.2324	16.8968	17.0525	0.672236	0.323019	0.253182	Q61411;P32883	Hras;Kras	GTPase KRas
22.1451	21.9388	21.0933	0.216782	0.281706	0.139844	P32921	Wars1	Tryptophan--tRNA ligase, cytoplasmic
18.829	19.5303	19.4262	0.161289	0.187452	0.20086	P33173	Kif1a	Kinesin-like protein KIF1A
19.0001	19.0129	18.9248	0.197677	0.13289	0.244147	Q60575;P33173	Kif1a;Kif1b	Kinesin-like protein KIF1A
16.3103	17.1301	15.847	0.257208	0.322865	0.268417	P33175	Kif5a	Kinesin heavy chain isoform 5A
18.4164	17.7146	16.7727	0.238405	0.391001	0.339278	P33175;Q61768	Kif5a;Kif5b	Kinesin heavy chain isoform 5A
18.9211	20.4652	20.8987	1.4168	0.534189	0.430055	P33267	Cyp2f2	Cytochrome P450 2F2
17.3718	15.8595	16.3166	0.988356	NaN	0.499051	P33896	Ifnar1	Interferon alpha/beta receptor 1
20.8613	21.5167	20.6782	0.0186334	0.585639	0.487916	P34022	Ranbp1	Ran-specific GTPase-activating protein
17.234	15.662	16.7574	0.324671	0.351122	NaN	P34056;Q61313;Q6VUP9;Q61312	Tfap2a;Tfap2b	Transcription factor AP-2-alpha
21.8361	20.7264	19.7739	0.346222	0.131366	0.188202	P34152	Ptk2	Focal adhesion kinase 1
21.2609	20.9601	20.0559	0.295146	0.208842	0.169725	P34152;Q9QVP9	Ptk2;Ptk2b	Focal adhesion kinase 1
20.399	21.5266	21.5282	0.427368	0.341723	0.220559	P34884	Mif	Macrophage migration inhibitory factor
15.1683	15.5428	15.7025	0.396535	0.349837	0.337085	P34902	Il2rg	Cytokine receptor common subunit gamma
20.0269	20.7674	21.6841	0.255233	0.343675	0.163739	P34914	Ephx2	Bifunctional epoxide hydrolase 2
17.4216	17.6968	18.5298	0.136285	0.474807	0.59792	P34928	Apoc1	Apolipoprotein C-I
19.1539	19.0608	17.933	0.121231	0.188498	0.346687	P35123	Usp4	Ubiquitin carboxyl-terminal hydrolase 4
18.6594	19.1152	17.35	0.0704762	0.3183	0.999061	P35123;Q8R5H1	Usp15;Usp4	Ubiquitin carboxyl-terminal hydrolase 4
19.7274	19.9881	19.0038	0.234547	0.171343	0.246754	P35123;Q8R5H1;Q99K46	Usp11;Usp15;Usp4	Ubiquitin carboxyl-terminal hydrolase 4
16.368	15.8246	16.2088	0.294147	0.517317	0.145654	P35123;Q99K46	Usp11;Usp4	Ubiquitin carboxyl-terminal hydrolase 4
19.9702	19.9459	19.5247	0.0632405	0.0256662	0.195653	P35235	Ptpn11	Tyrosine-protein phosphatase non-receptor type 11
17.9401	16.845	17.0196	0.552389	NaN	NaN	P35276	Rab3d	Ras-related protein Rab-3D
16.7563	17.5833	18.5963	0.10341	0.477094	NaN	P61027;P62821;P61028;P56371;P63011;Q923S9;Q9CZT8;P62823;Q9D1G1;P35276;Q91V41;P35283;Q8CG50;P55258;Q8BHC1;Q9JKM7;Q91ZR1;Q504M8;Q6PHN9	Rab10;Rab12;Rab14;Rab1A;Rab1b;Rab26;Rab30;Rab35;Rab37;Rab39b;Rab3a;Rab3b;Rab3c;Rab3d;Rab43;Rab4a;Rab4b;Rab8a;Rab8b	Ras-related protein Rab-3D
22.9528	23.9309	24.6494	0.373493	0.115637	0.176817	P61028;P63011;Q9CZT8;P62823;P35276;P55258;Q9DD03	Rab13;Rab3a;Rab3b;Rab3c;Rab3d;Rab8a;Rab8b	Ras-related protein Rab-3D
18.5894	19.7337	19.4934	0.649443	0.651556	0.581638	P62835;Q99JI6;P35276	Rab3d;Rap1a;Rap1b	Ras-related protein Rab-3D
17.9768	19.1648	19.9882	0.47596	0.185123	0.288455	P63011;P35276	Rab3a;Rab3d	Ras-related protein Rab-3D
22.4346	22.6474	22.6659	0.200653	0.0995979	0.129425	P35278	Rab5c	Ras-related protein Rab-5C
24.3607	24.7492	24.1095	0.243556	0.0189769	0.269651	P61021;P35278;Q9CQD1	Rab5a;Rab5b;Rab5c	Ras-related protein Rab-5C
21.9473	22.3663	22.4232	0.11996	0.201338	0.0867116	P35279	Rab6a	Ras-related protein Rab-6A
22.9324	23.1595	23.2803	0.248501	0.0625378	0.129715	P61294;P35279	Rab6a;Rab6b	Ras-related protein Rab-6A
21.1991	20.9097	20.4014	0.139366	0.0628375	0.0595562	P35282	Rab21	Ras-related protein Rab-21
20.1111	19.953	19.6182	0.114325	0.133264	0.185662	P35283	Rab12	Ras-related protein Rab-12
18.4819	18.2316	18.2754	0.175325	0.133686	0.0689159	P35285	Rab22a	Ras-related protein Rab-22A
20.7168	20.9061	20.8358	0.131898	0.111307	0.21243	Q921E2;P35285	Rab22a;Rab31	Ras-related protein Rab-22A
19.6137	20.1883	20.5029	0.189382	0.138481	0.172964	P35288	Rab23	Ras-related protein Rab-23
18.4418	18.8285	19.0533	0.222937	0.219817	0.344024	P35290	Rab24	Ras-related protein Rab-24
22.2501	22.0951	21.6066	0.161143	0.0577496	0.15774	P35293	Rab18	Ras-related protein Rab-18
18.6477	18.4414	18.9245	0.899408	NaN	0.740162	P35295	Rab20	Ras-related protein Rab-20
22.4228	22.7419	23.2177	0.171848	0.194655	0.216365	P35330	Icam2	Intercellular adhesion molecule 2
17.5154	14.5602	15.2143	1.31396	0.273918	0.161132	Q60748;P35347	Crhr1;Crhr2	Corticotropin-releasing factor receptor 1
15.9768	17.7996	18.023	0.5199	0.225042	0.371955	P35436	Grin2a	Glutamate receptor ionotropic, NMDA 2A
16.1221	17.9554	17.6406	0.482862	0.102338	0.286493	Q01097;Q01098;Q03391;P35436	Grin2a;Grin2b	Glutamate receptor ionotropic, NMDA 2A
19.1883	20.8384	20.9422	0.43042	0.125563	0.325002	P35438	Grin1	Glutamate receptor ionotropic, NMDA 1
23.1815	22.7112	23.3149	0.162572	0.136544	0.36921	P35441	Thbs1	Thrombospondin-1
19.9658	19.0141	19.3848	0.440001	0.169901	0.310136	Q05895;Q03350;P35441	Thbs1;Thbs2;Thbs3	Thrombospondin-1
18.5554	20.9848	22.5475	1.52588	1.70187	1.24657	P35454	Oxt	Oxytocin-neurophysin 1
15.2459	17.648	19.2028	NaN	NaN	1.18765	P35455;P35454	Avp;Oxt	Oxytocin-neurophysin 1
19.3297	21.2066	21.5309	1.6233	1.3603	1.34234	P35455	Avp	Vasopressin-neurophysin 2-copeptin
16.2501	15.6593	16.1195	0.154838	0.469722	0.881016	P35456	Plaur	Urokinase plasminogen activator surface receptor
24.5682	25.4717	26.289	0.1839	0.293395	0.171519	P35486	Pdha1	Pyruvate dehydrogenase E1 component subunit alpha, somatic form, mitochondrial
18.0284	18.7681	19.0851	0.188017	0.234395	0.192726	P35492	Hal	Histidine ammonia-lyase
19.4787	19.1893	20.0275	0.198036	0.139298	0.230452	P35505	Fah	Fumarylacetoacetase
21.8093	20.6495	20.0113	0.0733457	0.17615	0.211893	P35550	Fbl	rRNA 2'-O-methyltransferase fibrillarin
21.5898	21.1153	20.2982	0.382754	0.203083	0.0695939	P35550;Q80WS3	Fbl;Fbll1	rRNA 2'-O-methyltransferase fibrillarin
24.2422	25.263	25.7625	0.26725	0.225103	0.250052	P35564	Canx	Calnexin
21.2301	21.4993	21.0506	0.11488	0.0380186	0.161454	P35585	Ap1m1	AP-1 complex subunit mu-1
18.2858	16.6353	16.1706	0.154858	0.192366	0.356494	P35601	Rfc1	Replication factor C subunit 1
24.1908	23.8318	23.3166	0.155598	0.208557	0.226012	P35700	Prdx1	Peroxiredoxin-1
21.804	21.7148	22.4501	0.365402	0.195799	0.310921	P35762	Cd81	CD81 antigen
23.1982	24.8914	25.3662	0.460057	0.183412	0.177834	P35802	Gpm6a	Neuronal membrane glycoprotein M6-a
20.6596	22.4911	22.6977	0.435967	0.191081	0.111035	P35803	Gpm6b	Neuronal membrane glycoprotein M6-b
19.5165	18.9927	18.3684	0.11173	0.201545	0.209814	P35821	Ptpn1	Tyrosine-protein phosphatase non-receptor type 1
18.2104	18.0415	17.7727	0.171752	0.0912633	0.262169	P35822	Ptprk	Receptor-type tyrosine-protein phosphatase kappa
18.8315	18.405	17.1789	0.181758	0.32238	0.216468	P35831	Ptpn12	Tyrosine-protein phosphatase non-receptor type 12
21.487	22.0082	22.8804	1.05969	0.768067	0.748135	P35846	Folr1	Folate receptor alpha
17.2874	17.5802	17.6968	0.103302	0.111546	0.134296	P35917	Flt4	Vascular endothelial growth factor receptor 3
17.7463	18.3463	17.9604	0.379663	0.240451	0.30302	P35918;P35917	Flt4;Kdr	Vascular endothelial growth factor receptor 3
19.0761	19.7381	18.4215	0.365233	0.688734	0.647807	P35969;P35917	Flt1;Flt4	Vascular endothelial growth factor receptor 3
18.4335	18.98	19.0506	0.141774	0.0823402	0.158261	P35918	Kdr	Vascular endothelial growth factor receptor 2
14.3895	15.4793	15.1957	0.454975	0.492409	1.37913	P35918;P35969	Flt1;Kdr	Vascular endothelial growth factor receptor 2
19.0779	17.0695	16.4903	0.082711	0.371329	0.302139	P35922	Fmr1	Synaptic functional regulator FMR1
21.3931	20.0882	19.6679	0.29322	0.142967	0.296812	Q61584;P35922;Q9WVR4	Fmr1;Fxr1;Fxr2	Synaptic functional regulator FMR1
20.0862	18.2671	17.1565	0.147445	0.629198	NaN	P35922;Q9WVR4	Fmr1;Fxr2	Synaptic functional regulator FMR1
17.1033	17.4874	18.1801	0.153215	0.195778	0.261698	P35951	Ldlr	Low-density lipoprotein receptor
21.1763	21.3671	20.9595	0.0949925	0.118557	0.299541	P35969	Flt1	Vascular endothelial growth factor receptor 1
23.7218	24.3731	24.6723	0.102896	0.218825	0.294217	P35979	Rpl12	60S ribosomal protein L12
23.8858	24.6089	25.0046	0.0736373	0.0764834	0.333354	P35980	Rpl18	60S ribosomal protein L18
15.1493	15.4029	14.7819	0.84218	1.01918	NaN	P36368	Egfbp2	Epidermal growth factor-binding protein type B
19.9184	20.224	20.1579	0.141227	0.157399	0.156548	P36371	Tap2	Antigen peptide transporter 2
19.158	19.6379	19.8757	0.222396	0.202391	0.1048	P36423	Tbxas1	Thromboxane-A synthase
18.9245	18.6875	17.8031	0.664356	0.371838	0.200032	P36536	Sar1a	GTP-binding protein SAR1a
22.4403	22.3506	21.7868	0.140616	0.303865	0.254759	Q9CQC9;P36536	Sar1a;Sar1b	GTP-binding protein SAR1a
19.1377	20.3536	20.6906	0.151342	0.148034	0.11434	P36552	Cpox	Oxygen-dependent coproporphyrinogen-III oxidase, mitochondrial
16.6829	15.9893	16.0805	0.43096	0.386057	0.561833	P36895	Bmpr1a	Bone morphogenetic protein receptor type-1A
16.3365	14.9739	16.5604	NaN	NaN	NaN	P36895;P36898	Bmpr1a;Bmpr1b	Bone morphogenetic protein receptor type-1A
20.417	20.8839	20.1305	0.207934	0.217126	0.207066	P36916	Gnl1	Guanine nucleotide-binding protein-like 1
18.5813	19.1554	18.2618	0.121548	0.356747	0.272129	P36993	Ppm1b	Protein phosphatase 1B
19.604	19.8478	19.5951	0.1021	0.152259	0.200333	P36993;P49443	Ppm1a;Ppm1b	Protein phosphatase 1B
23.4737	23.7994	24.0809	0.150327	0.0490358	0.180785	P37040	Por	NADPH--cytochrome P450 reductase
17.9373	18.1028	17.6393	0.115813	0.31623	0.169896	P37172	Acvr1	Activin receptor type-1
26.096	21.2707	20.4688	0.263035	0.382689	0.48497	P37804	Tagln	Transgelin
20.9978	17.7815	17.4673	0.163201	0.143161	0.531105	Q9R1Q8;P37804	Tagln;Tagln3	Transgelin
22.2492	18.1749	18.5203	0.663347	0.24875	0.497721	P37889	Fbln2	Fibulin-2
15.378	14.5639	15.3525	NaN	NaN	NaN	P37913	Lig1	DNA ligase 1
20.2468	20.8864	21.4978	0.0950552	0.119937	0.309222	P38060	Hmgcl	Hydroxymethylglutaryl-CoA lyase, mitochondrial
17.008	17.7229	17.2353	0.277191	0.307797	1.03545	P38585	Ttl	Tubulin--tyrosine ligase
24.2654	25.1075	26.0425	0.228303	0.20045	0.199687	P38647	Hspa9	Stress-70 protein, mitochondrial
15.7517	16.4506	17.0924	0.309629	0.169962	0.462052	P39038	Cdh4	Cadherin-4
24.0134	24.3668	24.3388	0.210145	0.142597	0.271909	P39053	Dnm1	Dynamin-1
23.7231	24.064	23.8802	0.213023	0.209713	0.127418	P39054;P39053	Dnm1;Dnm2	Dynamin-1
23.8601	24.1933	23.9994	0.237656	0.0839609	0.158468	Q8BZ98;P39054;P39053	Dnm1;Dnm2;Dnm3	Dynamin-1
20.4857	21.4721	21.1729	0.174941	0.224865	0.332345	Q8BZ98;P39053	Dnm1;Dnm3	Dynamin-1
22.2975	22.3027	21.2526	0.0887603	0.116799	0.096807	P39054	Dnm2	Dynamin-2
22.1562	22.024	21.4028	0.1444	0.0541286	0.184296	Q8BZ98;P39054	Dnm2;Dnm3	Dynamin-2
24.9447	20.3696	19.7148	0.210245	0.802743	0.690355	P39061	Col18a1	Collagen alpha-1(XVIII) chain
16.6736	18.6053	18.6905	0.276979	0.137404	0.264606	P39087	Grik2	Glutamate receptor ionotropic, kainate 2
19.383	19.8686	20.1192	0.196097	0.177456	0.23954	P39098	Man1a2	Mannosyl-oligosaccharide 1,2-alpha-mannosidase IB
17.0146	17.2717	17.4182	0.427562	0.373261	0.502037	P45700;P39098	Man1a1;Man1a2	Mannosyl-oligosaccharide 1,2-alpha-mannosidase IB
16.4753	16.2083	16.7768	0.265503	0.281336	NaN	P39429	Traf2	TNF receptor-associated factor 2
24.3697	23.5095	22.7955	0.130973	0.249755	0.267259	P39447	Tjp1	Tight junction protein ZO-1
19.8388	20.5542	20.3782	0.338728	0.14553	0.221562	P39655	Alox12	Arachidonate 12-lipoxygenase, 12S-type
18.4654	18.8233	18.7456	0.169439	0.18581	0.354879	P14234;P39688	Fyn	Tyrosine-protein kinase Fyn
19.3204	19.5419	19.5881	0.335556	0.0873207	0.195397	P39688;Q04736	Fyn;Yes1	Tyrosine-protein kinase Fyn
19.7977	18.8528	16.8116	0.275077	0.237178	NaN	P39749	Fen1	Flap endonuclease 1
21.1778	20.5426	20.8321	0.630301	0.231851	0.297143	P39876	Timp3	Metalloproteinase inhibitor 3
22.2345	21.7389	21.4269	0.173095	0.187003	0.222808	P40124	Cap1	Adenylyl cyclase-associated protein 1
22.1534	21.9291	21.4654	0.333484	0.575297	0.349689	Q9CYT6;P40124	Cap1;Cap2	Adenylyl cyclase-associated protein 1
23.1238	23.2446	22.7965	0.12542	0.153379	0.160308	P40142	Tkt	Transketolase
17.7171	17.1007	16.1435	0.276294	0.0831119	NaN	P40201	Chd1	Chromodomain-helicase-DNA-binding protein 1
17.6031	18.3894	18.1372	0.2687	0.18436	0.279407	P40224	Cxcl12	Stromal cell-derived factor 1
21.3415	21.3875	22.392	0.192893	0.342232	0.199952	P40237	Cd82	CD82 antigen
21.714	21.791	22.4796	0.225562	0.260005	0.294974	P40240	Cd9	CD9 antigen
21.6231	21.5653	21.2243	0.131503	0.0830735	0.113807	P40336	Vps26a	Vacuolar protein sorting-associated protein 26A
20.5638	21.0526	20.9203	0.18402	0.114813	0.10195	P40336;Q8C0E2	Vps26a;Vps26b	Vacuolar protein sorting-associated protein 26A
17.327	15.7724	16.4322	0.487712	0.965021	0.210465	P40338	Vhl	von Hippel-Lindau disease tumor suppressor
20.7451	21.4343	22.9204	0.268847	0.418921	0.295248	P40630	Tfam	Transcription factor A, mitochondrial
18.1725	17.0354	17.0503	0.376163	0.32406	0.29108	P40936	Inmt	Indolethylamine N-methyltransferase
22.1127	22.822	23.1233	0.108888	0.294335	0.35706	P41105	Rpl28	60S ribosomal protein L28
23.2818	23.5225	23.9536	0.1384	0.228736	0.287185	P41216	Acsl1	Long-chain-fatty-acid--CoA ligase 1
21.8126	22.1226	22.4079	0.126748	0.337813	0.0855969	P41216;Q8JZR0	Acsl1;Acsl5	Long-chain-fatty-acid--CoA ligase 1
18.2324	19.6945	18.6931	NaN	NaN	NaN	P41230	Kdm5c	Lysine-specific demethylase 5C
19.8991	20.7573	20.2796	0.276738	0.183355	0.370245	P41233	Abca1	Phospholipid-transporting ATPase ABCA1
15.6101	16.4004	16.2604	0.283639	0.273009	1.08435	P41233;P41234	Abca1;Abca2	Phospholipid-transporting ATPase ABCA1
16.4932	17.651	16.8841	0.553277	0.338506	0.29822	P41233;P41234;Q91V24	Abca1;Abca2;Abca7	Phospholipid-transporting ATPase ABCA1
17.084	18.1864	17.9137	0.198561	0.120692	0.245714	P41233;Q91V24	Abca1;Abca7	Phospholipid-transporting ATPase ABCA1
18.8306	19.2369	19.6794	0.160476	0.259908	0.229617	P41234	Abca2	ATP-binding cassette sub-family A member 2
21.0113	20.1636	19.3112	0.165968	0.142876	0.130397	P41241	Csk	Tyrosine-protein kinase CSK
17.9567	16.8794	15.9508	0.0679116	0.332765	0.1679	P41241;P41242	Csk;Matk	Tyrosine-protein kinase CSK
16.9796	17.4012	16.986	0.326879	0.115465	0.173138	P41242	Matk	Megakaryocyte-associated tyrosine-protein kinase
15.3502	16.9641	15.7703	0.195416	NaN	NaN	P41245	Mmp9	Matrix metalloproteinase-9
18.0796	18.8014	18.9533	0.148322	0.163124	0.0982247	P41317	Mbl2	Mannose-binding protein C
20.5544	19.6411	20.4273	0.108569	0.195998	0.0944989	P41438	Slc19a1	Reduced folate transporter
18.6117	18.0192	18.205	0.170702	0.103312	0.373408	P41593	Pth1r	Parathyroid hormone/parathyroid hormone-related peptide receptor
19.1347	19.5141	20.2796	0.263935	0.0935894	0.270592	P41731	Cd63	CD63 antigen
22.7916	23.6648	24.5148	0.310003	0.39639	0.165984	P42125	Eci1	Enoyl-CoA delta isomerase 1, mitochondrial
18.8849	17.8503	16.4876	0.189329	0.208097	0.436394	P42128	Foxk1	Forkhead box protein K1
23.6208	23.1363	22.8951	0.161925	0.0174158	0.0985905	P42208	Septin2	Septin-2
20.4576	20.1754	19.149	0.194507	0.229628	0.201874	P42225	Stat1	Signal transducer and activator of transcription 1
20.602	19.4718	18.2861	0.213769	0.086998	0.481809	P42227	Stat3	Signal transducer and activator of transcription 3
18.9872	18.8708	17.8225	0.0563055	0.164242	0.1718	P42232;P42230	Stat5a;Stat5b	Signal transducer and activator of transcription 5A
17.6731	17.2649	16.8083	0.181849	0.188724	0.730009	P42232	Stat5b	Signal transducer and activator of transcription 5B
17.5528	17.3145	16.7628	0.27881	0.212457	0.356795	P42337	Pik3ca	Phosphatidylinositol 4,5-bisphosphate 3-kinase catalytic subunit alpha isoform
20.2945	20.0224	19.5902	0.294099	0.357521	0.509449	P42567	Eps15	Epidermal growth factor receptor substrate 15
16.9456	17.8906	17.8168	0.293238	0.131807	0.309213	P42580	Nkx1-2	NK1 transcription factor-related protein 2
24.2996	22.7945	22.19	0.397598	0.0999952	0.202694	P42669	Pura	Transcriptional activator protein Pur-alpha
19.1118	19.3096	19.5755	0.154857	0.154315	0.138142	P42703	Lifr	Leukemia inhibitory factor receptor
18.8835	19.2884	18.71	0.0467722	0.0597357	0.225844	P42859	Htt	Huntingtin
18.1061	18.8739	18.1485	0.124951	0.350982	0.660215	P42867	Dpagt1	UDP-N-acetylglucosamine--dolichyl-phosphate N-acetylglucosaminephosphotransferase
17.0424	18.2547	19.2265	0.413449	0.326716	0.430989	P42925	Pxmp2	Peroxisomal membrane protein 2
23.5946	22.6886	22.1673	0.244813	0.195897	0.114489	P42932	Cct8	T-complex protein 1 subunit theta
23.658	24.5633	24.3027	0.273508	0.098105	0.264496	P43006	Slc1a2	Excitatory amino acid transporter 2
20.5678	22.5533	22.4957	0.562181	0.241332	0.28082	P43024	Cox6a1	Cytochrome c oxidase subunit 6A1, mitochondrial
15.8456	16.4703	17.7413	1.97985	NaN	0.13245	P43025	Clec3b	Tetranectin
19.4111	17.6765	17.4086	0.17407	0.355088	0.303895	P43135	Nr2f2	COUP transcription factor 2
21.1666	18.2975	17.0831	0.196235	0.769796	1.43107	Q60632;P43136;P43135	Nr2f1;Nr2f2;Nr2f6	COUP transcription factor 2
20.2958	18.5583	17.3398	0.301715	0.03584	0.666978	Q60632;P43135	Nr2f1;Nr2f2	COUP transcription factor 2
17.5263	16.0503	16.1481	0.139372	NaN	NaN	P43136	Nr2f6	Nuclear receptor subfamily 2 group F member 6
17.9205	17.3776	16.7123	0.0703924	0.129649	0.448317	P43247	Msh2	DNA mismatch repair protein Msh2
16.6242	15.3564	14.828	0.111618	0.552385	0.619599	P43252	Ptgir	Prostacyclin receptor
27.0348	27.4632	25.5298	0.188989	0.962271	0.576186	P43274	H1-4	Histone H1.4
17.8751	17.7849	15.9715	0.52186	1.81499	0.744951	P43277;P43276;P43274	H1-3;H1-4;H1-5	Histone H1.4
17.0481	17.3377	18.6146	2.26097	1.31484	1.52132	P43277;P43274	H1-3;H1-4	Histone H1.4
23.4861	23.4098	21.6254	0.140528	0.81303	0.681836	P43275	H1-1	Histone H1.1
27.1457	27.0296	24.9298	0.0791519	0.626053	0.493188	P43276	H1-5	Histone H1.5
21.3962	22.6627	20.2735	0.274093	1.10663	0.467701	P43277	H1-3	Histone H1.3
16.3054	16.2561	14.4777	0.0777145	0.33038	NaN	P43404	Zap70	Tyrosine-protein kinase ZAP-70
21.2243	21.3044	22.1975	0.151444	0.265745	0.248432	P43406	Itgav	Integrin alpha-V
18.0675	17.7504	18.4758	0.259675	0.415253	0.557262	P43407	Sdc2	Syndecan-2
16.2263	16.0905	16.325	0.261945	0.421551	NaN	Q04887;P43680;Q04886;Q61473	Sox17;Sox18;Sox9	Transcription factor SOX-18
21.9421	21.6496	21.499	0.151688	0.244363	0.273953	P45376	Akr1b1	Aldo-keto reductase family 1 member B1
19.5928	19.0752	19.2946	0.36576	0.277217	0.163383	Q8VC28;P45376	Akr1b1;Akr1c13	Aldo-keto reductase family 1 member B1
20.1131	20.2327	20.9601	0.101083	0.145694	0.20174	P45377	Akr1b8	Aldose reductase-related protein 2
21.0458	21.1448	21.9922	0.16584	0.0843671	0.204286	P45591	Cfl2	Cofilin-2
17.8849	18.257	18.6728	0.233062	0.418232	0.2271	P45700	Man1a1	Mannosyl-oligosaccharide 1,2-alpha-mannosidase IA
22.3564	22.6549	24.1174	0.280605	0.338522	0.295295	P45878	Fkbp2	Peptidyl-prolyl cis-trans isomerase FKBP2
22.7407	23.4405	24.4505	0.206393	0.259233	0.142557	P45952	Acadm	Medium-chain specific acyl-CoA dehydrogenase, mitochondrial
19.9387	19.3713	18.1679	0.194589	0.0211264	0.384188	P46061	Rangap1	Ran GTPase-activating protein 1
19.8863	19.411	18.1915	0.141388	0.169134	0.343764	P46062	Sipa1	Signal-induced proliferation-associated protein 1
22.1377	23.7541	24.1638	0.458735	0.153041	0.211466	P46096	Syt1	Synaptotagmin-1
21.8928	23.5399	24.0187	0.305188	0.177906	0.207295	P46096;P46097	Syt1;Syt2	Synaptotagmin-1
20.6584	22.343	22.7801	0.247712	0.139301	0.136973	P46096;Q9R0N5;P46097	Syt1;Syt2;Syt5	Synaptotagmin-1
21.6861	23.2108	22.62	0.329398	0.198671	0.22517	P46096;Q9R0N5	Syt1;Syt5	Synaptotagmin-1
19.1038	20.4167	20.9207	0.315021	0.100171	0.266924	P46097	Syt2	Synaptotagmin-2
19.9365	19.1389	19.0614	0.146509	0.229634	0.148601	P46412	Gpx3	Glutathione peroxidase 3
17.7452	17.3099	16.9486	0.11365	0.196856	0.563775	P46414	Cdkn1b	Cyclin-dependent kinase inhibitor 1B
23.0999	24.0093	23.9879	0.240883	0.0851679	0.211102	P46460	Nsf	Vesicle-fusing ATPase
19.6981	19.4336	18.437	0.15452	0.221436	0.153155	P46467	Vps4b	Vacuolar protein sorting-associated protein 4B
20.5624	20.4374	19.7796	0.143081	0.142707	0.148726	P46467;Q8VEJ9	Vps4a;Vps4b	Vacuolar protein sorting-associated protein 4B
21.1518	21.2587	20.3538	0.0802612	0.121806	0.0842773	P46471	Psmc2	26S proteasome regulatory subunit 7
24.2142	24.0442	23.9579	0.239435	0.0530006	0.073642	P46638;P62492	Rab11b	Ras-related protein Rab-11B
19.0444	20.2233	21.0345	0.481766	0.256081	0.530486	P46656	Fdx1	Adrenodoxin, mitochondrial
24.4233	23.6754	24.0536	0.108077	0.487656	0.723831	P46660	Ina	Alpha-internexin
19.0708	18.4919	18.1151	0.109208	0.111173	0.361746	P46662	Nf2	Merlin
20.0154	20.022	20.133	0.0700759	0.0870442	0.251256	P46664	Adss2	Adenylosuccinate synthetase isozyme 2
23.1822	23.7489	23.2301	0.0538544	0.0627169	0.231769	P46735	Myo1b	Unconventional myosin-Ib
19.5285	20.4852	20.2587	0.236377	0.193671	0.308456	P46735;Q9D6A1	Myo1b;Myo1h	Unconventional myosin-Ib
19.3072	19.2591	18.4577	0.133146	0.330517	0.0898044	P46737	Brcc3	Lys-63-specific deubiquitinase BRCC36
21.7331	20.9702	20.3352	0.212669	0.102649	0.128013	P46935	Nedd4	E3 ubiquitin-protein ligase NEDD4
21.1067	20.4116	19.0863	0.159972	0.136606	0.376408	P46935;Q8CFI0	Nedd4;Nedd4l	E3 ubiquitin-protein ligase NEDD4
19.3629	17.7609	17.3755	0.370479	0.280523	0.256493	P46938	Yap1	Transcriptional coactivator YAP1
21.9837	22.9916	23.2771	0.117766	0.255064	0.322881	P46978	Stt3a	Dolichyl-diphosphooligosaccharide--protein glycosyltransferase subunit STT3A
21.6562	22.7116	22.7338	0.359418	0.442961	0.637071	Q3TDQ1;P46978	Stt3a;Stt3b	Dolichyl-diphosphooligosaccharide--protein glycosyltransferase subunit STT3A
19.4778	19.5851	19.8431	0.141554	0.181356	0.155572	P47199	Cryz	Quinone oxidoreductase
18.7926	17.5754	17.0227	0.0658215	0.250149	0.462153	P47226	Tes	Testin
19.2827	20.5914	20.9303	0.282379	0.144621	0.183903	P47708	Rph3a	Rabphilin-3A
17.6602	19.0682	19.4715	0.324616	0.14198	0.33441	P70169;P47708	Doc2b;Rph3a	Rabphilin-3A
17.7515	19.1743	19.1433	0.294589	0.211815	0.215759	P70169;Q7TNF0;P47708	Doc2a;Doc2b;Rph3a	Rabphilin-3A
20.6056	19.5891	19.1562	0.149531	0.0950985	0.16426	P47713	Pla2g4a	Cytosolic phospholipase A2
25.5495	26.3229	27.266	0.269348	0.270066	0.187548	P47738	Aldh2	Aldehyde dehydrogenase, mitochondrial
22.724	23.8522	24.219	0.460707	0.466048	0.317313	Q62148;P47738	Aldh1a2;Aldh2	Aldehyde dehydrogenase, mitochondrial
21.7641	22.5102	22.9424	0.143907	0.152771	0.266086	P47740	Aldh3a2	Aldehyde dehydrogenase family 3 member A2
15.7692	16.7782	16.6001	0.397784	0.229595	0.555924	P47743	Grm8	Metabotropic glutamate receptor 8
16.2074	17.7262	17.5009	0.776228	0.136334	0.410202	Q68ED2;P47743;Q68EF4	Grm4;Grm7;Grm8	Metabotropic glutamate receptor 8
15.6575	17.1469	17.2408	0.393341	0.14853	0.300836	P47746	Cnr1	Cannabinoid receptor 1
22.3598	22.5474	22.4437	0.117313	0.134186	0.234519	P47753	Capza1	F-actin-capping protein subunit alpha-1
24.3366	24.5779	24.4161	0.229241	0.261166	0.146529	P47754;P47753	Capza1;Capza2	F-actin-capping protein subunit alpha-1
22.8527	22.9159	23.0263	0.0251309	0.236014	0.128736	P47754	Capza2	F-actin-capping protein subunit alpha-2
22.9846	23.0382	22.7797	0.049593	0.15413	0.123777	P47757	Capzb	F-actin-capping protein subunit beta
21.4345	21.8686	22.1671	0.189639	0.0758987	0.241545	P47758	Srprb	Signal recognition particle receptor subunit beta
16.7048	17.2475	15.9753	0.29127	0.130279	0.779546	P47759	Nsg2	Neuronal vesicle trafficking-associated protein 2
21.9707	22.2344	22.1627	0.0503838	0.146893	0.0444678	P47791	Gsr	Glutathione reductase, mitochondrial
21.1854	22.2857	22.426	0.256051	0.149427	0.137886	P47802	Mtx1	Metaxin-1
19.1838	19.4263	18.8622	0.128818	0.210055	0.240628	P47809	Map2k4	Dual specificity mitogen-activated protein kinase kinase 4
19.1181	18.569	17.7854	0.228962	0.204941	0.176978	P47811	Mapk14	Mitogen-activated protein kinase 14
17.6817	17.4108	16.9973	0.192952	0.143442	0.362521	P47856	Gfpt1	Glutamine--fructose-6-phosphate aminotransferase [isomerizing] 1
21.1821	22.3376	22.4196	0.297803	0.0873098	0.229499	P47857	Pfkm	ATP-dependent 6-phosphofructokinase, muscle type
17.7293	17.4398	19.1923	0.134306	0.382817	0.407547	P47877	Igfbp2	Insulin-like growth factor-binding protein 2
15.7011	14.6137	15.4647	1.03392	0.494692	0.846171	P47878	Igfbp3	Insulin-like growth factor-binding protein 3
18.1709	16.9011	18.3214	0.356094	0.400737	0.470111	P47879	Igfbp4	Insulin-like growth factor-binding protein 4
17.423	19.3215	16.7695	0.995153	NaN	1.92785	P47880	Igfbp6	Insulin-like growth factor-binding protein 6
23.9311	24.4607	24.8288	0.0956526	0.135019	0.399922	P47911	Rpl6	60S ribosomal protein L6
20.7701	19.3148	18.4913	0.0925263	0.517268	0.409748	P47915	Rpl29	60S ribosomal protein L29
19.7576	20.5958	21.2471	0.220435	0.289737	0.101723	P47934	Crat	Carnitine O-acetyltransferase
21.0586	20.5309	20.1192	0.209996	0.196518	0.434719	P47941	Crkl	Crk-like protein
16.9914	17.5298	19.3283	0.110738	1.01724	1.59211	P47955	Rplp1	60S acidic ribosomal protein P1
22.6186	23.1314	22.7343	0.035405	0.325635	0.621976	P47962	Rpl5	60S ribosomal protein L5
24.394	24.9495	25.1093	0.121245	0.14651	0.325307	P47963	Rpl13	60S ribosomal protein L13
22.1886	22.6106	22.6237	0.175787	0.228834	0.570512	P47964	Rpl36	60S ribosomal protein L36
18.7893	20.1946	18.9684	0.199853	0.311686	0.128774	P47968	Rpia	Ribose-5-phosphate isomerase
20.4221	19.7855	19.6499	0.17745	0.347963	0.413124	Q9CXU9;P48024	Eif1;Eif1b	Eukaryotic translation initiation factor 1
15.7724	16.4332	15.7774	0.594796	0.347343	0.416058	P48025	Syk	Tyrosine-protein kinase SYK
26.4078	26.8794	26.6347	0.145676	0.0967613	0.751844	P48036	Anxa5	Annexin A5
15.0433	14.3937	16.1221	0.334444	NaN	0.489926	P48168	Glrb	Glycine receptor subunit beta
19.9211	22.1211	20.7349	0.395082	0.117356	0.275995	P48193	Epb41	Protein 4.1
19.4537	20.8802	19.7548	0.186881	0.242928	0.236252	Q9WV92;P48193	Epb41;Epb41l3	Protein 4.1
19.6824	21.0054	19.4722	0.509894	0.0601401	0.27264	Q9Z2H5;Q9WV92;P48193	Epb41;Epb41l1;Epb41l3	Protein 4.1
16.6881	15.5363	15.7686	NaN	0.36079	0.267472	P48299	Edn3	Endothelin-3
16.7916	17.1223	17.1799	0.00149301	0.459795	0.529035	P48302	Ednrb	Endothelin receptor type B
18.9241	20.3753	20.3529	0.40933	0.278224	0.313536	P48318	Gad1	Glutamate decarboxylase 1
16.4193	18.4914	18.8698	1.2942	0.096229	0.347082	P48318;P48320	Gad1;Gad2	Glutamate decarboxylase 1
19.4274	20.8311	20.7349	0.270102	0.261445	0.282952	P48320	Gad2	Glutamate decarboxylase 2
17.2108	17.3255	18.2587	0.292671	0.327476	0.141937	P48356	Lepr	Leptin receptor
17.7982	16.6579	17.0611	0.204713	0.265776	NaN	P48377	Rfx1	MHC class II regulatory factor RFX1
17.6606	16.841	15.495	0.20311	0.3196	0.371072	P48377;P48379;P48381	Rfx1;Rfx2;Rfx3	MHC class II regulatory factor RFX1
16.7472	15.9421	18.3179	0.497719	1.27964	NaN	P48379;P48381	Rfx2;Rfx3	DNA-binding protein RFX2
19.5388	19.6712	19.741	0.0823311	0.0964142	0.0704444	P48410	Abcd1	ATP-binding cassette sub-family D member 1
20.5307	19.9672	20.3501	0.311803	0.330049	0.706565	P48428	Tbca	Tubulin-specific chaperone A
17.9158	18.2584	18.7706	0.22619	0.0547977	0.12096	P48441	Idua	Alpha-L-iduronidase
20.3373	21.3805	21.5877	0.111212	0.131256	0.281459	P48453	Ppp3cb	Serine/threonine-protein phosphatase 2B catalytic subunit beta isoform
22.6614	23.1181	23.4183	0.12811	0.149207	0.227857	P48453;P48455;P63328	Ppp3ca;Ppp3cb;Ppp3cc	Serine/threonine-protein phosphatase 2B catalytic subunit beta isoform
23.0148	23.4028	23.6918	0.16922	0.237467	0.397188	P48453;P63328	Ppp3ca;Ppp3cb	Serine/threonine-protein phosphatase 2B catalytic subunit beta isoform
17.0805	16.5957	16.9063	0.232481	0.24554	0.199919	P48455	Ppp3cc	Serine/threonine-protein phosphatase 2B catalytic subunit gamma isoform
16.2892	17.5652	17.2578	NaN	0.138265	0.503275	P48542	Kcnj6	G protein-activated inward rectifier potassium channel 2
15.1921	17.4133	16.4373	0.750596	0.515966	0.377589	P48543	Kcnj9	G protein-activated inward rectifier potassium channel 3
26.0158	24.6316	23.558	0.108436	0.465341	0.322515	P48678	Lmna	Prelamin-A/C
21.2243	21.8928	22.0558	0.115552	0.17191	0.28882	P48722	Hspa4l	Heat shock 70 kDa protein 4L
[truncated: 7,358 more rows]

## Sheet: 878
Table S2.	Protein lists and its average expression, related to the Venn diagrams of Figure 4A.
	B0, mixture of S3 and S5 fractions; CA, crude PV-AEF; PA, purifed PV-AEF.
	Common 878 proteins between B0 and crude PV-AEF.
Average log2 intensity			Standard devision
B0_average	CA_average	PA_average	stdev B0	stdev CA	stdev PA	Protein.Ids	Genes	First.Protein.Description
17.0723	16.5348	NaN	0.399698	0.393518	NaN	A2A5Z6;Q9CUN6	Smurf1;Smurf2	E3 ubiquitin-protein ligase SMURF2
18.08	16.8152	NaN	0.118633	0.932626	NaN	A2A791	Zmym4	Zinc finger MYM-type protein 4
15.2475	16.0278	NaN	0.0555502	0.413755	NaN	A2AAX3	Klhl15	Kelch-like protein 15
18.2902	17.5727	NaN	0.111809	0.320652	NaN	A2AAY5	Sh3pxd2b	SH3 and PX domain-containing protein 2B
16.9025	14.7222	NaN	0.214407	NaN	NaN	A2AG58	Bclaf3	BCLAF1 and THRAP3 family member 3
17.4312	16.6085	NaN	0.0940375	0.350334	NaN	A2AGH6;Q8BQM9	Med12;Med12l	Mediator of RNA polymerase II transcription subunit 12
18.2435	19.3529	NaN	0.707193	0.32395	NaN	A2AH22	Ambra1	Activating molecule in BECN1-regulated autophagy protein 1
17.1976	16.7156	NaN	0.268345	0.140066	NaN	A2AHJ4;Q8VDD9	Brwd3;Phip	Bromodomain and WD repeat-containing protein 3
17.4365	16.7536	NaN	0.172929	0.405642	NaN	A2AHJ4;Q8VDD9;Q921C3	Brwd1;Brwd3;Phip	Bromodomain and WD repeat-containing protein 3
16.3118	15.257	NaN	0.227297	0.241013	NaN	A2AI08	Tprn	Taperin
17.0318	14.893	NaN	0.303383	NaN	NaN	Q09XV5;Q8BYH8;A2AJK6	Chd7;Chd8;Chd9	Chromodomain-helicase-DNA-binding protein 7
18.5366	16.2463	NaN	0.123481	NaN	NaN	A2AJT4	Pnisr	Arginine/serine-rich protein PNISR
17.0277	17.9924	NaN	0.629008	0.637659	NaN	A2ALS5;Q5SVL6	Rap1gap;Rap1gap2	Rap1 GTPase-activating protein 1
16.8371	16.5587	NaN	0.0902714	0.279426	NaN	A2AWL7	Mga	MAX gene-associated protein
18.7702	16.4744	NaN	0.254815	0.104435	NaN	E9Q4N7;A2BH40	Arid1a;Arid1b	AT-rich interactive domain-containing protein 1A
14.8568	13.3916	NaN	NaN	NaN	NaN	Q9CWR0;A2CG49	Arhgef25;Kalrn	Kalirin
16.6335	15.2745	NaN	0.226468	0.473121	NaN	A2CG63;F8VPQ2	Arid4a;Arid4b	AT-rich interactive domain-containing protein 4B
17.6045	16.8921	NaN	0.0820305	0.197301	NaN	A2RSY1	Kansl3	KAT8 regulatory NSL complex subunit 3
15.5238	14.5447	NaN	0.302929	NaN	NaN	A3KGF9	Ccdc9b	Coiled-coil domain-containing protein 9B
15.4565	15.2074	NaN	0.359676	0.502532	NaN	A4Q9F0	Ttll7	Tubulin polyglutamylase TTLL7
17.515	16.3178	NaN	0.181734	0.0271776	NaN	A6H619;Q5U4C3	Phrf1;Scaf1	PHD and RING finger domain-containing protein 1
16.8514	16.3146	NaN	0.0836471	0.229952	NaN	A8C756	Thada	Thyroid adenoma-associated protein homolog
16.412	15.93	NaN	0.252527	0.693689	NaN	B1AY10	Nfx1	Transcriptional repressor NF-X1
18.0125	16.9605	NaN	0.327502	0.24548	NaN	B2RX14;Q5BLK4	Tut4;Tut7	Terminal uridylyltransferase 4
14.7852	13.8418	NaN	0.841027	0.702317	NaN	B2RXA1	Plcxd2	PI-PLC X domain-containing protein 2
18.2467	17.5765	NaN	0.243542	0.11792	NaN	P0DOV2;D0QMC3	Ifi204;Mndal	Myeloid cell nuclear differentiation antigen-like protein
17.0613	14.8051	NaN	0.33243	0.256652	NaN	Q9WV02;D3YXK2	Rbmx;Safb	Scaffold attachment factor B1
19.259	17.5159	NaN	0.400918	0.726488	NaN	D3Z4I3	Rbm24	RNA-binding protein 24
17.0484	17.3593	NaN	0.193686	0.182013	NaN	D3Z7P3;Q571F8	Gls;Gls2	Glutaminase kidney isoform, mitochondrial
17.1145	15.6343	NaN	0.323601	0.0732782	NaN	E1U8D0	Soga1	Protein SOGA1
16.8895	16.5911	NaN	0.556008	0.853266	NaN	E9PVD3	Dchs1	Protocadherin-16
18.3815	16.3585	NaN	0.317028	0.366226	NaN	E9Q1P8	Irf2bp2	Interferon regulatory factor 2-binding protein 2
17.673	15.9005	NaN	0.345584	0.645628	NaN	E9Q1P8;Q8K3X4	Irf2bp2;Irf2bpl	Interferon regulatory factor 2-binding protein 2
19.3859	17.8009	NaN	0.376101	0.00971078	NaN	E9Q1P8;Q8R3Y8;Q8K3X4	Irf2bp1;Irf2bp2;Irf2bpl	Interferon regulatory factor 2-binding protein 2
15.73	15.3065	NaN	0.190687	0.416712	NaN	E9Q286	Ice1	Little elongation complex subunit 1
16.0811	15.1387	NaN	0.526252	NaN	NaN	E9Q4P1	Wdfy1	WD repeat and FYVE domain-containing protein 1
18.8572	17.1904	NaN	0.0323347	0.410871	NaN	E9Q784	Zc3h13	Zinc finger CCCH domain-containing protein 13
15.6436	15.7886	NaN	0.992916	NaN	NaN	E9Q8T2	Prdm15	PR domain zinc finger protein 15
14.1754	14.0166	NaN	0.140007	NaN	NaN	E9Q9A9	Oas2	2'-5'-oligoadenylate synthase 2
16.6527	15.0392	NaN	0.465709	0.113753	NaN	E9Q9R9	Dlg5	Disks large homolog 5
16.8886	16.5597	NaN	0.185487	0.317849	NaN	F7BJB9	Morc3	MORC family CW-type zinc finger protein 3
16.4571	14.8525	NaN	0.283306	NaN	NaN	F8VPZ9	Bicra	BRD4-interacting chromatin-remodeling complex-associated protein
18.2506	15.1214	NaN	0.167982	0.546426	NaN	G5E8Z2	Taf4b	Transcription initiation factor TFIID subunit 4B
17.7006	16.0541	NaN	0.0880141	0.246559	NaN	P55200;O08550	Kmt2a;Kmt2b	Histone-lysine N-methyltransferase 2B
16.2696	15.7369	NaN	0.249617	0.838762	NaN	O08672	Kifc2	Kinesin-like protein KIFC2
18.1096	17.2525	NaN	NaN	NaN	NaN	O08739;Q9DBT5	Ampd2;Ampd3	AMP deaminase 3
18.2328	18.3735	NaN	NaN	0.581935	NaN	O08740	Polr2j	DNA-directed RNA polymerase II subunit RPB11
16.8126	16.2604	NaN	0.304538	0.248369	NaN	O08785	Clock	Circadian locomoter output cycles protein kaput
16.6208	15.6669	NaN	0.333242	0.228249	NaN	O08796	Eef2k	Eukaryotic elongation factor 2 kinase
18.3844	17.449	NaN	0.120657	0.47161	NaN	O08811	Ercc2	General transcription and DNA repair factor IIH helicase subunit XPD
17.1906	17.2127	NaN	NaN	NaN	NaN	O08850	Rgs5	Regulator of G-protein signaling 5
18.3722	17.1812	NaN	0.0839014	0.166691	NaN	O08911	Mapk12	Mitogen-activated protein kinase 12
18.0263	17.0289	NaN	0.20787	0.858303	NaN	O09000	Ncoa3	Nuclear receptor coactivator 3
17.6331	16.1835	NaN	0.260181	NaN	NaN	O09046	Il4i1	L-amino-acid oxidase
16.7203	16.7158	NaN	0.504334	0.13899	NaN	O09110	Map2k3	Dual specificity mitogen-activated protein kinase kinase 3
18.3396	16.6613	NaN	0.154763	0.792079	NaN	O35207;Q9CPY4	Cdk2ap1;Cdk2ap2	Cyclin-dependent kinase 2-associated protein 1
14.6923	12.5784	NaN	0.299814	NaN	NaN	O35261	E2f3	Transcription factor E2F3
16.216	14.7703	NaN	0.663653	0.173218	NaN	O35317;O35984	Pbx2;Pbx3	Pre-B-cell leukemia transcription factor 3
17.5675	16.1327	NaN	0.262362	0.285116	NaN	O35317;P41778;O35984	Pbx1;Pbx2;Pbx3	Pre-B-cell leukemia transcription factor 3
15.4959	14.739	NaN	0.163954	0.239261	NaN	O35492	Clk3	Dual specificity protein kinase CLK3
16.1568	16.0488	NaN	0.331038	0.19575	NaN	P22518;O35493	Clk4	Dual specificity protein kinase CLK4
15.4664	15.5442	NaN	0.147463	0.0081947	NaN	O35495;Q04735	Cdk14;Cdk16	Cyclin-dependent kinase 14
17.5701	17.059	NaN	0.344084	0.268516	NaN	O35613	Daxx	Death domain-associated protein 6
15.3841	15.245	NaN	0.479189	0.0187719	NaN	O35671	Itgb1bp1	Integrin beta-1-binding protein 1
19.9309	18.1604	NaN	0.112386	0.16102	NaN	Q9CQJ4;O35730	Ring1;Rnf2	E3 ubiquitin-protein ligase RING1
15.812	15.2278	NaN	0.147856	0.103177	NaN	O35980	Nthl1	Endonuclease III-like protein 1
16.32	15.3275	NaN	0.337852	0.63395	NaN	O54714	Pias3	E3 SUMO-protein ligase PIAS3
16.3358	15.1369	NaN	NaN	0.743692	NaN	O88470;O54743;Q61080	Foxf2;Foxl2	Forkhead box protein F2
17.001	16.5655	NaN	0.15833	0.208209	NaN	O54786	Dffa	DNA fragmentation factor subunit alpha
15.3373	15.0005	NaN	0.183266	0.067588	NaN	O54788	Dffb	DNA fragmentation factor subunit beta
18.1753	18.0796	NaN	0.210465	NaN	NaN	O54790	Mafg	Transcription factor MafG
16.7331	16.7577	NaN	NaN	0.213535	NaN	O55017;Q61290;P97445	Cacna1a;Cacna1b;Cacna1e	Voltage-dependent N-type calcium channel subunit alpha-1B
16.6501	15.5537	NaN	0.263072	NaN	NaN	O55203	Ldb2	LIM domain-binding protein 2
17.3286	15.8747	NaN	0.307239	0.328997	NaN	O55236	Rngtt	mRNA-capping enzyme
19.0445	20.7876	NaN	NaN	0.0318887	NaN	O70126	Aurkb	Aurora kinase B
17.0258	16.8797	NaN	0.282787	0.673968	NaN	O70230	Znf143	Zinc finger protein 143
16.1702	15.0069	NaN	0.184009	0.298984	NaN	O70279	Ess2	Splicing factor ESS-2 homolog
17.8	16.7114	NaN	0.216588	0.346494	NaN	O70333	Cript	Cysteine-rich PDZ-binding protein
14.9728	16.7719	NaN	0.519117	0.1227	NaN	O70401;Q62283	Tspan6;Tspan7	Tetraspanin-6
16.0849	15.4836	NaN	0.147395	0.0417193	NaN	O70405	Ulk1	Serine/threonine-protein kinase ULK1
16.0907	15.3526	NaN	0.20683	0.453805	NaN	O70494	Sp3	Transcription factor Sp3
15.2506	13.8386	NaN	0.384865	NaN	NaN	O88466	Znf106	Zinc finger protein 106
15.9907	16.7323	NaN	0.268969	NaN	NaN	O88470	Foxl2	Forkhead box protein L2
17.1991	16.1236	NaN	0.260099	NaN	NaN	O88491	Nsd1	Histone-lysine N-methyltransferase, H3 lysine-36 specific
15.7813	15.3466	NaN	NaN	0.4088	NaN	O88512	Ap1g2	AP-1 complex subunit gamma-like 2
16.8448	15.4938	NaN	0.916307	0.285273	NaN	O88574	Sap30	Histone deacetylase complex subunit SAP30
17.7081	15.2969	NaN	0.0760115	NaN	NaN	O88665	Brd7	Bromodomain-containing protein 7
16.83	14.8184	NaN	0.684533	0.0103317	NaN	O88673	Dgka	Diacylglycerol kinase alpha
19.5184	19.2713	NaN	NaN	0.181749	NaN	O88693	Ugcg	Ceramide glucosyltransferase
15.8315	15.1201	NaN	0.572178	0.215787	NaN	O88708	Orc4	Origin recognition complex subunit 4
17.095	16.5872	NaN	0.478347	NaN	NaN	O88745	Scrg1	Scrapie-responsive protein 1
15.6711	14.4596	NaN	0.684677	NaN	NaN	O88838	Spsb2	SPRY domain-containing SOCS box protein 2
15.5441	15.7224	NaN	0.165742	0.754816	NaN	O88843	Cradd	Death domain-containing protein CRADD
17.6638	16.709	NaN	0.317652	0.671842	NaN	O88907	Pias1	E3 SUMO-protein ligase PIAS1
16.2647	16.1091	NaN	0.884557	0.332483	NaN	P97305;Q8K120;O88942;Q60591	Nfatc1;Nfatc2;Nfatc4	Nuclear factor of activated T-cells, cytoplasmic 1
14.5971	17.6545	NaN	NaN	NaN	NaN	O89113	Ier5	Immediate early response gene 5 protein
15.8207	15.1342	NaN	0.210077	NaN	NaN	P00520	Abl1	Tyrosine-protein kinase ABL1
15.5584	15.654	NaN	0.548787	0.680997	NaN	P0C7N9	Psmg4	Proteasome assembly chaperone 4
16.2116	15.2414	NaN	0.311041	NaN	NaN	P0C7T6	Atxn1l	Ataxin-1-like
16.2632	15.6963	NaN	0.761127	NaN	NaN	Q8CGE8;P0DOV1	Mnda	Interferon-activable protein 205-B
16.7988	15.8656	NaN	0.283904	0.0381149	NaN	P0DOV1;P0DOV2	Ifi204	Interferon-activable protein 204
15.8542	17.0904	NaN	NaN	0.468332	NaN	P11247;P49290	Epx;Mpo	Myeloperoxidase
17.0585	16.3632	NaN	0.37033	0.107764	NaN	P12791	Cyp2b10	Cytochrome P450 2B10
15.8622	14.9992	NaN	0.073022	0.210581	NaN	P13705	Msh3	DNA mismatch repair protein Msh3
17.8649	16.4923	NaN	0.195939	NaN	NaN	P14404	Mecom	Histone-lysine N-methyltransferase MECOM
16.1104	15.6686	NaN	0.684712	NaN	NaN	P14431;P14429	H2-Q7;H2-Q9	H-2 class I histocompatibility antigen, Q7 alpha chain
17.654	18.5014	NaN	0.275847	1.59506	NaN	P43277;P43276;P43274;P15864	H1-2;H1-3;H1-4;H1-5	Histone H1.2
17.7856	15.9501	NaN	0.421367	0.031217	NaN	P16951	Atf2	Cyclic AMP-dependent transcription factor ATF-2
17.5766	15.6953	NaN	0.0433692	0.196292	NaN	P19426	Nelfe	Negative elongation factor E
16.4513	15.288	NaN	0.547334	0.376524	NaN	P20067	Id1	DNA-binding protein inhibitor ID-1
17.3108	17.858	NaN	0.371576	0.569748	NaN	Q8BWG8;P20443	Arrb1;Sag	S-arrestin
19.0372	18.2072	NaN	NaN	NaN	NaN	P20934	Evi2a	Protein EVI2A
14.9779	14.1732	NaN	0.332593	0.173054	NaN	P22272	Il6ra	Interleukin-6 receptor subunit alpha
17.1535	16.5495	NaN	0.0462972	0.0975851	NaN	P22366	Myd88	Myeloid differentiation primary response protein MyD88
17.9423	15.8877	NaN	0.134713	NaN	NaN	P23198;P83917	Cbx1;Cbx3	Chromobox protein homolog 3
18.6435	17.4078	NaN	0.30218	NaN	NaN	P23708	Nfya	Nuclear transcription factor Y subunit alpha
17.823	16.0412	NaN	0.218142	0.20061	NaN	P23906	Irf2	Interferon regulatory factor 2
17.5666	16.656	NaN	NaN	NaN	NaN	P24622	Cryaa	Alpha-crystallin A chain
16.6514	15.5679	NaN	0.304173	0.156529	NaN	Q00196;P25425;P31362	Pou2f1;Pou2f2;Pou2f3	POU domain, class 2, transcription factor 1
16.8029	15.8147	NaN	0.126644	0.393381	NaN	P26187	Mgmt	Methylated-DNA--protein-cysteine methyltransferase
18.7067	17.7467	NaN	0.334687	0.303798	NaN	P26323	Fli1	Friend leukemia integration 1 transcription factor
16.5592	16.1515	NaN	0.241491	0.315302	NaN	P26952	Il3ra	Interleukin-3 receptor subunit alpha
17.9319	16.1377	NaN	0.231588	0.224898	NaN	P27641	Xrcc5	X-ray repair cross-complementing protein 5
19.2125	18.6461	NaN	0.113896	0.191142	NaN	Q00417;P27782;Q924A0	Lef1;Tcf7l2	Lymphoid enhancer-binding factor 1
15.2524	14.0227	NaN	0.616956	NaN	NaN	P27790	Cenpb	Major centromere autoantigen B
19.7455	15.9701	NaN	0.485988	NaN	NaN	P28481	Col2a1	Collagen alpha-1(II) chain
15.9701	15.6264	NaN	0.0562603	0.0992249	NaN	P28651	Ca8	Carbonic anhydrase-related protein
16.7765	16.3995	NaN	0.238333	0.238184	NaN	P28700	Rxra	Retinoic acid receptor RXR-alpha
16.0039	14.8038	NaN	0.269611	NaN	NaN	P29594	Casp2	Caspase-2
17.2927	17.2883	NaN	0.176088	1.38614	NaN	P30051;P70210	Tead1	Transcriptional enhancer factor TEF-1
17.4712	16.5211	NaN	0.069927	0.473762	NaN	P30285	Cdk4	Cyclin-dependent kinase 4
17.4364	16.206	NaN	0.797627	0.149341	NaN	P30415	Nktr	NK-tumor recognition protein
16.2906	15.4383	NaN	0.433779	0.463478	NaN	P31266	Rbpj	Recombining binding protein suppressor of hairless
15.3123	16.9622	NaN	NaN	NaN	NaN	P31316	Gsx2	GS homeobox 2
16.0151	15.5986	NaN	0.993885	0.199586	NaN	P31695	Notch4	Neurogenic locus notch homolog protein 4
16.2757	15.1273	NaN	0.213504	0.133526	NaN	P33215	Nedd1	Protein NEDD1
17.6902	19.0623	NaN	1.15031	0.578727	NaN	P35569	Irs1	Insulin receptor substrate 1
16.0155	14.811	NaN	0.498836	0.334904	NaN	P35689	Ercc5	DNA repair protein complementing XP-G cells homolog
15.9847	15.1845	NaN	0.333848	1.78046	NaN	P36898	Bmpr1b	Bone morphogenetic protein receptor type-1B
18.0994	17.6043	NaN	0.277255	NaN	NaN	Q8BMF5;Q61626;Q60934;P39087	Grik1;Grik2;Grik5	Glutamate receptor ionotropic, kainate 2
17.6198	16.5589	NaN	0.179448	0.608447	NaN	P41230;Q62240;Q3UXZ9	Kdm5a;Kdm5c	Lysine-specific demethylase 5C
16.4464	14.9045	NaN	0.491642	NaN	NaN	P41778	Pbx1	Pre-B-cell leukemia transcription factor 1
17.4698	16.9329	NaN	0.102901	0.204443	NaN	P41971	Elk3	ETS domain-containing protein Elk-3
16.5206	14.9861	NaN	0.223949	0.379801	NaN	P43300	Egr3	Early growth response protein 3
16.527	15.7921	NaN	0.218922	0.481406	NaN	P43680	Sox18	Transcription factor SOX-18
17.2553	16.1478	NaN	0.298429	0.205661	NaN	P45481	Crebbp	Histone lysine acetyltransferase CREBBP
16.4723	15.361	NaN	NaN	NaN	NaN	P45481;Q64127	Crebbp;Trim24	Histone lysine acetyltransferase CREBBP
19.9439	17.3959	NaN	0.544617	NaN	NaN	Q7TQ40;Q62521;Q62520;P46684;Q61467	Zic1;Zic2;Zic4	Zinc finger protein ZIC 1
15.0276	15.8477	NaN	0.609061	0.209468	NaN	Q7M757;P46737	Brcc3;C6.1al	Lys-63-specific deubiquitinase BRCC36
17.9882	16.3881	NaN	0.277677	0.178519	NaN	P48377;P48379	Rfx1;Rfx2	MHC class II regulatory factor RFX1
18.2071	17.0103	NaN	0.159173	0.125381	NaN	P48381	Rfx3	Transcription factor RFX3
16.9128	15.5321	NaN	0.187874	0.546879	NaN	P49138	Mapkapk2	MAP kinase-activated protein kinase 2
17.2799	16.9506	NaN	0.199697	0.282454	NaN	Q61062;Q60838;P51141	Dvl1;Dvl2;Dvl3	Segment polarity protein dishevelled homolog DVL-1
15.0761	14.4512	NaN	0.331631	0.261639	NaN	P51448	Rora	Nuclear receptor ROR-alpha
17.8963	16.7425	NaN	0.207589	0.5493	NaN	P51612	Xpc	DNA repair protein complementing XP-C cells homolog
16.896	15.7974	NaN	0.402431	NaN	NaN	P51949	Mnat1	CDK-activating kinase assembly factor MAT1
16.5884	16.4416	NaN	0.214809	NaN	NaN	P51954	Nek1	Serine/threonine-protein kinase Nek1
17.6958	17.6022	NaN	0.12918	0.408804	NaN	P52482;P52483;Q91W82	Ube2e1;Ube2e2;Ube2e3	Ubiquitin-conjugating enzyme E2 E1
14.112	13.4945	NaN	0.242619	NaN	NaN	P53349	Map3k1	Mitogen-activated protein kinase kinase kinase 1
17.9984	16.4217	NaN	0.186831	0.445315	NaN	P53564;P70298	Cux1	Homeobox protein cut-like 1
17.9984	16.7613	NaN	0.186831	0.0349583	NaN	P70403;P53564	Cux1	Homeobox protein cut-like 1
15.8414	16.269	NaN	0.627712	0.652449	NaN	P53668	Limk1	LIM domain kinase 1
18.3162	16.4751	NaN	0.14133	0.218201	NaN	P54254	Atxn1	Ataxin-1
18.8818	16.6649	NaN	0.491136	0.134395	NaN	P56581	Tdg	G/T mismatch-specific thymine DNA glycosylase
17.9617	17.6447	NaN	0.682824	NaN	NaN	Q9CYP7;P58006	Sesn1	Sestrin-1
16.7569	16.606	NaN	0.231371	0.234889	NaN	P58058	Nadk	NAD kinase
16.4198	15.532	NaN	0.513139	NaN	NaN	P58269	Dpf3	Zinc finger protein DPF3
16.3722	13.6592	NaN	0.205997	NaN	NaN	P58468	Fam207a	Protein FAM207A
15.611	16.0365	NaN	0.533643	0.294088	NaN	Q8BHL3;P58802	Tbc1d10a;Tbc1d10b	TBC1 domain family member 10A
18.1876	17.3481	NaN	0.0655636	0.199535	NaN	P58929	Gmeb2	Glucocorticoid modulatory element-binding protein 2
15.1611	14.7787	NaN	0.229095	0.354945	NaN	P59178	L3mbtl2	Lethal(3)malignant brain tumor-like protein 2
17.1127	16.2199	NaN	0.371472	0.17772	NaN	Q6P5G3;P59178	L3mbtl2;Mbtd1	Lethal(3)malignant brain tumor-like protein 2
16.3207	18.0066	NaN	0.0972462	NaN	NaN	P59240	Nphp4	Nephrocystin-4
17.1333	16.8614	NaN	0.218877	NaN	NaN	P59438	Hps5	Hermansky-Pudlak syndrome 5 protein homolog
16.5949	15.1135	NaN	0.1866	NaN	NaN	P59470	Polr3b	DNA-directed RNA polymerase III subunit RPC2
17.7932	16.417	NaN	0.0692058	0.66407	NaN	P60003	Elof1	Transcription elongation factor 1 homolog
16.9532	15.9779	NaN	NaN	NaN	NaN	P60605	Ube2g2	Ubiquitin-conjugating enzyme E2 G2
16.8288	16.7754	NaN	0.855602	0.308112	NaN	P60762;Q9R0Q4	Morf4l1;Morf4l2	Mortality factor 4-like protein 1
16.3541	15.584	NaN	0.133845	NaN	NaN	P60853;Q91YU6	Lzts1;Lzts2	Leucine zipper putative tumor suppressor 1
14.5027	16.0409	NaN	1.23386	NaN	NaN	Q06985;P61092	Siah1a;Siah1b	E3 ubiquitin-protein ligase SIAH1A
16.4347	15.4282	NaN	0.290772	0.312094	NaN	P61216	Taf13	Transcription initiation factor TFIID subunit 13
16.5824	16.9894	NaN	0.524519	0.743312	NaN	P61600	Naa20	N-alpha-acetyltransferase 20
15.1174	14.7566	NaN	0.854681	NaN	NaN	P61982;P63101;P68510;Q9CQV8	Ywhab;Ywhag;Ywhah;Ywhaz	14-3-3 protein gamma
16.2813	16.6647	NaN	0.65222	NaN	NaN	Q9EQN3;Q9Z2S7;P62500	Tsc22d1;Tsc22d4	TSC22 domain family protein 1
19.1395	20.7876	NaN	0.332153	NaN	NaN	Q9CZT8;P62823	Rab3b;Rab3c	Ras-related protein Rab-3C
17.8966	17.3315	NaN	0.774089	0.547519	NaN	P62876	Polr2l	DNA-directed RNA polymerases I, II, and III subunit RPABC5
17.0328	16.295	NaN	0.228421	0.357536	NaN	P63058	Thra	Thyroid hormone receptor alpha
16.8664	15.721	NaN	0.284676	NaN	NaN	P70121	Zhx1	Zinc fingers and homeoboxes protein 1
14.8457	15.5688	NaN	0.309481	NaN	NaN	P70196	Traf6	TNF receptor-associated factor 6
15.4907	16.0338	NaN	0.401376	0.170848	NaN	P70206;P70207	Plxna1;Plxna2	Plexin-A1
16.7449	15.5467	NaN	NaN	NaN	NaN	P70211	Dcc	Netrin receptor DCC
16.6335	15.8794	NaN	0.37192	0.604283	NaN	Q8BWW9;P70268	Pkn1;Pkn2	Serine/threonine-protein kinase N1
17.9155	16.1782	NaN	0.168037	0.739625	NaN	P83093;P70302	Stim1;Stim2	Stromal interaction molecule 1
17.8386	16.8614	NaN	NaN	NaN	NaN	P70324;Q60707	Tbx2;Tbx3	T-box transcription factor TBX3
15.5667	14.2958	NaN	0.319785	NaN	NaN	P70340	Smad1	Mothers against decapentaplegic homolog 1
17.16	16.2259	NaN	0.00710316	0.488457	NaN	P70351	Ezh1	Histone-lysine N-methyltransferase EZH1
18.7319	17.7191	NaN	0.185318	0.227581	NaN	P70365	Ncoa1	Nuclear receptor coactivator 1
16.421	15.6118	NaN	0.327977	0.250994	NaN	P70371	Terf1	Telomeric repeat-binding factor 1
17.9649	15.652	NaN	0.67429	1.49469	NaN	P70379	Fgf14	Fibroblast growth factor 14
19.8501	17.5109	NaN	0.294067	0.849099	NaN	P70399	Tp53bp1	TP53-binding protein 1
17.186	16.1303	NaN	0.287091	0.151222	NaN	P70459	Erf	ETS domain-containing transcription factor ERF
18.6845	16.2037	NaN	0.318373	0.488328	NaN	P70662	Ldb1	LIM domain-binding protein 1
16.5441	17.7642	NaN	0.663328	NaN	NaN	P81069	Gabpb2	GA-binding protein subunit beta-2
15.92	15.1833	NaN	0.568976	0.104256	NaN	P97310	Mcm2	DNA replication licensing factor MCM2
17.3789	16.2796	NaN	0.226508	NaN	NaN	P97360	Etv6	Transcription factor ETV6
17.1567	17.8382	NaN	0.10501	0.607237	NaN	P97377	Cdk2	Cyclin-dependent kinase 2
16.1306	16.3485	NaN	0.327045	0.24822	NaN	Q3TY65;P97411	Ica1;Ica1l	Islet cell autoantigen 1
17.474	14.9861	NaN	0.349393	0.153135	NaN	P97431	Irf6	Interferon regulatory factor 6
15.8541	14.976	NaN	0.160397	0.4934	NaN	P97433	Arhgef28	Rho guanine nucleotide exchange factor 28
16.8245	17.1744	NaN	0.281537	NaN	NaN	P97480	Eya3	Eyes absent homolog 3
15.1466	14.0212	NaN	0.330857	NaN	NaN	P97499	Tep1	Telomerase protein component 1
17.3481	17.1645	NaN	0.28536	0.205507	NaN	P97770	Thumpd3	THUMP domain-containing protein 3
15.7252	15.5114	NaN	0.149036	0.13767	NaN	Q9R194;P97784	Cry1;Cry2	Cryptochrome-1
16.4127	15.1902	NaN	0.353449	NaN	NaN	P97801	Smn1	Survival motor neuron protein
18.331	17.3499	NaN	0.156722	0.168898	NaN	P97864	Casp7	Caspase-7
17.5522	16.7489	NaN	0.23806	0.132048	NaN	Q00420	Gabpb1	GA-binding protein subunit beta-1
16.0601	15.6251	NaN	0.488017	0.230875	NaN	Q01705;Q61982	Notch1;Notch3	Neurogenic locus notch homolog protein 1
18.0414	17.7768	NaN	0.216998	0.770644	NaN	Q02526	Zfp41	Zinc finger protein 41
16.8664	17.95	NaN	0.533619	0.772556	NaN	Q04692	Smarcad1	SWI/SNF-related matrix-associated actin-dependent regulator of chromatin subfamily A containing DEAD/H box 1
15.4554	15.5416	NaN	0.450741	0.13659	NaN	Q08024	Cbfb	Core-binding factor subunit beta
15.7712	14.5239	NaN	0.0935152	0.713629	NaN	Q08376	Zbtb14	Zinc finger and BTB domain-containing protein 14
16.494	16.549	NaN	0.160486	NaN	NaN	Q08652	Rbp2	Retinol-binding protein 2
18.8128	17.5763	NaN	0.0463878	0.492572	NaN	Q08AT1	Rasl12	Ras-like protein family member 12
17.5911	16.7141	NaN	0.114426	0.37723	NaN	Q09XV5	Chd8	Chromodomain-helicase-DNA-binding protein 8
17.8162	15.5023	NaN	0.593589	NaN	NaN	Q0HA38	Ttc21b	Tetratricopeptide repeat protein 21B
19.3091	18.4558	NaN	0.069128	0.0526549	NaN	Q6PHZ5;Q0VBL3	Rbm15;Rbm15b	RNA-binding protein 15
17.7836	17.1522	NaN	0.319122	0.616851	NaN	Q0VEE6	Znf800	Zinc finger protein 800
16.7161	15.9486	NaN	0.0759629	0.72078	NaN	Q0VGB7	Ppp4r2	Serine/threonine-protein phosphatase 4 regulatory subunit 2
18.0632	16.87	NaN	NaN	NaN	NaN	Q14AW5	Nsun7	Putative methyltransferase NSUN7
15.9236	14.473	NaN	NaN	NaN	NaN	Q2TJ95	Rspo3	R-spondin-3
16.4638	16.7321	NaN	0.201635	0.253989	NaN	Q2UY11	Col28a1	Collagen alpha-1(XXVIII) chain
18.6849	17.652	NaN	0.18852	0.243478	NaN	Q8CGF7;Q3B807	Tcerg1;Tcerg1l	Transcription elongation regulator 1-like protein
16.2344	14.77	NaN	0.337917	NaN	NaN	Q3KNJ2	Nhej1	Non-homologous end-joining factor 1
14.6349	14.2905	NaN	NaN	0.178874	NaN	Q69ZK0;Q3LAC4	Prex1;Prex2	Phosphatidylinositol 3,4,5-trisphosphate-dependent Rac exchanger 2 protein
15.8543	16.0539	NaN	0.113169	0.350498	NaN	Q3TBD2	Arhgap45	Rho GTPase-activating protein 45
18.2669	16.8207	NaN	0.26081	0.178083	NaN	Q3THK3	Gtf2f1	General transcription factor IIF subunit 1
15.9444	14.3938	NaN	0.138998	NaN	NaN	Q3TLD5	Uri1	Unconventional prefoldin RPB5 interactor
17.4268	17.3439	NaN	0.27449	NaN	NaN	Q3TT38	Ilrun	Protein ILRUN
16.539	15.9509	NaN	0.284868	0.311792	NaN	Q3TTA7	Cblb	E3 ubiquitin-protein ligase CBL-B
18.3248	17.4407	NaN	0.143335	0.73873	NaN	Q3TWF6	Wdr70	WD repeat-containing protein 70
16.5159	15.7587	NaN	0.173171	0.868299	NaN	Q3U182	Crtc2	CREB-regulated transcription coactivator 2
17.7233	16.9539	NaN	0.120499	0.206171	NaN	Q3U1G5	Isg20l2	Interferon-stimulated 20 kDa exonuclease-like 2
18.0176	16.1231	NaN	0.0556738	0.174508	NaN	Q3U1T3	Brms1l	Breast cancer metastasis-suppressor 1-like protein
16.1995	15.846	NaN	0.27911	0.349834	NaN	Q3U564	Dcp1b	mRNA-decapping enzyme 1B
14.7048	14.657	NaN	0.176494	0.228318	NaN	Q3U6Q4	Pik3r6	Phosphoinositide 3-kinase regulatory subunit 6
13.948	14.304	NaN	0.60814	NaN	NaN	Q3U827	Rnf180	E3 ubiquitin-protein ligase RNF180
17.2731	16.6918	NaN	0.285037	0.55086	NaN	Q3UDK1	Trafd1	TRAF-type zinc finger domain-containing protein 1
16.9139	16.0055	NaN	0.165585	0.10951	NaN	Q05A36;Q3UE17;Q69Z36	Mex3d	RNA-binding protein MEX3D
14.9867	14.6104	NaN	NaN	0.672095	NaN	Q3UF64	Rnft2	RING finger and transmembrane domain-containing protein 2
16.1742	13.8932	NaN	0.47543	NaN	NaN	Q3UFM5	Nom1	Nucleolar MIF4G domain-containing protein 1
16.7368	15.8601	NaN	0.262249	0.207769	NaN	Q3UFS4	Gpatch11	G patch domain-containing protein 11
16.6881	18.4113	NaN	NaN	NaN	NaN	Q3UH06	Rreb1	Ras-responsive element-binding protein 1
17.1914	16.9163	NaN	0.393215	0.380782	NaN	Q3UHC0	Tnrc6c	Trinucleotide repeat-containing gene 6C protein
17.0432	15.4504	NaN	0.168032	0.324202	NaN	Q3UHF7	Hivep2	Transcription factor HIVEP2
18.3823	18.2848	NaN	0.26345	0.247639	NaN	Q3UIK4	Mettl14	N6-adenosine-methyltransferase non-catalytic subunit
16.2961	15.808	NaN	0.217139	NaN	NaN	Q3UJV1	Ccdc61	Coiled-coil domain-containing protein 61
18.653	16.3243	NaN	0.307595	0.45237	NaN	Q3ULW8	Parp3	Protein mono-ADP-ribosyltransferase PARP3
17.5921	16.9852	NaN	0.0734383	0.431326	NaN	Q3UM18	Lsg1	Large subunit GTPase 1 homolog
16.6821	15.3367	NaN	0.353907	0.092954	NaN	Q3UMQ8	Naf1	H/ACA ribonucleoprotein complex non-core subunit NAF1
15.4145	14.1347	NaN	0.380889	0.0892529	NaN	Q3UMW7	Mapkapk3	MAP kinase-activated protein kinase 3
15.9256	15.7059	NaN	NaN	NaN	NaN	Q3UQI9	Mindy4	Probable ubiquitin carboxyl-terminal hydrolase MINDY-4
17.6908	15.8481	NaN	0.182929	0.705032	NaN	Q3UR97	Snx21	Sorting nexin-21
16.8674	15.2836	NaN	0.274685	NaN	NaN	Q3US17	Znf48	Zinc finger protein 48
18.3775	19.0883	NaN	NaN	NaN	NaN	Q8K394;Q3USB7	Plcl1;Plcl2	Inactive phospholipase C-like protein 1
17.6536	16.2939	NaN	0.203082	0.39839	NaN	Q3USH5	Sfswap	Splicing factor, suppressor of white-apricot homolog
17.4903	15.7736	NaN	0.144353	0.236217	NaN	Q3UTQ7	Prdm10	PR domain zinc finger protein 10
18.6592	17.6032	NaN	NaN	NaN	NaN	Q3UUV5	Skap1	Src kinase-associated phosphoprotein 1
17.6102	16.7171	NaN	0.143091	0.136565	NaN	Q3UV16	Itpripl2	Inositol 1,4,5-trisphosphate receptor-interacting protein-like 2
16.5057	16.0112	NaN	0.512354	0.584183	NaN	Q3UV55	Nr1d1	Nuclear receptor subfamily 1 group D member 1
16.7596	14.2594	NaN	0.214656	0.235836	NaN	Q80Y84;Q3UXZ9	Kdm5a;Kdm5b	Lysine-specific demethylase 5A
16.2721	15.3784	NaN	0.271264	NaN	NaN	Q3UY34	Custos	Protein CUSTOS
20.2505	19.7614	NaN	0.237957	0.0826378	NaN	Q3UZ01	Rnpc3	RNA-binding region-containing protein 3
16.5802	16.482	NaN	0.404755	0.239934	NaN	Q3UZB0	Armcx5	Armadillo repeat-containing X-linked protein 5
15.8286	14.9771	NaN	0.236669	0.151301	NaN	Q3V0C5	Usp48	Ubiquitin carboxyl-terminal hydrolase 48
16.9797	16.723	NaN	0.357127	0.746747	NaN	Q3V0K9;Q61233	Lcp1;Pls1	Plastin-1
15.7548	13.7717	NaN	0.117306	NaN	NaN	Q3V1L6	Mtmr11	Myotubularin-related protein 11
16.3987	16.0652	NaN	0.310609	0.227104	NaN	Q3V1N1	Mfhas1	Malignant fibrous histiocytoma-amplified sequence 1 homolog
15.7893	15.9931	NaN	NaN	0.508964	NaN	Q3V4B5	Commd6	COMM domain-containing protein 6
15.322	14.6449	NaN	0.427308	0.350534	NaN	Q497H0	Zfand3	AN1-type zinc finger protein 3
17.8074	16.7911	NaN	0.415858	NaN	NaN	Q497L8	Slc22a16	Solute carrier family 22 member 16
16.4505	15.786	NaN	0.196653	0.618988	NaN	Q505F1	Nr2c1	Nuclear receptor subfamily 2 group C member 1
16.132	14.9339	NaN	0.453068	NaN	NaN	Q52KB6	C2cd3	C2 domain-containing protein 3
17.1775	16.7169	NaN	0.224927	0.183315	NaN	Q52KG5;Q7TNC6	Kif26a	Kinesin-like protein KIF26A
19.2704	15.7086	NaN	0.602471	0.403893	NaN	Q8K019;Q569Z6	Bclaf1;Thrap3	Thyroid hormone receptor-associated protein 3
19.0971	18.1171	NaN	0.142428	0.362774	NaN	Q56A08	Gpkow	G-patch domain and KOW motifs-containing protein
14.8826	14.8029	NaN	0.645304	0.368811	NaN	Q571K4	Tab3	TGF-beta-activated kinase 1 and MAP3K7-binding protein 3
17.2994	16.5103	NaN	0.233483	0.317718	NaN	Q5D1E7;Q5DTV4	Zc3h12a;Zc3h12c	Endoribonuclease ZC3H12A
17.1146	15.7227	NaN	0.492881	0.420523	NaN	Q5DU02	Usp22	Ubiquitin carboxyl-terminal hydrolase 22
15.9845	15.1222	NaN	0.125001	NaN	NaN	Q5DU57	Spata13	Spermatogenesis-associated protein 13
17.9307	16.4998	NaN	0.236928	0.234753	NaN	Q5DW34	Ehmt1	Histone-lysine N-methyltransferase EHMT1
18.1647	17.5133	NaN	0.296647	NaN	NaN	Q9Z148;Q5DW34	Ehmt1;Ehmt2	Histone-lysine N-methyltransferase EHMT1
15.7366	14.6538	NaN	0.358655	0.18729	NaN	Q5EBP3	Armc5	Armadillo repeat-containing protein 5
15.791	15.344	NaN	0.819691	0.428887	NaN	Q5F2E8;Q8BYC6;Q6ZQ29	Taok1;Taok2;Taok3	Serine/threonine-protein kinase TAO1
15.4371	14.991	NaN	0.221583	NaN	NaN	Q5FWH2	Unkl	Putative E3 ubiquitin-protein ligase UNKL
16.6826	16.5829	NaN	0.163592	0.561271	NaN	Q5HZJ0	Drosha	Ribonuclease 3
17.6666	17.0548	NaN	0.23136	NaN	NaN	Q5NBX1	Cobl	Protein cordon-bleu
16.9641	16.5227	NaN	0.341279	0.480832	NaN	Q5NCI0	Urgcp	Up-regulator of cell proliferation
16.3352	15.2792	NaN	0.291325	NaN	NaN	Q5NCR9	Nsrp1	Nuclear speckle splicing regulatory protein 1
17.0519	15.9262	NaN	0.379319	NaN	NaN	Q5PSV9	Mdc1	Mediator of DNA damage checkpoint protein 1
16.6257	17.0291	NaN	0.607271	NaN	NaN	Q5RJG7	Crppa	D-ribitol-5-phosphate cytidylyltransferase
18.0277	16.0203	NaN	0.104243	0.275865	NaN	Q5SFM8	Rbm27	RNA-binding protein 27
16.6328	15.9624	NaN	NaN	0.0946274	NaN	Q5SGK3	Aox2	Aldehyde oxidase 2
16.0868	15.6729	NaN	0.0769092	0.547245	NaN	Q5SWD9	Tsr1	Pre-rRNA-processing protein TSR1 homolog
17.6135	16.034	NaN	0.176382	0.421023	NaN	Q5U4C3	Scaf1	Splicing factor, arginine/serine-rich 19
16.8397	16.1082	NaN	0.2215	0.00648994	NaN	Q5U4C9;Q9Z188;Q61214	Dyrk1a;Dyrk1b;Dyrk2	Dual specificity tyrosine-phosphorylation-regulated kinase 2
17.9962	16.2411	NaN	0.20502	0.617945	NaN	Q5XJE5	Leo1	RNA polymerase-associated protein LEO1
14.2118	14.1636	NaN	0.332521	NaN	NaN	Q60591	Nfatc2	Nuclear factor of activated T-cells, cytoplasmic 2
18.182	16.4617	NaN	0.200293	0.26399	NaN	Q60632	Nr2f1	COUP transcription factor 1
19.9209	18.7083	NaN	0.780297	NaN	NaN	Q60749;Q9WU01	Khdrbs1;Khdrbs2	KH domain-containing, RNA-binding, signal transduction-associated protein 1
17.0866	16.1958	NaN	0.206054	0.226954	NaN	Q60775	Elf1	ETS-related transcription factor Elf-1
15.9195	14.7312	NaN	0.118161	NaN	NaN	Q60778	Nfkbib	NF-kappa-B inhibitor beta
18.284	18.7043	NaN	NaN	NaN	NaN	Q60779	Gas8	Dynein regulatory complex subunit 4
17.6084	16.7113	NaN	0.276241	0.128894	NaN	Q60793	Klf4	Krueppel-like factor 4
15.3627	14.8777	NaN	0.338177	NaN	NaN	Q60838	Dvl2	Segment polarity protein dishevelled homolog DVL-2
16.5637	15.2241	NaN	0.256072	NaN	NaN	Q60929	Mef2a	Myocyte-specific enhancer factor 2A
17.1406	15.9937	NaN	0.445526	NaN	NaN	Q60949;Q8BYJ6	Tbc1d1;Tbc1d4	TBC1 domain family member 1
16.8288	15.4023	NaN	0.653022	0.0375255	NaN	Q8CJ40;Q60952	Cep250;Crocc	Centrosome-associated protein CEP250
19.1106	17.6761	NaN	0.218096	0.317779	NaN	Q60974	Ncor1	Nuclear receptor corepressor 1
16.432	14.988	NaN	NaN	NaN	NaN	Q60980	Klf3	Krueppel-like factor 3
16.7772	15.3607	NaN	0.372127	0.242268	NaN	Q60987	Foxg1	Forkhead box protein G1
15.405	13.8065	NaN	0.537155	NaN	NaN	Q60992	Vav2	Guanine nucleotide exchange factor VAV2
16.7776	16.0014	NaN	0.673101	0.216867	NaN	Q61026	Ncoa2	Nuclear receptor coactivator 2
18.9297	17.813	NaN	0.546948	0.809106	NaN	Q61069;Q64705	Usf1;Usf2	Upstream stimulatory factor 1
17.054	15.8035	NaN	0.208976	NaN	NaN	Q61083	Map3k2	Mitogen-activated protein kinase kinase kinase 2
16.5845	16.0486	NaN	0.0944961	0.186226	NaN	Q61084;Q61083	Map3k2;Map3k3	Mitogen-activated protein kinase kinase kinase 2
15.6909	15.4046	NaN	0.970885	NaN	NaN	Q61092	Lamc2	Laminin subunit gamma-2
17.2658	15.9373	NaN	0.155214	NaN	NaN	Q8K1L2;Q6NVE3;Q61142	Spin1;Spin2c	Spindlin-1
17.3011	17.1587	NaN	0.183467	0.749521	NaN	Q61160	Fadd	FAS-associated death domain protein
16.6435	15.8216	NaN	0.81525	0.569901	NaN	Q99JP0;Q61161	Map4k2;Map4k3	Mitogen-activated protein kinase kinase kinase kinase 2
17.6241	17.2767	NaN	0.159403	0.299302	NaN	Q61183	Papola	Poly(A) polymerase alpha
17.0958	17.1168	NaN	0.277073	0.0917962	NaN	Q6PCL9;Q9WVP6;Q61183	Papola;Papolg	Poly(A) polymerase alpha
16.3358	15.9023	NaN	0.16147	0.393902	NaN	Q61211	Eif2d	Eukaryotic translation initiation factor 2D
18.0902	16.8114	NaN	0.34784	0.572881	NaN	Q61324	Arnt2	Aryl hydrocarbon receptor nuclear translocator 2
22.3202	15.4831	NaN	1.67977	0.704979	NaN	Q2MHN3;Q9JJN2;Q61329	Zfhx3	Zinc finger homeobox protein 3
18.8444	16.5803	NaN	0.377805	0.362069	NaN	Q61371	Ift88	Intraflagellar transport protein 88 homolog
17.1397	16.5452	NaN	0.222993	0.187848	NaN	Q61458	Ccnh	Cyclin-H
16.0664	17.1576	NaN	0.371141	0.72102	NaN	Q920Q6;Q61474	Msi1;Msi2	RNA-binding protein Musashi homolog 1
16.0951	15.438	NaN	0.57722	NaN	NaN	Q61496	Ddx4	ATP-dependent RNA helicase DDX4
18.318	15.57	NaN	0.178804	0.120174	NaN	Q61584;Q9WVR4	Fxr1;Fxr2	Fragile X mental retardation syndrome-related protein 1
17.9594	16.5774	NaN	0.303303	0.472055	NaN	Q61624	Znf148	Zinc finger protein 148
18.3709	16.5966	NaN	0.0957747	0.74917	NaN	Q61818	Rai1	Retinoic acid-induced protein 1
16.8412	13.8879	NaN	0.119755	NaN	NaN	Q61827	Mafk	Transcription factor MafK
18.4699	16.7339	NaN	0.819843	NaN	NaN	Q61865	Mia	Melanoma-derived growth regulatory protein
16.2336	15.9399	NaN	0.266668	0.0932342	NaN	Q61881	Mcm7	DNA replication licensing factor MCM7
18.2425	18.1718	NaN	0.176572	0.0539142	NaN	Q62101;Q8BZ03	Prkd1;Prkd2	Serine/threonine-protein kinase D1
14.1602	14.3997	NaN	NaN	NaN	NaN	Q62130;Q62136	Ptpn14;Ptpn21	Tyrosine-protein phosphatase non-receptor type 14
16.7507	18.3218	NaN	0.128597	NaN	NaN	Q62136	Ptpn21	Tyrosine-protein phosphatase non-receptor type 21
17.5644	15.6726	NaN	NaN	1.68772	NaN	Q62137	Jak3	Tyrosine-protein kinase JAK3
17.9732	17.0188	NaN	0.156247	0.313621	NaN	Q62141	Sin3b	Paired amphipathic helix protein Sin3b
15.6555	14.4226	NaN	0.406052	NaN	NaN	Q62187	Ttf1	Transcription termination factor 1
18.5108	16.8197	NaN	0.129299	0.354542	NaN	Q62311	Taf6	Transcription initiation factor TFIID subunit 6
16.7741	16.597	NaN	0.461356	0.0809044	NaN	Q62388	Atm	Serine-protein kinase ATM
15.1237	14.4992	NaN	0.203808	0.350376	NaN	Q62447	Ccnc	Cyclin-C
20.7455	18.4547	NaN	0.389187	0.263854	NaN	Q62520	Zic2	Zinc finger protein ZIC 2
18.5824	17.1397	NaN	0.241688	0.272223	NaN	Q63943	Mef2d	Myocyte-specific enhancer factor 2D
16.5049	16.509	NaN	0.391408	0.161284	NaN	Q64112	Ifit2	Interferon-induced protein with tetratricopeptide repeats 2
15.8525	15.9536	NaN	0.200041	0.0357378	NaN	Q64127	Trim24	Transcription intermediary factor 1-alpha
18.3395	17.7278	NaN	0.196285	0.325376	NaN	Q64261	Cdk6	Cyclin-dependent kinase 6
16.7432	16.3232	NaN	0.281686	NaN	NaN	Q64311	Ntan1	Protein N-terminal asparagine amidohydrolase
17.305	17.8573	NaN	0.459581	0.474704	NaN	Q64467	Gapdhs	Glyceraldehyde-3-phosphate dehydrogenase, testis-specific
16.6305	14.7017	NaN	0.193095	0.833812	NaN	Q64700	Rbl2	Retinoblastoma-like protein 2
19.7075	18.6114	NaN	0.343178	0.187265	NaN	Q64705	Usf2	Upstream stimulatory factor 2
16.2871	14.8202	NaN	0.38508	0.203527	NaN	Q64733	Foxb2	Forkhead box protein B2
16.6048	15.5081	NaN	0.093503	1.04991	NaN	Q68ED3	Tent4b	Terminal nucleotidyltransferase 4B
17.3179	16.2847	NaN	0.384136	0.395324	NaN	Q68FE8	Znf280d	Zinc finger protein 280D
18.217	17.1459	NaN	0.196764	NaN	NaN	Q6P3Y5;Q68FE8	Znf280c;Znf280d	Zinc finger protein 280D
17.483	16.087	NaN	0.117076	0.581523	NaN	Q69ZA1	Cdk13	Cyclin-dependent kinase 13
17.1137	15.8602	NaN	0.264385	0.437717	NaN	Q69ZC8	Gpalpp1	GPALPP motifs-containing protein 1
18.0947	15.8526	NaN	0.136134	0.238485	NaN	Q69ZF8	Msl2	E3 ubiquitin-protein ligase MSL2
16.7055	15.8842	NaN	0.429103	0.0994801	NaN	Q69ZI1	Sh3rf1	E3 ubiquitin-protein ligase SH3RF1
14.9341	15.1066	NaN	0.257343	NaN	NaN	Q69ZK6	Jmjd1c	Probable JmjC domain-containing histone demethylation protein 2C
15.7646	15.7708	NaN	0.163304	0.316049	NaN	Q69ZT9	Tbc1d30	TBC1 domain family member 30
18.4527	17.4253	NaN	0.357756	0.346403	NaN	Q69ZX6	Morc2a	ATPase MORC2A
15.7785	13.5982	NaN	0.579046	NaN	NaN	Q69ZZ9	Kiaa0754	Uncharacterized protein KIAA0754
17.5586	16.1661	NaN	0.248501	0.573882	NaN	Q6A058	Armcx2	Armadillo repeat-containing X-linked protein 2
17.614	17.3328	NaN	0.238378	0.233015	NaN	Q6A070	Togaram1	TOG array regulator of axonemal microtubules protein 1
17.7736	17.1232	NaN	0.146795	0.636683	NaN	Q6A0A2	Larp4b	La-related protein 4B
16.9362	15.8915	NaN	0.524959	0.441466	NaN	Q6DFV5	Helz	Probable helicase with zinc finger domain
16.7129	15.3391	NaN	0.103856	NaN	NaN	Q6DIA2	Exoc3l4	Exocyst complex component 3-like protein 4
18.5231	16.6271	NaN	0.173365	0.25246	NaN	Q6DID5	Pwwp3a	PWWP domain-containing DNA repair factor 3A
22.1413	17.8141	NaN	0.640482	0.2381	NaN	Q6GUQ1	Egfl8	Epidermal growth factor-like protein 8
16.8347	16.7776	NaN	NaN	NaN	NaN	Q6J756	Capn11	Calpain-11
14.2213	14.5438	NaN	0.403625	0.473458	NaN	Q6NTA4	Rragb	Ras-related GTP-binding protein B
16.7111	15.0419	NaN	0.338937	0.538006	NaN	Q6NV66	Zfp646	Zinc finger protein 646
18.3745	16.4383	NaN	0.115153	0.31797	NaN	Q6NZA9	Taf9b	Transcription initiation factor TFIID subunit 9B
19.9893	18.2962	NaN	0.11599	0.197184	NaN	Q6NZF1	Zc3h11a	Zinc finger CCCH domain-containing protein 11A
17.8451	17.439	NaN	0.26489	0.28765	NaN	Q6NZM9	Hdac4	Histone deacetylase 4
17.8273	15.8516	NaN	0.130719	0.387258	NaN	Q6NZN0	Rbm26	RNA-binding protein 26
16.2428	15.2866	NaN	0.22719	0.301541	NaN	Q6NZQ4	Paxip1	PAX-interacting protein 1
17.6838	16.6283	NaN	0.0993171	0.331038	NaN	Q6NZQ6	Znf740	Zinc finger protein 740
16.8704	15.6169	NaN	0.512847	NaN	NaN	Q6P1E1	Zmiz1	Zinc finger MIZ domain-containing protein 1
18.5712	17.9684	NaN	0.44975	0.539327	NaN	Q8CIE2;Q6P1E1	Zmiz1;Zmiz2	Zinc finger MIZ domain-containing protein 1
17.1558	15.895	NaN	0.159932	NaN	NaN	Q6P1G2	Kdm2b	Lysine-specific demethylase 2B
17.0054	16.2283	NaN	0.186663	0.0657714	NaN	Q6P2K6;Q922R5	Ppp4r3a;Ppp4r3b	Serine/threonine-protein phosphatase 4 regulatory subunit 3A
18.2312	16.149	NaN	0.0876883	0.291549	NaN	Q6P2L6	Nsd3	Histone-lysine N-methyltransferase NSD3
16.8826	15.779	NaN	0.470424	0.26641	NaN	Q6P4T1	Snx19	Sorting nexin-19
16.3067	16.5467	NaN	0.528899	0.195254	NaN	Q6P5G0	Mapk4	Mitogen-activated protein kinase 4
14.5541	14.3705	NaN	0.285747	1.00882	NaN	Q6P6J0	Adat2	tRNA-specific adenosine deaminase 2
18.2117	16.069	NaN	0.0724479	0.181119	NaN	Q6P9Z1	Smarcd3	SWI/SNF-related matrix-associated actin-dependent regulator of chromatin subfamily D member 3
18.764	17.1579	NaN	0.30662	0.277837	NaN	Q99JR8;Q6P9Z1	Smarcd2;Smarcd3	SWI/SNF-related matrix-associated actin-dependent regulator of chromatin subfamily D member 3
17.7546	16.0606	NaN	0.118101	0.449136	NaN	Q6PAQ4	Rexo4	RNA exonuclease 4
16.3394	16.0612	NaN	NaN	NaN	NaN	Q6PAR0	Klhdc10	Kelch domain-containing protein 10
15.0677	15.7042	NaN	0.419626	NaN	NaN	Q6PCX9	Trim37	E3 ubiquitin-protein ligase TRIM37
17.3013	17.3646	NaN	0.158568	NaN	NaN	Q6PD21	Shb	SH2 domain-containing adapter protein B
16.0018	15.0537	NaN	0.446144	NaN	NaN	Q8K1N2;Q6PDH0	Phldb1;Phldb2	Pleckstrin homology-like domain family B member 1
16.001	14.0277	NaN	0.0263525	NaN	NaN	Q6PDK2;Q8BRH4	Kmt2c;Kmt2d	Histone-lysine N-methyltransferase 2D
17.5951	16.2663	NaN	0.507955	0.543603	NaN	Q6PDX6	Rnf220	E3 ubiquitin-protein ligase Rnf220
15.8807	15.8342	NaN	0.419865	0.240735	NaN	Q6PFQ7	Rasa4	Ras GTPase-activating protein 4
15.666	15.5627	NaN	0.175958	NaN	NaN	Q6PFX9	Tnks	Poly [ADP-ribose] polymerase tankyrase-1
17.8392	16.0827	NaN	0.275316	NaN	NaN	Q6PGA0	Rcor3	REST corepressor 3
17.771	16.316	NaN	0.176862	NaN	NaN	Q6PHZ5	Rbm15b	Putative RNA-binding protein 15B
17.4345	15.4663	NaN	0.161642	0.378772	NaN	Q6PIJ4	Nfrkb	Nuclear factor related to kappa-B-binding protein
16.9778	15.8178	NaN	0.190864	NaN	NaN	Q6Q783	Kmt5c	Histone-lysine N-methyltransferase KMT5C
20.1946	21.3857	NaN	NaN	NaN	NaN	Q6VGS5	Ccdc88c	Protein Daple
17.1136	16.5881	NaN	0.330652	0.253353	NaN	Q6ZPL9	Ddx55	ATP-dependent RNA helicase DDX55
17.449	16.778	NaN	0.127701	0.057271	NaN	Q6ZPY7	Kdm3b	Lysine-specific demethylase 3B
18.719	17.4597	NaN	0.136807	0.334763	NaN	Q6ZPZ3	Zc3h4	Zinc finger CCCH domain-containing protein 4
17.9509	16.4952	NaN	0.143929	0.485579	NaN	Q6ZQ03	Fnbp4	Formin-binding protein 4
16.0682	14.1552	NaN	0.204454	0.742569	NaN	Q6ZQ06	Cep162	Centrosomal protein of 162 kDa
14.8932	14.0696	NaN	0.298424	NaN	NaN	Q6ZWR4	Ppp2r2b	Serine/threonine-protein phosphatase 2A 55 kDa regulatory subunit B beta isoform
15.6408	14.8312	NaN	0.124442	0.0456434	NaN	Q6ZWS8	Spop	Speckle-type POZ protein
20.3993	16.8066	NaN	0.396674	0.478695	NaN	Q71FD7	Fblim1	Filamin-binding LIM protein 1
18.4282	16.9999	NaN	0.418114	0.342914	NaN	Q8K2F0;Q9ESU6;Q7JJ13	Brd2;Brd3;Brd4	Bromodomain-containing protein 2
14.988	14.9699	NaN	0.494656	0.0948452	NaN	Q7TNB8	Sbno2	Protein strawberry notch homolog 2
16.3464	15.96	NaN	0.142485	0.295335	NaN	Q7TPE5	Slc7a6os	Probable RNA polymerase II nuclear localization protein SLC7A6OS
18.1943	16.4766	NaN	0.247911	0.21554	NaN	Q7TPM1	Prrc2b	Protein PRRC2B
17.9843	16.7318	NaN	0.0478182	0.32129	NaN	Q7TPN9	Prr14	Proline-rich protein 14
19.0344	16.2467	NaN	0.13687	0.658956	NaN	Q7TQJ8	Wtip	Wilms tumor protein 1-interacting protein
17.8409	16.922	NaN	0.177716	0.195857	NaN	Q7TQK4	Exosc3	Exosome complex component RRP40
17.4729	17.6545	NaN	0.210512	0.0607238	NaN	Q7TS72	Itpkc	Inositol-trisphosphate 3-kinase C
17.7698	16.8621	NaN	0.278997	0.69309	NaN	Q7TSG1	Cep120	Centrosomal protein of 120 kDa
16.0072	15.6003	NaN	0.351195	0.017208	NaN	Q7TSH4	Ccp110	Centriolar coiled-coil protein of 110 kDa
14.1468	14.2764	NaN	NaN	NaN	NaN	Q7TSI0	Znf12	Zinc finger protein 12
15.1893	15.6051	NaN	0.355143	NaN	NaN	Q7TNU6;Q6P9Y7;P16373;Q2TL60;Q8BQN6;Q7TSI0;Q8BLB0;Q7TSH9;Q61116;Q8BQC8;Q8BGS3;Q80W31	Zkscan1;Znf12;Znf146	Zinc finger protein 12
17.4868	17.3688	NaN	0.157103	0.239872	NaN	Q7TSI1	Plekhm1	Pleckstrin homology domain-containing family M member 1
16.3672	15.5673	NaN	0.18245	0.3115	NaN	Q7TSJ6	Lats2	Serine/threonine-protein kinase LATS2
18.7547	16.0555	NaN	0.3951	0.176866	NaN	Q7TSY6	Celf4	CUGBP Elav-like family member 4
15.9523	13.6301	NaN	0.0604703	NaN	NaN	Q7TT00	Supt20h	Transcription factor SPT20 homolog
15.6465	15.1464	NaN	0.302525	NaN	NaN	Q80T74	Klhl29	Kelch-like protein 29
17.0602	16.3331	NaN	0.191379	0.890715	NaN	Q80T85	Dcaf5	DDB1- and CUL4-associated factor 5
14.7563	16.3645	NaN	NaN	0.391754	NaN	Q80TF4	Klhl13	Kelch-like protein 13
19.0926	16.9092	NaN	0.141469	NaN	NaN	Q80TJ7;Q9WTU0	Phf2;Phf8	Histone lysine demethylase PHF8
14.5345	14.7173	NaN	0.199221	0.553536	NaN	Q80U16	Ripor2	Rho family-interacting cell polarization regulator 2
15.3949	14.0954	NaN	0.405489	NaN	NaN	Q80U44	Zfyve16	Zinc finger FYVE domain-containing protein 16
17.5216	16.9437	NaN	0.207063	0.110911	NaN	Q80U78;Q80U58	Pum1;Pum2	Pumilio homolog 2
13.9677	12.87	NaN	NaN	NaN	NaN	Q80UE6	Wnk4	Serine/threonine-protein kinase WNK4
17.4986	16.4967	NaN	0.124872	0.626009	NaN	Q80US4	Actr5	Actin-related protein 5
17.3509	15.787	NaN	0.0985615	0.354127	NaN	Q80UU2	Rpp38	Ribonuclease P protein subunit p38
16.7203	16.0935	NaN	0.393221	0.361796	NaN	Q80UY1	Carnmt1	Carnosine N-methyltransferase
16.5285	14.8257	NaN	0.163561	0.126989	NaN	Q80V23	Znf32	Zinc finger protein 32
17.0576	16.1491	NaN	0.51415	0.895735	NaN	Q80VM7	Ankrd24	Ankyrin repeat domain-containing protein 24
15.9591	15.138	NaN	NaN	NaN	NaN	Q80W93	Hydin	Hydrocephalus-inducing protein
19.1883	18.8801	NaN	NaN	NaN	NaN	Q80WE4	Kif20b	Kinesin-like protein KIF20B
17.8415	17.9495	NaN	NaN	NaN	NaN	Q80WR1	Tspan18	Tetraspanin-18
17.309	17.3648	NaN	0.33619	0.124128	NaN	Q80X91	Fam110d	Protein FAM110D
16.4563	16.0869	NaN	0.244039	0.166577	NaN	Q80XC2	Trmt61a	tRNA (adenine(58)-N(1))-methyltransferase catalytic subunit TRMT61A
16.0485	16.1691	NaN	0.437375	0.211965	NaN	Q80XD1	Chn2	Beta-chimaerin
15.9442	17.6138	NaN	0.110632	NaN	NaN	Q80XJ2	Rnf168	E3 ubiquitin-protein ligase RNF168
15.5289	14.5412	NaN	NaN	NaN	NaN	Q80YF9	Arhgap33	Rho GTPase-activating protein 33
15.9275	16.4739	NaN	0.0598837	0.210761	NaN	Q80YR2	Fam160b2	Protein FAM160B2
17.1296	15.6279	NaN	0.094896	0.165234	NaN	Q80YR4	Znf598	E3 ubiquitin-protein ligase ZNF598
18.1355	16.5894	NaN	0.16132	0.282554	NaN	Q80YV2	Zc3hc1	Nuclear-interacting partner of ALK
14.9446	12.888	NaN	0.311079	NaN	NaN	Q80ZV0	Rnaseh2b	Ribonuclease H2 subunit B
17.486	14.896	NaN	0.0624054	NaN	NaN	Q810D6	Grwd1	Glutamate-rich WD repeat-containing protein 1
18.0065	15.7394	NaN	0.384683	NaN	NaN	Q812E0	Cpeb2	Cytoplasmic polyadenylation element-binding protein 2
15.0483	15.4931	NaN	0.392569	0.331466	NaN	Q8BFR6	Zfand1	AN1-type zinc finger protein 1
16.6872	16.5778	NaN	0.297729	0.269676	NaN	Q8BFT2	Haus4	HAUS augmin-like complex subunit 4
17.3937	16.6227	NaN	0.212583	0.723273	NaN	Q8BFW4	Trim65	Tripartite motif-containing protein 65
15.1074	16.4264	NaN	0.0416829	1.40704	NaN	Q8BG48	Stk17b	Serine/threonine-protein kinase 17B
19.0763	16.9996	NaN	0.171806	0.299108	NaN	Q8BGT7	Smndc1	Survival of motor neuron-related-splicing factor 30
15.9593	14.3622	NaN	0.201668	NaN	NaN	Q8BGV5	Znf8	Zinc finger protein 8
17.5928	16.9166	NaN	0.452684	0.0521771	NaN	Q8R2Y9;Q8BGW5	Nabp1;Nabp2	SOSS complex subunit B2
17.7831	15.7911	NaN	0.265651	0.285177	NaN	Q8BH07	Arl6ip6	ADP-ribosylation factor-like protein 6-interacting protein 6
15.6479	15.6882	NaN	0.470152	0.447119	NaN	Q8BH16	Fbxl2	F-box/LRR-repeat protein 2
17.6541	15.7418	NaN	0.197968	0.415125	NaN	Q8BHA0	Ino80c	INO80 complex subunit C
17.6	17.0911	NaN	0.272443	0.809273	NaN	Q8BXK9;Q8BHB9	Clic5;Clic6	Chloride intracellular channel protein 6
18.2299	17.0624	NaN	NaN	NaN	NaN	Q8BHD4	Frmd3	FERM domain-containing protein 3
18.5508	17.6241	NaN	0.147231	0.274134	NaN	Q9QXE7;Q8BHJ5	Tbl1x;Tbl1xr1	F-box-like/WD repeat-containing protein TBL1XR1
17.4576	15.9644	NaN	0.160121	0.342267	NaN	Q8BHJ9	Slu7	Pre-mRNA-splicing factor SLU7
18.5752	17.2282	NaN	0.165266	0.694882	NaN	Q8BHN5	Rbm45	RNA-binding protein 45
16.8079	17.1465	NaN	NaN	NaN	NaN	Q8BHT7	Rgp1	RAB6A-GEF complex partner protein 2
18.3108	16.1697	NaN	0.116893	0.208225	NaN	Q8BHZ4	Znf592	Zinc finger protein 592
15.962	15.7031	NaN	0.685149	0.444679	NaN	Q8BI71	Exoc3l1	Exocyst complex component 3-like protein
16.2558	15.9032	NaN	0.216047	0.234893	NaN	Q8BIF9	Znf787	Zinc finger protein 787
17.4531	16.9034	NaN	0.0724865	0.849886	NaN	Q8BIX3	Arl14ep	ARL14 effector protein
15.7422	15.0345	NaN	NaN	NaN	NaN	Q8BIY1	Gpatch3	G patch domain-containing protein 3
17.3467	16.1488	NaN	0.391742	0.163579	NaN	Q8BIZ6	Snip1	Smad nuclear-interacting protein 1
18.9157	16.3754	NaN	0.292178	0.43603	NaN	Q8BJ05	Zc3h14	Zinc finger CCCH domain-containing protein 14
16.5977	16.2272	NaN	0.24057	NaN	NaN	Q8BJ34	Marf1	Meiosis regulator and mRNA stability factor 1
17.7156	17.0083	NaN	0.210163	0.427442	NaN	Q8BJ37	Tdp1	Tyrosyl-DNA phosphodiesterase 1
15.3709	15.0178	NaN	0.48306	0.386553	NaN	Q8BJL1	Fbxo30	F-box only protein 30
17.6225	16.9738	NaN	0.131136	0.281983	NaN	Q8BKJ9	Sirt7	NAD-dependent protein deacetylase sirtuin-7
17.2013	17.254	NaN	0.44888	0.0901062	NaN	Q8BKT3	Gcfc2	GC-rich sequence DNA-binding factor 2
16.4477	16.2286	NaN	0.284444	0.24656	NaN	Q8BL48	Unk	RING finger protein unkempt homolog
17.5415	14.6649	NaN	0.392987	NaN	NaN	Q8BLB7	L3mbtl3	Lethal(3)malignant brain tumor-like protein 3
17.0273	16.021	NaN	0.937696	0.0633147	NaN	Q8BLH7	Hirip3	HIRA-interacting protein 3
15.8942	14.2169	NaN	NaN	NaN	NaN	Q8BLS7	Sowaha	Ankyrin repeat domain-containing protein SOWAHA
14.9728	15.387	NaN	0.0919631	0.324822	NaN	Q8BLY7	Hps6	Hermansky-Pudlak syndrome 6 protein homolog
16.6182	14.3551	NaN	0.283232	1.26903	NaN	Q8BM39	Prpf18	Pre-mRNA-splicing factor 18
18.5508	17.3075	NaN	0.156527	0.0589438	NaN	Q8BMB0	Emsy	BRCA2-interacting transcriptional repressor EMSY
16.9558	16.2455	NaN	0.4164	NaN	NaN	Q8BMD5	Cdadc1	Cytidine and dCMP deaminase domain-containing protein 1
15.1303	14.8381	NaN	0.692702	0.946283	NaN	Q8BMJ7	Cgrrf1	Cell growth regulator with RING finger domain protein 1
15.4067	15.2544	NaN	0.273416	NaN	NaN	Q8BP78	Fra10ac1	Protein FRA10AC1 homolog
17.9909	15.8853	NaN	0.237676	NaN	NaN	Q8BPZ8	Abraxas1	BRCA1-A complex subunit Abraxas 1
17.2733	16.1919	NaN	0.141459	0.315353	NaN	Q8BQN5	Fam78b	Protein FAM78B
16.2385	15.4819	NaN	0.190169	0.485502	NaN	Q8BQN6	Znf146	Zinc finger protein OZF
16.4985	16.1413	NaN	0.233708	NaN	NaN	Q8BQX5	Tmco6	Transmembrane and coiled-coil domain-containing protein 6
18.4182	17.2949	NaN	0.208404	0.269637	NaN	Q8BQZ5	Cpsf4	Cleavage and polyadenylation specificity factor subunit 4
18.0095	16.9655	NaN	0.212445	0.57917	NaN	Q8BR65	Suds3	Sin3 histone deacetylase corepressor complex component SDS3
16.594	15.8053	NaN	0.158024	NaN	NaN	Q8BRH4	Kmt2c	Histone-lysine N-methyltransferase 2C
17.7078	16.8365	NaN	0.0359411	NaN	NaN	Q8BRM2	Gorab	RAB6-interacting golgin
16.4425	15.9834	NaN	0.251991	0.492228	NaN	Q8BSA9	Tyw3	tRNA wybutosine-synthesizing protein 3 homolog
16.4705	14.231	NaN	0.271892	0.434168	NaN	Q8BSN5	Phf23	PHD finger protein 23
15.0568	15.6395	NaN	NaN	NaN	NaN	Q8BTT6	Diexf	Digestive organ expansion factor homolog
16.5345	16.4501	NaN	0.409742	NaN	NaN	Q8BU00	Ikzf5	Zinc finger protein Pegasus
17.379	17.5607	NaN	0.307854	0.17513	NaN	Q8BU40	Nlrp4a	NACHT, LRR and PYD domains-containing protein 4A
17.035	15.8625	NaN	0.23408	NaN	NaN	Q8BUI3	LRWD1	Leucine-rich repeat and WD repeat-containing protein 1
16.5438	15.5005	NaN	0.311086	NaN	NaN	Q8BV49	Pyhin1	Pyrin and HIN domain-containing protein 1
16.2046	14.8209	NaN	0.143869	NaN	NaN	Q8BVE8	Nsd2	Histone-lysine N-methyltransferase NSD2
17.2803	13.8447	NaN	0.339525	NaN	NaN	Q8BW22	Ss18l1	Calcium-responsive transactivator
16.5404	16.0734	NaN	0.415502	1.2574	NaN	Q8BW49	Ttc12	Tetratricopeptide repeat protein 12
15.64	15.3982	NaN	0.557205	NaN	NaN	Q8BW56	Gtdc1	Glycosyltransferase-like domain-containing protein 1
18.4334	15.6815	NaN	0.677543	0.311423	NaN	Q8BWL5	Rbms3	RNA-binding motif, single-stranded-interacting protein 3
15.9935	15.6153	NaN	0.131334	0.160358	NaN	Q8BWY4	Mblac1	Metallo-beta-lactamase domain-containing protein 1
16.3341	14.2687	NaN	1.08374	NaN	NaN	Q9DBS9;Q8BXR9	Osbpl3;Osbpl6	Oxysterol-binding protein-related protein 6
15.2114	15.2844	NaN	0.61469	0.399435	NaN	Q8BY71	Hat1	Histone acetyltransferase type B catalytic subunit
17.0327	15.9905	NaN	0.128498	0.571002	NaN	Q8BZ21	Kat6a	Histone acetyltransferase KAT6A
16.1996	13.7388	NaN	0.256471	0.264015	NaN	Q8BZ32	Asxl2	Putative Polycomb group protein ASXL2
17.9659	16.2566	NaN	0.223118	0.145802	NaN	Q8BZR9	Ncbp3	Nuclear cap-binding protein subunit 3
17.6808	15.4147	NaN	0.242941	0.226304	NaN	Q8BZX4	Srek1	Splicing regulatory glutamine/lysine-rich protein 1
17.5333	18.9038	NaN	0.034841	NaN	NaN	Q8C050;Q9Z2B9	Rps6ka4;Rps6ka5	Ribosomal protein S6 kinase alpha-5
19.6063	18.3143	NaN	0.172864	0.224727	NaN	Q8C0C0	Zhx2	Zinc fingers and homeoboxes protein 2
17.3816	15.7628	NaN	0.15789	0.449404	NaN	Q8C0D9	Cep68	Centrosomal protein of 68 kDa
17.0711	16.7833	NaN	0.223392	NaN	NaN	Q8C0I4	Epc2	Enhancer of polycomb homolog 2
17.5608	15.9299	NaN	0.198461	0.204729	NaN	Q8C0Q2	Zhx3	Zinc fingers and homeoboxes protein 3
15.5659	14.9204	NaN	0.212525	0.206492	NaN	Q8C0S1	Dis3l	DIS3-like exonuclease 1
16.6094	15.4264	NaN	0.244141	NaN	NaN	Q8C0V0	Tlk1	Serine/threonine-protein kinase tousled-like 1
17.8466	17.526	NaN	0.125431	0.0165944	NaN	Q8C147;Q8R1A4	Dock7;Dock8	Dedicator of cytokinesis protein 8
19.233	17.9159	NaN	0.0745682	0.274134	NaN	Q8C1D8	Iws1	Protein IWS1 homolog
17.2537	17.9711	NaN	0.307703	NaN	NaN	Q8C1F5	Ttc16	Tetratricopeptide repeat protein 16
15.8172	13.5361	NaN	0.38976	NaN	NaN	Q8C267	Setdb2	Histone-lysine N-methyltransferase SETDB2
16.6365	14.9358	NaN	0.50819	NaN	NaN	Q8C2A2	Tsen54	tRNA-splicing endonuclease subunit Sen54
17.2623	15.8673	NaN	0.116507	0.504843	NaN	Q8C3P7	Mettl3	N6-adenosine-methyltransferase subunit METTL3
15.8748	15.3006	NaN	0.226581	0.43061	NaN	Q8C3S2	Tango6	Transport and Golgi organization protein 6 homolog
17.4207	15.6171	NaN	0.274313	NaN	NaN	Q924W7;Q8C4S8	Dennd2a;Dennd2b	DENN domain-containing protein 2A
16.5392	15.9909	NaN	0.214045	0.237628	NaN	Q8C569	Fam118b	Protein FAM118B
16.1563	15.5818	NaN	0.280792	NaN	NaN	Q8C5D8	Pias2	E3 SUMO-protein ligase PIAS2
16.9362	15.7655	NaN	0.123746	0.310972	NaN	Q8C5P5	Nt5dc1	5'-nucleotidase domain-containing protein 1
15.919	15.4235	NaN	0.296216	0.420428	NaN	Q8C5R2	Proser2	Proline and serine-rich protein 2
18.2374	16.9043	NaN	0.193075	NaN	NaN	Q8C6N3	Syt15	Synaptotagmin-15
18.2288	17.4564	NaN	0.285733	0.328226	NaN	Q8C7B8	Zswim4	Zinc finger SWIM domain-containing protein 4
18.2731	16.8448	NaN	0.386929	0.948557	NaN	Q8C7E9	Cstf2t	Cleavage stimulation factor subunit 2 tau variant
19.5994	17.8407	NaN	0.05188	0.076971	NaN	Q8C7Q4;Q8VE92	Rbm4;Rbm4b	RNA-binding protein 4
16.8619	16.0377	NaN	0.303634	0.854951	NaN	Q8C804	Spice1	Spindle and centriole-associated protein 1
16.6593	15.8207	NaN	0.121193	0.00711574	NaN	Q8C9S4	Ccdc186	Coiled-coil domain-containing protein 186
16.5056	15.643	NaN	0.114301	NaN	NaN	Q8C9X6	Epc1	Enhancer of polycomb homolog 1
16.3654	15.3371	NaN	1.04926	NaN	NaN	Q8CAE3	Kcnmb1	Calcium-activated potassium channel subunit beta-1
16.2622	14.3443	NaN	0.466133	NaN	NaN	Q8CB62	Cntrob	Centrobin
17.4302	15.7717	NaN	0.261092	0.207173	NaN	Q8CB77	Eloa	Elongin-A
15.4291	14.501	NaN	0.21539	0.602754	NaN	Q8CC12	Cdan1	Codanin-1
14.9294	15.015	NaN	NaN	2.43743	NaN	Q8CCA0	Dcun1d4	DCN1-like protein 4
16.4681	15.666	NaN	0.298862	NaN	NaN	Q8CDM1	Atad2	ATPase family AAA domain-containing protein 2
14.7722	12.595	NaN	NaN	NaN	NaN	Q8CE64	Znf276	Zinc finger protein 276
16.4592	15.065	NaN	0.280775	1.0868	NaN	Q8CEE0	Cep57	Centrosomal protein of 57 kDa
17.1931	16.2782	NaN	0.0822478	0.240232	NaN	Q8CFE3	Rcor1	REST corepressor 1
16.9025	16.4849	NaN	0.110569	0.185976	NaN	Q8CFK2	Brf1	Transcription factor IIIB 90 kDa subunit
16.6391	15.8136	NaN	0.0913269	0.357355	NaN	Q8CG46	Smc5	Structural maintenance of chromosomes protein 5
17.2691	17.4465	NaN	0.830173	0.206118	NaN	Q8CG48	Smc2	Structural maintenance of chromosomes protein 2
17.3723	16.3542	NaN	0.10813	0.277655	NaN	Q8CH02	Sugp1	SURP and G-patch domain-containing protein 1
17.6542	16.0488	NaN	0.266557	NaN	NaN	Q8CHH5	Bicral	BRD4-interacting chromatin-remodeling complex-associated protein-like
18.1178	16.6096	NaN	0.134575	0.0446527	NaN	Q8CHP6;Q9QWH1	Phc2;Phc3	Polyhomeotic-like protein 3
16.5622	16.1748	NaN	0.387331	0.229882	NaN	Q8CHV6	Tada2a	Transcriptional adapter 2-alpha
18.9214	17.5471	NaN	0.190146	0.106731	NaN	Q8CI96	Clip4	CAP-Gly domain-containing linker protein 4
17.5706	16.064	NaN	0.144878	0.14544	NaN	Q8CIG3	Kdm1b	Lysine-specific histone demethylase 1B
18.6924	17.5496	NaN	0.336103	0.507518	NaN	Q8JZP9	Gas2l1	GAS2-like protein 1
16.5515	15.1996	NaN	0.243215	NaN	NaN	Q8K031;Q9R0Z9;Q923Q2	Dlc1;Stard13;Stard8	StAR-related lipid transfer protein 8
17.2424	16.5776	NaN	0.317788	NaN	NaN	Q8K045	Pkn3	Serine/threonine-protein kinase N3
15.4964	15.8263	NaN	0.443412	0.236578	NaN	Q8K083	Znf536	Zinc finger protein 536
17.3194	15.9346	NaN	0.546653	1.10534	NaN	Q8K0H5	Taf10	Transcription initiation factor TFIID subunit 10
14.7682	14.9617	NaN	NaN	NaN	NaN	Q8K0S9	Snapc1	snRNA-activating protein complex subunit 1
16.5607	17.3317	NaN	0.514433	2.95322	NaN	Q8K0Y2	Krt33a	Keratin, type I cuticular Ha3-I
18.324	16.2065	NaN	0.334304	NaN	NaN	Q9D646;Q8K0Y2	Krt33a;Krt34	Keratin, type I cuticular Ha3-I
16.5696	18.8084	NaN	0.201426	NaN	NaN	Q8K120	Nfatc4	Nuclear factor of activated T-cells, cytoplasmic 4
15.1044	14.7363	NaN	0.317915	NaN	NaN	Q8K136	Scnm1	Sodium channel modifier 1
19.1961	16.6539	NaN	0.306913	0.555829	NaN	Q8K194	Snrnp27	U4/U6.U5 small nuclear ribonucleoprotein 27 kDa protein
16.038	15.3969	NaN	0.339026	0.412908	NaN	Q8K1C9	Lrrc41	Leucine-rich repeat-containing protein 41
16.6309	15.347	NaN	0.453694	0.22443	NaN	Q8K1E6	Alkbh3	Alpha-ketoglutarate-dependent dioxygenase alkB homolog 3
16.5326	16.4817	NaN	0.218603	NaN	NaN	Q8K1J5	Sde2	Replication stress response regulator SDE2
17.1969	17.3573	NaN	0.316453	0.296446	NaN	Q8K288	Tnfaip8l1	Tumor necrosis factor alpha-induced protein 8-like protein 1
19.0556	17.5146	NaN	0.138897	0.0870592	NaN	Q8K2F0	Brd3	Bromodomain-containing protein 3
14.8809	14.5693	NaN	NaN	0.508273	NaN	Q8K2H6	Anapc10	Anaphase-promoting complex subunit 10
16.3907	15.4419	NaN	0.237811	0.221521	NaN	Q8K2I9	Fbh1	F-box DNA helicase 1
16.1458	16.0992	NaN	0.774998	0.140395	NaN	Q8K2U2	Alkbh6	Alpha-ketoglutarate-dependent dioxygenase alkB homolog 6
17.5138	16.9713	NaN	0.136983	0.374946	NaN	Q8K2Z2	Prpf39	Pre-mRNA-processing factor 39
17.6166	15.4006	NaN	0.330435	NaN	NaN	Q8K385	FRRS1	Ferric-chelate reductase 1
18.1496	16.5207	NaN	0.0304402	0.21459	NaN	Q8K3A9	Mepce	7SK snRNA methylphosphate capping enzyme
16.4638	15.5388	NaN	0.877576	NaN	NaN	Q8K3J5	Znf131	Zinc finger protein 131
19.7176	16.8899	NaN	0.16008	0.435217	NaN	Q8K3Z9	Pom121	Nuclear envelope pore membrane protein POM 121
17.2088	16.3274	NaN	0.469288	NaN	NaN	Q8K441	Abca6	ATP-binding cassette sub-family A member 6
16.6177	15.7633	NaN	0.277407	0.30639	NaN	Q8K4B2	Irak3	Interleukin-1 receptor-associated kinase 3
14.8232	15.3337	NaN	0.174572	0.376034	NaN	Q8K4K6	Pank1	Pantothenate kinase 1
15.0204	16.067	NaN	NaN	0.394222	NaN	Q8K4T5	Dusp19	Dual specificity protein phosphatase 19
16.6246	17.0885	NaN	0.52701	0.479943	NaN	Q8QZS3	Flcn	Folliculin
15.6368	15.6307	NaN	0.0406235	0.0685921	NaN	Q8QZX2	Haus3	HAUS augmin-like complex subunit 3
17.173	16.1936	NaN	0.224144	NaN	NaN	Q8R0K9	E2f4	Transcription factor E2F4
16.2477	15.3868	NaN	0.473029	NaN	NaN	Q8R0S1	Atf7	Cyclic AMP-dependent transcription factor ATF-7
17.164	16.7216	NaN	0.573882	0.466839	NaN	Q8R0S4;Q8R3Z5	Cacnb1;Cacnb4	Voltage-dependent L-type calcium channel subunit beta-4
16.296	16.4817	NaN	0.296985	0.390302	NaN	Q8R0X2	Cacul1	CDK2-associated and cullin domain-containing protein 1
18.6454	18.0079	NaN	0.312062	0.877023	NaN	Q8R1F0	D8Ertd738e	Leydig cell tumor 10 kDa protein homolog
17.4712	16.5784	NaN	0.0700663	0.114907	NaN	Q8R1F9	Rpp40	Ribonuclease P protein subunit p40
17.0167	15.0618	NaN	0.286387	NaN	NaN	Q8R1G1	Tasp1	Threonine aspartase 1
16.8002	16.5998	NaN	0.238595	0.552468	NaN	Q8R1K4	Phykpl	5-phosphohydroxy-L-lysine phospho-lyase
15.9428	14.584	NaN	0.230931	0.332417	NaN	Q8R1N0	Znf830	Zinc finger protein 830
16.9082	17.4147	NaN	0.238458	0.219297	NaN	Q8R1Q9	Rbks	Ribokinase
16.3523	15.8302	NaN	0.76773	0.49676	NaN	Q8R2I0	Foxe1	Forkhead box protein E1
17.2969	15.9968	NaN	0.126477	0.298816	NaN	Q8R2S9	Actr8	Actin-related protein 8
15.9591	14.6551	NaN	0.0490611	NaN	NaN	Q8R2U2	Nepro	Nucleolus and neural progenitor protein
15.2182	12.0794	NaN	NaN	NaN	NaN	Q8R2V3	Znf445	Zinc finger protein 445
19.2167	17.1063	NaN	0.239808	0.25695	NaN	Q8R322	Gle1	Nucleoporin GLE1
17.6257	16.4828	NaN	0.0635958	0.234408	NaN	Q8R3B7	Brd8	Bromodomain-containing protein 8
17.4279	16.5312	NaN	0.15964	0.0221389	NaN	Q8R3F9	Tut1	Speckle targeted PIP5K1A-regulated poly(A) polymerase
18.5077	16.8902	NaN	0.0624708	0.0691171	NaN	Q8R3G1	Ppp1r8	Nuclear inhibitor of protein phosphatase 1
16.3608	15.9371	NaN	0.372074	0.316507	NaN	Q8R3H9	Ttc4	Tetratricopeptide repeat protein 4
17.8235	16.5835	NaN	0.265849	0.0806136	NaN	Q8R3Y8	Irf2bp1	Interferon regulatory factor 2-binding protein 1
20.022	19.6516	NaN	0.0674633	0.153332	NaN	Q8R409	Hexim1	Protein HEXIM1
17.0971	16.6552	NaN	0.19563	0.109161	NaN	Q8R4K2	Irak4	Interleukin-1 receptor-associated kinase 4
15.6919	15.4557	NaN	0.268707	NaN	NaN	Q8R4Y8	Rttn	Rotatin
17.0635	16.0798	NaN	0.178493	0.760846	NaN	Q8R5F3	Oard1	ADP-ribose glycohydrolase OARD1
16.2366	15.9699	NaN	0.0893753	NaN	NaN	Q8VC51	Wrap53	Telomerase Cajal body protein 1
16.8116	16.749	NaN	0.0696068	0.153421	NaN	Q8VCC6	Ccm2l	Cerebral cavernous malformations 2 protein-like
15.5422	14.6923	NaN	0.291398	NaN	NaN	Q8VCK5	Klhl20	Kelch-like protein 20
16.3255	16.5068	NaN	0.778246	NaN	NaN	Q8VCM3	Zfyve21	Zinc finger FYVE domain-containing protein 21
15.2984	15.7477	NaN	0.52134	NaN	NaN	Q8VD24	Zcchc18	Zinc finger CCHC domain-containing protein 18
19.1867	18.4669	NaN	0.365334	0.376798	NaN	Q8VD63	Tspyl4	Testis-specific Y-encoded-like protein 4
17.573	17.0051	NaN	0.227789	0.149478	NaN	Q8VD76	Gtf2h3	General transcription factor IIH subunit 3
17.419	16.6853	NaN	0.0767642	0.329271	NaN	Q8VDG3	Parn	Poly(A)-specific ribonuclease PARN
17.8743	18.303	NaN	0.584854	0.240171	NaN	Q8VE65	Taf12	Transcription initiation factor TFIID subunit 12
17.2323	15.8929	NaN	0.215757	0.570664	NaN	Q8VEB2	Sav1	Protein salvador homolog 1
16.1002	16.5337	NaN	0.489479	0.615853	NaN	Q8VEE0	Rpe	Ribulose-phosphate 3-epimerase
17.2994	17.204	NaN	1.58861	NaN	NaN	Q8VEL9	Rem2	GTP-binding protein REM 2
15.1631	15.9091	NaN	0.155431	NaN	NaN	Q8VHD8	Hrnr	Hornerin
15.4777	14.0467	NaN	NaN	NaN	NaN	Q8VIG3	Rsph1	Radial spoke head 1 homolog
19.9387	17.7189	NaN	0.121013	0.72392	NaN	Q91V81	Rbm42	RNA-binding protein 42
16.6093	16.2763	NaN	0.141013	0.0647848	NaN	Q91VB4	Hps3	Hermansky-Pudlak syndrome 3 protein homolog
14.5669	18.5659	NaN	0.421607	NaN	NaN	Q91VJ1	Aim2	Interferon-inducible protein AIM2
15.9113	16.2499	NaN	0.138237	0.849845	NaN	Q91VY5	Kdm4b	Lysine-specific demethylase 4B
17.0885	16.1205	NaN	0.32683	0.295863	NaN	Q91W36	Usp3	Ubiquitin carboxyl-terminal hydrolase 3
16.0397	15.9164	NaN	0.898935	0.408433	NaN	Q91W40	Klc3	Kinesin light chain 3
16.1681	14.0385	NaN	NaN	NaN	NaN	Q91W69	Epn3	Epsin-3
17.3523	15.8265	NaN	0.211786	0.0210539	NaN	Q91WD1	Polr3d	DNA-directed RNA polymerase III subunit RPC4
17.2485	16.6656	NaN	0.139353	0.523637	NaN	Q91WG8	Gne	Bifunctional UDP-N-acetylglucosamine 2-epimerase/N-acetylmannosamine kinase
16.1548	15.7877	NaN	0.140227	NaN	NaN	Q91WI7	Itfg2	KICSTOR complex protein ITFG2
17.1423	15.9057	NaN	0.195722	0.297281	NaN	Q91WJ7	Spats2l	SPATS2-like protein
16.3772	15.7554	NaN	NaN	NaN	NaN	Q91WK7	Ankrd54	Ankyrin repeat domain-containing protein 54
15.5715	16.1812	NaN	0.631485	NaN	NaN	Q91WP6	Serpina3n	Serine protease inhibitor A3N
20.841	19.4215	NaN	0.580376	0.261112	NaN	Q91WV0	Dr1	Protein Dr1
19.0436	17.9717	NaN	0.155954	0.237058	NaN	Q91X20	Ash2l	Set1/Ash2 histone methyltransferase complex subunit ASH2
17.7877	15.3544	NaN	0.143754	0.281074	NaN	Q91X84	Crtc3	CREB-regulated transcription coactivator 3
16.5082	16.1313	NaN	0.444005	0.395359	NaN	Q91Y47	F11	Coagulation factor XI
19.6327	18.2003	NaN	0.1476	0.332219	NaN	Q91YE7	Rbm5	RNA-binding protein 5
16.3864	15.6136	NaN	0.228485	NaN	NaN	Q91YI6	Tent2	Poly(A) RNA polymerase GLD2
18.4931	17.2011	NaN	0.197876	0.419774	NaN	Q91YK2	Rrp1b	Ribosomal RNA processing protein 1 homolog B
17.3664	18.147	NaN	0.469339	NaN	NaN	Q91ZQ1	Pde6c	Cone cGMP-specific 3',5'-cyclic phosphodiesterase subunit alpha'
17.8855	16.8806	NaN	0.0635942	0.551941	NaN	Q920S3	Gatad1	GATA zinc finger domain-containing protein 1
17.4816	16.3747	NaN	0.218393	0.41531	NaN	Q921N8	Gps2	G protein pathway suppressor 2
18.4824	17.4861	NaN	0.158929	0.183069	NaN	Q921X6	Polr3f	DNA-directed RNA polymerase III subunit RPC6
17.3722	15.4547	NaN	0.10271	0.44515	NaN	Q922G2	Fam76a	Protein FAM76A
15.2574	15.5006	NaN	NaN	NaN	NaN	Q922H9	Znf330	Zinc finger protein 330
14.8431	14.0659	NaN	0.720113	NaN	NaN	Q922Q2	Riok1	Serine/threonine-protein kinase RIO1
16.7906	15.2576	NaN	0.352701	0.316541	NaN	Q924H7	Wac	WW domain-containing adapter protein with coiled-coil
18.4298	16.8232	NaN	NaN	NaN	NaN	Q924K8;Q9R190	Mta2;Mta3	Metastasis-associated protein MTA3
17.4538	15.468	NaN	0.206717	NaN	NaN	Q925E0	Sntg2	Gamma-2-syntrophin
17.4198	16.691	NaN	0.295717	NaN	NaN	Q925G2	Cybrd1	Cytochrome b reductase 1
15.754	14.2299	NaN	0.267472	NaN	NaN	Q925H1	Trps1	Zinc finger transcription factor Trps1
20.6096	13.9719	NaN	1.363	NaN	NaN	Q925H3	Krtap6-5	Keratin-associated protein 6-5
19.1	17.9759	NaN	0.129671	0.132431	NaN	Q925J9	Med1	Mediator of RNA polymerase II transcription subunit 1
16.3153	15.9169	NaN	0.625687	1.15909	NaN	Q99JV5	Stard4	StAR-related lipid transfer protein 4
16.4844	14.8383	NaN	0.240187	NaN	NaN	Q99JX1	Taf11	Transcription initiation factor TFIID subunit 11
14.8726	14.226	NaN	0.501473	NaN	NaN	Q99K90	Tab2	TGF-beta-activated kinase 1 and MAP3K7-binding protein 2
16.8464	16.4492	NaN	0.230927	0.265373	NaN	Q99K95	Rtf2	Replication termination factor 2
16.6952	16.1813	NaN	0.703082	0.333324	NaN	Q99KE3	Dok4	Docking protein 4
15.5843	14.9237	NaN	0.328574	NaN	NaN	Q99KJ0	Ubxn2a	UBX domain-containing protein 2A
15.4974	14.3806	NaN	0.127732	NaN	NaN	Q99KZ6	Znf639	Zinc finger protein 639
15.1091	14.9172	NaN	0.0968366	0.49124	NaN	Q99L00	Haus8	HAUS augmin-like complex subunit 8
16.9007	17.6956	NaN	0.513353	1.05795	NaN	Q99L48	Nmd3	60S ribosomal export protein NMD3
17.5127	17.2279	NaN	0.126933	0.133885	NaN	Q99L90	Mcrs1	Microspherule protein 1
18.454	15.8491	NaN	0.247121	0.268289	NaN	Q99LB0	Dnttip1	Deoxynucleotidyltransferase terminal-interacting protein 1
17.1141	14.3179	NaN	0.205679	NaN	NaN	Q99LI5	Znf281	Zinc finger protein 281
17.9095	16.2551	NaN	0.0487721	0.545469	NaN	Q99LM9	Tada1	Transcriptional adapter 1
15.0235	15.0336	NaN	0.398904	0.50536	NaN	Q99LP8	Yipf2	Protein YIPF2
18.5405	17.3509	NaN	0.335819	0.0807747	NaN	Q99LW0	Ankrd10	Ankyrin repeat domain-containing protein 10
16.5037	15.4256	NaN	NaN	0.235082	NaN	Q8BTH6;Q99M85	Scrt1	Transcriptional repressor scratch 1
17.1608	15.7682	NaN	0.40856	NaN	NaN	Q99MT8	Mrgprh	Mas-related G-protein coupled receptor member H
16.4428	16.0349	NaN	0.059193	NaN	NaN	Q99NB8	Ubqln4	Ubiquilin-4
17.4214	17.4319	NaN	0.120923	0.232333	NaN	Q99PP6	Trim34a	Tripartite motif-containing protein 34A
16.4213	16.2004	NaN	0.178288	0.063199	NaN	Q99PW4	Tp53rk	EKC/KEOPS complex subunit Tp53rk
16.9047	15.1109	NaN	0.333827	NaN	NaN	Q9CPP0	Npm3	Nucleoplasmin-3
17.6995	17.0666	NaN	0.137593	0.175711	NaN	Q9CPR8	Nsmce3	Non-structural maintenance of chromosomes element 3 homolog
16.4005	16.0192	NaN	NaN	0.417092	NaN	Q9CQ18	Rnaseh2c	Ribonuclease H2 subunit C
16.5276	16.1993	NaN	0.113921	0.303794	NaN	Q9CQ71	Rpa3	Replication protein A 14 kDa subunit
15.4305	13.8486	NaN	0.199872	NaN	NaN	Q9CQH8	Rpp14	Ribonuclease P protein subunit p14
15.4609	14.8561	NaN	0.61432	0.793876	NaN	Q9CQL7	Mrfap1	MORF4 family-associated protein 1
15.232	14.4861	NaN	0.372122	0.989734	NaN	Q9CQM0	Nicn1	Nicolin-1
16.1046	14.8387	NaN	0.493086	0.413208	NaN	Q9CQQ4	Gemin2	Gem-associated protein 2
17.4568	16.5896	NaN	0.200524	0.868871	NaN	Q9CQU5	Zwint	ZW10 interactor
16.213	16.9697	NaN	0.269873	0.21514	NaN	Q9CQX0	Otub2	Ubiquitin thioesterase OTUB2
18.1171	16.9765	NaN	0.149778	0.413998	NaN	Q9CR11	Yeats4	YEATS domain-containing protein 4
19.0358	19.4064	NaN	0.916062	0.691448	NaN	Q9CRB5	Prl7c1	Prolactin-7C1
16.4231	15.831	NaN	NaN	NaN	NaN	Q9CS74	Ecd	Protein ecdysoneless homolog
17.4764	15.5235	NaN	0.105332	0.296786	NaN	Q9CSB4	Pard3b	Partitioning defective 3 homolog B
17.789	17.1567	NaN	0.0926778	0.0959368	NaN	Q9CU65	Zmym2	Zinc finger MYM-type protein 2
16.1905	13.5166	NaN	0.253254	NaN	NaN	Q9CUX1	Thap12	52 kDa repressor of the inhibitor of the protein kinase
17.7119	16.8233	NaN	0.165221	1.49417	NaN	Q9CVI2	Fam133b	Protein FAM133B
15.8584	14.6219	NaN	0.0335341	NaN	NaN	Q9CWQ0	Dph5	Diphthine methyl ester synthase
15.5729	15.9769	NaN	NaN	NaN	NaN	Q9CWT3	Snx10	Sorting nexin-10
16.3009	16.2759	NaN	0.181929	NaN	NaN	Q9CWV6	Prkrip1	PRKR-interacting protein 1
16.5539	16.7597	NaN	0.322629	0.332481	NaN	Q9CWY8	Rnaseh2a	Ribonuclease H2 subunit A
17.7836	17.5242	NaN	0.305228	0.653773	NaN	Q9CX11	Utp23	rRNA-processing protein UTP23 homolog
16.8439	16.7644	NaN	0.544348	NaN	NaN	Q9CX19	Fam162b	Protein FAM162B
17.9898	16.3789	NaN	0.197705	NaN	NaN	Q9CX48	Zcchc10	Zinc finger CCHC domain-containing protein 10
20.8191	20.9825	NaN	NaN	0.113192	NaN	Q9CX53	Gemin6	Gem-associated protein 6
16.0612	15.9391	NaN	NaN	0.240101	NaN	Q9CXE0	Prdm5	PR domain zinc finger protein 5
17.9592	16.3186	NaN	0.358442	0.322234	NaN	Q9CXK9	Rbm33	RNA-binding protein 33
15.3655	14.8843	NaN	0.501291	0.455936	NaN	Q9CXU9	Eif1b	Eukaryotic translation initiation factor 1b
16.9707	15.8323	NaN	0.167563	NaN	NaN	Q9CYC6	Dcp2	m7GpppN-mRNA hydrolase
16.1758	14.4999	NaN	0.106684	NaN	NaN	Q9CZ96	Zcrb1	Zinc finger CCHC-type and RNA-binding motif-containing protein 1
15.7936	15.4434	NaN	0.401339	0.317374	NaN	Q9CZQ9	Bbs5	Bardet-Biedl syndrome 5 protein homolog
16.5726	16.0575	NaN	0.0468883	0.703989	NaN	Q9CZT4	Polr3e	DNA-directed RNA polymerase III subunit RPC5
17.6386	15.6178	NaN	0.131551	0.0777188	NaN	Q9CZT6	Cmss1	Protein CMSS1
14.7118	14.0783	NaN	0.161925	0.143405	NaN	Q9CZW6	Rnf146	E3 ubiquitin-protein ligase RNF146
15.2578	15.6021	NaN	0.2592	NaN	NaN	Q9CZX2	Cep89	Centrosomal protein of 89 kDa
17.8503	16.0584	NaN	0.1774	0.122011	NaN	Q9D067	Mdm1	Nuclear protein MDM1
17.1061	16.7493	NaN	0.260188	0.607793	NaN	Q9D0D5	Gtf2e1	General transcription factor IIE subunit 1
16.5727	14.9781	NaN	NaN	0.401106	NaN	Q9D0K0	Tbc1d7	TBC1 domain family member 7
15.5848	15.7238	NaN	0.201146	0.696083	NaN	Q9D0U6	Maf1	Repressor of RNA polymerase III transcription MAF1 homolog
18.4653	15.7275	NaN	0.0375721	0.36884	NaN	Q9D168	Ints12	Integrator complex subunit 12
17.1831	16.3161	NaN	0.289637	NaN	NaN	Q9D1C2	Cby1	Protein chibby homolog 1
18.1404	17.7347	NaN	0.215872	0.147475	NaN	Q9D1P2	Kat8	Histone acetyltransferase KAT8
17.5738	15.6654	NaN	0.0658993	NaN	NaN	Q9D1Q1	Mphosph6	M-phase phosphoprotein 6
19.3878	18.6584	NaN	0.756645	0.324068	NaN	Q9D1R2	Kti12	Protein KTI12 homolog
15.5998	15.0264	NaN	0.270573	NaN	NaN	Q9D2D9	Klhdc8b	Kelch domain-containing protein 8B
15.7265	14.8743	NaN	0.520785	0.486544	NaN	Q9D2F7	Nup210l	Nuclear pore membrane glycoprotein 210-like
16.3756	16.3482	NaN	0.164826	0.121958	NaN	Q9D2I5	Armc9	LisH domain-containing protein ARMC9
14.7748	13.4469	NaN	0.621536	NaN	NaN	Q9D2Q3	Paat	ATPase PAAT
15.9135	15.5539	NaN	0.138301	0.0165647	NaN	Q9D2V5	Aar2	Protein AAR2 homolog
15.6371	15.0601	NaN	0.197315	NaN	NaN	Q9D361	Snrnp48	U11/U12 small nuclear ribonucleoprotein 48 kDa protein
17.0077	15.6708	NaN	0.210303	0.194469	NaN	Q9D384	Snrnp35	U11/U12 small nuclear ribonucleoprotein 35 kDa protein
17.9141	18.2878	NaN	0.123584	0.126289	NaN	Q9D385	Arl2bp	ADP-ribosylation factor-like protein 2-binding protein
16.0864	15.6244	NaN	0.209445	0.513926	NaN	Q9D3S3	Snx29	Sorting nexin-29
16.8438	15.5297	NaN	NaN	NaN	NaN	Q9D3U0	Pus10	Putative tRNA pseudouridine synthase Pus10
14.8627	14.0808	NaN	0.0923029	0.405611	NaN	Q9D3W4	Gpn3	GPN-loop GTPase 3
19.8544	17.2425	NaN	0.275205	0.323368	NaN	Q9D4H9	Phf14	PHD finger protein 14
17.0591	15.9652	NaN	0.0901913	1.00478	NaN	Q9D4J7	Phf6	PHD finger protein 6
15.1914	15.3723	NaN	0.672407	NaN	NaN	Q9D4P0	Arl5b	ADP-ribosylation factor-like protein 5B
17.6978	16.1514	NaN	0.100627	NaN	NaN	Q9D5D8	Cdyl2	Chromodomain Y-like protein 2
15.1287	15.0488	NaN	0.212242	1.82988	NaN	Q9D684	Rin2	Ras and Rab interactor 2
16.5364	15.7409	NaN	0.149585	NaN	NaN	Q9D6J3	Yju2	Splicing factor YJU2
19.6143	17.426	NaN	0.67293	NaN	NaN	Q9D6Y1	Ccdc3	Coiled-coil domain-containing protein 3
17.7181	16.5873	NaN	0.165003	0.299426	NaN	Q9D720	Nsmce1	Non-structural maintenance of chromosomes element 1 homolog
15.7243	15.2571	NaN	0.27259	NaN	NaN	Q9D786	Haus5	HAUS augmin-like complex subunit 5
18.6635	17.4415	NaN	0.222686	0.0818211	NaN	Q9D787	Ppil2	RING-type E3 ubiquitin-protein ligase PPIL2
19.7314	17.3948	NaN	0.0942764	0.747281	NaN	Q9D824	Fip1l1	Pre-mRNA 3'-end-processing factor FIP1
17.735	16.9819	NaN	0.185033	0.494409	NaN	Q9D8M7	Phf10	PHD finger protein 10
15.9814	14.3468	NaN	0.512443	NaN	NaN	Q9D8X5	Cnot8	CCR4-NOT transcription complex subunit 8
17.8574	15.7104	NaN	0.173365	0.548049	NaN	Q9D8Y8	Ing5	Inhibitor of growth protein 5
17.108	15.9193	NaN	0.225278	0.156511	NaN	Q9D902	Gtf2e2	General transcription factor IIE subunit 2
17.209	15.4567	NaN	0.345894	0.243271	NaN	Q9D945	Llph	Protein LLP homolog
17.3374	16.2695	NaN	0.206029	0.463328	NaN	Q9D968	Hcfc2	Host cell factor 2
17.2063	17.0603	NaN	0.140966	0.349123	NaN	Q9D9K3	Aven	Cell death regulator Aven
18.0176	15.6109	NaN	0.303087	0.413562	NaN	Q9DA08	Sgf29	SAGA-associated factor 29
18.2672	15.355	NaN	0.244229	NaN	NaN	Q9DA19	Cir1	Corepressor interacting with RBPJ 1
16.5552	15.9908	NaN	0.297665	NaN	NaN	Q9DAJ4	Wdr83	WD repeat domain-containing protein 83
18.619	17.4866	NaN	0.122656	0.0430329	NaN	Q9DAT2	Mrgbp	MRG/MORF4L-binding protein
15.3047	15.164	NaN	0.342913	0.280725	NaN	Q9DB30	Phkg2	Phosphorylase b kinase gamma catalytic chain, liver/testis isoform
15.8964	15.5556	NaN	0.703749	NaN	NaN	Q9DB38	Znf580	Zinc finger protein 580
16.8603	15.8402	NaN	0.0889079	0.258024	NaN	Q9DB85	Rrp8	Ribosomal RNA-processing protein 8
16.6035	15.0524	NaN	0.689718	0.478008	NaN	Q9DB96	Ngdn	Neuroguidin
16.7257	16.9547	NaN	0.240141	0.41951	NaN	Q9DBB4	Naa16	N-alpha-acetyltransferase 16, NatA auxiliary subunit
16.3007	14.8201	NaN	0.205781	0.0520449	NaN	Q9DBB5	Eif4e3	Eukaryotic translation initiation factor 4E type 3
17.6965	16.4696	NaN	0.199811	0.116199	NaN	Q9DBF7	Cwc25	Pre-mRNA-splicing factor CWC25 homolog
16.606	16.4164	NaN	0.234126	0.117168	NaN	Q9DBU3	Riok3	Serine/threonine-protein kinase RIO3
20.1022	17.2579	NaN	0.17574	0.380682	NaN	Q9DC33	Hmg20a	High mobility group protein 20A
16.0018	14.8049	NaN	0.576172	1.11	NaN	Q9DCH2	Pop7	Ribonuclease P protein subunit p20
15.0493	15.851	NaN	0.296972	0.470607	NaN	Q9DCL2	Ciao2a	Cytosolic iron-sulfur assembly component 2A
16.7477	15.4943	NaN	0.258311	0.319704	NaN	Q9DCM7	Nacc2	Nucleus accumbens-associated protein 2
15.6748	16.7413	NaN	NaN	1.01662	NaN	Q9DCN7	Rnft1	E3 ubiquitin-protein ligase RNFT1
15.9966	14.645	NaN	0.677977	NaN	NaN	Q9DCX1	Mad2l1bp	MAD2L1-binding protein
18.3217	16.9493	NaN	0.297352	NaN	NaN	Q9EP78	Chst7	Carbohydrate sulfotransferase 7
17.346	16.7158	NaN	0.40051	0.115995	NaN	Q9EP82	Wdr4	tRNA (guanine-N(7)-)-methyltransferase non-catalytic subunit WDR4
18.7866	16.3427	NaN	0.27275	0.517565	NaN	Q9EPQ8	Tcf20	Transcription factor 20
17.3513	16.1977	NaN	0.307167	1.22642	NaN	Q9EQ28	Pold3	DNA polymerase delta subunit 3
16.8671	15.5121	NaN	0.279071	0.0641731	NaN	Q9EQM6	Dgcr8	Microprocessor complex subunit DGCR8
17.0134	16.3947	NaN	NaN	0.407358	NaN	Q9EQR3	Kcnn1	Small conductance calcium-activated potassium channel protein 1
17.9251	17.3949	NaN	0.109267	0.249919	NaN	Q9ER80	Rtp4	Receptor-transporting protein 4
15.7207	14.9938	NaN	0.818723	1.39449	NaN	Q9ERE3	Sgk3	Serine/threonine-protein kinase Sgk3
15.8616	15.7785	NaN	0.511497	0.352848	NaN	Q9ERI5	Jmjd6	Bifunctional arginine demethylase and lysyl-hydroxylase JMJD6
16.3403	14.8799	NaN	NaN	NaN	NaN	Q9ERR8	Znf319	Zinc finger protein 319
16.243	16.0584	NaN	0.373612	NaN	NaN	Q9ERS4	Plekha3	Pleckstrin homology domain-containing family A member 3
21.5545	21.8113	NaN	NaN	NaN	NaN	Q9ES81	Popdc3	Popeye domain-containing protein 3
17.2683	16.8088	NaN	0.189129	NaN	NaN	Q9ESC8	Aff4	AF4/FMR2 family member 4
15.4672	15.9953	NaN	0.12452	NaN	NaN	Q9ESK4	Ing2	Inhibitor of growth protein 2
16.3269	16.5202	NaN	0.434916	NaN	NaN	Q9ESM3	Hapln2	Hyaluronan and proteoglycan link protein 2
16.1524	14.4055	NaN	0.61988	1.21701	NaN	Q9EST3	Eif4enif1	Eukaryotic translation initiation factor 4E transporter
16.3355	14.4316	NaN	0.119178	0.300993	NaN	Q9JHC9	Elf2	ETS-related transcription factor Elf-2
16.47	16.3289	NaN	0.357883	1.05129	NaN	Q9JHD1	Kat2b	Histone acetyltransferase KAT2B
13.619	14.8494	NaN	NaN	NaN	NaN	Q9JHG0	Cbln3	Cerebellin-3
18.3294	17.6142	NaN	0.526812	0.0955466	NaN	Q9JHN8	Stk19	Serine/threonine-protein kinase 19
15.0219	14.7449	NaN	0.226182	0.298156	NaN	Q9JI74	Klhl1	Kelch-like protein 1
19.1991	17.2881	NaN	0.21856	0.862453	NaN	Q9JIH2	Nup50	Nuclear pore complex protein Nup50
17.0337	16.1218	NaN	0.215247	0.188813	NaN	Q9JIY2	Cbll1	E3 ubiquitin-protein ligase Hakai
16.5798	14.6756	NaN	NaN	NaN	NaN	Q9JJA7	Ccnl2	Cyclin-L2
15.921	16.1152	NaN	NaN	NaN	NaN	Q9JJC9	Herpud2	Homocysteine-responsive endoplasmic reticulum-resident ubiquitin-like domain member 2 protein
16.4856	15.6751	NaN	0.347369	NaN	NaN	Q9JJX7	Tdp2	Tyrosyl-DNA phosphodiesterase 2
17.0992	15.6096	NaN	0.184934	0.248553	NaN	Q9JJZ6	Klf13	Krueppel-like factor 13
15.6219	15.3215	NaN	0.273878	0.111707	NaN	Q9JK30	Orc3	Origin recognition complex subunit 3
20.5977	16.3574	NaN	0.377978	0.28621	NaN	Q9JKS4	Ldb3	LIM domain-binding protein 3
16.26	16.8947	NaN	0.198528	0.284091	NaN	Q9JL16	Isg20	Interferon-stimulated gene 20 kDa protein
17.467	16.2699	NaN	0.325296	0.142284	NaN	Q9JL60	Gmeb1	Glucocorticoid modulatory element-binding protein 1
17.6093	16.2572	NaN	0.253513	0.300985	NaN	Q9JL61	Rfx5	DNA-binding protein Rfx5
17.3871	16.4547	NaN	0.114962	0.319012	NaN	Q9JLM4	Zmym3	Zinc finger MYM-type protein 3
16.0699	15.9054	NaN	0.473116	0.569361	NaN	Q9JM05	Pias4	E3 SUMO-protein ligase PIAS4
16.9048	17.0582	NaN	0.246945	0.231064	NaN	Q9JM73	Srf	Serum response factor
16.5858	15.6189	NaN	0.674089	0.234411	NaN	Q9JM98	Wrap73	WD repeat-containing protein WRAP73
17.732	16.1643	NaN	0.799309	0.836981	NaN	Q9QUI1	Fam89b	Leucine repeat adapter protein 25
17.6412	16.7976	NaN	0.270394	0.0976714	NaN	Q9QUI6	Ackr1	Atypical chemokine receptor 1
13.4377	17.3313	NaN	0.627803	NaN	NaN	Q9QXA1	Cyhr1	Cysteine and histidine-rich protein 1
18.1162	17.1347	NaN	0.275795	0.277758	NaN	Q9QXN3	Trip4	Activating signal cointegrator 1
18.1009	16.6013	NaN	0.367209	0.716994	NaN	Q9QXT5	Egfl7	Epidermal growth factor-like protein 7
17.5218	16.12	NaN	0.173161	0.276404	NaN	Q9QXV1	Cbx8	Chromobox protein homolog 8
14.6405	15.2809	NaN	0.34476	NaN	NaN	Q9QY01	Ulk2	Serine/threonine-protein kinase ULK2
16.0257	15.441	NaN	0.0390725	NaN	NaN	Q9QY14	Foxe3	Forkhead box protein E3
14.9616	15.2288	NaN	NaN	NaN	NaN	Q9QY24	Zbp1	Z-DNA-binding protein 1
16.5117	16.2848	NaN	0.30894	NaN	NaN	Q9QYI8	Dnajb7	DnaJ homolog subfamily B member 7
15.5782	16.6916	NaN	0.181201	0.0747071	NaN	Q9QYM5	Rnd2	Rho-related GTP-binding protein RhoN
16.7806	15.7585	NaN	0.193824	NaN	NaN	Q9QYP6	Azi2	5-azacytidine-induced protein 2
15.9848	16.0853	NaN	0.513994	0.362986	NaN	Q9QZ05	Eif2ak4	eIF-2-alpha kinase GCN2
16.4682	16.5336	NaN	0.415019	0.19635	NaN	Q9QZL6	Usp21	Ubiquitin carboxyl-terminal hydrolase 21
16.3568	15.7854	NaN	0.270042	0.0198933	NaN	Q9QZR0	Rnf25	E3 ubiquitin-protein ligase RNF25
18.0169	20.4069	NaN	0.200216	0.479609	NaN	Q9QZU9	Ube2l6	Ubiquitin/ISG15-conjugating enzyme E2 L6
16.6267	16.4491	NaN	0.402174	0.268519	NaN	Q9R061	Nubp2	Cytosolic Fe-S cluster assembly factor NUBP2
17.9186	16.1021	NaN	0.215515	NaN	NaN	Q9R0B7	Znf346	Zinc finger protein 346
14.6763	15.3413	NaN	0.479662	NaN	NaN	Q9R0C0	Bloc1s6	Biogenesis of lysosome-related organelles complex 1 subunit 6
18.3985	17.0734	NaN	0.181749	0.59046	NaN	Q9R0Q4	Morf4l2	Mortality factor 4-like protein 2
17.2324	16.4183	NaN	0.330083	0.577133	NaN	Q9R0S3	Mmp17	Matrix metalloproteinase-17
17.6488	16.9297	NaN	0.153679	0.117389	NaN	Q9R0X0	Med20	Mediator of RNA polymerase II transcription subunit 20
19.4863	20.0691	NaN	NaN	NaN	NaN	Q9R194	Cry2	Cryptochrome-2
18.4647	17.201	NaN	0.135951	0.159656	NaN	Q9R1C0	Taf7	Transcription initiation factor TFIID subunit 7
17.1594	16.0973	NaN	0.362619	0.875309	NaN	Q9R1E0;Q70KY4	Foxo1	Forkhead box protein O1
16.2446	15.1721	NaN	0.323602	0.883026	NaN	Q9R1K5	Fzr1	Fizzy-related protein homolog
17.0168	15.5404	NaN	0.226081	0.016564	NaN	Q9R207	Nbn	Nibrin
15.3038	16.3154	NaN	NaN	0.106314	NaN	Q9R2B6	St6galnac4	Alpha-N-acetyl-neuraminyl-2,3-beta-galactosyl-1,3-N-acetyl-galactosaminide alpha-2,6-sialyltransferase
17.3755	16.2775	NaN	0.151547	0.285626	NaN	Q9WTJ4	Fiz1	Flt3-interacting zinc finger protein 1
17.5472	16.7239	NaN	0.236983	0.235665	NaN	Q9WV03;Q9WTJ8	Fam50a;Fam50b	Protein FAM50B
16.6259	15.7719	NaN	0.338299	0.582374	NaN	Q9WTK2	Cdyl	Chromodomain Y-like protein
15.9145	18.8196	NaN	0.820753	NaN	NaN	Q9WTR2	Map3k6	Mitogen-activated protein kinase kinase kinase 6
21.2346	17.3145	NaN	0.287075	0.286542	NaN	Q9WTX7	Fhl5	Four and a half LIM domains protein 5
16.5656	15.7211	NaN	0.402875	0.541679	NaN	Q9WTY1	Pdcd7	Programmed cell death protein 7
14.568	15.3401	NaN	0.348375	0.307791	NaN	Q9WTZ0	Uxt	Protein UXT
19.117	17.7151	NaN	0.250308	0.243753	NaN	Q9WUB7	Clcnka	Chloride channel protein ClC-Ka
18.4701	16.9247	NaN	0.191421	0.195499	NaN	Q9WUK4	Rfc2	Replication factor C subunit 2
15.8948	15.5995	NaN	0.294905	0.180642	NaN	Q9WUV0	Orc5	Origin recognition complex subunit 5
17.4643	16.712	NaN	0.207952	0.630491	NaN	Q9WV03	Fam50a	Protein FAM50A
14.6653	17.2152	NaN	NaN	0.0354708	NaN	Q9WV74	Asb1	Ankyrin repeat and SOCS box protein 1
15.8605	15.8387	NaN	0.362236	NaN	NaN	Q9WV86	Katna1	Katanin p60 ATPase-containing subunit A1
16.5578	15.4384	NaN	0.271407	NaN	NaN	Q9WV89	Stxbp4	Syntaxin-binding protein 4
17.3389	15.4518	NaN	0.0824756	NaN	NaN	Q9WVG9	Msl3	Male-specific lethal 3 homolog
16.3214	16.3264	NaN	0.326557	0.0719274	NaN	Q9WVS7	Map2k5	Dual specificity mitogen-activated protein kinase kinase 5
15.7827	14.4594	NaN	0.170283	0.897658	NaN	Q9WVS8	Mapk7	Mitogen-activated protein kinase 7
18.2124	17.9626	NaN	0.684882	NaN	NaN	Q9Z0E1	M1ap	Meiosis 1 arrest protein
15.3759	15.3628	NaN	0.219695	1.05818	NaN	Q9Z188	Dyrk1b	Dual specificity tyrosine-phosphorylation-regulated kinase 1B
16.3096	16.1128	NaN	0.507505	0.765935	NaN	Q9Z1E3	Nfkbia	NF-kappa-B inhibitor alpha
15.7849	15.5264	NaN	0.562109	0.52456	NaN	Q9Z1J2	Nek4	Serine/threonine-protein kinase Nek4
16.8403	16.6101	NaN	0.135804	0.452364	NaN	Q9Z1M4	Rps6kb2	Ribosomal protein S6 kinase beta-2
16.9478	17.9591	NaN	0.528932	0.422718	NaN	Q9Z1R3	Apom	Apolipoprotein M
17.388	17.149	NaN	0.398592	NaN	NaN	Q9Z255	Ube2a	Ubiquitin-conjugating enzyme E2 A
17.9679	16.1364	NaN	0.145538	0.413478	NaN	Q9Z2E2	Mbd1	Methyl-CpG-binding domain protein 1
15.3386	15.6994	NaN	0.374294	0.0536506	NaN	Q9Z2U2	Zfp292	Zinc finger protein 292
15.4764	16.5594	NaN	0.237916	0.161588	NaN	Q9Z2X2	Psmd10	26S proteasome non-ATPase regulatory subunit 10

## Sheet: 138
Table S2.	Protein lists and its average expression, related to the Venn diagrams of Figure 4A.
	B0, mixture of S3 and S5 fractions; CA, crude PV-AEF; PA, purifed PV-AEF.
	Common 138 proteins between B0 and purified PV-AEF.
Average log2 intensity			Standard devision
B0_average	CA_average	PA_average	stdev B0	stdev CA	stdev PA	Protein.Ids	Genes	First.Protein.Description
16.5153	NaN	17.2239	NaN	NaN	NaN	A0A140LI88	Ankrd31	Ankyrin repeat domain-containing protein 31
15.9619	NaN	16.0034	NaN	NaN	0.634476	Q80VC9;A2AHC3	Camsap1;Camsap3	Calmodulin-regulated spectrin-associated protein 1
16.0401	NaN	15.0232	0.659619	NaN	NaN	A2AL36	Cntrl	Centriolin
16.1587	NaN	15.8956	0.763356	NaN	0.79273	Q99K10;B0F2B4;Q69ZK9;Q8BYM5	Nlgn1;Nlgn2;Nlgn3;Nlgn4l	Neuroligin 4-like
16.4235	NaN	16.8857	0.501939	NaN	NaN	Q497I4;B1AQ75;Q62168	Krt35;Krt36	Keratin, type I cuticular Ha6
17.2704	NaN	18.4353	0.487019	NaN	NaN	Q9D646;Q8K0Y2;Q61897;B1AQ75;Q61765	Krt33a;Krt33b;Krt34;Krt36	Keratin, type I cuticular Ha6
15.6826	NaN	17.1124	NaN	NaN	NaN	B2RUR4	Kprp	Keratinocyte proline-rich protein
18.7673	NaN	18.3345	NaN	NaN	0.241241	D3YXS5	Kif28p	Kinesin-like protein KIF28P
15.7861	NaN	16.5264	0.391344	NaN	NaN	E9PY46	Ift140	Intraflagellar transport protein 140 homolog
17.8974	NaN	16.9876	0.236806	NaN	NaN	O88632;O08665	Sema3a;Sema3f	Semaphorin-3A
15.6294	NaN	14.4751	0.38288	NaN	NaN	O09100	Gata2	Endothelial transcription factor GATA-2
15.2901	NaN	17.5358	0.266663	NaN	1.03256	O35127	Grcc10	Protein C10
16.5622	NaN	13.4548	0.358402	NaN	NaN	O55176	Pja1	E3 ubiquitin-protein ligase Praja-1
16.6707	NaN	15.5455	0.220709	NaN	NaN	O70146	Tesk1	Dual specificity testis-specific protein kinase 1
21.4397	NaN	14.958	0.264773	NaN	NaN	O70209	Pdlim3	PDZ and LIM domain protein 3
15.8898	NaN	15.8339	0.222307	NaN	0.045031	O70340	Nptx2	Neuronal pentraxin-2
17.5611	NaN	20.9243	0.266997	NaN	NaN	O70374	Cbfa2t2	Protein CBFA2T2
20.9985	NaN	21.2764	0.00487015	NaN	NaN	P01902	H2-K1	H-2 class I histocompatibility antigen, K-D alpha chain
15.3457	NaN	15.6393	0.402708	NaN	0.576304	P03953	Cfd	Complement factor D
17.6921	NaN	16.3622	0.317139	NaN	NaN	P04117	Fabp4	Fatty acid-binding protein, adipocyte
16.1173	NaN	16.5355	NaN	NaN	NaN	Q8C031;Q99PH1;P0C192	Lrrc4b;Lrrc4c	Leucine-rich repeat-containing protein 4B
16.4394	NaN	18.2993	0.930334	NaN	NaN	P0C6F1	Dnah2	Dynein heavy chain 2, axonemal
18.1261	NaN	20.8014	NaN	NaN	1.47748	Q08331;P12658	Calb1;Calb2	Calbindin
15.2345	NaN	15.1415	0.296608	NaN	NaN	P14901	Hmox1	Heme oxygenase 1
16.4194	NaN	15.7861	0.732302	NaN	NaN	P15307	Rel	Proto-oncogene c-Rel
16.2684	NaN	16.2138	0.536923	NaN	NaN	P15331	Prph	Peripherin
19.0684	NaN	17.4656	0.585959	NaN	NaN	Q7TPS0;Q60592;Q9R1L5;Q811L6;P18654;P18653;Q8C0P0;Q3U214	Mast1;Mast2;Mast3;Mast4;Mastl;Rps6ka1;Rps6ka3	Ribosomal protein S6 kinase alpha-1
16.8252	NaN	18.3776	0.447639	NaN	NaN	Q9QWL7;P19001;Q61414	Krt17;Krt19	Keratin, type I cytoskeletal 19
15.6742	NaN	15.8042	0.487733	NaN	1.0248	P21803	Fgfr2	Fibroblast growth factor receptor 2
15.9494	NaN	17.0518	0.25559	NaN	NaN	P22726	Wnt5b	Protein Wnt-5b
17.3606	NaN	15.2264	NaN	NaN	NaN	P28704;P28705;P28700	Rxra;Rxrb	Retinoic acid receptor RXR-alpha
14.9663	NaN	15.0281	NaN	NaN	NaN	P40764;P70396	Dlx2;Dlx5	Homeobox protein DLX-2
17.3509	NaN	17.0939	0.0589747	NaN	0.166667	P50592	Tnfsf10	Tumor necrosis factor ligand superfamily member 10
16.8971	NaN	15.3203	0.297774	NaN	NaN	Q61282;P55066	Acan;Ncan	Neurocan core protein
17.4223	NaN	18.6262	0.257498	NaN	NaN	P55292	Dsc2	Desmocollin-2
18.1562	NaN	17.9524	NaN	NaN	NaN	P56567	Csta	Cystatin-A
15.4054	NaN	15.1258	0.0982183	NaN	NaN	P59048	Pdrg1	p53 and DNA damage-regulated protein 1
16.2155	NaN	16.1091	NaN	NaN	0.0585942	P62254	Ube2g1	Ubiquitin-conjugating enzyme E2 G1
17.7452	NaN	16.6195	0.702537	NaN	0.637826	P97430	Slpi	Antileukoproteinase
16.0221	NaN	15.1544	NaN	NaN	0.280113	P98063	Bmp1	Bone morphogenetic protein 1
16.9628	NaN	16.9993	0.391997	NaN	0.235584	P98064	Masp1	Mannan-binding lectin serine protease 1
15.2079	NaN	17.0154	0.565115	NaN	0.054884	Q01237	Hmgcr	3-hydroxy-3-methylglutaryl-coenzyme A reductase
17.1684	NaN	17.6389	0.379816	NaN	NaN	Q05921	Rnasel	2-5A-dependent ribonuclease
16.7289	NaN	16.933	0.736957	NaN	NaN	Q07456	Ambp	Protein AMBP
18.2992	NaN	18.496	NaN	NaN	NaN	Q08501	Prlr	Prolactin receptor
16.0947	NaN	16.4039	0.00149436	NaN	1.19682	Q0VE29	Samd12	Sterile alpha motif domain-containing protein 12
16.0772	NaN	16.9101	0.305652	NaN	0.116719	Q3U1Z5	Gpsm3	G-protein-signaling modulator 3
17.0864	NaN	17.1158	NaN	NaN	NaN	Q3USL1	Klhdc9	Kelch domain-containing protein 9
15.3268	NaN	16.928	0.290165	NaN	0.175793	Q3UX61	Naa11	N-alpha-acetyltransferase 11
16.5134	NaN	15.7497	NaN	NaN	NaN	Q49B93	Slc5a12	Sodium-coupled monocarboxylate transporter 2
19.1824	NaN	17.6577	0.202776	NaN	NaN	Q61045	Sim1	Single-minded homolog 1
15.0352	NaN	17.5628	0.902951	NaN	0.830087	Q61897;Q61765	Krt33b	Keratin, type I cuticular Ha3-II
14.5488	NaN	16.8591	0.489784	NaN	NaN	Q61941	Nnt	NAD(P) transhydrogenase, mitochondrial
15.3439	NaN	16.4887	NaN	NaN	NaN	Q62190	Mst1r	Macrophage-stimulating protein receptor
17.2228	NaN	16.2892	0.36246	NaN	NaN	Q62392	Phlda1	Pleckstrin homology-like domain family A member 1
15.7175	NaN	14.815	0.707219	NaN	0.581358	Q62511	Zfp91	E3 ubiquitin-protein ligase ZFP91
17.9343	NaN	20.3132	0.371604	NaN	0.117387	Q63870	Col7a1	Collagen alpha-1(VII) chain
15.1157	NaN	17.0128	NaN	NaN	0.159705	Q66JT7	Coq2	4-hydroxybenzoate polyprenyltransferase, mitochondrial
16.9175	NaN	16.0717	0.397992	NaN	NaN	Q69Z89	Radil	Ras-associating and dilute domain-containing protein
14.9455	NaN	13.4658	NaN	NaN	NaN	Q6IR41	C1qtnf6	Complement C1q tumor necrosis factor-related protein 6
15.6528	NaN	14.2726	0.424491	NaN	NaN	Q6JPI3	Med13l	Mediator of RNA polymerase II transcription subunit 13-like
16.7593	NaN	15.556	0.185326	NaN	0.29024	Q80Y98;Q6NZC7	Ddhd2;Sec23ip	SEC23-interacting protein
18.9308	NaN	18.3028	0.118791	NaN	NaN	Q6P3A4	Vsig8	V-set and immunoglobulin domain-containing protein 8
17.6541	NaN	15.5172	0.242719	NaN	0.373063	Q6PDS0	Vstm2l	V-set and transmembrane domain-containing protein 2-like protein
13.8319	NaN	16.1728	0.435182	NaN	0.105926	Q6QWF9	Camk2n1	Calcium/calmodulin-dependent protein kinase II inhibitor 1
17.734	NaN	17.5314	0.938527	NaN	NaN	Q75N73	Slc39a14	Zinc transporter ZIP14
15.5615	NaN	15.5101	0.279906	NaN	0.843123	Q76N33	Stambpl1	AMSH-like protease
17.953	NaN	18.9738	NaN	NaN	NaN	Q7TMV1	Rnf139	E3 ubiquitin-protein ligase RNF139
16.385	NaN	17.4229	0.660411	NaN	NaN	Q7TPC1	Cdsn	Corneodesmosin
17.5956	NaN	18.5211	0.301197	NaN	NaN	Q80U12	Sgsm2	Small G protein signaling modulator 2
17.609	NaN	16.3292	0.54863	NaN	0.363421	Q8BHS8;Q80U23	Snph;Sybu	Syntaphilin
14.0693	NaN	12.706	0.460857	NaN	NaN	Q80UF4	Sdccag8	Serologically defined colon cancer antigen 8 homolog
16.4607	NaN	16.0327	1.64507	NaN	NaN	Q80X72	Lrrc15	Leucine-rich repeat-containing protein 15
15.5061	NaN	15.687	0.297328	NaN	1.09044	Q80YW0	Cyth4	Cytohesin-4
14.8882	NaN	16.2045	0.120783	NaN	NaN	Q80Z37	Topors	E3 ubiquitin-protein ligase Topors
16.0657	NaN	15.0059	0.423953	NaN	NaN	Q80ZD9	Amigo2	Amphoterin-induced protein 2
19.2491	NaN	19.864	0.888512	NaN	0.195142	Q810L4	Tmem39b	Transmembrane protein 39B
16.172	NaN	16.9696	0.226102	NaN	0.0763687	Q811W2	Cyp26b1	Cytochrome P450 26B1
15.7219	NaN	15.7444	0.178481	NaN	NaN	Q8BFX3	Kctd3	BTB/POZ domain-containing protein KCTD3
16.5552	NaN	14.5747	0.394218	NaN	NaN	Q8BGD6	Slc38a9	Sodium-coupled neutral amino acid transporter 9
19.1956	NaN	20.0559	0.0520139	NaN	NaN	Q8BGZ7	Krt75	Keratin, type II cytoskeletal 75
14.0237	NaN	14.8269	NaN	NaN	0.191144	Q8BMN4	Lmln	Leishmanolysin-like peptidase
14.3648	NaN	15.88	NaN	NaN	0.201314	Q8BR07	Bicd1	Protein bicaudal D homolog 1
15.68	NaN	15.8497	NaN	NaN	0.40724	Q8BRJ3	Rell2	RELT-like protein 2
18.7508	NaN	16.3498	0.640804	NaN	NaN	A2A5I3;Q8BZQ2;Q8BS03	Crispld2;Pi15	Peptidase inhibitor 15
15.5249	NaN	17.6746	1.65436	NaN	NaN	Q8BTI7	Ankrd52	Serine/threonine-protein phosphatase 6 regulatory ankyrin repeat subunit C
16.7199	NaN	17.5868	0.25405	NaN	1.09037	Q8BVL9	Jakmip1	Janus kinase and microtubule-interacting protein 1
15.8525	NaN	16.7184	NaN	NaN	0.671799	Q8BWU1	Sprn	Shadow of prion protein
14.5947	NaN	15.8969	0.10575	NaN	NaN	Q8BX37	Acp7	Acid phosphatase type 7
16.5459	NaN	18.1426	0.156495	NaN	1.42695	Q8C102	Galnt5	Polypeptide N-acetylgalactosaminyltransferase 5
16.7242	NaN	15.2147	0.651429	NaN	NaN	Q8C4U3	Sfrp1	Secreted frizzled-related protein 1
16.9177	NaN	16.7734	0.175863	NaN	NaN	Q8CFG0	Sulf2	Extracellular sulfatase Sulf-2
15.4594	NaN	15.7151	0.111177	NaN	0.411554	Q8CIM1	Lrrc45	Leucine-rich repeat-containing protein 45
15.3626	NaN	16.8646	0.260258	NaN	NaN	Q8CJ26	Nradd	Death domain-containing membrane protein NRADD
17.129	NaN	16.4082	0.108985	NaN	NaN	Q8CJ67	Stau2	Double-stranded RNA-binding protein Staufen homolog 2
18.0856	NaN	15.8343	0.101834	NaN	NaN	Q8CJ67;Q9Z108	Stau1;Stau2	Double-stranded RNA-binding protein Staufen homolog 2
16.6169	NaN	15.9431	0.603987	NaN	NaN	Q8K262	Plac9	Placenta-specific protein 9
16.524	NaN	17.0311	NaN	NaN	0.431546	Q8K4G2	Col23a1	Collagen alpha-1(XXIII) chain
15.5827	NaN	19.3091	1.35236	NaN	NaN	Q8R4K8	Pappa	Pappalysin-1
16.7239	NaN	16.8585	0.111658	NaN	0.187132	Q8R4T1	Cys1	Cystin-1
15.5853	NaN	16.4926	NaN	NaN	NaN	Q8R507	Fktn	Fukutin
16.1297	NaN	17.206	0.29806	NaN	0.328837	Q8VCQ3	Nrbf2	Nuclear receptor-binding factor 2
17.4376	NaN	17.4856	0.330612	NaN	0.288095	Q8VDN4	Ccdc92	Coiled-coil domain-containing protein 92
17.9323	NaN	17.6153	0.10759	NaN	NaN	Q91WB7	Ubtd1	Ubiquitin domain-containing protein 1
17.8141	NaN	17.489	0.337609	NaN	NaN	Q91WP0	Masp2	Mannan-binding lectin serine protease 2
16.1841	NaN	15.253	0.126754	NaN	0.49665	Q91WZ8	Dtnbp1	Dysbindin
14.5142	NaN	15.8515	NaN	NaN	NaN	Q91XQ5	Chst15	Carbohydrate sulfotransferase 15
17.0577	NaN	16.5964	NaN	NaN	0.169841	Q920M5	Coro6	Coronin-6
18.8261	NaN	14.739	0.147418	NaN	NaN	Q925B0	Pawr	PRKC apoptosis WT1 regulator protein
20.0951	NaN	17.5483	NaN	NaN	NaN	Q99388	Csprs	Component of Sp100-rs
16.634	NaN	16.737	0.521569	NaN	0.140804	Q99KS6	Adprm	Manganese-dependent ADP-ribose/CDP-alcohol diphosphatase
17.7971	NaN	19.7482	1.03499	NaN	NaN	Q99M73	Krt84	Keratin, type II cuticular Hb4
19.5344	NaN	16.3382	NaN	NaN	3.76225	Q99M74	Krt82	Keratin, type II cuticular Hb2
17.6002	NaN	14.7239	0.204972	NaN	0.257973	Q99NH2;Q9CSB4	Pard3;Pard3b	Partitioning defective 3 homolog
15.2476	NaN	14.2542	0.302821	NaN	NaN	Q99P47	Cntnap4	Contactin-associated protein-like 4
15.9128	NaN	16.7568	NaN	NaN	NaN	Q9CPW5	Ssr2	Translocon-associated protein subunit beta
13.1994	NaN	15.7084	NaN	NaN	0.8931	Q9CX60	Lbh	Protein LBH
15.8854	NaN	16.4779	0.463215	NaN	0.450942	Q9CXX9	Cuedc2	CUE domain-containing protein 2
15.1375	NaN	15.8758	NaN	NaN	0.0290152	Q9D123	Tmem219	Insulin-like growth factor-binding protein 3 receptor
15.9102	NaN	17.1889	NaN	NaN	NaN	Q9D1X0	Nol3	Nucleolar protein 3
16.7824	NaN	18.8014	0.270561	NaN	NaN	Q9D3P1	Tchhl1	Trichohyalin-like protein 1
16.6158	NaN	14.1722	0.198989	NaN	NaN	Q9D4J1	Efhd1	EF-hand domain-containing protein D1
17.2294	NaN	16.9981	0.241704	NaN	0.218682	Q9D6H2	Hspb11	Intraflagellar transport protein 25 homolog
15.0414	NaN	15.7909	0.553128	NaN	0.410196	Q9DAX2	Plpp2	Phospholipid phosphatase 2
15.6424	NaN	14.9804	0.496233	NaN	NaN	Q9DB07	Ift46	Intraflagellar transport protein 46 homolog
17.4999	NaN	16.1816	0.311847	NaN	0.329761	Q9DBX1	Rgcc	Regulator of cell cycle RGCC
18.3916	NaN	18.2722	0.0972184	NaN	0.241169	Q9ERE2	Krt81	Keratin, type II cuticular Hb1
18.0429	NaN	17.3909	2.78981	NaN	0.898201	Q9ERQ8	Ca7	Carbonic anhydrase 7
17.232	NaN	16.6894	0.116761	NaN	0.0209831	Q9ESJ1	Cables1	CDK5 and ABL1 enzyme substrate 1
15.462	NaN	14.0451	NaN	NaN	NaN	Q9ET47	Espn	Espin
15.9412	NaN	16.4469	NaN	NaN	0.188253	Q9ET66	Pi16	Peptidase inhibitor 16
16.3828	NaN	14.7718	0.0940232	NaN	0.221823	Q9JI67	B3galt5	Beta-1,3-galactosyltransferase 5
15.5492	NaN	15.6883	0.250371	NaN	0.271747	Q9JIG4	Ppp1r3f	Protein phosphatase 1 regulatory subunit 3F
14.2295	NaN	13.5319	NaN	NaN	0.550854	Q9JKM7	Rab37	Ras-related protein Rab-37
15.8787	NaN	13.5275	NaN	NaN	NaN	Q9QYK4	Hs6st3	Heparan-sulfate 6-O-sulfotransferase 3
16.8179	NaN	15.9889	0.279636	NaN	NaN	Q9Z129	Recql	ATP-dependent DNA helicase Q1
16.0479	NaN	15.8718	NaN	NaN	NaN	Q9Z273	Tulp1	Tubby-related protein 1
15.6929	NaN	16.1283	0.0088221	NaN	0.361777	T1NXB5	Vstm4	V-set and transmembrane domain-containing protein 4

## Sheet: 188
Table S2.	Protein lists and its average expression, related to the Venn diagrams of Figure 4A.
	B0, mixture of S3 and S5 fractions; CA, crude PV-AEF; PA, purifed PV-AEF.
	Common 188 proteins between crude PV-AEF and purified PV-AEF.
Average log2 intensity			Standard devision
B0_average	CA_average	PA_average	stdev B0	stdev CA	stdev PA	Protein.Ids	Genes	First.Protein.Description
NaN	14.2036	13.0057	NaN	NaN	NaN	A2A5K6	Znf335	Zinc finger protein 335
NaN	15.8762	16.2718	NaN	0.309296	0.321168	A2A9Q0	Fndc10	Fibronectin type III domain-containing protein 10
NaN	14.1302	15.1743	NaN	NaN	NaN	A2AGA4	Rhbdl2	Rhomboid-related protein 2
NaN	15.4618	15.9655	NaN	NaN	NaN	A2ARV4	Lrp2	Low-density lipoprotein receptor-related protein 2
NaN	14.3054	15.8041	NaN	0.628828	NaN	A3KFU9	Disp3	Protein dispatched homolog 3
NaN	17.8311	17.4151	NaN	0.299716	NaN	Q3URS2;Q80VJ6;A7KBS4	Zscan4c;Zscan4d;Zscan4f	Zinc finger and SCAN domain containing protein 4D
NaN	15.5104	15.6658	NaN	NaN	0.498374	B1AT66	Slc16a6	Monocarboxylate transporter 7
NaN	14.9961	16.0161	NaN	0.526369	0.34349	F6VAN0	Atf6	Cyclic AMP-dependent transcription factor ATF-6 alpha
NaN	15.4667	15.7477	NaN	NaN	NaN	F6W8I0	Yjefn3	YjeF N-terminal domain-containing protein 3
NaN	15.0901	17.1519	NaN	0.854486	0.46311	F8VQN3	Gpr31	12-(S)-hydroxy-5,8,10,14-eicosatetraenoic acid receptor
NaN	15.1645	19.0745	NaN	1.13057	1.31161	O35490;Q91WS4	Bhmt;Bhmt2	Betaine--homocysteine S-methyltransferase 1
NaN	15.8225	16.7776	NaN	0.392034	NaN	Q9R0N9;O35681	Syt3;Syt9	Synaptotagmin-3
NaN	14.2523	14.5781	NaN	NaN	NaN	O54904	B3galt1	Beta-1,3-galactosyltransferase 1
NaN	13.9889	15.1519	NaN	NaN	NaN	O54951	Sema6b	Semaphorin-6B
NaN	18.6227	17.091	NaN	0.10935	0.169037	Q9WUT3;Q8C0V0;O55047	Rps6ka2;Tlk1;Tlk2	Serine/threonine-protein kinase tousled-like 2
NaN	16.5436	16.3911	NaN	0.564698	0.722454	Q61090;Q9JIP6;O70421	Fzd1;Fzd2;Fzd7	Frizzled-1
NaN	15.8479	14.6031	NaN	NaN	0.50072	Q8BFP9;Q9JK42;O70571	Pdk1;Pdk2;Pdk4	[Pyruvate dehydrogenase (acetyl-transferring)] kinase isozyme 4, mitochondrial
NaN	15.3582	15.6528	NaN	NaN	NaN	O88495	Gpr50	Melatonin-related receptor
NaN	15.6548	16.117	NaN	0.185587	0.289175	O88705	Hcn3	Potassium/sodium hyperpolarization-activated cyclic nucleotide-gated channel 3
NaN	18.3026	18.0679	NaN	0.227672	0.0921215	Q61532;Q6P5G0;Q78DX7;P09581	Csf1r;Mapk4;Ros1	Macrophage colony-stimulating factor 1 receptor
NaN	16.8549	16.1286	NaN	0.770216	0.303998	P0CB42	Alkbh1	Nucleic acid dioxygenase ALKBH1
NaN	15.3059	17.207	NaN	0.629845	0.185825	P16388;P63141;Q61923;P16390	Kcna1;Kcna2;Kcna3;Kcna6	Potassium voltage-gated channel subfamily A member 1
NaN	18.1888	17.3137	NaN	0.141615	0.521472	P16388;Q61762	Kcna1;Kcna5	Potassium voltage-gated channel subfamily A member 1
NaN	15.0469	14.565	NaN	0.496004	0.32041	P21440	Abcb4	Phosphatidylcholine translocator ABCB4
NaN	16.5613	16.735	NaN	0.687993	NaN	Q00897;P22599	Serpina1b;Serpina1d	Alpha-1-antitrypsin 1-2
NaN	17.1056	17.7516	NaN	0.192056	0.252524	P22933	Gabrd	Gamma-aminobutyric acid receptor subunit delta
NaN	16.035	16.3761	NaN	0.382781	0.110185	P23188	Furin	Furin
NaN	16.5862	15.7071	NaN	0.360056	0.251589	P28293	Ctsg	Cathepsin G
NaN	16.9942	16.5973	NaN	0.304798	0.613104	P29812	Dct	L-dopachrome tautomerase
NaN	15.7079	16.4777	NaN	NaN	NaN	P33242	Nr5a1	Steroidogenic factor 1
NaN	16.7798	17.3996	NaN	NaN	NaN	P35737	H2-DMb1	Class II histocompatibility antigen, M beta 1 chain
NaN	17.9892	17.9026	NaN	0.138819	0.415443	P35951;Q924X6	Ldlr;Lrp8	Low-density lipoprotein receptor
NaN	15.782	17.0935	NaN	0.695694	0.204751	P43142	Gpr182	G-protein coupled receptor 182
NaN	15.356	16.0212	NaN	0.80596	1.00652	Q68ED2;P47743	Grm7;Grm8	Metabotropic glutamate receptor 8
NaN	16.5662	15.8123	NaN	NaN	NaN	P48024	Eif1	Eukaryotic translation initiation factor 1
NaN	16.0122	15.3483	NaN	0.663781	1.22319	P48614	Wnt10b	Protein Wnt-10b
NaN	24.571	23.2379	NaN	0.409824	0.284122	P49183	Dnase1	Deoxyribonuclease-1
NaN	17.4618	17.3774	NaN	NaN	0.724265	P50149	Gnat2	Guanine nucleotide-binding protein G(t) subunit alpha-2
NaN	16.1021	18.5435	NaN	1.71265	NaN	P50752	Tnnt2	Troponin T, cardiac muscle
NaN	14.7835	14.6645	NaN	0.353778	NaN	Q9WVD4;P51791	Clcn3;Clcn5	H(+)/Cl(-) exchange transporter 3
NaN	15.0674	15.2908	NaN	0.227405	0.0500016	P52963	Epb41l4a	Band 4.1-like protein 4A
NaN	15.6864	16.6998	NaN	NaN	NaN	P53347	Osm	Oncostatin-M
NaN	15.122	15.8669	NaN	NaN	NaN	Q8CBF3;P54763	Ephb1;Ephb2	Ephrin type-B receptor 2
NaN	16.446	16.7368	NaN	0.618049	0.592139	P58391;P58390	Kcnn2;Kcnn3	Small conductance calcium-activated potassium channel protein 2
NaN	14.3574	15.9626	NaN	0.034613	0.514356	P59268	Zdhhc9	Palmitoyltransferase ZDHHC9
NaN	16.3107	16.7514	NaN	0.674168	0.363721	Q8R3R8;P60521;Q9DCD6	Gabarapl1;Gabarapl2	Gamma-aminobutyric acid receptor-associated protein-like 2
NaN	16.3736	15.0062	NaN	0.47777	NaN	P70423	Slc7a3	Cationic amino acid transporter 3
NaN	15.6851	14.4926	NaN	NaN	1.49521	P70689;Q00977	Gjb2;Gjb6	Gap junction beta-6 protein
NaN	12.8708	14.0583	NaN	0.694745	0.905248	P97926	Oxtr	Oxytocin receptor
NaN	18.3689	18.6685	NaN	NaN	NaN	Q03734	Serpina3m	Serine protease inhibitor A3M
NaN	16.58	16.4423	NaN	0.22454	0.395796	Q05769	Ptgs2	Prostaglandin G/H synthase 2
NaN	14.5483	14.8992	NaN	NaN	NaN	Q0KK59	Unc79	Protein unc-79 homolog
NaN	13.7221	13.8907	NaN	NaN	0.206141	Q0VBM2	Fam83b	Protein FAM83B
NaN	16.311	16.4579	NaN	NaN	NaN	Q0VBU9	Plpp4	Phospholipid phosphatase 4
NaN	16.232	16.656	NaN	0.323906	NaN	Q11204	St3gal2	CMP-N-acetylneuraminate-beta-galactosamide-alpha-2,3-sialyltransferase 2
NaN	15.0948	15.896	NaN	0.334391	0.471846	Q33DR3	Pdss2	Decaprenyl-diphosphate synthase subunit 2
NaN	18.0673	18.3191	NaN	0.162983	0.332143	Q3T9M1	Mfsd2b	Major facilitator superfamily domain-containing protein 2B
NaN	16.4762	16.5543	NaN	NaN	NaN	Q3TL54	Trim43a	Tripartite motif-containing protein 43A
NaN	13.7679	13.9351	NaN	NaN	NaN	Q6IFZ9;Q3TTY5	Krt2;Krt74	Keratin, type II cytoskeletal 2 epidermal
NaN	16.0232	16.4763	NaN	1.75517	0.753182	Q3U435	Mmp25	Matrix metalloproteinase-25
NaN	15.7449	16.6549	NaN	0.58688	0.169951	Q3U481	Mfsd12	Major facilitator superfamily domain-containing protein 12
NaN	14.716	16.7906	NaN	NaN	0.745398	Q3UN90	Lyrm9	LYR motif-containing protein 9
NaN	17.2449	16.278	NaN	NaN	0.333237	Q3URK3	Tet1	Methylcytosine dioxygenase TET1
NaN	17.1693	16.7257	NaN	0.361072	NaN	Q3UVV9	Vwa3a	von Willebrand factor A domain-containing protein 3A
NaN	14.1888	14.3096	NaN	NaN	NaN	Q504P2	Clec12a	C-type lectin domain family 12 member A
NaN	16.1603	17.1986	NaN	NaN	NaN	Q5BKQ4	Pnliprp1	Inactive pancreatic lipase-related protein 1
NaN	15.4246	15.3822	NaN	NaN	0.654773	Q5MJS3	Fam20c	Extracellular serine/threonine protein kinase FAM20C
NaN	15.5557	15.2726	NaN	NaN	0.15311	Q8CID3;Q5MJS3	Fam20a;Fam20c	Extracellular serine/threonine protein kinase FAM20C
NaN	16.8033	17.5062	NaN	0.0653316	0.947968	Q5RKS2	Smim7	Small integral membrane protein 7
NaN	16.1669	16.0936	NaN	NaN	0.0491857	Q5STE3	Fstl4	Follistatin-related protein 4
NaN	14.6864	15.1413	NaN	NaN	NaN	Q5SWK7	Rnf145	RING finger protein 145
NaN	15.5076	15.7734	NaN	NaN	0.252746	Q60571	Crhbp	Corticotropin-releasing factor-binding protein
NaN	15.6465	15.4983	NaN	0.835152	0.405272	Q60629	Epha5	Ephrin type-A receptor 5
NaN	16.4999	16.507	NaN	0.522206	1.16221	Q60696	Pmel	Melanocyte protein PMEL
NaN	14.403	14.8161	NaN	0.598898	1.39061	Q61625;Q61627	Grid1;Grid2	Glutamate receptor ionotropic, delta-2
NaN	17.6788	18.084	NaN	NaN	NaN	Q64291;Q6IFX2	Krt12;Krt42	Keratin, type I cytoskeletal 12
NaN	14.7292	15.234	NaN	0.305074	0.14973	Q68EF4	Grm4	Metabotropic glutamate receptor 4
NaN	14.7153	13.9526	NaN	0.522802	0.520754	Q6A044	Fam189a1	Protein FAM189A1
NaN	15.5295	15.5426	NaN	0.190842	NaN	Q6A152	Cyp4x1	Cytochrome P450 4X1
NaN	14.2674	15.252	NaN	0.77038	0.768288	Q6DI86	Fastkd1	FAST kinase domain-containing protein 1, mitochondrial
NaN	14.9113	14.7532	NaN	0.457364	0.306369	Q6GQU6	Lingo3	Leucine-rich repeat and immunoglobulin-like domain-containing nogo receptor-interacting protein 3
NaN	15.3312	15.3261	NaN	NaN	0.425546	Q6IEE6	Tmem132e	Transmembrane protein 132E
NaN	15.2863	18.1535	NaN	NaN	NaN	Q9R0H5;Q6NXH9	Krt71;Krt73	Keratin, type II cytoskeletal 73
NaN	17.591	16.6927	NaN	0.610037	NaN	Q6NZG4	Ddias	DNA damage-induced apoptosis suppressor protein
NaN	17.2178	16.5396	NaN	0.0995583	0.203121	Q6P1I6	Psd2	PH and SEC7 domain-containing protein 2
NaN	17.5452	20.2501	NaN	0.441669	0.519464	Q6P6M5	Pex11g	Peroxisomal membrane protein 11C
NaN	13.5104	13.6562	NaN	NaN	0.142187	Q6PB93;Q8C102	Galnt2;Galnt5	Polypeptide N-acetylgalactosaminyltransferase 2
NaN	15.9732	14.5823	NaN	0.0484143	NaN	Q6PDC0	Rundc3b	RUN domain-containing protein 3B
NaN	19.1928	20.1568	NaN	NaN	0.293011	Q6S5L9	Shc4	SHC-transforming protein 4
NaN	14.9355	15.3597	NaN	NaN	0.223974	Q6ZQ11	Chsy1	Chondroitin sulfate synthase 1
NaN	14.4572	14.4629	NaN	1.19695	1.79532	Q6ZWS4	Cnih3	Protein cornichon homolog 3
NaN	15.9215	18.3283	NaN	NaN	NaN	Q76KJ5	Cd3eap	DNA-directed RNA polymerase I subunit RPA34
NaN	14.8301	14.4439	NaN	NaN	NaN	Q7TSU7	Kirrel2	Kin of IRRE-like protein 2
NaN	16.8375	17.4361	NaN	0.0826248	NaN	Q7TT45	Rragd	Ras-related GTP-binding protein D
NaN	13.703	14.7673	NaN	0.230871	NaN	Q80U12;Q8BPQ7	Sgsm1;Sgsm2	Small G protein signaling modulator 2
NaN	14.8127	15.0152	NaN	0.712663	NaN	Q80VA5	Sh3tc2	SH3 domain and tetratricopeptide repeat-containing protein 2
NaN	20.1332	20.6504	NaN	0.266635	0.545119	Q80WQ8	Mis18bp1	Mis18-binding protein 1
NaN	18.9205	19.2308	NaN	NaN	NaN	Q80ZE4	Paqr7	Membrane progestin receptor alpha
NaN	15.0524	17.1123	NaN	1.44405	0.735622	Q80ZN9	Cox6b2	Cytochrome c oxidase subunit 6B2
NaN	15.5223	15.5673	NaN	0.124455	NaN	Q80ZX8	Spag1	Sperm-associated antigen 1
NaN	16.1165	16.694	NaN	0.55342	NaN	Q810B7	Slitrk5	SLIT and NTRK-like protein 5
NaN	14.1197	14.0789	NaN	0.588	0.856048	Q810K3	Sgpp2	Sphingosine-1-phosphate phosphatase 2
NaN	14.9969	15.3976	NaN	1.25886	0.557941	Q812G0	Mgat4a	Alpha-1,3-mannosyl-glycoprotein 4-beta-N-acetylglucosaminyltransferase A
NaN	16.5235	17.3435	NaN	NaN	NaN	Q8BFU1	Slc39a9	Zinc transporter ZIP9
NaN	15.3281	15.6765	NaN	NaN	0.454878	Q8BGP5	Tmem127	Transmembrane protein 127
NaN	16.1217	17.5403	NaN	0.305732	1.66128	Q8BGT0	Ostm1	Osteopetrosis-associated transmembrane protein 1
NaN	13.5182	13.9661	NaN	0.56131	NaN	Q8BHA1	Lrrc24	Leucine-rich repeat-containing protein 24
NaN	14.3716	15.4935	NaN	NaN	0.465009	Q8BHJ7	Gabra5	Gamma-aminobutyric acid receptor subunit alpha-5
NaN	16.1452	16.9729	NaN	0.822453	NaN	Q8BHX3	Cdca8	Borealin
NaN	19.7086	20.9709	NaN	0.605253	0.425512	Q8BI41	Synb	Syncytin-B
NaN	17.1403	15.0605	NaN	NaN	NaN	Q8BZN6;Q8BIK4	Dock10;Dock9	Dedicator of cytokinesis protein 9
NaN	16.4554	17.2769	NaN	0.473269	NaN	Q8BLQ7	Slc7a4	Cationic amino acid transporter 4
NaN	13.1421	13.6734	NaN	NaN	0.838089	Q8BM65	Nyap2	Neuronal tyrosine-phosphorylated phosphoinositide-3-kinase adapter 2
NaN	16.8864	16.9214	NaN	NaN	0.223427	Q8BR86	Kirrel3	Kin of IRRE-like protein 3
NaN	17.7985	16.8042	NaN	NaN	0.152627	Q8BSV3	Bend7	BEN domain-containing protein 7
NaN	14.7548	15.5219	NaN	0.205582	0.436524	Q8BTP0	Pigz	GPI mannosyltransferase 4
NaN	14.9021	15.9834	NaN	NaN	NaN	Q8BWC0	Tpcn2	Two pore calcium channel protein 2
NaN	16.2809	16.3499	NaN	0.710368	0.472454	Q8BZA7	Gpr26	G-protein coupled receptor 26
NaN	14.3786	15.9324	NaN	0.678701	0.265627	Q8BZF2	Nipal4	Magnesium transporter NIPA4
NaN	13.9068	14.3321	NaN	NaN	NaN	Q8BZL1	Neu4	Sialidase-4
NaN	16.058	16.3491	NaN	0.103568	0.035464	Q91WR6;Q8BZN4	Ginm1;Nuak2	NUAK family SNF1-like kinase 2
NaN	16.6991	17.7654	NaN	0.660734	0.334299	Q8C172	Cers6	Ceramide synthase 6
NaN	15.0245	14.3416	NaN	0.442895	0.593361	Q8C1A9	Abhd18	Protein ABHD18
NaN	17.9343	18.5103	NaN	NaN	0.155663	Q8CB87	Rab44	Ras-related protein Rab-44
NaN	15.2214	15.1295	NaN	0.0494271	0.250449	Q8CBF3	Ephb1	Ephrin type-B receptor 1
NaN	14.4356	14.7018	NaN	0.547641	0.0321779	Q8CBX0	Tmem63c	Calcium permeable stress-gated cation channel 1
NaN	15.2219	16.3916	NaN	0.325656	0.677364	Q8CBY0	Gatc	Glutamyl-tRNA(Gln) amidotransferase subunit C, mitochondrial
NaN	14.1648	14.8803	NaN	NaN	0.0989001	Q8CFZ5	Slc22a12	Solute carrier family 22 member 12
NaN	13.9066	13.7682	NaN	NaN	NaN	Q8CID3	Fam20a	Pseudokinase FAM20A
NaN	15.7781	16.0381	NaN	0.625148	0.536073	Q99104;Q8CIF6	Myo5a;Sidt2	SID1 transmembrane family member 2
NaN	18.2165	17.6737	NaN	0.514684	0.332881	Q8CIP5	Disp2	Protein dispatched homolog 2
NaN	15.6154	16.6549	NaN	0.424015	0.27254	Q8K070	Samd14	Sterile alpha motif domain-containing protein 14
NaN	14.7397	16.1267	NaN	NaN	NaN	Q8K093	Trhde	Thyrotropin-releasing hormone-degrading ectoenzyme
NaN	16.5305	17.645	NaN	NaN	NaN	Q8K0J2	B3gnt7	UDP-GlcNAc:betaGal beta-1,3-N-acetylglucosaminyltransferase 7
NaN	15.7005	16.1523	NaN	0.52216	0.312631	Q8K1S4	Unc5a	Netrin receptor UNC5A
NaN	15.2443	15.566	NaN	NaN	NaN	Q8K419	Lgals4	Galectin-4
NaN	15.7919	15.1434	NaN	0.325667	NaN	Q8K4T1	St8sia6	Alpha-2,8-sialyltransferase 8F
NaN	16.1301	15.557	NaN	0.142364	0.570584	Q8QZR0	Tram1l1	Translocating chain-associated membrane protein 1-like 1
NaN	15.3248	16.0247	NaN	0.624985	NaN	Q8R116	Notum	Palmitoleoyl-protein carboxylesterase NOTUM
NaN	17.6619	17.0348	NaN	0.523852	0.549993	Q8R1C0	Kcnc4	Potassium voltage-gated channel subfamily C member 4
NaN	16.4145	17.6322	NaN	0.144259	0.384045	Q8R1Y2	Bmerb1	bMERB domain-containing protein 1
NaN	17.1893	15.9024	NaN	0.408804	NaN	Q8R238	Sdsl	Serine dehydratase-like
NaN	16.4062	16.393	NaN	NaN	NaN	Q8R527	Rhoq	Rho-related GTP-binding protein RhoQ
NaN	17.1165	16.7	NaN	NaN	0.280636	Q8R5A0	Smyd2	N-lysine methyltransferase SMYD2
NaN	15.4097	15.7687	NaN	0.532903	NaN	Q8VDG6	Map3k21	Mitogen-activated protein kinase kinase kinase 21
NaN	16.9307	17.6207	NaN	NaN	0.689488	Q8VDV8	Mitd1	MIT domain-containing protein 1
NaN	17.1484	17.7197	NaN	NaN	NaN	Q91VF2	Hnmt	Histamine N-methyltransferase
NaN	16.1575	15.8921	NaN	NaN	0.0954643	Q91VL9	Zbtb1	Zinc finger and BTB domain-containing protein 1
NaN	13.6096	15.2584	NaN	NaN	0.27367	Q91VT8	Smim14	Small integral membrane protein 14
NaN	15.2063	16.1312	NaN	NaN	NaN	Q91W67	Ubl7	Ubiquitin-like protein 7
NaN	20.3439	20.002	NaN	0.160804	NaN	Q91WC7	Nipal2	NIPA-like protein 2
NaN	16.1812	16.5296	NaN	NaN	0.334131	Q91WG3	Trub2	Mitochondrial mRNA pseudouridine synthase Trub2
NaN	16.4429	16.4148	NaN	NaN	0.407244	Q91WU6	Zdhhc7	Palmitoyltransferase ZDHHC7
NaN	14.1324	15.2831	NaN	NaN	NaN	Q91YQ3	Csdc2	Cold shock domain-containing protein C2
NaN	17.3416	16.8964	NaN	NaN	NaN	Q9Z0R9;Q920L1	Fads1;Fads2	Acyl-CoA (8-3)-desaturase
NaN	16.4161	16.9528	NaN	NaN	NaN	Q921L8	Galnt11	Polypeptide N-acetylgalactosaminyltransferase 11
NaN	15.2961	15.6356	NaN	0.0234419	NaN	Q922Q5	Slc35b3	Adenosine 3'-phospho 5'-phosphosulfate transporter 2
NaN	17.5702	17.3622	NaN	0.349363	0.248288	Q99L28	Rsl24d1	Probable ribosome biogenesis protein RLP24
NaN	15.3312	16.0652	NaN	NaN	0.226553	Q99LJ5	Cmtm3	CKLF-like MARVEL transmembrane domain-containing protein 3
NaN	14.8681	14.936	NaN	NaN	0.0954117	Q99LL3	Chst12	Carbohydrate sulfotransferase 12
NaN	15.9574	16.4864	NaN	0.694629	0.114094	Q99M80	Ptprt	Receptor-type tyrosine-protein phosphatase T
NaN	18.0112	17.5383	NaN	0.29769	0.329384	Q99ME6	Atp1b4	Protein ATP1B4
NaN	14.3267	13.4317	NaN	NaN	NaN	Q9CQP3	Chchd5	Coiled-coil-helix-coiled-coil-helix domain-containing protein 5
NaN	17.0289	17.8978	NaN	0.00236562	0.479483	Q9CQU8	Immp1l	Mitochondrial inner membrane protease subunit 1
NaN	15.8735	16.6921	NaN	0.40343	0.513011	Q9CR30	Josd2	Josephin-2
NaN	16.8816	17.9506	NaN	NaN	NaN	Q9CYB0	Trim13	E3 ubiquitin-protein ligase TRIM13
NaN	15.546	16.6619	NaN	0.549725	0.32223	Q9CYF5	Rcc1l	RCC1-like G exchanging factor-like protein
NaN	17.9799	14.5964	NaN	NaN	NaN	Q9D4G9	Rmi1	RecQ-mediated genome instability protein 1
NaN	18.285	19.0941	NaN	NaN	0.355199	Q9D565	Wdr64	WD repeat-containing protein 64
NaN	15.9741	16.4087	NaN	NaN	0.660441	Q9D853	Eef1akmt2	EEF1A lysine methyltransferase 2
NaN	15.0262	15.3824	NaN	NaN	0.751355	Q9D8I2	P2yr13	P2Y purinoceptor 13
NaN	14.148	15.2331	NaN	NaN	NaN	Q9DAN1	Pdilt	Protein disulfide-isomerase-like protein of the testis
NaN	17.164	18.7444	NaN	0.549851	0.0192619	Q9DCU9	Hoga1	4-hydroxy-2-oxoglutarate aldolase, mitochondrial
NaN	13.9811	14.2386	NaN	NaN	NaN	Q9JJK5	Herpud1	Homocysteine-responsive endoplasmic reticulum-resident ubiquitin-like domain member 1 protein
NaN	15.827	16.0287	NaN	NaN	NaN	Q9Z351;Q9JK45;Q9JK97	Kcnq2;Kcnq5	Potassium voltage-gated channel subfamily KQT member 5
NaN	14.1168	15.7233	NaN	NaN	0.256466	Q9JL04	Fmn2	Formin-2
NaN	17.7541	17.8564	NaN	0.99255	0.842213	Q9JLR9	Higd1a	HIG1 domain family member 1A, mitochondrial
NaN	15.9847	16.2717	NaN	0.552059	0.303734	Q9QUN7	Tlr2	Toll-like receptor 2
NaN	15.2547	15.5926	NaN	NaN	NaN	Q9QXT8	Kcnip3	Calsenilin
NaN	15.4401	15.1446	NaN	0.397763	NaN	Q9R229	Bmp10	Bone morphogenetic protein 10
NaN	16.7736	16.3493	NaN	0.277037	0.464676	Q9WTN3	Srebf1	Sterol regulatory element-binding protein 1
NaN	14.4092	13.9412	NaN	NaN	NaN	Q9WUF3	Casp8ap2	CASP8-associated protein 2
NaN	16.5482	17.3131	NaN	0.218528	0.048978	Q9WVJ5	Crybb1	Beta-crystallin B1
NaN	15.9644	15.3566	NaN	NaN	NaN	Q9WVL1	Ap4s1	AP-4 complex subunit sigma-1
NaN	15.5048	17.1809	NaN	0.176095	0.631292	Q9Z0F4	Cib1	Calcium and integrin-binding protein 1
NaN	16.452	15.5847	NaN	NaN	NaN	Q9Z0M3	Cdh20	Cadherin-20
NaN	18.0905	18.5515	NaN	0.0957041	0.92642	Q9Z0V1;Q03719;Q9Z0V2	Kcnd2;Kcnd3	Potassium voltage-gated channel subfamily D member 3
NaN	13.7644	15.5747	NaN	NaN	NaN	Q9Z2C6	Upk1b	Uroplakin-1b

## Sheet: 693
Table S2.	Protein lists and its average expression, related to the Venn diagrams of Figure 4A.
	B0, mixture of S3 and S5 fractions; CA, crude PV-AEF; PA, purifed PV-AEF.
	B0 specific 693 proteins
Average log2 intensity			Standard devision
B0_average	CA_average	PA_average	stdev B0	stdev CA	stdev PA	Protein.Ids	Genes	First.Protein.Description
17.0774	NaN	NaN	NaN	NaN	NaN	A2A5X5	Krtap16-1	Keratin-associated protein 16-1
15.8974	NaN	NaN	0.369419	NaN	NaN	A2A935	Prdm16	Histone-lysine N-methyltransferase PRDM16
16.6054	NaN	NaN	0.154121	NaN	NaN	A2AHJ4	Brwd3	Bromodomain and WD repeat-containing protein 3
15.1533	NaN	NaN	0.481801	NaN	NaN	A2AKX3	Setx	Probable helicase senataxin
15.6713	NaN	NaN	0.223176	NaN	NaN	A2AM29	Mllt3	Protein AF-9
16.318	NaN	NaN	NaN	NaN	NaN	A2AQH4	Bcorl1	BCL-6 corepressor-like protein 1
17.3126	NaN	NaN	NaN	NaN	NaN	A2AQP0	Myh7b	Myosin-7B
14.2766	NaN	NaN	NaN	NaN	NaN	Q8C8V1;A2CE44	Zxdb;Zxdc	Zinc finger X-linked protein ZXDB
16.3738	NaN	NaN	0.56776	NaN	NaN	A2CG63	Arid4b	AT-rich interactive domain-containing protein 4B
17.8484	NaN	NaN	0.371245	NaN	NaN	A2RTL5	Rsrc2	Arginine/serine-rich coiled-coil protein 2
15.9189	NaN	NaN	NaN	NaN	NaN	A2TJV2	Palm3	Paralemmin-3
17.6155	NaN	NaN	0.169234	NaN	NaN	A3KFM7	Chd6	Chromodomain-helicase-DNA-binding protein 6
17.5857	NaN	NaN	0.313451	NaN	NaN	A3KFM7;Q09XV5	Chd6;Chd8	Chromodomain-helicase-DNA-binding protein 6
16.1872	NaN	NaN	0.183133	NaN	NaN	A6H5X4	Phf11	PHD finger protein 11
17.3016	NaN	NaN	0.188904	NaN	NaN	A6H619	Phrf1	PHD and RING finger domain-containing protein 1
16.2132	NaN	NaN	0.0367885	NaN	NaN	A9JSM3	Tmem238	Transmembrane protein 238
16.4779	NaN	NaN	0.212547	NaN	NaN	B1AQ75	Krt36	Keratin, type I cuticular Ha6
15.6357	NaN	NaN	NaN	NaN	NaN	B1AVH7	Tbc1d2	TBC1 domain family member 2A
16.7662	NaN	NaN	0.289943	NaN	NaN	B1AWL2	Znf462	Zinc finger protein 462
16.7008	NaN	NaN	NaN	NaN	NaN	B1AX39	Zcchc7	Zinc finger CCHC domain-containing protein 7
17.1542	NaN	NaN	0.184364	NaN	NaN	B2RQC2	Usp42	Ubiquitin carboxyl-terminal hydrolase 42
14.2159	NaN	NaN	0.103639	NaN	NaN	B2RRL2	Jrkl	Jerky protein homolog-like
15.8617	NaN	NaN	0.337608	NaN	NaN	B2RS91	Rrn3	RNA polymerase I-specific transcription initiation factor RRN3
17.0334	NaN	NaN	0.350803	NaN	NaN	B2RVL6	Zcchc24	Zinc finger CCHC domain-containing protein 24
16.0319	NaN	NaN	0.251015	NaN	NaN	Q505D1;B2RXR6	Ankrd28;Ankrd44	Serine/threonine-protein phosphatase 6 regulatory ankyrin repeat subunit B
18.0054	NaN	NaN	0.494516	NaN	NaN	B9EKX1	Ptchd4	Patched domain-containing protein 4
16.087	NaN	NaN	0.828759	NaN	NaN	O35368;D0QMC3	Ifi203;Mndal	Myeloid cell nuclear differentiation antigen-like protein
18.2013	NaN	NaN	NaN	NaN	NaN	D2EAC2	Zbed6	Zinc finger BED domain-containing protein 6
16.9893	NaN	NaN	0.106915	NaN	NaN	D3YXK1	Samd1	Atherin
16.2313	NaN	NaN	NaN	NaN	NaN	D3YY23	Lonrf1	LON peptidase N-terminal domain and RING finger protein 1
14.2651	NaN	NaN	0.661558	NaN	NaN	Q8CFT2;E9PYH6	Setd1a;Setd1b	Histone-lysine N-methyltransferase SETD1A
16.6939	NaN	NaN	0.282104	NaN	NaN	E9PYL2	Prr12	Proline-rich protein 12
18.465	NaN	NaN	0.849446	NaN	NaN	E9Q6C8	Xkr6	XK-related protein 6
16.1979	NaN	NaN	0.229161	NaN	NaN	E9Q7F2	Rnf169	E3 ubiquitin-protein ligase RNF169
15.5989	NaN	NaN	0.273126	NaN	NaN	E9Q8D0	Dnajc21	DnaJ homolog subfamily C member 21
16.6358	NaN	NaN	NaN	NaN	NaN	E9QAG8;Q8BZW4	Zfp120;Znf431	Zinc finger protein 431
16.2788	NaN	NaN	0.490825	NaN	NaN	F2Z472	Svs3a	Seminal vesicle secretory protein 3A
16.4971	NaN	NaN	0.116935	NaN	NaN	F8VPQ2	Arid4a	AT-rich interactive domain-containing protein 4A
15.2308	NaN	NaN	NaN	NaN	NaN	J3QM76	Ccdc179	Coiled-coil domain-containing protein 179
14.8895	NaN	NaN	0.466227	NaN	NaN	O08543	Efna5	Ephrin-A5
17.0767	NaN	NaN	0.448661	NaN	NaN	O08550	Kmt2b	Histone-lysine N-methyltransferase 2B
17.6602	NaN	NaN	0.762946	NaN	NaN	O08633	Krtap8-1	Keratin-associated protein 8-1
19.4625	NaN	NaN	0.406918	NaN	NaN	O08736	Casp12	Caspase-12
15.7802	NaN	NaN	0.0876897	NaN	NaN	O08760	Ogg1	N-glycosylase/DNA lyase
14.7057	NaN	NaN	0.295056	NaN	NaN	O08789	Mnt	Max-binding protein MNT
16.7369	NaN	NaN	0.221727	NaN	NaN	O08856	Ell	RNA polymerase II elongation factor ELL
16.9729	NaN	NaN	0.833661	NaN	NaN	O08884	Krtap6-2	Keratin-associated protein 6-2
16.2549	NaN	NaN	NaN	NaN	NaN	O09130	Nfatc2ip	NFATC2-interacting protein
14.9897	NaN	NaN	0.496653	NaN	NaN	O35066	Kif3c	Kinesin-like protein KIF3C
18.7529	NaN	NaN	0.169953	NaN	NaN	O35126	Atn1	Atrophin-1
16.266	NaN	NaN	0.30195	NaN	NaN	O35134	Polr1a	DNA-directed RNA polymerase I subunit RPA1
17.9752	NaN	NaN	0.36262	NaN	NaN	O70137;Q8C8B0;O35602;Q8BYH0;O35137;O35085;P63013;O09113;Q06348;O35690;Q62066;P70390;O08934	Alx4	Homeobox protein aristaless-like 4
14.6874	NaN	NaN	NaN	NaN	NaN	O35182	Smad6	Mothers against decapentaplegic homolog 6
15.028	NaN	NaN	0.218786	NaN	NaN	O35185	Bhlhe40	Class E basic helix-loop-helix protein 40
15.0654	NaN	NaN	0.472781	NaN	NaN	O35242	Nsmaf	Protein FAN
16.8493	NaN	NaN	NaN	NaN	NaN	Q8R4E6;O35295	Purb;Purg	Transcriptional activator protein Pur-beta
15.9188	NaN	NaN	0.302655	NaN	NaN	O35317	Pbx3	Pre-B-cell leukemia transcription factor 3
16.3222	NaN	NaN	NaN	NaN	NaN	O35317;P41778	Pbx1;Pbx3	Pre-B-cell leukemia transcription factor 3
14.3446	NaN	NaN	NaN	NaN	NaN	O35347	Dgcr6	Protein DGCR6
16.0768	NaN	NaN	0.103625	NaN	NaN	O35368	Ifi203	Interferon-activable protein 203
16.9307	NaN	NaN	NaN	NaN	NaN	O35464	Sema6a	Semaphorin-6A
17.7262	NaN	NaN	0.366083	NaN	NaN	O35473	C1d	Nuclear nucleic acid-binding protein C1D
16.3125	NaN	NaN	NaN	NaN	NaN	O35491	Clk2	Dual specificity protein kinase CLK2
16.8834	NaN	NaN	0.327523	NaN	NaN	O35615	Zfpm1	Zinc finger protein ZFPM1
15.4276	NaN	NaN	NaN	NaN	NaN	O54946;O35723	Dnajb3;Dnajb6	DnaJ homolog subfamily B member 3
16.9342	NaN	NaN	0.527177	NaN	NaN	O35929	Rem1	GTP-binding protein REM 1
16.0584	NaN	NaN	0.10162	NaN	NaN	P55041;O35929;O88667	Rem1;Rrad	GTP-binding protein REM 1
17.1824	NaN	NaN	NaN	NaN	NaN	O35984	Pbx2	Pre-B-cell leukemia transcription factor 2
17.896	NaN	NaN	0.453753	NaN	NaN	P41778;O35984	Pbx1;Pbx2	Pre-B-cell leukemia transcription factor 2
16.2197	NaN	NaN	0.0791781	NaN	NaN	O54714;Q8C5D8	Pias2;Pias3	E3 SUMO-protein ligase PIAS3
17.5843	NaN	NaN	0.557297	NaN	NaN	O54732	Mmp15	Matrix metalloproteinase-15
15.7123	NaN	NaN	0.0330944	NaN	NaN	O54785	Limk2	LIM domain kinase 2
17.6936	NaN	NaN	NaN	NaN	NaN	O54790;Q61827	Mafg;Mafk	Transcription factor MafG
16.3753	NaN	NaN	0.154897	NaN	NaN	O54791	Maff	Transcription factor MafF
15.0766	NaN	NaN	NaN	NaN	NaN	P35428;O54792	Hes1;Hes2	Transcription factor HES-2
16.2561	NaN	NaN	0.601992	NaN	NaN	O55047	Tlk2	Serine/threonine-protein kinase tousled-like 2
15.0357	NaN	NaN	NaN	NaN	NaN	O55176;Q80U04	Pja1;Pja2	E3 ubiquitin-protein ligase Praja-1
17.9904	NaN	NaN	0.147637	NaN	NaN	O55187	Cbx4	E3 SUMO-protein ligase CBX4
17.2855	NaN	NaN	0.487793	NaN	NaN	O70283	Wnt2b	Protein Wnt-2b
17.6549	NaN	NaN	0.18754	NaN	NaN	O70373	Xirp1	Xin actin-binding repeat-containing protein 1
14.8866	NaN	NaN	0.522528	NaN	NaN	O70460	Ccl19	C-C motif chemokine 19
16.5832	NaN	NaN	0.20971	NaN	NaN	O70546	Kdm6a	Lysine-specific demethylase 6A
17.1703	NaN	NaN	0.595325	NaN	NaN	O88200	Clec11a	C-type lectin domain family 11 member A
17.7572	NaN	NaN	NaN	NaN	NaN	O88379	Baz1a	Bromodomain adjacent to zinc finger domain protein 1A
16.3034	NaN	NaN	0.212038	NaN	NaN	O88491;Q6P2L6	Nsd1;Nsd3	Histone-lysine N-methyltransferase, H3 lysine-36 specific
15.9932	NaN	NaN	0.281299	NaN	NaN	O88573	Aff1	AF4/FMR2 family member 1
12.9584	NaN	NaN	NaN	NaN	NaN	Q8BH34;O88632	Sema3d;Sema3f	Semaphorin-3F
16.9177	NaN	NaN	0.80771	NaN	NaN	O88700	Blm	Bloom syndrome protein homolog
14.5725	NaN	NaN	0.639048	NaN	NaN	O88819	Fut9	4-galactosyl-N-acetylglucosaminide 3-alpha-L-fucosyltransferase 9
18.2597	NaN	NaN	0.534578	NaN	NaN	O88992;Q6PB97	C1ql1	C1q-related factor
17.9349	NaN	NaN	0.377417	NaN	NaN	P00186	Cyp1a2	Cytochrome P450 1A2
18.8998	NaN	NaN	NaN	NaN	NaN	Q99M73;P04104	Krt1;Krt84	Keratin, type II cytoskeletal 1
15.6811	NaN	NaN	0.405729	NaN	NaN	P08607	C4bpa	C4b-binding protein
18.025	NaN	NaN	0.694495	NaN	NaN	P09450	Junb	Transcription factor jun-B
18.121	NaN	NaN	0.332888	NaN	NaN	P0C090	Rc3h2	Roquin-2
14.8014	NaN	NaN	NaN	NaN	NaN	P0C191	Gp6	Platelet glycoprotein VI
15.7174	NaN	NaN	1.22506	NaN	NaN	P0CL69;Q7TMA2	Znf503;Znf703	Zinc finger protein 703
14.1556	NaN	NaN	1.20679	NaN	NaN	P0DPB4	Schip1	Schwannomin-interacting protein 1
17.1569	NaN	NaN	NaN	NaN	NaN	P0DPE0;P0DPD9	Eef1akmt4-Ece2	EEF1AKMT4-ECE2 readthrough transcript protein
18.6086	NaN	NaN	0.469581	NaN	NaN	P28481;P11087	Col1a1;Col2a1	Collagen alpha-1(I) chain
15.4717	NaN	NaN	0.350084	NaN	NaN	P70354;P13297	Msx1;Msx3	Homeobox protein MSX-1
16.8323	NaN	NaN	0.373759	NaN	NaN	P13405	Rb1	Retinoblastoma-associated protein
14.0015	NaN	NaN	NaN	NaN	NaN	P21803;P16092	Fgfr1;Fgfr2	Fibroblast growth factor receptor 1
15.6491	NaN	NaN	NaN	NaN	NaN	P16294	F9	Coagulation factor IX
15.5975	NaN	NaN	0.538954	NaN	NaN	P16879	Fes	Tyrosine-protein kinase Fes/Fps
17.0881	NaN	NaN	0.0988586	NaN	NaN	Q8K1L0;P16951;Q8R0S1	Atf2;Atf7	Cyclic AMP-dependent transcription factor ATF-2
15.1061	NaN	NaN	0.496977	NaN	NaN	P19785	Esr1	Estrogen receptor
15.0124	NaN	NaN	NaN	NaN	NaN	P20782	Chrne	Acetylcholine receptor subunit epsilon
16.4812	NaN	NaN	0.166702	NaN	NaN	P21952;P31360;P31361;P62515	Pou3f1;Pou3f2;Pou3f3;Pou3f4	POU domain, class 3, transcription factor 1
17.0364	NaN	NaN	NaN	NaN	NaN	P23798	Pcgf2	Polycomb group RING finger protein 2
17.6852	NaN	NaN	0.157353	NaN	NaN	P25916;P23798	Bmi1;Pcgf2	Polycomb group RING finger protein 2
16.486	NaN	NaN	0.364149	NaN	NaN	P24604	Tec	Tyrosine-protein kinase Tec
15.236	NaN	NaN	1.0073	NaN	NaN	P25916	Bmi1	Polycomb complex protein BMI-1
16.0452	NaN	NaN	NaN	NaN	NaN	P27577	Ets1	Protein C-ets-1
14.543	NaN	NaN	NaN	NaN	NaN	P28033	Cebpb	CCAAT/enhancer-binding protein beta
17.9275	NaN	NaN	0.475359	NaN	NaN	Q3U962;P28481	Col2a1;Col5a2	Collagen alpha-1(II) chain
14.2858	NaN	NaN	NaN	NaN	NaN	P29319	Epha3	Ephrin type-A receptor 3
17.1169	NaN	NaN	NaN	NaN	NaN	P33434	Mmp2	72 kDa type IV collagenase
16.306	NaN	NaN	NaN	NaN	NaN	P33622	Apoc3	Apolipoprotein C-III
14.1907	NaN	NaN	0.544171	NaN	NaN	P40646	Sox7	Transcription factor SOX-7
15.9734	NaN	NaN	0.155011	NaN	NaN	P41230;Q62240;Q80Y84	Kdm5b;Kdm5c	Lysine-specific demethylase 5C
13.4477	NaN	NaN	NaN	NaN	NaN	P42230	Stat5a	Signal transducer and activator of transcription 5A
15.6057	NaN	NaN	0.299514	NaN	NaN	P43883	Plin2	Perilipin-2
16.2985	NaN	NaN	0.912214	NaN	NaN	P46684	Zic1	Zinc finger protein ZIC 1
19.1364	NaN	NaN	0.484215	NaN	NaN	Q7TQ40;Q62521;Q62520;P46684	Zic1;Zic2	Zinc finger protein ZIC 1
16.2317	NaN	NaN	0.0863046	NaN	NaN	P46718	Pdcd2	Programmed cell death protein 2
16.4577	NaN	NaN	NaN	NaN	NaN	Q9Z2H5;P48193	Epb41;Epb41l1	Protein 4.1
16.7489	NaN	NaN	NaN	NaN	NaN	P48379	Rfx2	DNA-binding protein RFX2
18.4739	NaN	NaN	0.964415	NaN	NaN	P53784;P48432;P53783;Q811W0	Sox2	Transcription factor SOX-2
17.0483	NaN	NaN	NaN	NaN	NaN	P48437	Prox1	Prospero homeobox protein 1
16.3699	NaN	NaN	0.20197	NaN	NaN	P50540	Mxi1	Max-interacting protein 1
15.3557	NaN	NaN	0.130026	NaN	NaN	P52624	Upp1	Uridine phosphorylase 1
14.9112	NaN	NaN	NaN	NaN	NaN	P56477	Irf5	Interferon regulatory factor 5
17.4551	NaN	NaN	NaN	NaN	NaN	P58283	Rnf216	E3 ubiquitin-protein ligase RNF216
18.2375	NaN	NaN	0.594416	NaN	NaN	P58334	Klf16	Krueppel-like factor 16
14.1844	NaN	NaN	NaN	NaN	NaN	P59054	Csrnp1	Cysteine/serine-rich nuclear protein 1
17.4156	NaN	NaN	0.273966	NaN	NaN	P59110	Senp1	Sentrin-specific protease 1
14.8618	NaN	NaN	NaN	NaN	NaN	P59111	Kcnh8	Potassium voltage-gated channel subfamily H member 8
16.0156	NaN	NaN	0.33855	NaN	NaN	P59384	Adamts15	A disintegrin and metalloproteinase with thrombospondin motifs 15
16.8448	NaN	NaN	0.085764	NaN	NaN	Q6P1G2;P59997	Kdm2a;Kdm2b	Lysine-specific demethylase 2A
15.1351	NaN	NaN	0.183819	NaN	NaN	P60954	Nol4	Nucleolar protein 4
14.4307	NaN	NaN	0.457564	NaN	NaN	P61969	Lmo4	LIM domain transcription factor LMO4
17.9755	NaN	NaN	0.367493	NaN	NaN	P62046;Q8BVU0	Lrch1;Lrch3	Leucine-rich repeat and calponin homology domain-containing protein 1
18.225	NaN	NaN	0.0335395	NaN	NaN	P62818	S100a3	Protein S100-A3
15.3566	NaN	NaN	NaN	NaN	NaN	P63013;Q06348	Prrx1;Prrx2	Paired mesoderm homeobox protein 1
15.2677	NaN	NaN	0.401133	NaN	NaN	Q9Z255;P63147	Ube2a;Ube2b	Ubiquitin-conjugating enzyme E2 B
16.3535	NaN	NaN	0.101627	NaN	NaN	P70191	Traf5	TNF receptor-associated factor 5
17.5571	NaN	NaN	1.02733	NaN	NaN	P70257;P70255	Nfic;Nfix	Nuclear factor 1 C-type
13.9966	NaN	NaN	0.509818	NaN	NaN	P70324	Tbx3	T-box transcription factor TBX3
17.9467	NaN	NaN	0.319023	NaN	NaN	P70700	Polr1b	DNA-directed RNA polymerase I subunit RPA2
14.9004	NaN	NaN	NaN	NaN	NaN	P97302	Bach1	Transcription regulator protein BACH1
16.1723	NaN	NaN	0.409963	NaN	NaN	P97311	Mcm6	DNA replication licensing factor MCM6
16.9341	NaN	NaN	0.294012	NaN	NaN	P97368	Meis3	Homeobox protein Meis3
17.3315	NaN	NaN	0.146693	NaN	NaN	P97401	Frzb	Secreted frizzled-related protein 3
16.4377	NaN	NaN	NaN	NaN	NaN	P97432	Nbr1	Next to BRCA1 gene 1 protein
16.6754	NaN	NaN	0.156527	NaN	NaN	P97454	Smad5	Mothers against decapentaplegic homolog 5
16.1233	NaN	NaN	0.27289	NaN	NaN	P97473	Tarbp2	RISC-loading complex subunit TARBP2
18.3697	NaN	NaN	0.284002	NaN	NaN	P97496	Smarcc1	SWI/SNF complex subunit SMARCC1
15.4705	NaN	NaN	0.554538	NaN	NaN	P97500	Myt1l	Myelin transcription factor 1-like protein
16.7642	NaN	NaN	0.538637	NaN	NaN	P97717	Adra1b	Alpha-1B adrenergic receptor
16.6925	NaN	NaN	NaN	NaN	NaN	P97857	Adamts1	A disintegrin and metalloproteinase with thrombospondin motifs 1
15.7121	NaN	NaN	0.562565	NaN	NaN	Q02395	Mtf2	Metal-response element-binding transcription factor 2
13.8788	NaN	NaN	0.471128	NaN	NaN	Q03160	Grb7	Growth factor receptor-bound protein 7
17.3309	NaN	NaN	NaN	NaN	NaN	Q03172	Hivep1	Zinc finger protein 40
16.7084	NaN	NaN	0.0668419	NaN	NaN	Q04742;Q04744	Emx1	Homeobox protein EMX1
16.3967	NaN	NaN	0.689763	NaN	NaN	Q04891	Sox13	Transcription factor SOX-13
14.7701	NaN	NaN	NaN	NaN	NaN	Q05860	Fmn1	Formin-1
14.4345	NaN	NaN	NaN	NaN	NaN	Q05895	Thbs3	Thrombospondin-3
13.7647	NaN	NaN	NaN	NaN	NaN	Q059U7	Intu	Protein inturned
15.5139	NaN	NaN	0.350294	NaN	NaN	Q06219	Nr4a2	Nuclear receptor subfamily 4 group A member 2
14.6997	NaN	NaN	0.149287	NaN	NaN	Q08048	Hgf	Hepatocyte growth factor
15.1199	NaN	NaN	0.709526	NaN	NaN	Q08874	Mitf	Microphthalmia-associated transcription factor
16.6238	NaN	NaN	0.406604	NaN	NaN	Q09M02	Agbl5	Cytosolic carboxypeptidase-like protein 5
16.3588	NaN	NaN	NaN	NaN	NaN	Q0P5V2	Sobp	Sine oculis-binding protein homolog
15.7279	NaN	NaN	0.138621	NaN	NaN	Q0VBL1	Tigd2	Tigger transposable element-derived protein 2
15.1702	NaN	NaN	0.073445	NaN	NaN	Q0VDN7;Q9ERU9	Ranbp2;Rundc1	RUN domain-containing protein 1
13.3621	NaN	NaN	NaN	NaN	NaN	Q0VEJ0	Cep76	Centrosomal protein of 76 kDa
15.6554	NaN	NaN	NaN	NaN	NaN	Q11127	Fut4	Alpha-(1,3)-fucosyltransferase 4
14.4569	NaN	NaN	NaN	NaN	NaN	Q149F1	Rpusd2	RNA pseudouridylate synthase domain-containing protein 2
15.4313	NaN	NaN	0.298998	NaN	NaN	Q14AX6	Cdk12	Cyclin-dependent kinase 12
15.8189	NaN	NaN	NaN	NaN	NaN	Q63959;Q14B80;Q8R1C0	Kcnc2;Kcnc3;Kcnc4	Potassium voltage-gated channel subfamily C member 2
15.7145	NaN	NaN	0.105861	NaN	NaN	Q14CH1	Mocos	Molybdenum cofactor sulfurase
19.1405	NaN	NaN	NaN	NaN	NaN	Q2TBA3	Malt1	Mucosa-associated lymphoid tissue lymphoma translocation protein 1 homolog
15.3795	NaN	NaN	0.319267	NaN	NaN	Q2YDW7	Kmt5a	N-lysine methyltransferase KMT5A
17.369	NaN	NaN	0.311557	NaN	NaN	Q32M00	Crebl2	cAMP-responsive element-binding protein-like 2
16.3076	NaN	NaN	0.562135	NaN	NaN	Q3TCX3	Khdc4	KH homology domain-containing protein 4
16.0032	NaN	NaN	NaN	NaN	NaN	Q3TDE8	Znf691	Zinc finger protein 691
15.8265	NaN	NaN	NaN	NaN	NaN	Q3THJ3	Eif1ad	Probable RNA-binding protein EIF1AD
18.1528	NaN	NaN	0.621848	NaN	NaN	Q3TLH4;Q7TPM1;Q7TSC1	Prrc2a;Prrc2b;Prrc2c	Protein PRRC2C
16.1671	NaN	NaN	0.296722	NaN	NaN	Q3TRR0	Map9	Microtubule-associated protein 9
17.1649	NaN	NaN	0.11795	NaN	NaN	Q3TUF7	Yeats2	YEATS domain-containing protein 2
16.3301	NaN	NaN	0.0694688	NaN	NaN	Q3TV65	Mpnd	MPN domain-containing protein
16.0808	NaN	NaN	NaN	NaN	NaN	Q3TVW5	Tchp	Trichoplein keratin filament-binding protein
16.5585	NaN	NaN	0.25273	NaN	NaN	Q3TXT3	Inip	SOSS complex subunit C
15.0525	NaN	NaN	NaN	NaN	NaN	Q3TXU5	Dhps	Deoxyhypusine synthase
14.6196	NaN	NaN	NaN	NaN	NaN	Q3U108	Arid5a	AT-rich interactive domain-containing protein 5A
14.3708	NaN	NaN	0.301652	NaN	NaN	Q3U155	Ccdc174	Coiled-coil domain-containing protein 174
15.0975	NaN	NaN	NaN	NaN	NaN	Q3U1J1	Tfpt	TCF3 fusion partner homolog
17.0171	NaN	NaN	0.236349	NaN	NaN	Q3U3C9	Gse1	Genetic suppressor element 1
14.7822	NaN	NaN	0.241159	NaN	NaN	Q3U3E2	Fam117b	Protein FAM117B
17.0158	NaN	NaN	0.240055	NaN	NaN	Q3U8K7	Kmt5b	Histone-lysine N-methyltransferase KMT5B
16.7826	NaN	NaN	0.449979	NaN	NaN	Q3UC65	Rsrp1	Arginine/serine-rich protein 1
17.9353	NaN	NaN	0.132328	NaN	NaN	Q3UCQ1	Foxk2	Forkhead box protein K2
15.9195	NaN	NaN	0.708804	NaN	NaN	Q3UEI1	Pde4c	cAMP-specific 3',5'-cyclic phosphodiesterase 4C
14.8519	NaN	NaN	0.173883	NaN	NaN	Q3UFB2	Znhit6	Box C/D snoRNA protein 1
16.0755	NaN	NaN	0.311543	NaN	NaN	Q3UFY0	Rrp36	Ribosomal RNA processing protein 36 homolog
16.2959	NaN	NaN	NaN	NaN	NaN	Q3UG98	Nat9	N-acetyltransferase 9
16.8418	NaN	NaN	0.177646	NaN	NaN	Q3UHU5	Mtcl1	Microtubule cross-linking factor 1
15.5121	NaN	NaN	0.0379315	NaN	NaN	Q3UK78	Pcgf5	Polycomb group RING finger protein 5
16.2242	NaN	NaN	0.229871	NaN	NaN	Q3ULM0	Ccdc106	Coiled-coil domain-containing protein 106
17.7246	NaN	NaN	NaN	NaN	NaN	Q5M956;Q3URF8	Kctd1;Kctd21	BTB/POZ domain-containing protein KCTD21
14.744	NaN	NaN	NaN	NaN	NaN	Q3URV1	Tbc1d32	Protein broad-minded
15.623	NaN	NaN	NaN	NaN	NaN	Q3UVC0;Q61097	Ksr1;Ksr2	Kinase suppressor of Ras 2
14.9757	NaN	NaN	NaN	NaN	NaN	Q3UYG1	Ccdc160	Coiled-coil domain-containing protein 160
15.3735	NaN	NaN	0.259536	NaN	NaN	Q3UYI5	Rgl3	Ral guanine nucleotide dissociation stimulator-like 3
16.085	NaN	NaN	NaN	NaN	NaN	Q3UYR4	Espnl	Espin-like protein
14.1633	NaN	NaN	NaN	NaN	NaN	Q3UZ18	Ice2	Little elongation complex subunit 2
15.6126	NaN	NaN	0.328565	NaN	NaN	Q3UZP0	Marveld2	MARVEL domain-containing protein 2
14.5076	NaN	NaN	NaN	NaN	NaN	Q3V0M2	Lrrc36	Leucine-rich repeat-containing protein 36
16.3863	NaN	NaN	0.319806	NaN	NaN	Q3V1V3	Esf1	ESF1 homolog
14.5671	NaN	NaN	0.711624	NaN	NaN	Q3V2C1	Krtap9-3	Keratin-associated protein 9-3
17.6474	NaN	NaN	0.719393	NaN	NaN	Q497I4	Krt35	Keratin, type I cuticular Ha5
18.0928	NaN	NaN	NaN	NaN	NaN	Q499E5	Stox2	Storkhead-box protein 2
15.6827	NaN	NaN	0.294223	NaN	NaN	Q4G0F8	Ubn1	Ubinuclein-1
13.9911	NaN	NaN	NaN	NaN	NaN	Q4G5Y1	Klhdc2	Kelch domain-containing protein 2
18.3357	NaN	NaN	NaN	NaN	NaN	Q4V9W2	Srek1ip1	Protein SREK1IP1
13.5685	NaN	NaN	NaN	NaN	NaN	Q4VA36	Ccdc84	Coiled-coil domain-containing protein 84
15.7213	NaN	NaN	0.0411488	NaN	NaN	Q56A10	Znf608	Zinc finger protein 608
15.9705	NaN	NaN	0.587621	NaN	NaN	Q5BU09	Eapp	E2F-associated phosphoprotein
15.7273	NaN	NaN	NaN	NaN	NaN	Q5DTT3	Tasor2	Protein TASOR 2
16.9581	NaN	NaN	NaN	NaN	NaN	Q5DTW2	Sfmbt2	Scm-like with four MBT domains protein 2
16.227	NaN	NaN	0.16906	NaN	NaN	Q5DTZ0	Nynrin	Protein NYNRIN
15.0041	NaN	NaN	0.0863181	NaN	NaN	Q5DU05	Cep164	Centrosomal protein of 164 kDa
17.6834	NaN	NaN	NaN	NaN	NaN	Q5EBH1	Rassf5	Ras association domain-containing protein 5
15.7136	NaN	NaN	NaN	NaN	NaN	Q5EE38	Acd	Adrenocortical dysplasia protein
16.4329	NaN	NaN	0.276818	NaN	NaN	Q8BRK8;Q5EG47	Prkaa1;Prkaa2	5'-AMP-activated protein kinase catalytic subunit alpha-1
18.057	NaN	NaN	0.202123	NaN	NaN	Q5HZG4	Taf3	Transcription initiation factor TFIID subunit 3
15.9501	NaN	NaN	1.2388	NaN	NaN	Q5M6W3	Clhc1	Clathrin heavy chain linker domain-containing protein 1
17.8909	NaN	NaN	0.360799	NaN	NaN	Q5M8M2	Odf3b	Outer dense fiber protein 3B
16.9025	NaN	NaN	0.191903	NaN	NaN	Q5NCX5	Neurl4	Neuralized-like protein 4
17.1564	NaN	NaN	NaN	NaN	NaN	Q5RJH3	Cdh12	Cadherin-12
15.6264	NaN	NaN	NaN	NaN	NaN	Q5SF07;Q9CPN8	Igf2bp2;Igf2bp3	Insulin-like growth factor 2 mRNA-binding protein 2
17.2214	NaN	NaN	0.252543	NaN	NaN	Q5SPL2	Phf12	PHD finger protein 12
16.1311	NaN	NaN	NaN	NaN	NaN	Q5SSG4	Gas2l2	GAS2-like protein 2
15.7221	NaN	NaN	NaN	NaN	NaN	Q5SUE8	Ankrd40	Ankyrin repeat domain-containing protein 40
16.4007	NaN	NaN	NaN	NaN	NaN	Q5SW75	Ssh2	Protein phosphatase Slingshot homolog 2
15.1771	NaN	NaN	0.236348	NaN	NaN	Q5SWP3	Nacad	NAC-alpha domain-containing protein 1
16.6232	NaN	NaN	0.185938	NaN	NaN	Q5SWW4	Med13	Mediator of RNA polymerase II transcription subunit 13
17.0975	NaN	NaN	0.118547	NaN	NaN	Q5U5Q9	Uimc1	BRCA1-A complex subunit RAP80
13.1465	NaN	NaN	NaN	NaN	NaN	Q60592	Mast2	Microtubule-associated serine/threonine-protein kinase 2
16.0774	NaN	NaN	NaN	NaN	NaN	Q9Z0Y9;Q60644	Nr1h2	Oxysterols receptor LXR-beta
16.2528	NaN	NaN	0.219151	NaN	NaN	Q60698	Ski	Ski oncogene
15.9735	NaN	NaN	NaN	NaN	NaN	Q60707	Tbx2	T-box transcription factor TBX2
17.6311	NaN	NaN	0.143213	NaN	NaN	Q60722	Tcf4	Transcription factor 4
15.8905	NaN	NaN	0.543971	NaN	NaN	Q61286;Q60722	Tcf12;Tcf4	Transcription factor 4
15.6446	NaN	NaN	0.615895	NaN	NaN	Q60769	Tnfaip3	Tumor necrosis factor alpha-induced protein 3
15.3195	NaN	NaN	NaN	NaN	NaN	Q60925	Dbp	D site-binding protein
16.0837	NaN	NaN	1.09343	NaN	NaN	Q9WU42;Q60974	Ncor1;Ncor2	Nuclear receptor corepressor 1
16.3402	NaN	NaN	0.262643	NaN	NaN	Q61048	Wbp4	WW domain-binding protein 4
16.3045	NaN	NaN	0.636375	NaN	NaN	Q61087	Lamb3	Laminin subunit beta-3
16.4364	NaN	NaN	0.211718	NaN	NaN	Q61122	Nab1	NGFI-A-binding protein 1
18.3755	NaN	NaN	0.17956	NaN	NaN	Q61122;Q61127	Nab1;Nab2	NGFI-A-binding protein 1
16.4534	NaN	NaN	0.744474	NaN	NaN	Q61282	Acan	Aggrecan core protein
14.0488	NaN	NaN	NaN	NaN	NaN	Q61286	Tcf12	Transcription factor 12
19.5459	NaN	NaN	0.860789	NaN	NaN	Q61333	Tnfaip2	Tumor necrosis factor alpha-induced protein 2
18.3643	NaN	NaN	NaN	NaN	NaN	Q61467	Zic4	Zinc finger protein ZIC 4
16.2065	NaN	NaN	0.353212	NaN	NaN	Q61762	Kcna5	Potassium voltage-gated channel subfamily A member 5
16.318	NaN	NaN	0.226058	NaN	NaN	Q61858	Gpank1	G patch domain and ankyrin repeat-containing protein 1
15.1838	NaN	NaN	NaN	NaN	NaN	Q9D646;Q61897	Krt33b;Krt34	Keratin, type I cuticular Ha3-II
15.5878	NaN	NaN	NaN	NaN	NaN	Q9QX96;Q9ER74;Q62255	Sall1;Sall2;Sall3	Sal-like protein 3
16.3558	NaN	NaN	NaN	NaN	NaN	Q62280	Ss18	Protein SSXT
18.6817	NaN	NaN	NaN	NaN	NaN	Q62468	Vil1	Villin-1
15.9066	NaN	NaN	0.062412	NaN	NaN	Q62559	Ift52	Intraflagellar transport protein 52 homolog
17.4506	NaN	NaN	0.239765	NaN	NaN	Q63871	Polr2k	DNA-directed RNA polymerases I, II, and III subunit RPABC4
17.3253	NaN	NaN	NaN	NaN	NaN	Q64028	Phc1	Polyhomeotic-like protein 1
15.1889	NaN	NaN	0.0875333	NaN	NaN	Q64163	Tfdp2	Transcription factor Dp-2
15.859	NaN	NaN	0.325469	NaN	NaN	Q641K5	Nuak1	NUAK family SNF1-like kinase 1
16.6541	NaN	NaN	0.239933	NaN	NaN	Q64318	Zeb1	Zinc finger E-box-binding homeobox 1
17.0821	NaN	NaN	0.252732	NaN	NaN	Q64701	Rbl1	Retinoblastoma-like protein 1
17.3678	NaN	NaN	1.42126	NaN	NaN	Q64739	Col11a2	Collagen alpha-2(XI) chain
13.7125	NaN	NaN	NaN	NaN	NaN	Q9ESC7;Q65Z95	Ypel1;Ypel2	Protein yippee-like 2
17.0691	NaN	NaN	0.227995	NaN	NaN	Q66JV4	Rbm12b2	RNA-binding protein 12B-B
15.8909	NaN	NaN	0.328836	NaN	NaN	Q66JY2	Ino80d	INO80 complex subunit D
13.7862	NaN	NaN	NaN	NaN	NaN	Q66PY1	Scube3	Signal peptide, CUB and EGF-like domain-containing protein 3
16.0023	NaN	NaN	NaN	NaN	NaN	Q673H1	Tusc1	Tumor suppressor candidate gene 1 protein homolog
16.0487	NaN	NaN	0.263581	NaN	NaN	Q68EF0	Rab3ip	Rab-3A-interacting protein
15.8729	NaN	NaN	NaN	NaN	NaN	Q68FE9	Tshz2	Teashirt homolog 2
16.5935	NaN	NaN	0.163996	NaN	NaN	Q68FG3	Spty2d1	Protein SPT2 homolog
16.3082	NaN	NaN	0.15652	NaN	NaN	Q69Z61	Pwwp2a	PWWP domain-containing protein 2A
15.5263	NaN	NaN	NaN	NaN	NaN	Q69ZB0	Lrrcc1	Leucine-rich repeat and coiled-coil domain-containing protein 1
14.5244	NaN	NaN	0.392845	NaN	NaN	Q69ZB3	Tspyl5	Testis-specific Y-encoded-like protein 5
16.7065	NaN	NaN	0.128847	NaN	NaN	Q69ZB8	Zcchc2	Zinc finger CCHC domain-containing protein 2
16.6276	NaN	NaN	NaN	NaN	NaN	Q69ZS0	Pdzrn3	E3 ubiquitin-protein ligase PDZRN3
18.7781	NaN	NaN	NaN	NaN	NaN	Q69ZZ6;Q80W04	Tmcc1;Tmcc2	Transmembrane and coiled-coil domains protein 1
16.1234	NaN	NaN	NaN	NaN	NaN	Q6A000	Kiaa0753	Protein moonraker
15.9796	NaN	NaN	NaN	NaN	NaN	Q6A039	Tbc1d12	TBC1 domain family member 12
15.109	NaN	NaN	0.376394	NaN	NaN	Q6A078	Cep290	Centrosomal protein of 290 kDa
18.6679	NaN	NaN	0.598684	NaN	NaN	Q6DIB4	Nol4l	Nucleolar protein 4-like
16.5863	NaN	NaN	0.263567	NaN	NaN	Q6GQX2	Nckap5l	Nck-associated protein 5-like
15.5294	NaN	NaN	0.72309	NaN	NaN	Q6IFT4	Arhgap20	Rho GTPase-activating protein 20
17.7085	NaN	NaN	0.326118	NaN	NaN	Q6IMF0	Krt87	Keratin, type II cuticular 87
19.1876	NaN	NaN	0.0877554	NaN	NaN	P97861;Q9ERE2;Q99M74;Q6IMF0	Krt81;Krt82;Krt87	Keratin, type II cuticular 87
17.5421	NaN	NaN	0.0730105	NaN	NaN	Q6IMF0;Q9R0H5	Krt71;Krt87	Keratin, type II cuticular 87
20.0426	NaN	NaN	1.28298	NaN	NaN	Q6IMF0;Q9Z2T6	Krt85;Krt87	Keratin, type II cuticular 87
16.0395	NaN	NaN	0.0866757	NaN	NaN	Q6IQX8	Znf219	Zinc finger protein 219
16.4464	NaN	NaN	NaN	NaN	NaN	Q6IQY5	Cep70	Centrosomal protein of 70 kDa
15.6505	NaN	NaN	NaN	NaN	NaN	Q6KAS7	Znf521	Zinc finger protein 521
15.5462	NaN	NaN	0.949679	NaN	NaN	Q6KAU7	Plekhg2	Pleckstrin homology domain-containing family G member 2
16.9928	NaN	NaN	NaN	NaN	NaN	Q6NS57	Mapkbp1	Mitogen-activated protein kinase-binding protein 1
14.7882	NaN	NaN	0.548444	NaN	NaN	Q6NSW3	Sphkap	A-kinase anchor protein SPHKAP
15.8307	NaN	NaN	0.307907	NaN	NaN	Q6NXH3	Gpbp1	Vasculin
18.3146	NaN	NaN	0.195277	NaN	NaN	Q6NXK2	Znf532	Zinc finger protein 532
15.2039	NaN	NaN	0.864503	NaN	NaN	Q6NXW6	Rad17	Cell cycle checkpoint protein RAD17
15.5407	NaN	NaN	0.163492	NaN	NaN	Q6NZK5	Kiaa1328	Protein hinderin
14.6709	NaN	NaN	0.229487	NaN	NaN	Q6NZL8	Scube1	Signal peptide, CUB and EGF-like domain-containing protein 1
16.4048	NaN	NaN	0.251641	NaN	NaN	Q6NZR2	Msantd2	Myb/SANT-like DNA-binding domain-containing protein 2
15.0957	NaN	NaN	0.42199	NaN	NaN	Q6P0X2	Znf511	Zinc finger protein 511
15.5612	NaN	NaN	0.615479	NaN	NaN	Q6P1D7	Slx4	Structure-specific endonuclease subunit SLX4
15.1326	NaN	NaN	NaN	NaN	NaN	Q6P5E6	Gga2	ADP-ribosylation factor-binding protein GGA2
15.3017	NaN	NaN	0.126782	NaN	NaN	Q6P5G3	Mbtd1	MBT domain-containing protein 1
15.1322	NaN	NaN	0.32707	NaN	NaN	Q6P6I6	Polr2m	DNA-directed RNA polymerase II subunit GRINL1A
15.5603	NaN	NaN	NaN	NaN	NaN	Q6P7W0	Senp6	Sentrin-specific protease 6
16.6112	NaN	NaN	0.102469	NaN	NaN	Q6P7W5	Tsen2	tRNA-splicing endonuclease subunit Sen2
19.3234	NaN	NaN	NaN	NaN	NaN	Q6P9J5;Q8BX02	Kank2;Kank4	KN motif and ankyrin repeat domain-containing protein 4
16.6795	NaN	NaN	0.309463	NaN	NaN	Q6PAL0	Bend3	BEN domain-containing protein 3
17.728	NaN	NaN	0.206493	NaN	NaN	Q6PAL7	Ahdc1	AT-hook DNA-binding motif-containing protein 1
14.9037	NaN	NaN	0.540236	NaN	NaN	Q6PB51	Ccdc117	Coiled-coil domain-containing protein 117
15.7386	NaN	NaN	0.309888	NaN	NaN	Q6PCL9	Papolg	Poly(A) polymerase gamma
15.421	NaN	NaN	0.466822	NaN	NaN	Q6PCQ0	Iqce	IQ domain-containing protein E
14.6976	NaN	NaN	NaN	NaN	NaN	Q6PD29	Znf513	Zinc finger protein 513
15.6222	NaN	NaN	0.078178	NaN	NaN	Q6PD31	Trak1	Trafficking kinesin-binding protein 1
16.192	NaN	NaN	0.196831	NaN	NaN	Q8BMQ8;Q6PDG8	Mon1a;Mon1b	Vacuolar fusion protein MON1 homolog A
16.2902	NaN	NaN	0.157567	NaN	NaN	Q6PDM1	Msl1	Male-specific lethal 1 homolog
17.4966	NaN	NaN	0.227473	NaN	NaN	Q6PFX2	Bend6	BEN domain-containing protein 6
15.586	NaN	NaN	0.121423	NaN	NaN	Q6PFX7	Nyap1	Neuronal tyrosine-phosphorylated phosphoinositide-3-kinase adapter 1
13.6062	NaN	NaN	NaN	NaN	NaN	Q6PFY9	Cdc14b	Dual specificity protein phosphatase CDC14B
15.979	NaN	NaN	0.177602	NaN	NaN	Q6SJQ5	Cd300ld3	CMRF35-like molecule 3
20.9846	NaN	NaN	0.680832	NaN	NaN	Q6X6Z7	Tekt3	Tektin-3
15.6638	NaN	NaN	0.12264	NaN	NaN	Q6X7S9	Eid2	EP300-interacting inhibitor of differentiation 2
15.8779	NaN	NaN	NaN	NaN	NaN	Q6YND2	Znf653	Zinc finger protein 653
17.0735	NaN	NaN	0.375846	NaN	NaN	Q6ZPK0	Phf21a	PHD finger protein 21A
15.3279	NaN	NaN	0.436221	NaN	NaN	Q6ZPR1	Cfap97	Cilia- and flagella-associated protein 97
15.8107	NaN	NaN	1.67876	NaN	NaN	Q6ZQ73	Cand2	Cullin-associated NEDD8-dissociated protein 2
16.1576	NaN	NaN	0.544591	NaN	NaN	Q6ZQF7	Jade2	E3 ubiquitin-protein ligase Jade-2
17.1492	NaN	NaN	0.155645	NaN	NaN	Q6ZQK0	Ncapd3	Condensin-2 complex subunit D3
17.354	NaN	NaN	NaN	NaN	NaN	Q765H6	Mgat5b	Alpha-1,6-mannosylglycoprotein 6-beta-N-acetylglucosaminyltransferase B
15.5424	NaN	NaN	0.240472	NaN	NaN	Q76I79	Ssh1	Protein phosphatase Slingshot homolog 1
16.1324	NaN	NaN	0.122044	NaN	NaN	Q76KF0	Sema6d	Semaphorin-6D
15.2278	NaN	NaN	NaN	NaN	NaN	Q78DX7	Ros1	Proto-oncogene tyrosine-protein kinase ROS
16.4436	NaN	NaN	0.32135	NaN	NaN	Q78WZ7	Twistnb	DNA-directed RNA polymerase I subunit RPA43
16.7134	NaN	NaN	0.00135814	NaN	NaN	Q8K2F0;Q7JJ13	Brd2;Brd3	Bromodomain-containing protein 2
16.9887	NaN	NaN	0.27512	NaN	NaN	Q91Y44;Q9ESU6;Q7JJ13	Brd2;Brd4	Bromodomain-containing protein 2
15.86	NaN	NaN	NaN	NaN	NaN	Q7TMM8	Parp16	Protein mono-ADP-ribosyltransferase PARP16
15.6618	NaN	NaN	0.34375	NaN	NaN	Q7TN02	Med26	Mediator of RNA polymerase II transcription subunit 26
15.1212	NaN	NaN	NaN	NaN	NaN	Q7TN12	Inava	Innate immunity activator protein
15.7732	NaN	NaN	0.386972	NaN	NaN	Q7TN33;Q8CIN6	Celf6	CUGBP Elav-like family member 6
17.663	NaN	NaN	0.247381	NaN	NaN	Q7TN99	Cpeb3	Cytoplasmic polyadenylation element-binding protein 3
13.4918	NaN	NaN	NaN	NaN	NaN	Q7TNH6	Nphp3	Nephrocystin-3
17.7784	NaN	NaN	0.469218	NaN	NaN	Q7TQ62	Podn	Podocan
16.0826	NaN	NaN	0.617716	NaN	NaN	Q7TQC5	Aptx	Aprataxin
16.4854	NaN	NaN	0.378445	NaN	NaN	Q7TQK0	Ccnt2	Cyclin-T2
16.8081	NaN	NaN	0.370408	NaN	NaN	Q7TSJ6;Q8BYR2	Lats1;Lats2	Serine/threonine-protein kinase LATS2
15.5689	NaN	NaN	0.286688	NaN	NaN	Q7TT18	Atf7ip	Activating transcription factor 7-interacting protein 1
14.113	NaN	NaN	NaN	NaN	NaN	Q80ST9	Lca5	Lebercilin
16.1496	NaN	NaN	0.272167	NaN	NaN	Q80SY6	Adal	Adenosine deaminase-like protein
17.1059	NaN	NaN	0.189812	NaN	NaN	Q80T69	Rsbn1	Lysine-specific demethylase 9
18.2685	NaN	NaN	0.254003	NaN	NaN	Q80TD3	Fnip2	Folliculin-interacting protein 2
15.8244	NaN	NaN	1.73349	NaN	NaN	Q8C0T5;Q80TE4	Sipa1l1;Sipa1l2	Signal-induced proliferation-associated 1-like protein 2
16.7634	NaN	NaN	0.227352	NaN	NaN	Q80TG1	Kansl1	KAT8 regulatory NSL complex subunit 1
14.4482	NaN	NaN	0.00357338	NaN	NaN	Q9DCB4;Q80TM6	Arpp21;R3hdm2	R3H domain-containing protein 2
15.3353	NaN	NaN	NaN	NaN	NaN	Q80TS5	Znf423	Zinc finger protein 423
16.9854	NaN	NaN	0.377697	NaN	NaN	Q80TZ9	Rere	Arginine-glutamic acid dipeptide repeats protein
16.7849	NaN	NaN	NaN	NaN	NaN	Q80U04	Pja2	E3 ubiquitin-protein ligase Praja-2
16.0127	NaN	NaN	0.160481	NaN	NaN	Q80U22	Rusc2	Iporin
16.8778	NaN	NaN	0.142385	NaN	NaN	Q80U70	Suz12	Polycomb protein Suz12
15.3853	NaN	NaN	NaN	NaN	NaN	Q80UN1	Kctd9	BTB/POZ domain-containing protein KCTD9
16.3591	NaN	NaN	0.776366	NaN	NaN	Q80UW5	Cdc42bpg	Serine/threonine-protein kinase MRCK gamma
14.7242	NaN	NaN	0.464646	NaN	NaN	Q80UZ2	Sdad1	Protein SDA1 homolog
15.6392	NaN	NaN	NaN	NaN	NaN	Q80VC6	Trnau1ap	tRNA selenocysteine 1-associated protein 1
13.9596	NaN	NaN	NaN	NaN	NaN	Q80W04;Q8R310	Tmcc2;Tmcc3	Transmembrane and coiled-coil domains protein 2
15.2021	NaN	NaN	0.331737	NaN	NaN	Q80WC1	Ubn2	Ubinuclein-2
15.724	NaN	NaN	0.457719	NaN	NaN	Q80WC3	Tnrc18	Trinucleotide repeat-containing gene 18 protein
17.5655	NaN	NaN	0.00728972	NaN	NaN	Q80WM5	Hapln3	Hyaluronan and proteoglycan link protein 3
14.0281	NaN	NaN	NaN	NaN	NaN	Q80WV7	Srrm3	Serine/arginine repetitive matrix protein 3
14.8391	NaN	NaN	NaN	NaN	NaN	Q80X44	Zbtb24	Zinc finger and BTB domain-containing protein 24
19.8749	NaN	NaN	0.422146	NaN	NaN	Q80X56	Trim69	E3 ubiquitin-protein ligase TRIM69
18.6417	NaN	NaN	NaN	NaN	NaN	Q80Y20	Alkbh8	Alkylated DNA repair protein alkB homolog 8
15.7175	NaN	NaN	0.451298	NaN	NaN	Q80YR9	Rbm12b1	RNA-binding protein 12B-A
16.0837	NaN	NaN	0.68599	NaN	NaN	Q80YT7	Pde4dip	Myomegalin
15.5518	NaN	NaN	0.730772	NaN	NaN	Q80Z25	Ofd1	Oral-facial-digital syndrome 1 protein homolog
16.0499	NaN	NaN	0.0107046	NaN	NaN	Q80ZQ9	Abitram	Protein Abitram
17.9548	NaN	NaN	0.463223	NaN	NaN	Q811B5	Prr3	Proline-rich protein 3
15.6743	NaN	NaN	0.860611	NaN	NaN	Q811D2	Ankrd26	Ankyrin repeat domain-containing protein 26
15.4352	NaN	NaN	0.140269	NaN	NaN	Q9WUK6;Q811H0	Zbtb18;Zbtb42	Zinc finger and BTB domain-containing protein 42
16.4064	NaN	NaN	0.0617192	NaN	NaN	Q8BFT6	Jmjd4	2-oxoglutarate and iron-dependent oxygenase JMJD4
14.3835	NaN	NaN	NaN	NaN	NaN	Q8BG17	Nol12	Nucleolar protein 12
16.07	NaN	NaN	0.541381	NaN	NaN	Q8BG26	Rusc1	RUN and SH3 domain-containing protein 1
16.4755	NaN	NaN	NaN	NaN	NaN	Q8BG41	Psmb11	Proteasome subunit beta type-11
16.9401	NaN	NaN	0.6123	NaN	NaN	Q8BG79	Cwf19l2	CWF19-like protein 2
16.0084	NaN	NaN	0.549425	NaN	NaN	Q8BGE5	Fancm	Fanconi anemia group M protein homolog
15.2946	NaN	NaN	0.0171662	NaN	NaN	Q8BGE7	Trim6	Tripartite motif-containing protein 6
22.149	NaN	NaN	0.708408	NaN	NaN	Q8BGI1	Rnf24	RING finger protein 24
18.5294	NaN	NaN	NaN	NaN	NaN	Q8BGJ9	U2af1l4	Splicing factor U2AF 26 kDa subunit
15.9023	NaN	NaN	0.253412	NaN	NaN	Q8BGT1	Flrt3	Leucine-rich repeat transmembrane protein FLRT3
17.3489	NaN	NaN	0.633682	NaN	NaN	Q8BGV7	Kctd13	BTB/POZ domain-containing adapter for CUL3-mediated RhoA degradation protein 1
15.924	NaN	NaN	0.16404	NaN	NaN	Q8BGY4	Klhl26	Kelch-like protein 26
14.8469	NaN	NaN	0.877897	NaN	NaN	Q8BXK9;Q8BHB9;Q9QYB1	Clic4;Clic5;Clic6	Chloride intracellular channel protein 6
18.617	NaN	NaN	0.200985	NaN	NaN	Q8BHD1	Poc1b	POC1 centriolar protein homolog B
15.5951	NaN	NaN	0.324696	NaN	NaN	Q8BHE1	Gemin8	Gem-associated protein 8
14.5816	NaN	NaN	0.0462489	NaN	NaN	Q8BHN1	Txlng	Gamma-taxilin
15.1586	NaN	NaN	0.977611	NaN	NaN	Q8BIF2	Rbfox3	RNA binding protein fox-1 homolog 3
15.7096	NaN	NaN	0.16872	NaN	NaN	Q8BIG4	Fbxo28	F-box only protein 28
16.113	NaN	NaN	0.436805	NaN	NaN	Q8BIL5	Hook1	Protein Hook homolog 1
18.9571	NaN	NaN	0.178408	NaN	NaN	Q8BIQ5;Q8C7E9	Cstf2;Cstf2t	Cleavage stimulation factor subunit 2
15.4128	NaN	NaN	0.208577	NaN	NaN	Q8BJM3	R3hcc1l	Coiled-coil domain-containing protein R3HCC1L
16.7083	NaN	NaN	0.284427	NaN	NaN	Q8BK35	Nop53	Ribosome biogenesis protein NOP53
13.9567	NaN	NaN	0.320193	NaN	NaN	Q8BKE5	Fsbp	Fibrinogen silencer-binding protein
16.5838	NaN	NaN	0.413545	NaN	NaN	Q8BKV0	Spock3	Testican-3
16.2484	NaN	NaN	0.156633	NaN	NaN	Q8BL80	Arhgap22	Rho GTPase-activating protein 22
17.2326	NaN	NaN	0.350052	NaN	NaN	Q8BLA1	Dlec1	Deleted in lung and esophageal cancer protein 1 homolog
15.9972	NaN	NaN	NaN	NaN	NaN	Q8BLG0	Phf20	PHD finger protein 20
14.8677	NaN	NaN	1.19451	NaN	NaN	Q8BLR9	Hif1an	Hypoxia-inducible factor 1-alpha inhibitor
15.322	NaN	NaN	0.249972	NaN	NaN	Q8BM75	Arid5b	AT-rich interactive domain-containing protein 5B
16.0645	NaN	NaN	NaN	NaN	NaN	Q8BN78	Zbtb33	Transcriptional regulator Kaiso
15.6852	NaN	NaN	0.274992	NaN	NaN	Q8BND4	Ints6l	Integrator complex subunit 6-like
16.9848	NaN	NaN	0.266099	NaN	NaN	Q8BP22	Fam92a	Protein FAM92A
14.6701	NaN	NaN	NaN	NaN	NaN	Q8BPP0	Znf436	Zinc finger protein 436
14.115	NaN	NaN	0.318811	NaN	NaN	Q8BQM9	Med12l	Mediator of RNA polymerase II transcription subunit 12-like protein
16.0351	NaN	NaN	0.107743	NaN	NaN	Q8BQR4	Kansl2	KAT8 regulatory NSL complex subunit 2
16.8591	NaN	NaN	NaN	NaN	NaN	Q8BQY8	Hus1	Checkpoint protein HUS1
14.959	NaN	NaN	0.451407	NaN	NaN	Q8BRB7	Kat6b	Histone acetyltransferase KAT6B
16.9904	NaN	NaN	0.186648	NaN	NaN	Q8BRB7;Q8BZ21	Kat6a;Kat6b	Histone acetyltransferase KAT6B
20.6003	NaN	NaN	1.01838	NaN	NaN	Q8BS03	Pi15	Peptidase inhibitor 15
14.3241	NaN	NaN	NaN	NaN	NaN	Q8BSP2	Ncaph2	Condensin-2 complex subunit H2
16.0116	NaN	NaN	NaN	NaN	NaN	Q8BST6	Peli2	E3 ubiquitin-protein ligase pellino homolog 2
17.2812	NaN	NaN	0.0648979	NaN	NaN	Q8BTR5	Dusp28	Dual specificity phosphatase 28
18.2819	NaN	NaN	0.528686	NaN	NaN	Q8BUR3	Foxj3	Forkhead box protein J3
14.6947	NaN	NaN	0.48656	NaN	NaN	Q8BV57	Ssc5d	Soluble scavenger receptor cysteine-rich domain-containing protein SSC5D
16.0679	NaN	NaN	0.103158	NaN	NaN	Q8BVV7	Cep95	Centrosomal protein of 95 kDa
17.1233	NaN	NaN	0.234854	NaN	NaN	Q8BVZ5	Il33	Interleukin-33
14.5884	NaN	NaN	NaN	NaN	NaN	Q8BWB1	Synpo2l	Synaptopodin 2-like protein
13.9151	NaN	NaN	0.219711	NaN	NaN	Q8BWR4	Usp40	Ubiquitin carboxyl-terminal hydrolase 40
15.9085	NaN	NaN	NaN	NaN	NaN	Q8BX07	Ctdsp2	Carboxy-terminal domain RNA polymerase II polypeptide A small phosphatase 2
13.9252	NaN	NaN	NaN	NaN	NaN	Q8BXG3	Ift57	Intraflagellar transport protein 57 homolog
16.5823	NaN	NaN	0.450028	NaN	NaN	Q8BXJ2	Trerf1	Transcriptional-regulating factor 1
15.7673	NaN	NaN	0.487145	NaN	NaN	Q8BXJ8	Znf385b	Zinc finger protein 385B
15.9396	NaN	NaN	0.126105	NaN	NaN	Q8BYH8	Chd9	Chromodomain-helicase-DNA-binding protein 9
14.3063	NaN	NaN	0.804282	NaN	NaN	Q8BYR2	Lats1	Serine/threonine-protein kinase LATS1
17.0843	NaN	NaN	0.10661	NaN	NaN	Q8BZ47	Znf609	Zinc finger protein 609
16.8585	NaN	NaN	0.188547	NaN	NaN	Q8BZ94	Zmat4	Zinc finger matrin-type protein 4
14.8257	NaN	NaN	0.377216	NaN	NaN	Q8BZ97	Prdm8	PR domain zinc finger protein 8
16.6734	NaN	NaN	0.233976	NaN	NaN	Q8C0D7;Q9D8Y8	Ing4;Ing5	Inhibitor of growth protein 4
16.7416	NaN	NaN	NaN	NaN	NaN	Q8C9X6;Q8C0I4	Epc1;Epc2	Enhancer of polycomb homolog 2
15.9527	NaN	NaN	NaN	NaN	NaN	Q925H6;Q8C1I6	Krtap16-3;Krtap19-3	Keratin-associated protein 16-3
16.5704	NaN	NaN	0.212046	NaN	NaN	Q8C1S0	Med19	Mediator of RNA polymerase II transcription subunit 19
15.238	NaN	NaN	0.334084	NaN	NaN	Q8C4V1	Arhgap24	Rho GTPase-activating protein 24
16.3538	NaN	NaN	NaN	NaN	NaN	Q8C5W4	Morc2b	ATPase MORC2B
17.8867	NaN	NaN	0.441686	NaN	NaN	Q8C6K9	Col6a6	Collagen alpha-6(VI) chain
15.4179	NaN	NaN	NaN	NaN	NaN	Q8C735	Lin9	Protein lin-9 homolog
15.3069	NaN	NaN	0.681651	NaN	NaN	Q8C739	Fam110b	Protein FAM110B
16.2686	NaN	NaN	NaN	NaN	NaN	Q8C753	Kiaa0556	Protein KIAA0556
15.9399	NaN	NaN	0.303205	NaN	NaN	Q8C761	Wdr60	WD repeat-containing protein 60
16.3933	NaN	NaN	0.524678	NaN	NaN	Q8C7E7	Stbd1	Starch-binding domain-containing protein 1
15.8805	NaN	NaN	NaN	NaN	NaN	Q8C8C1	Rtp1	Receptor-transporting protein 1
16.3049	NaN	NaN	NaN	NaN	NaN	Q8C9M2	Ccdc15	Coiled-coil domain-containing protein 15
15.1809	NaN	NaN	0.172465	NaN	NaN	Q8CB67	Lrp11	Low-density lipoprotein receptor-related protein 11
15.9	NaN	NaN	0.462018	NaN	NaN	Q8CBY1	Samd4a	Protein Smaug homolog 1
16.6287	NaN	NaN	NaN	NaN	NaN	Q8CCE9	E4f1	Transcription factor E4F1
15.0726	NaN	NaN	0.325779	NaN	NaN	Q8CCI5	Rybp	RING1 and YY1-binding protein
15.9435	NaN	NaN	0.0963374	NaN	NaN	Q8CCJ9	Phf20l1	PHD finger protein 20-like protein 1
17.3765	NaN	NaN	NaN	NaN	NaN	Q8CD54	Piezo2	Piezo-type mechanosensitive ion channel component 2
17.2429	NaN	NaN	0.353738	NaN	NaN	Q8CDD9	Lrif1	Ligand-dependent nuclear receptor-interacting factor 1
16.8576	NaN	NaN	0.3378	NaN	NaN	Q8CDG5	Crebrf	CREB3 regulatory factor
17.0035	NaN	NaN	0.0052869	NaN	NaN	Q8CE08	Acp3	Prostatic acid phosphatase
17.4624	NaN	NaN	NaN	NaN	NaN	Q8CE93	Calhm4	Calcium homeostasis modulator protein 4
16.363	NaN	NaN	0.158516	NaN	NaN	Q8CEG5	Ccdc28b	Coiled-coil domain-containing protein 28B
16.5888	NaN	NaN	0.111214	NaN	NaN	Q8CEZ0	Kctd2	BTB/POZ domain-containing protein KCTD2
16.9247	NaN	NaN	0.0989936	NaN	NaN	Q8CFC7	Clasrp	CLK4-associating serine/arginine rich protein
16.532	NaN	NaN	0.306486	NaN	NaN	Q8CFH6	Sik2	Serine/threonine-protein kinase SIK2
16.7623	NaN	NaN	0.138094	NaN	NaN	Q8CFN5	Mef2c	Myocyte-specific enhancer factor 2C
16.5417	NaN	NaN	0.322539	NaN	NaN	Q8CFT2	Setd1b	Histone-lysine N-methyltransferase SETD1B
16.2201	NaN	NaN	NaN	NaN	NaN	Q8CG73	Rpgrip1l	Protein fantom
16.5	NaN	NaN	0.195151	NaN	NaN	Q8CGI1	Fam193a	Protein FAM193A
14.2526	NaN	NaN	1.01801	NaN	NaN	Q8CGN4	Bcor	BCL-6 corepressor
17.1508	NaN	NaN	0.261342	NaN	NaN	Q8CHC8	Adnp2	Activity-dependent neuroprotector homeobox protein 2
14.782	NaN	NaN	NaN	NaN	NaN	Q8CHD8	Rab11fip3	Rab11 family-interacting protein 3
18.3096	NaN	NaN	0.112165	NaN	NaN	Q8CHP6	Phc3	Polyhomeotic-like protein 3
17.4731	NaN	NaN	0.328478	NaN	NaN	Q8CHS8	Vps37a	Vacuolar protein sorting-associated protein 37A
15.7493	NaN	NaN	NaN	NaN	NaN	Q8CHW1	Thap1	THAP domain-containing protein 1
17.8238	NaN	NaN	0.520296	NaN	NaN	Q8VHR5;Q8CHY6	Gatad2a;Gatad2b	Transcriptional repressor p66 alpha
17.817	NaN	NaN	0.192254	NaN	NaN	Q8CIC2	Nup42	Nucleoporin NUP42
14.1748	NaN	NaN	0.76045	NaN	NaN	Q8CIE2	Zmiz2	Zinc finger MIZ domain-containing protein 2
15.4218	NaN	NaN	0.353029	NaN	NaN	Q8CIE4	Parp10	Protein mono-ADP-ribosyltransferase PARP10
15.8123	NaN	NaN	0.345989	NaN	NaN	Q8JZS6	N4bp2l2	NEDD4-binding protein 2-like 2
17.1224	NaN	NaN	0.721079	NaN	NaN	Q8K057	Ift80	Intraflagellar transport protein 80 homolog
16.2597	NaN	NaN	0.6039	NaN	NaN	Q8K099	Lrit1	Leucine-rich repeat, immunoglobulin-like domain and transmembrane domain-containing protein 1
16.2589	NaN	NaN	0.373892	NaN	NaN	Q8K0L0	Asb2	Ankyrin repeat and SOCS box protein 2
16.4216	NaN	NaN	0.476305	NaN	NaN	Q8K0W3	Rnf208	RING finger protein 208
16.215	NaN	NaN	0.514187	NaN	NaN	Q8K202	Polr1e	DNA-directed RNA polymerase I subunit RPA49
17.3265	NaN	NaN	0.260217	NaN	NaN	Q8K214	Scmh1	Polycomb protein SCMH1
16.5861	NaN	NaN	NaN	NaN	NaN	Q8K2H1	Pphln1	Periphilin-1
15.1333	NaN	NaN	0.08543	NaN	NaN	Q8K2M3	Srrd	SRR1-like protein
15.8301	NaN	NaN	0.246837	NaN	NaN	Q8K2Y0	Obi1	ORC ubiquitin ligase 1
17.3332	NaN	NaN	NaN	NaN	NaN	Q8K339	Kin	DNA/RNA-binding protein KIN17
16.5842	NaN	NaN	0.125219	NaN	NaN	Q8K3I9	Glcci1	Glucocorticoid-induced transcript 1 protein
14.9464	NaN	NaN	NaN	NaN	NaN	Q8K3U4	Defb36	Beta-defensin 36
17.3416	NaN	NaN	0.535404	NaN	NaN	Q8K482	Emilin2	EMILIN-2
15.1637	NaN	NaN	0.213637	NaN	NaN	Q8K4F6	Nsun5	Probable 28S rRNA (cytosine-C(5))-methyltransferase
15.2086	NaN	NaN	0.127252	NaN	NaN	Q8QZR8	Ccnq	Cyclin-Q
15.6256	NaN	NaN	0.25747	NaN	NaN	Q8R023	Pcgf1	Polycomb group RING finger protein 1
15.2044	NaN	NaN	NaN	NaN	NaN	Q8R034	Anapc13	Anaphase-promoting complex subunit 13
17.7465	NaN	NaN	1.08903	NaN	NaN	Q8R054	Srpx2	Sushi repeat-containing protein SRPX2
16.5065	NaN	NaN	0.0934559	NaN	NaN	Q8R0A2	Zbtb44	Zinc finger and BTB domain-containing protein 44
16.6197	NaN	NaN	0.261313	NaN	NaN	Q8R0K4	Ccdc137	Coiled-coil domain-containing protein 137
15.2805	NaN	NaN	0.0180672	NaN	NaN	Q8R0L1	Stap2	Signal-transducing adaptor protein 2
17.5862	NaN	NaN	0.10491	NaN	NaN	Q8R0L9	Tada3	Transcriptional adapter 3
14.4592	NaN	NaN	NaN	NaN	NaN	Q8R1M0	Hmces	Abasic site processing protein HMCES
16.3706	NaN	NaN	1.01645	NaN	NaN	Q8R2G6	Ccdc80	Coiled-coil domain-containing protein 80
15.4708	NaN	NaN	0.479159	NaN	NaN	Q8R2X8	Blzf1	Golgin-45
16.0688	NaN	NaN	0.530173	NaN	NaN	Q8R3V6	Cuedc1	CUE domain-containing protein 1
17.204	NaN	NaN	NaN	NaN	NaN	Q8R429	Atp2a1	Sarcoplasmic/endoplasmic reticulum calcium ATPase 1
15.6107	NaN	NaN	0.350653	NaN	NaN	Q8R4U1	Mypop	Myb-related transcription factor, partner of profilin
16.7542	NaN	NaN	0.416375	NaN	NaN	Q8R5F8	Eps8l1	Epidermal growth factor receptor kinase substrate 8-like protein 1
17.1729	NaN	NaN	0.0780398	NaN	NaN	Q8VBW5	Bbx	HMG box transcription factor BBX
16.6245	NaN	NaN	NaN	NaN	NaN	Q8VC04	Tmem106a	Transmembrane protein 106A
16.4989	NaN	NaN	0.353949	NaN	NaN	Q8VCG9	Rfxap	Regulatory factor X-associated protein
17.0102	NaN	NaN	0.149169	NaN	NaN	Q8VDQ9	Kri1	Protein KRI1 homolog
17.7942	NaN	NaN	0.387048	NaN	NaN	Q8VDS3	Cbx7	Chromobox protein homolog 7
17.9168	NaN	NaN	0.179216	NaN	NaN	Q8VDY9	Caap1	Caspase activity and apoptosis inhibitor 1
17.2714	NaN	NaN	0.176568	NaN	NaN	Q8VE10	Naa40	N-alpha-acetyltransferase 40
13.7342	NaN	NaN	0.812219	NaN	NaN	Q8VEG0	Ccdc71	Coiled-coil domain-containing protein 71
17.1103	NaN	NaN	0.181137	NaN	NaN	Q8VEK6	Ing3	Inhibitor of growth protein 3
15.3794	NaN	NaN	NaN	NaN	NaN	Q8VHA6	Asb18	Ankyrin repeat and SOCS box protein 18
15.2553	NaN	NaN	0.177717	NaN	NaN	Q8VHR0	Pcdh18	Protocadherin 18
17.6147	NaN	NaN	0.453093	NaN	NaN	Q8VI24;Q60611	Satb2	DNA-binding protein SATB2
15.348	NaN	NaN	0.505447	NaN	NaN	Q8VI33	Taf9	Transcription initiation factor TFIID subunit 9
13.7032	NaN	NaN	0.422764	NaN	NaN	Q8VIG1	Rest	RE1-silencing transcription factor
17.6355	NaN	NaN	0.352555	NaN	NaN	Q91VT1	Nsmce2	E3 SUMO-protein ligase NSE2
16.5771	NaN	NaN	0.41854	NaN	NaN	Q91VW9	Zkscan3	Zinc finger protein with KRAB and SCAN domains 3
17.0416	NaN	NaN	0.217264	NaN	NaN	Q91WA4	Cxxc5	CXXC-type zinc finger protein 5
15.8193	NaN	NaN	0.550448	NaN	NaN	Q91WC1	Pot1	Protection of telomeres protein 1
16.5176	NaN	NaN	0.264088	NaN	NaN	Q91WT8	Rbm47	RNA-binding protein 47
17.2937	NaN	NaN	NaN	NaN	NaN	Q91X86	Tmem98	Transmembrane protein 98
14.6775	NaN	NaN	1.76072	NaN	NaN	Q99KG3;Q91YE7	Rbm10;Rbm5	RNA-binding protein 5
17.1735	NaN	NaN	0.169789	NaN	NaN	Q91YU6	Lzts2	Leucine zipper putative tumor suppressor 2
14.4964	NaN	NaN	NaN	NaN	NaN	Q91YX0	Themis2	Protein THEMIS2
14.7429	NaN	NaN	NaN	NaN	NaN	Q91ZM9	Dok5	Docking protein 5
15.9675	NaN	NaN	0.567027	NaN	NaN	Q920B0	Frmd4b	FERM domain-containing protein 4B
16.3854	NaN	NaN	0.269061	NaN	NaN	Q921C3	Brwd1	Bromodomain and WD repeat-containing protein 1
18.5416	NaN	NaN	0.0501758	NaN	NaN	Q921K9	Bcl7b	B-cell CLL/lymphoma 7 protein family member B
18.0027	NaN	NaN	0.287392	NaN	NaN	Q9CXE2;Q921K9	Bcl7a;Bcl7b	B-cell CLL/lymphoma 7 protein family member B
14.5812	NaN	NaN	NaN	NaN	NaN	Q922K9	Frk	Tyrosine-protein kinase FRK
15.3482	NaN	NaN	0.478334	NaN	NaN	Q924A0	Tcf7l2	Transcription factor 7-like 2
16.7697	NaN	NaN	0.292015	NaN	NaN	Q924C6	Loxl4	Lysyl oxidase homolog 4
15.786	NaN	NaN	0.277053	NaN	NaN	Q924T3	Xrcc4	DNA repair protein XRCC4
14.5157	NaN	NaN	0.281288	NaN	NaN	Q924Y0	Bbox1	Gamma-butyrobetaine dioxygenase
17.7406	NaN	NaN	0.724955	NaN	NaN	Q925H4	Krtap21-1	Keratin-associated protein 21-1
16.5932	NaN	NaN	0.503474	NaN	NaN	Q96DY5	Rnf112	RING finger protein 112
15.4244	NaN	NaN	0.623388	NaN	NaN	Q99J64	Rbm43	RNA-binding protein 43
16.1646	NaN	NaN	NaN	NaN	NaN	Q99J78	Def8	Differentially expressed in FDCP 8
14.3009	NaN	NaN	NaN	NaN	NaN	Q99KU1	Dhdds	Dehydrodolichyl diphosphate synthase complex subunit Dhdds
14.6205	NaN	NaN	NaN	NaN	NaN	Q99L02	Pagr1a	PAXIP1-associated glutamate-rich protein 1A
17.0634	NaN	NaN	0.160686	NaN	NaN	Q99LQ1	Mbip	MAP3K12-binding inhibitory protein 1
16.84	NaN	NaN	NaN	NaN	NaN	Q99MK9	Rassf1	Ras association domain-containing protein 1
18.4213	NaN	NaN	0.45232	NaN	NaN	Q99MQ1	Bicc1	Protein bicaudal C homolog 1
17.6513	NaN	NaN	0.513733	NaN	NaN	Q99MY8	Ash1l	Histone-lysine N-methyltransferase ASH1L
14.4453	NaN	NaN	NaN	NaN	NaN	Q99NA9	Pcgf6	Polycomb group RING finger protein 6
15.0901	NaN	NaN	0.308898	NaN	NaN	Q99NF8	Ranbp17	Ran-binding protein 17
15.619	NaN	NaN	NaN	NaN	NaN	Q99PM9	Uck2	Uridine-cytidine kinase 2
16.9515	NaN	NaN	0.227714	NaN	NaN	Q99PP2	Znf318	Zinc finger protein 318
15.5279	NaN	NaN	0.609158	NaN	NaN	Q99PQ2	Trim11	E3 ubiquitin-protein ligase TRIM11
17.9853	NaN	NaN	0.278686	NaN	NaN	Q99PT3	Ino80b	INO80 complex subunit B
16.057	NaN	NaN	0.238453	NaN	NaN	Q99PU7	Bap1	Ubiquitin carboxyl-terminal hydrolase BAP1
17.4507	NaN	NaN	0.240237	NaN	NaN	Q99PV8	Bcl11b	B-cell lymphoma/leukemia 11B
14.2124	NaN	NaN	0.58991	NaN	NaN	Q9CPX9	Anapc11	Anaphase-promoting complex subunit 11
14.9126	NaN	NaN	0.084298	NaN	NaN	Q9CQ66	Tctex1d2	Tctex1 domain-containing protein 2
15.5398	NaN	NaN	0.298236	NaN	NaN	Q9CQB2	Mcrip2	MAPK regulated corepressor interacting protein 2
17.3926	NaN	NaN	0.577726	NaN	NaN	Q9CQC5	Cdc42ep3	Cdc42 effector protein 3
16.0789	NaN	NaN	0.622088	NaN	NaN	Q9CQR5	Zmat5	Zinc finger matrin-type protein 5
16.6074	NaN	NaN	NaN	NaN	NaN	Q9CQS7	Dppa5a	Developmental pluripotency-associated protein 5A
16.1126	NaN	NaN	NaN	NaN	NaN	Q9CQT7	Desi1	Desumoylating isopeptidase 1
17.4813	NaN	NaN	NaN	NaN	NaN	Q9CQW3	Proz	Vitamin K-dependent protein Z
16.4949	NaN	NaN	NaN	NaN	NaN	Q9CQZ7	Polr3k	DNA-directed RNA polymerase III subunit RPC10
16.0729	NaN	NaN	NaN	NaN	NaN	Q9CR02	Tma16	Translation machinery-associated protein 16
16.0103	NaN	NaN	NaN	NaN	NaN	Q9CR42	Ankrd1	Ankyrin repeat domain-containing protein 1
15.5711	NaN	NaN	0.677188	NaN	NaN	Q9CR70	Lage3	EKC/KEOPS complex subunit Lage3
14.3303	NaN	NaN	0.527158	NaN	NaN	Q9CR78	Msantd3	Myb/SANT-like DNA-binding domain-containing protein 3
16.6608	NaN	NaN	NaN	NaN	NaN	Q9CTN4	Rhobtb3	Rho-related BTB domain-containing protein 3
14.6074	NaN	NaN	0.817879	NaN	NaN	Q9CWJ3	Katnbl1	KATNB1-like protein 1
15.2899	NaN	NaN	0.375696	NaN	NaN	Q9CWY4	Gemin7	Gem-associated protein 7
16.9325	NaN	NaN	NaN	NaN	NaN	Q9CX84;Q9QZB1;Q9QZB0	Rgs17;Rgs19;Rgs20	Regulator of G-protein signaling 19
18.1134	NaN	NaN	0.195832	NaN	NaN	Q9CXE2	Bcl7a	B-cell CLL/lymphoma 7 protein family member A
15.4107	NaN	NaN	0.130443	NaN	NaN	Q9CXU1	Med31	Mediator of RNA polymerase II transcription subunit 31
15.0931	NaN	NaN	NaN	NaN	NaN	Q9CY21	Bud23	Probable 18S rRNA (guanine-N(7))-methyltransferase
16.1642	NaN	NaN	0.384634	NaN	NaN	Q9CY62	Rnf181	E3 ubiquitin-protein ligase RNF181
14.3154	NaN	NaN	0.213343	NaN	NaN	Q9CZB6	Med7	Mediator of RNA polymerase II transcription subunit 7
15.8625	NaN	NaN	1.46933	NaN	NaN	Q9CZV5	Supt7l	STAGA complex 65 subunit gamma
15.8303	NaN	NaN	0.242786	NaN	NaN	Q9CZX5	Pinx1	PIN2/TERF1-interacting telomerase inhibitor 1
17.5252	NaN	NaN	0.500437	NaN	NaN	Q9D0B1	Znf524	Zinc finger protein 524
16.0508	NaN	NaN	0.434608	NaN	NaN	Q9D0P8	Ift27	Intraflagellar transport protein 27 homolog
16.3621	NaN	NaN	0.604484	NaN	NaN	Q9D0R9	Wdr89	WD repeat-containing protein 89
17.0104	NaN	NaN	0.22784	NaN	NaN	Q9D0V7	Ebag9	Receptor-binding cancer antigen expressed on SiSo cells
14.6456	NaN	NaN	0.629151	NaN	NaN	Q9D0V8	Cinp	Cyclin-dependent kinase 2-interacting protein
15.3407	NaN	NaN	NaN	NaN	NaN	Q9D291	Desi2	Deubiquitinase DESI2
17.1748	NaN	NaN	0.0545081	NaN	NaN	Q9D2H6	Sp2	Transcription factor Sp2
15.4192	NaN	NaN	0.223949	NaN	NaN	Q9D2L5	Cpxm2	Inactive carboxypeptidase-like protein X2
16.7068	NaN	NaN	0.83818	NaN	NaN	Q9D2P4	Urm1	Ubiquitin-related modifier 1
16.2505	NaN	NaN	NaN	NaN	NaN	Q9D2Y6	Fbxo25	F-box only protein 25
15.6744	NaN	NaN	NaN	NaN	NaN	Q9D309	Fam3b	Protein FAM3B
18.3021	NaN	NaN	NaN	NaN	NaN	Q9D4K7	Ccdc105	Coiled-coil domain-containing protein 105
13.6342	NaN	NaN	NaN	NaN	NaN	Q9D777	Tnfsf13	Tumor necrosis factor ligand superfamily member 13
16.0689	NaN	NaN	0.349291	NaN	NaN	Q9D7F7	Chmp4c	Charged multivesicular body protein 4c
18.5146	NaN	NaN	0.114567	NaN	NaN	Q9D7N2	Krtap26-1	Keratin-associated protein 26-1
15.0277	NaN	NaN	0.445002	NaN	NaN	Q9D7Y9	Slx4ip	Protein SLX4IP
16.2198	NaN	NaN	0.0619377	NaN	NaN	Q9D842	Aplf	Aprataxin and PNK-like factor
15.2825	NaN	NaN	0.454549	NaN	NaN	Q9D8C8	Ppp1r35	Protein phosphatase 1 regulatory subunit 35
15.4513	NaN	NaN	NaN	NaN	NaN	Q9D952	Evpl	Envoplakin
16.1344	NaN	NaN	0.384015	NaN	NaN	Q9DB00	Gon4l	GON-4-like protein
13.9986	NaN	NaN	0.427723	NaN	NaN	Q9DB28	Pop5	Ribonuclease P/MRP protein subunit POP5
15.6122	NaN	NaN	NaN	NaN	NaN	Q9DB91	Med29	Mediator of RNA polymerase II transcription subunit 29
19.1665	NaN	NaN	0.698168	NaN	NaN	Q9DB98	Leng1	Leukocyte receptor cluster member 1 homolog
16.7814	NaN	NaN	0.164356	NaN	NaN	Q9DBA9	Gtf2h1	General transcription factor IIH subunit 1
16.6795	NaN	NaN	0.197007	NaN	NaN	Q9DBM1	Gpatch1	G patch domain-containing protein 1
15.9998	NaN	NaN	0.330748	NaN	NaN	Q9DBU5	Rnf6	E3 ubiquitin-protein ligase RNF6
17.3946	NaN	NaN	0.337695	NaN	NaN	Q9DBU6	Rsrc1	Serine/Arginine-related protein 53
15.2268	NaN	NaN	0.148565	NaN	NaN	Q9DBV3	Dhx34	Probable ATP-dependent RNA helicase DHX34
17.6108	NaN	NaN	0.180174	NaN	NaN	Q9DCG9	Trmt112	Multifunctional methyltransferase subunit TRM112-like protein
15.7976	NaN	NaN	0.671353	NaN	NaN	Q9EPL6	Mmp1b	Interstitial collagenase B
15.7376	NaN	NaN	0.841807	NaN	NaN	Q9EPZ6	Tbx18	T-box transcription factor TBX18
17.5972	NaN	NaN	0.205596	NaN	NaN	Q9EQH4	Taf8	Transcription initiation factor TFIID subunit 8
15.6917	NaN	NaN	NaN	NaN	NaN	Q9EQS9	Igdcc4	Immunoglobulin superfamily DCC subclass member 4
14.8606	NaN	NaN	0.200396	NaN	NaN	Q9ER56	Capn12	Calpain-12
19.6824	NaN	NaN	NaN	NaN	NaN	Q9ER81	Tor1aip2	Torsin-1A-interacting protein 2, isoform IFRG15
14.2283	NaN	NaN	NaN	NaN	NaN	Q9ERQ3	Znf704	Zinc finger protein 704
15.073	NaN	NaN	0.401277	NaN	NaN	Q9ES63	Usp29	Ubiquitin carboxyl-terminal hydrolase 29
15.3664	NaN	NaN	0.187243	NaN	NaN	Q9ET77	Jph3	Junctophilin-3
16.0779	NaN	NaN	0.0520679	NaN	NaN	Q9ET77;Q9ET78	Jph2;Jph3	Junctophilin-3
17.7602	NaN	NaN	0.214051	NaN	NaN	Q9ET78	Jph2	Junctophilin-2
18.2298	NaN	NaN	NaN	NaN	NaN	Q9JHA8	Vwa7	von Willebrand factor A domain-containing protein 7
15.1508	NaN	NaN	0.921448	NaN	NaN	Q9JHD2	Kat2a	Histone acetyltransferase KAT2A
14.4724	NaN	NaN	NaN	NaN	NaN	Q9JHW9	Aldh1a3	Aldehyde dehydrogenase family 1 member A3
17.377	NaN	NaN	NaN	NaN	NaN	Q9JI57	Gtf2ird1	General transcription factor II-I repeat domain-containing protein 1
14.7944	NaN	NaN	0.357124	NaN	NaN	Q9JIL5	Tulp4	Tubby-related protein 4
15.7717	NaN	NaN	1.2296	NaN	NaN	Q9JIW5	Smad9	Mothers against decapentaplegic homolog 9
16.2105	NaN	NaN	0.195685	NaN	NaN	Q9JIY0	Plekho1	Pleckstrin homology domain-containing family O member 1
16.9403	NaN	NaN	NaN	NaN	NaN	Q9JJ66	Cdc20	Cell division cycle protein 20 homolog
17.2119	NaN	NaN	0.247399	NaN	NaN	Q9JJ89	Ccdc86	Coiled-coil domain-containing protein 86
15.9553	NaN	NaN	NaN	NaN	NaN	Q9JJC8	Nipa2	Magnesium transporter NIPA2
14.9768	NaN	NaN	NaN	NaN	NaN	Q9JKP7	Pole3	DNA polymerase epsilon subunit 3
15.5807	NaN	NaN	0.209161	NaN	NaN	Q9JL19	Ncoa6	Nuclear receptor coactivator 6
17.5655	NaN	NaN	0.193193	NaN	NaN	Q9JLC6	Tef	Thyrotroph embryonic factor
15.7031	NaN	NaN	NaN	NaN	NaN	Q9JLK7	Cabp1	Calcium-binding protein 1
16.5994	NaN	NaN	0.316774	NaN	NaN	Q9JMB0	Gkap1	G kinase-anchoring protein 1
15.6113	NaN	NaN	0.298503	NaN	NaN	Q9JMD1	Sfmbt1	Scm-like with four MBT domains protein 1
16.26	NaN	NaN	0.595303	NaN	NaN	Q9QWV9	Ccnt1	Cyclin-T1
16.4866	NaN	NaN	0.587429	NaN	NaN	Q9QX66	Dpf1	Zinc finger protein neuro-d4
16.4517	NaN	NaN	0.198725	NaN	NaN	Q9QXG9	Tinf2	TERF1-interacting nuclear factor 2
16.1767	NaN	NaN	0.408406	NaN	NaN	Q9QXW0	Fbxl6	F-box/LRR-repeat protein 6
15.6085	NaN	NaN	1.0161	NaN	NaN	Q9QXY1	Tjp3	Tight junction protein ZO-3
17.4028	NaN	NaN	0.161495	NaN	NaN	Q9QYE3	Bcl11a	B-cell lymphoma/leukemia 11A
17.465	NaN	NaN	0.393454	NaN	NaN	Q9QZ49	Ubxn8	UBX domain-containing protein 8
13.459	NaN	NaN	NaN	NaN	NaN	Q9QZB6	Nr4a3	Nuclear receptor subfamily 4 group A member 3
16.6243	NaN	NaN	NaN	NaN	NaN	Q9QZU5	Krtap15-1	Keratin-associated protein 15-1
17.4804	NaN	NaN	0.172116	NaN	NaN	Q9R0G7	Zeb2	Zinc finger E-box-binding homeobox 2
16.9635	NaN	NaN	1.21782	NaN	NaN	Q9R0M3	Srpx	Sushi-repeat-containing protein SRPX
15.9468	NaN	NaN	0.994292	NaN	NaN	Q9R1A3	Ntn3	Netrin-3
16.7567	NaN	NaN	0.185815	NaN	NaN	Q9R1A8	Cop1	E3 ubiquitin-protein ligase COP1
20.3314	NaN	NaN	0.62575	NaN	NaN	Q9R1N9	Col13a1	Collagen alpha-1(XIII) chain
18.5469	NaN	NaN	0.136158	NaN	NaN	Q9R244	Trpc2	Short transient receptor potential channel 2
24.019	NaN	NaN	5.53114	NaN	NaN	Q8VHN7;Q9R269	Ppl	Periplakin
14.2954	NaN	NaN	NaN	NaN	NaN	Q9WTV7	Rlim	E3 ubiquitin-protein ligase RLIM
15.0639	NaN	NaN	NaN	NaN	NaN	Q9WTW3	Kcne4	Potassium voltage-gated channel subfamily E member 4
17.8248	NaN	NaN	0.522971	NaN	NaN	Q9WU01	Khdrbs2	KH domain-containing, RNA-binding, signal transduction-associated protein 2
16.3204	NaN	NaN	0.361137	NaN	NaN	Q9WUE4	Nprl2	GATOR complex protein NPRL2
14.8149	NaN	NaN	NaN	NaN	NaN	Q9WUJ8	Orc6	Origin recognition complex subunit 6
15.2994	NaN	NaN	0.214314	NaN	NaN	Q9WV72	Asb3	Ankyrin repeat and SOCS box protein 3
17.4196	NaN	NaN	NaN	NaN	NaN	Q9WVF7	Pole	DNA polymerase epsilon catalytic subunit A
19.7688	NaN	NaN	0.368203	NaN	NaN	Q9WVH4	Foxo3	Forkhead box protein O3
15.0844	NaN	NaN	0.594881	NaN	NaN	Q9Z0E2	Chrd	Chordin
18.3914	NaN	NaN	0.55574	NaN	NaN	Q9Z0G4	Ccn5	CCN family member 5
17.5896	NaN	NaN	0.255848	NaN	NaN	Q9Z0X0	Cdc42ep5	Cdc42 effector protein 5
15.959	NaN	NaN	NaN	NaN	NaN	Q9Z100	Cpxm1	Probable carboxypeptidase X1
17.0701	NaN	NaN	0.589927	NaN	NaN	Q9Z104	Hmg20b	SWI/SNF-related matrix-associated actin-dependent regulator of chromatin subfamily E member 1-related
17.9133	NaN	NaN	0.902073	NaN	NaN	Q9Z176	Ppp2r3d	Serine/threonine-protein phosphatase 2A regulatory subunit B'' subunit delta
16.0225	NaN	NaN	NaN	NaN	NaN	Q9Z180	Setbp1	SET-binding protein
18.5739	NaN	NaN	NaN	NaN	NaN	Q9Z1L3	Dedd	Death effector domain-containing protein
15.6736	NaN	NaN	NaN	NaN	NaN	Q9Z1S8	Gab2	GRB2-associated-binding protein 2
14.4637	NaN	NaN	NaN	NaN	NaN	Q9Z1T5	Deaf1	Deformed epidermal autoregulatory factor 1 homolog
16.05	NaN	NaN	0.716565	NaN	NaN	Q9Z1W4	Gdf11	Growth/differentiation factor 11
15.4154	NaN	NaN	0.400645	NaN	NaN	Q9Z223	Mocs2	Molybdopterin synthase catalytic subunit
18.6343	NaN	NaN	0.0646067	NaN	NaN	Q9Z287	Krtap12-1	Keratin-associated protein 12-1
16.3154	NaN	NaN	NaN	NaN	NaN	Q9Z2C5;Q9Z2D1	Mtm1;Mtmr2	Myotubularin
15.7076	NaN	NaN	0.605602	NaN	NaN	Q9Z2Q2	Knop1	Lysine-rich nucleolar protein 1

## Sheet: 87
Table S2.	Protein lists and its average expression, related to the Venn diagrams of Figure 4A.
	B0, mixture of S3 and S5 fractions; CA, crude PV-AEF; PA, purifed PV-AEF.
	Crude PV-AEF specific 87 proteins.
Average log2 intensity			Standard devision
B0_average	CA_average	PA_average	stdev B0	stdev CA	stdev PA	Protein.Ids	Genes	First.Protein.Description
NaN	14.7528	NaN	NaN	NaN	NaN	Q3UHC2;A2A690	Lrrk1;Tanc2	Protein TANC2
NaN	14.7303	NaN	NaN	1.90027	NaN	E0CZ16	Klhl3	Kelch-like protein 3
NaN	14.6979	NaN	NaN	0.66237	NaN	F2Z461	Herc6	E3 ISG15--protein ligase Herc6
NaN	14.33	NaN	NaN	0.119942	NaN	O08605	Mknk1	MAP kinase-interacting serine/threonine-protein kinase 1
NaN	15.9344	NaN	NaN	0.534281	NaN	Q62177;O08665	Sema3a;Sema3b	Semaphorin-3A
NaN	15.0115	NaN	NaN	NaN	NaN	O08691	Arg2	Arginase-2, mitochondrial
NaN	14.2631	NaN	NaN	NaN	NaN	O09009	Rfng	Beta-1,3-N-acetylglucosaminyltransferase radical fringe
NaN	15.9941	NaN	NaN	NaN	NaN	O35385	Ppef2	Serine/threonine-protein phosphatase with EF-hands 2
NaN	16.6346	NaN	NaN	NaN	NaN	O35451	Atf6b	Cyclic AMP-dependent transcription factor ATF-6 beta
NaN	21.7995	NaN	NaN	0.191384	NaN	Q14AX6;P11440;Q64261;Q80YP0;P30285;P49615;Q8K0D0;O35495;Q3V3A1;P97377;Q99J95;Q69ZA1;Q04899;Q04735	Cdk12;Cdk13;Cdk14;Cdk16;Cdk17;Cdk18;Cdk2;Cdk4;Cdk5;Cdk6;Cdk9	Cyclin-dependent kinase 14
NaN	18.6815	NaN	NaN	1.7608	NaN	O70628	Pde9a	High affinity cGMP-specific 3',5'-cyclic phosphodiesterase 9A
NaN	15.2348	NaN	NaN	NaN	NaN	O88703;O88704;O70507;O88705	Hcn1;Hcn2;Hcn3	Potassium/sodium hyperpolarization-activated cyclic nucleotide-gated channel 2
NaN	14.3135	NaN	NaN	NaN	NaN	Q99N57;P04627	Araf;Raf1	Serine/threonine-protein kinase A-Raf
NaN	15.6609	NaN	NaN	NaN	NaN	P08043	Zfp2	Zinc finger protein 2
NaN	17.2415	NaN	NaN	NaN	NaN	P24063	Itgal	Integrin alpha-L
NaN	20.0559	NaN	NaN	NaN	NaN	P27870	Vav1	Proto-oncogene vav
NaN	16.6107	NaN	NaN	0.275085	NaN	P53808	Pctp	Phosphatidylcholine transfer protein
NaN	15.6686	NaN	NaN	NaN	NaN	P61205;P84078	Arf1;Arf3	ADP-ribosylation factor 3
NaN	20.3962	NaN	NaN	NaN	NaN	P61407	Tdrd6	Tudor domain-containing protein 6
NaN	16.6029	NaN	NaN	NaN	NaN	P70310	Ntsr2	Neurotensin receptor type 2
NaN	17.1099	NaN	NaN	NaN	NaN	P97329	Kif20a	Kinesin-like protein KIF20A
NaN	16.0609	NaN	NaN	NaN	NaN	P97784	Cry1	Cryptochrome-1
NaN	17.22	NaN	NaN	NaN	NaN	Q04999	Inhbb	Inhibin beta B chain
NaN	15.9912	NaN	NaN	NaN	NaN	Q3TY65	Ica1l	Islet cell autoantigen 1-like protein
NaN	14.091	NaN	NaN	NaN	NaN	Q3UMF9	Faxc	Failed axon connections homolog
NaN	19.0542	NaN	NaN	NaN	NaN	Q3UR85	Myrf	Myelin regulatory factor
NaN	18.5942	NaN	NaN	NaN	NaN	Q3URR7	Zscan10	Zinc finger and SCAN domain-containing protein 10
NaN	16.7305	NaN	NaN	0.289992	NaN	Q3UVR3	Ttbk2	Tau-tubulin kinase 2
NaN	14.9589	NaN	NaN	0.952431	NaN	Q3UX43	Ankrd13c	Ankyrin repeat domain-containing protein 13C
NaN	17.7887	NaN	NaN	NaN	NaN	Q400C8	Amz2	Archaemetzincin-2
NaN	15.1803	NaN	NaN	NaN	NaN	Q4FZH1	Fam189a2	Protein FAM189A2
NaN	17.9209	NaN	NaN	NaN	NaN	Q4VA61	Dscaml1	Down syndrome cell adhesion molecule-like protein 1 homolog
NaN	17.1793	NaN	NaN	NaN	NaN	Q5QNQ6	Osbp2	Oxysterol-binding protein 2
NaN	22.7275	NaN	NaN	0.205303	NaN	Q5SRT8	Ccnjl	Cyclin-J-like protein
NaN	14.9738	NaN	NaN	NaN	NaN	Q5SWW4;Q6JPI3	Med13;Med13l	Mediator of RNA polymerase II transcription subunit 13
NaN	17.1055	NaN	NaN	1.53148	NaN	Q60629;Q61772	Epha5;Epha7	Ephrin type-A receptor 5
NaN	13.6379	NaN	NaN	NaN	NaN	Q62276	Med22	Mediator of RNA polymerase II transcription subunit 22
NaN	14.0061	NaN	NaN	NaN	NaN	Q99PP7;Q64127	Trim24;Trim33	Transcription intermediary factor 1-alpha
NaN	16.822	NaN	NaN	NaN	NaN	Q64434	Ptk6	Protein-tyrosine kinase 6
NaN	13.9296	NaN	NaN	NaN	NaN	Q64446	Atp7b	Copper-transporting ATPase 2
NaN	16.4016	NaN	NaN	0.152967	NaN	Q64GA5	Pla2g4c	Cytosolic phospholipase A2 gamma
NaN	15.7475	NaN	NaN	NaN	NaN	Q66JT5	Tpgs2	Tubulin polyglutamylase complex subunit 2
NaN	15.6608	NaN	NaN	NaN	NaN	Q6NXM2	Rcbtb1	RCC1 and BTB domain-containing protein 1
NaN	17.89	NaN	NaN	NaN	NaN	Q6P1G6	Fam167a	Protein FAM167A
NaN	14.9042	NaN	NaN	0.335251	NaN	Q6PGK7	Chst10	Carbohydrate sulfotransferase 10
NaN	13.5855	NaN	NaN	NaN	NaN	Q6QLQ4	Clec7a	C-type lectin domain family 7 member A
NaN	14.7233	NaN	NaN	NaN	NaN	Q6QNU9	Tlr12	Toll-like receptor 12
NaN	14.447	NaN	NaN	NaN	NaN	Q6ZPR6	Ibtk	Inhibitor of Bruton tyrosine kinase
NaN	17.6622	NaN	NaN	0.0130824	NaN	Q80T79	Csmd3	CUB and sushi domain-containing protein 3
NaN	14.5418	NaN	NaN	1.11474	NaN	Q80VJ3	Dnph1	2'-deoxynucleoside 5'-phosphate N-hydrolase 1
NaN	16.9152	NaN	NaN	NaN	NaN	Q80W31	Znf569	Zinc finger protein 569
NaN	15.6231	NaN	NaN	0.373038	NaN	Q80W37	Snupn	Snurportin-1
NaN	17.3532	NaN	NaN	NaN	NaN	Q8BFR1	Zc3hav1l	Zinc finger CCCH-type antiviral protein 1-like
NaN	16.7951	NaN	NaN	NaN	NaN	Q8BGT9	Galnt12	Polypeptide N-acetylgalactosaminyltransferase 12
NaN	16.4604	NaN	NaN	NaN	NaN	Q8BGY3	Luzp2	Leucine zipper protein 2
NaN	19.7729	NaN	NaN	NaN	NaN	Q8BIQ8	Znf770	Zinc finger protein 770
NaN	17.4801	NaN	NaN	NaN	NaN	Q8BIW9	Chtf18	Chromosome transmission fidelity protein 18 homolog
NaN	18.5378	NaN	NaN	0.308816	NaN	Q8BLA8	Trpa1	Transient receptor potential cation channel subfamily A member 1
NaN	17.1747	NaN	NaN	NaN	NaN	Q8BWU8	Etnppl	Ethanolamine-phosphate phospho-lyase
NaN	17.5458	NaN	NaN	NaN	NaN	Q8C0P7	Znf451	E3 SUMO-protein ligase ZNF451
NaN	14.3066	NaN	NaN	1.11422	NaN	Q8C6L5	Cgas	Cyclic GMP-AMP synthase
NaN	15.2982	NaN	NaN	0.50281	NaN	Q8CBB9	Rsad2	Radical S-adenosyl methionine domain-containing protein 2
NaN	14.0158	NaN	NaN	NaN	NaN	Q8CBC6	Lrrn3	Leucine-rich repeat neuronal protein 3
NaN	14.099	NaN	NaN	NaN	NaN	Q8CI66	Stoml1	Stomatin-like protein 1
NaN	15.3339	NaN	NaN	NaN	NaN	Q8K4T3	Stradb	STE20-related kinase adapter protein beta
NaN	16.6057	NaN	NaN	0.228204	NaN	Q8R2P1	Klhl25	Kelch-like protein 25
NaN	16.9498	NaN	NaN	NaN	NaN	Q8VE28	Nkd2	Protein naked cuticle homolog 2
NaN	14.6622	NaN	NaN	NaN	NaN	Q8VI78	Pla1a	Phospholipase A1 member A
NaN	14.0797	NaN	NaN	NaN	NaN	Q922Q6	Abhd14a	Protein ABHD14A
NaN	16.652	NaN	NaN	NaN	NaN	Q923L3	Csmd1	CUB and sushi domain-containing protein 1
NaN	16.9327	NaN	NaN	NaN	NaN	Q99K10	Nlgn1	Neuroligin-1
NaN	18.8361	NaN	NaN	NaN	NaN	Q99MW1	Stk31	Serine/threonine-protein kinase 31
NaN	15.7098	NaN	NaN	NaN	NaN	Q99N11	Dusp22	Dual specificity protein phosphatase 22
NaN	16.4045	NaN	NaN	NaN	NaN	Q9CX62	Inka1	PAK4-inhibitor INKA1
NaN	14.5322	NaN	NaN	NaN	NaN	Q9CY02	Ahsp	Alpha-hemoglobin-stabilizing protein
NaN	14.3509	NaN	NaN	NaN	NaN	Q9D485	Efhc2	EF-hand domain-containing family member C2
NaN	16.2072	NaN	NaN	NaN	NaN	Q9D820	Prorsd1	Prolyl-tRNA synthetase associated domain-containing protein 1
NaN	17.7799	NaN	NaN	NaN	NaN	Q9DBI0	Tmprss6	Transmembrane protease serine 6
NaN	14.168	NaN	NaN	0.38912	NaN	Q9EPC5	Rbp7	Retinoid-binding protein 7
NaN	17.9893	NaN	NaN	0.248889	NaN	Q9EQY0	Ern1	Serine/threonine-protein kinase/endoribonuclease IRE1
NaN	13.9497	NaN	NaN	NaN	NaN	Q9ES18	Foxj2	Forkhead box protein J2
NaN	13.1267	NaN	NaN	0.518479	NaN	Q9JK45	Kcnq5	Potassium voltage-gated channel subfamily KQT member 5
NaN	13.7495	NaN	NaN	NaN	NaN	Q9JMI0	Ecel1	Endothelin-converting enzyme-like 1
NaN	15.0145	NaN	NaN	NaN	NaN	Q9QYE5;Q9QXX0	Jag1;Jag2	Protein jagged-1
NaN	17.0283	NaN	NaN	NaN	NaN	Q9QZD5	Chml	Rab proteins geranylgeranyltransferase component A 2
NaN	15.073	NaN	NaN	0.484218	NaN	Q9WTJ5	Ramp1	Receptor activity-modifying protein 1
NaN	16.0613	NaN	NaN	0.381076	NaN	V9GXG1	Slfn14	Protein SLFN14

## Sheet: 83
Table S2.	Protein lists and its average expression, related to the Venn diagrams of Figure 4A.
	B0, mixture of S3 and S5 fractions; CA, crude PV-AEF; PA, purifed PV-AEF.
	Purified PV-AEF specific 83 proteins.
Average log2 intensity			Standard devision
B0_average	CA_average	PA_average	stdev B0	stdev CA	stdev PA	Protein.Ids	Genes	First.Protein.Description
NaN	NaN	14.4668	NaN	NaN	NaN	A2AGL3	Ryr3	Ryanodine receptor 3
NaN	NaN	17.1998	NaN	NaN	0.423512	A2AKM2	Hacd4	Very-long-chain (3R)-3-hydroxyacyl-CoA dehydratase 4
NaN	NaN	15.9819	NaN	NaN	1.2459	A2AMZ4	Ndufaf8	NADH dehydrogenase [ubiquinone] 1 alpha subcomplex assembly factor 8
NaN	NaN	15.7945	NaN	NaN	NaN	A2AV25	Fibcd1	Fibrinogen C domain-containing protein 1
NaN	NaN	14.2886	NaN	NaN	NaN	A3KGF9;Q8VC31	Ccdc9;Ccdc9b	Coiled-coil domain-containing protein 9B
NaN	NaN	16.9381	NaN	NaN	NaN	F7A4A7	Otogl	Otogelin-like protein
NaN	NaN	17.2665	NaN	NaN	0.173018	Q8K1S3;O08747	Unc5b;Unc5c	Netrin receptor UNC5C
NaN	NaN	15.4078	NaN	NaN	NaN	O70570	Pigr	Polymeric immunoglobulin receptor
NaN	NaN	16.7586	NaN	NaN	NaN	O88174	Cd46	Membrane cofactor protein
NaN	NaN	16.38	NaN	NaN	NaN	O88427	Cacna1h	Voltage-dependent T-type calcium channel subunit alpha-1H
NaN	NaN	15.3643	NaN	NaN	0.0684087	Q91WF3;O88444;P84309;Q80TL1;P51829	Adcy1;Adcy2;Adcy4;Adcy5	Adenylate cyclase type 1
NaN	NaN	17.175	NaN	NaN	NaN	P00860	Odc1	Ornithine decarboxylase
NaN	NaN	17.3491	NaN	NaN	0.502435	P01898;P01896;P04223;P14430;P01895;P01899;P06339;P03991;P01900;P01897;P14426;P14427;P14428;P01902;P14432;P14429;P01901	H2-D1;H2-K1;H2-Q10;H2-Q8;H2-T23	H-2 class I histocompatibility antigen, Q10 alpha chain
NaN	NaN	16.7675	NaN	NaN	0.0666217	P06684	C5	Complement C5
NaN	NaN	16.8022	NaN	NaN	0.71431	P0DP99	Stmp1	Short transmembrane mitochondrial protein 1
NaN	NaN	15.0601	NaN	NaN	NaN	P11609	Cd1d1	Antigen-presenting glycoprotein CD1d1
NaN	NaN	14.7535	NaN	NaN	0.032853	P41234;Q91V24	Abca2;Abca7	ATP-binding cassette sub-family A member 2
NaN	NaN	17.9731	NaN	NaN	NaN	P47867	Scg3	Secretogranin-3
NaN	NaN	17.1335	NaN	NaN	NaN	P49718	Mcm5	DNA replication licensing factor MCM5
NaN	NaN	16.917	NaN	NaN	NaN	P52332;Q9R117	Jak1;Tyk2	Tyrosine-protein kinase JAK1
NaN	NaN	16.3907	NaN	NaN	0.545442	P59024	Fkbp14	Peptidyl-prolyl cis-trans isomerase FKBP14
NaN	NaN	15.3345	NaN	NaN	NaN	P61807	Snn	Stannin
NaN	NaN	16.0821	NaN	NaN	NaN	P70453	Pde7a	High affinity cAMP-specific 3',5'-cyclic phosphodiesterase 7A
NaN	NaN	16.3215	NaN	NaN	NaN	Q91YE5;P97820;P83510	Baz2a;Map4k4;Tnik	Traf2 and NCK-interacting protein kinase
NaN	NaN	16.1671	NaN	NaN	NaN	P97325	St3gal3	CMP-N-acetylneuraminate-beta-1,4-galactoside alpha-2,3-sialyltransferase
NaN	NaN	15.9625	NaN	NaN	NaN	P97357	Taf1a	TATA box-binding protein-associated factor RNA polymerase I subunit A
NaN	NaN	17.1744	NaN	NaN	NaN	Q3TA38	Tmem120b	Transmembrane protein 120B
NaN	NaN	16.7842	NaN	NaN	NaN	Q3U5C8	Arhgef16	Rho guanine nucleotide exchange factor 16
NaN	NaN	17.0226	NaN	NaN	NaN	Q5F259	Ankrd13b	Ankyrin repeat domain-containing protein 13B
NaN	NaN	19.5557	NaN	NaN	NaN	Q5F2L2	Fut10	Alpha-(1,3)-fucosyltransferase 10
NaN	NaN	17.115	NaN	NaN	NaN	Q5IR70	Cage1	Cancer-associated gene 1 protein homolog
NaN	NaN	16.0821	NaN	NaN	1.27724	Q5U4E0	Lhfpl4	LHFPL tetraspan subfamily member 4 protein
NaN	NaN	15.0168	NaN	NaN	0.562251	Q61626	Grik5	Glutamate receptor ionotropic, kainate 5
NaN	NaN	13.2607	NaN	NaN	NaN	Q62413	Epha6	Ephrin type-A receptor 6
NaN	NaN	16.9628	NaN	NaN	NaN	Q6IME9;Q9R0H5;Q8VED5	Krt71;Krt72;Krt79	Keratin, type II cytoskeletal 72
NaN	NaN	18.6395	NaN	NaN	NaN	Q6NXH9	Krt73	Keratin, type II cytoskeletal 73
NaN	NaN	16.8891	NaN	NaN	NaN	Q6V595	Klhl6	Kelch-like protein 6
NaN	NaN	18.3073	NaN	NaN	NaN	Q7TN58	Tmc8	Transmembrane channel-like protein 8
NaN	NaN	15.7174	NaN	NaN	0.241321	Q7TQ33	Rgmb	RGM domain family member B
NaN	NaN	15.5076	NaN	NaN	NaN	Q7TSH7	Kcnf1	Potassium voltage-gated channel subfamily F member 1
NaN	NaN	16.0011	NaN	NaN	NaN	Q923L3;Q80T79	Csmd1;Csmd3	CUB and sushi domain-containing protein 3
NaN	NaN	15.8911	NaN	NaN	0.176834	Q80XU8	Lrfn4	Leucine-rich repeat and fibronectin type-III domain-containing protein 4
NaN	NaN	17.3884	NaN	NaN	0.252318	Q8BH83	Ankrd9	Ankyrin repeat domain-containing protein 9
NaN	NaN	13.6214	NaN	NaN	0.559908	Q8BHP2	Nutm1	NUT family member 1
NaN	NaN	16.0813	NaN	NaN	0.522914	Q8BUV6	Lsm11	U7 snRNA-associated Sm-like protein LSm11
NaN	NaN	13.7225	NaN	NaN	NaN	Q8BX13	Ube3d	E3 ubiquitin-protein ligase E3D
NaN	NaN	16.11	NaN	NaN	NaN	Q8BYF6	Slc5a8	Sodium-coupled monocarboxylate transporter 1
NaN	NaN	15.6004	NaN	NaN	0.747125	Q9DBH0;Q8BZZ3	Wwp1;Wwp2	NEDD4-like E3 ubiquitin-protein ligase WWP1
NaN	NaN	17.8916	NaN	NaN	NaN	Q8C0D0	Trub1	Probable tRNA pseudouridine synthase 1
NaN	NaN	18.5621	NaN	NaN	NaN	Q8C196	Cps1	Carbamoyl-phosphate synthase [ammonia], mitochondrial
NaN	NaN	16.6945	NaN	NaN	NaN	Q8C5V5	Wdr27	WD repeat-containing protein 27
NaN	NaN	17.5553	NaN	NaN	0.274835	Q8C7B6	Fbxl22	F-box and leucine-rich protein 22
NaN	NaN	15.2915	NaN	NaN	NaN	Q8CIR4	Trpm6	Transient receptor potential cation channel subfamily M member 6
NaN	NaN	16.5251	NaN	NaN	NaN	Q8HW98;Q99PJ0	Iglon5;Ntm	IgLON family member 5
NaN	NaN	16.4358	NaN	NaN	NaN	Q8K0E7	Serinc2	Serine incorporator 2
NaN	NaN	17.5372	NaN	NaN	NaN	Q8R0J4	Tmem134	Transmembrane protein 134
NaN	NaN	17.0854	NaN	NaN	0.873961	Q8R1B5	Cplx3	Complexin-3
NaN	NaN	17.0556	NaN	NaN	1.07315	Q8R1S9	Slc38a4	Sodium-coupled neutral amino acid transporter 4
NaN	NaN	17.674	NaN	NaN	NaN	Q8R3E3	Wipi1	WD repeat domain phosphoinositide-interacting protein 1
NaN	NaN	18.7586	NaN	NaN	0.385081	Q8R459	Il1f10	Interleukin-1 family member 10
NaN	NaN	17.0309	NaN	NaN	NaN	Q8R4I7	Neto1	Neuropilin and tolloid-like protein 1
NaN	NaN	18.4228	NaN	NaN	NaN	Q8VCW2	Krt25	Keratin, type I cytoskeletal 25
NaN	NaN	16.896	NaN	NaN	0.628789	Q91YA2	Pskh1	Serine/threonine-protein kinase H1
NaN	NaN	17.5308	NaN	NaN	NaN	Q91Z46;Q9DBB1	Dusp6;Dusp7	Dual specificity protein phosphatase 7
NaN	NaN	17.1163	NaN	NaN	0.117554	Q921B4	Nrif2	Neurotrophin receptor-interacting factor 2
NaN	NaN	18.3557	NaN	NaN	NaN	Q923P0	Col20a1	Collagen alpha-1(XX) chain
NaN	NaN	15.7963	NaN	NaN	NaN	Q99PS0	Krt23	Keratin, type I cytoskeletal 23
NaN	NaN	15.7972	NaN	NaN	0.594364	Q9CZK6	Anks3	Ankyrin repeat and SAM domain-containing protein 3
NaN	NaN	17.2595	NaN	NaN	0.0684762	Q9D7V2;Q9D0E3	Lysmd1;Lysmd2	LysM and putative peptidoglycan-binding domain-containing protein 1
NaN	NaN	17.9211	NaN	NaN	NaN	Q9D1G0	Dnase1l2	Deoxyribonuclease-1-like 2
NaN	NaN	17.4934	NaN	NaN	NaN	Q9D504	Ankrd7	Ankyrin repeat domain-containing protein 7
NaN	NaN	18.8915	NaN	NaN	NaN	Q9D805	Capn9	Calpain-9
NaN	NaN	15.644	NaN	NaN	NaN	Q9D8K8	Slc25a39	Solute carrier family 25 member 39
NaN	NaN	16.0237	NaN	NaN	NaN	Q9DAK2	Pacrg	Parkin coregulated gene protein homolog
NaN	NaN	16.7987	NaN	NaN	0.285797	Q9DCZ9	Aph1c	Putative gamma-secretase subunit APH-1C
NaN	NaN	15.5161	NaN	NaN	NaN	Q9DD23	Lypd2	Ly6/PLAUR domain-containing protein 2
NaN	NaN	15.5906	NaN	NaN	NaN	Q9EQU3	Tlr9	Toll-like receptor 9
NaN	NaN	16.7298	NaN	NaN	NaN	Q9QZ03	Slc39a1	Zinc transporter ZIP1
NaN	NaN	17.1633	NaN	NaN	NaN	Q9R0N9	Syt9	Synaptotagmin-9
NaN	NaN	22.3788	NaN	NaN	1.11832	Q9WTJ8	Fam50b	Protein FAM50B
NaN	NaN	15.5604	NaN	NaN	0.516373	Q9Z0T9	Itgb6	Integrin beta-6
NaN	NaN	17.3372	NaN	NaN	NaN	Q9Z184;Q9Z183	Padi3;Padi4	Protein-arginine deiminase type-4
NaN	NaN	17.4873	NaN	NaN	NaN	Q9Z2J6	Ptgdr2	Prostaglandin D2 receptor 2
