# Supplementary material for: Heterogeneity of perivascular astrocyte endfeet depending on vascular regions in the mouse brain
Source: iScience. 2023 Sep 21;26(10):108010. doi: 10.1016/j.isci.2023.108010 (PMC10565786; doi:10.1016/j.isci.2023.108010)
Supplement: Table S3. Significant differential expression proteins, related to Figures 4B and 5 [file mmc4.xlsx]

## Sheet: Sheet1
Table S3.	Significant differential expression proteins, related to Figures 4B and 5.
	B0, mixture of S3 and S5 fractions; CA, crude PV-AEF; PA, purifed PV-AEF.
Log2 Intensity												Average log2 intensity			Fold change (log2 ratio)
B0_1	B0_2	B0_3	B0_4	CA_1	CA_2	CA_3	CA_4	PA_1	PA_2	PA_3	PA_4	Average_B0	Average_CA	Average_PA	B0/B0	CA/B0	PA/B0	ANOVA Significant	-Log ANOVA p value	ANOVA q-value	Protein.Ids	Genes	First.Protein.Description
16.2864	16.1248	15.8896	15.478	15.6003	NaN	15.5803	15.6145	NaN	NaN	NaN	NaN	15.9447	15.5984	#DIV/0!	0	-0.346323	#DIV/0!	+	0.804964	0.0486241	Q7TSH4	Ccp110	Centriolar coiled-coil protein of 110 kDa
NaN	16.4016	16.8758	16.5592	NaN	16.3744	15.9285	NaN	NaN	NaN	NaN	NaN	16.6122	16.1515	#DIV/0!	0	-0.460702	#DIV/0!	+	0.805197	0.048589	P26952	Il3ra	Interleukin-3 receptor subunit alpha
15.6413	16.5294	16.7197	16.7738	NaN	16.5795	17.0885	17.5388	NaN	NaN	NaN	NaN	16.4161	17.0689	#DIV/0!	0	0.652819	#DIV/0!	+	0.813194	0.0473813	Q8QZS3	Flcn	Folliculin
16.0708	16.4811	16.4223	16.0893	NaN	15.9032	15.7883	16.2403	NaN	NaN	NaN	NaN	16.2659	15.9773	#DIV/0!	0	-0.288627	#DIV/0!	+	0.817966	0.0467283	Q8BIF9	Znf787	Zinc finger protein 787
17.2777	17.7505	17.4776	17.7796	17.3412	16.9817	17.5435	17.3244	NaN	NaN	NaN	NaN	17.5713	17.2977	#DIV/0!	0	-0.273632	#DIV/0!	+	0.818857	0.046623	Q6A070	Togaram1	TOG array regulator of axonemal microtubules protein 1
16.2872	16.4505	16.6787	NaN	NaN	16.2237	15.3483	NaN	NaN	NaN	NaN	NaN	16.4721	15.786	#DIV/0!	0	-0.686125	#DIV/0!	+	0.821393	0.046233	Q505F1	Nr2c1	Nuclear receptor subfamily 2 group C member 1
15.6788	16.2274	15.6828	16.1551	15.1263	NaN	15.7208	NaN	NaN	NaN	NaN	NaN	15.936	15.4235	#DIV/0!	0	-0.512482	#DIV/0!	+	0.826975	0.0454879	Q8C5R2	Proser2	Proline and serine-rich protein 2
16.3643	17.2217	16.9426	17.202	NaN	15.9758	16.5348	16.7352	NaN	NaN	NaN	NaN	16.9327	16.4153	#DIV/0!	0	-0.517407	#DIV/0!	+	0.827283	0.0454424	A2A5Z6;Q9CUN6	Smurf1;Smurf2	E3 ubiquitin-protein ligase SMURF2
17.859	16.6325	16.2915	16.9226	NaN	15.848	16.1547	NaN	NaN	NaN	NaN	NaN	16.9264	16.0014	#DIV/0!	0	-0.925032	#DIV/0!	+	0.835685	0.0442722	Q61026	Ncoa2	Nuclear receptor coactivator 2
17.1505	16.3729	16.4141	16.8528	16.7261	NaN	15.5559	15.8794	NaN	NaN	NaN	NaN	16.6976	16.0538	#DIV/0!	0	-0.64381	#DIV/0!	+	0.858563	0.0413874	Q8BWW9;P70268	Pkn1;Pkn2	Serine/threonine-protein kinase N1
17.7207	18.1547	17.5557	17.9696	17.9178	17.4695	17.4086	17.2454	NaN	NaN	NaN	NaN	17.8501	17.5103	#DIV/0!	0	-0.339832	#DIV/0!	+	0.876615	0.039256	Q6NZM9	Hdac4	Histone deacetylase 4
16.253	16.4624	15.8697	16.2861	14.2532	15.5159	16.0951	15.9579	NaN	NaN	NaN	NaN	16.2178	15.4555	#DIV/0!	0	-0.762262	#DIV/0!	+	0.878999	0.0389608	O08672	Kifc2	Kinesin-like protein KIFC2
17.4998	17.4294	16.8859	17.1168	17.2636	17.0438	16.3398	16.1125	NaN	NaN	NaN	NaN	17.2329	16.6899	#DIV/0!	0	-0.543036	#DIV/0!	+	0.884394	0.038338	Q3UDK1	Trafd1	TRAF-type zinc finger domain-containing protein 1
18.0268	NaN	NaN	18.4309	17.2243	NaN	NaN	17.6885	NaN	NaN	NaN	NaN	18.2288	17.4564	#DIV/0!	0	-0.772456	#DIV/0!	+	0.890267	0.0376167	Q8C7B8	Zswim4	Zinc finger SWIM domain-containing protein 4
16.4499	16.7346	16.3322	16.582	NaN	16.3727	15.1447	NaN	NaN	NaN	NaN	NaN	16.5247	15.7587	#DIV/0!	0	-0.765936	#DIV/0!	+	0.898021	0.0366992	Q3U182	Crtc2	CREB-regulated transcription coactivator 2
17.4475	17.8801	17.2759	17.9154	17.944	16.5451	16.8729	16.5058	NaN	NaN	NaN	NaN	17.6297	16.9669	#DIV/0!	0	-0.6628	#DIV/0!	+	0.90404	0.0360893	O88907	Pias1	E3 SUMO-protein ligase PIAS1
16.1717	16.2955	16.7261	16.1556	NaN	15.874	16.0059	NaN	NaN	NaN	NaN	NaN	16.3372	15.9399	#DIV/0!	0	-0.397277	#DIV/0!	+	0.908803	0.0355966	Q61881	Mcm7	DNA replication licensing factor MCM7
16.0864	NaN	15.9007	NaN	15.5019	NaN	15.7287	NaN	NaN	NaN	NaN	NaN	15.9935	15.6153	#DIV/0!	0	-0.378219	#DIV/0!	+	0.909897	0.0354862	Q8BWY4	Mblac1	Metallo-beta-lactamase domain-containing protein 1
16.2709	15.5158	14.9778	15.7061	16.6035	16.0126	16.0604	15.9834	NaN	NaN	NaN	NaN	15.6177	16.165	#DIV/0!	0	0.547305	#DIV/0!	+	0.911684	0.0353159	Q8BHL3;P58802	Tbc1d10a;Tbc1d10b	TBC1 domain family member 10A
17.2167	17.0105	16.7305	17.5137	NaN	NaN	16.409	16.7673	NaN	NaN	NaN	NaN	17.1179	16.5881	#DIV/0!	0	-0.529759	#DIV/0!	+	0.912039	0.0352836	Q6ZPL9	Ddx55	ATP-dependent RNA helicase DDX55
NaN	NaN	NaN	NaN	15.4144	16.0017	NaN	15.8762	16.5067	15.8191	16.0969	16.4468	#DIV/0!	15.7641	16.2174	#DIV/0!	#DIV/0!	#DIV/0!	+	0.922285	0.034207	A2A9Q0	Fndc10	Fibronectin type III domain-containing protein 10
18.3898	18.9651	17.9386	18.7525	NaN	17.2107	18.2544	17.9684	NaN	NaN	NaN	NaN	18.5115	17.8112	#DIV/0!	0	-0.700363	#DIV/0!	+	0.925337	0.0339207	Q8CIE2;Q6P1E1	Zmiz1;Zmiz2	Zinc finger MIZ domain-containing protein 1
NaN	NaN	NaN	NaN	17.8483	18.0673	18.1668	NaN	NaN	18.8304	18.3191	18.2075	#DIV/0!	18.0275	18.4523	#DIV/0!	#DIV/0!	#DIV/0!	+	0.929646	0.0334944	Q3T9M1	Mfsd2b	Major facilitator superfamily domain-containing protein 2B
NaN	14.7975	14.928	NaN	NaN	13.794	14.3676	NaN	NaN	NaN	NaN	NaN	14.8627	14.0808	#DIV/0!	0	-0.781907	#DIV/0!	+	0.931214	0.033355	Q9D3W4	Gpn3	GPN-loop GTPase 3
14.1327	NaN	15.2959	15.0276	NaN	15.9958	NaN	15.6996	NaN	NaN	NaN	NaN	14.8187	15.8477	#DIV/0!	0	1.02893	#DIV/0!	+	0.939605	0.032547	Q7M757;P46737	Brcc3;C6.1al	Lys-63-specific deubiquitinase BRCC36
16.7311	16.8577	16.9483	16.8165	NaN	16.7563	16.3611	NaN	NaN	NaN	NaN	NaN	16.8384	16.5587	#DIV/0!	0	-0.279712	#DIV/0!	+	0.943731	0.0321513	A2AWL7	Mga	MAX gene-associated protein
17.1054	17.403	17.2871	17.1255	16.4648	17.0783	17.0603	NaN	NaN	NaN	NaN	NaN	17.2303	16.8678	#DIV/0!	0	-0.36243	#DIV/0!	+	0.950772	0.031582	Q9D9K3	Aven	Cell death regulator Aven
16.7234	16.1628	17.0936	16.4077	16.5246	15.4936	15.7211	NaN	NaN	NaN	NaN	NaN	16.5969	15.9131	#DIV/0!	0	-0.683785	#DIV/0!	+	0.953841	0.0312849	Q9WTY1	Pdcd7	Programmed cell death protein 7
14.3296	14.568	NaN	15.0158	NaN	15.3401	15.3845	14.8306	NaN	NaN	NaN	NaN	14.6378	15.1851	#DIV/0!	0	0.547255	#DIV/0!	+	0.954415	0.0312306	Q9WTZ0	Uxt	Protein UXT
14.7631	15.9404	15.7227	15.9885	14.7099	15.1711	15.1436	15.0966	NaN	NaN	NaN	NaN	15.6037	15.0303	#DIV/0!	0	-0.573387	#DIV/0!	+	0.959125	0.0308453	O88708	Orc4	Origin recognition complex subunit 4
15.0493	15.4061	14.8165	NaN	NaN	15.5182	16.1838	NaN	NaN	NaN	NaN	NaN	15.0907	15.851	#DIV/0!	0	0.760324	#DIV/0!	+	0.97372	0.0296296	Q9DCL2	Ciao2a	Cytosolic iron-sulfur assembly component 2A
NaN	NaN	NaN	NaN	18.1873	17.5324	18.1306	17.8918	17.8872	17.4874	17.5893	17.0899	#DIV/0!	17.9355	17.5135	#DIV/0!	#DIV/0!	#DIV/0!	+	0.974814	0.0295513	Q99ME6	Atp1b4	Protein ATP1B4
NaN	NaN	NaN	NaN	16.5919	18.0678	16.3206	17.1179	16.3587	15.7563	16.1286	NaN	#DIV/0!	17.0245	16.0812	#DIV/0!	#DIV/0!	#DIV/0!	+	0.975281	0.0295268	P0CB42	Alkbh1	Nucleic acid dioxygenase ALKBH1
NaN	NaN	NaN	NaN	15.3155	NaN	15.9152	NaN	16.4622	16.8476	NaN	NaN	#DIV/0!	15.6154	16.6549	#DIV/0!	#DIV/0!	#DIV/0!	+	0.999142	0.0276941	Q8K070	Samd14	Sterile alpha motif domain-containing protein 14
15.5153	15.2197	15.1024	14.9804	14.9707	14.4128	14.5867	15.1921	NaN	NaN	NaN	NaN	15.2045	14.7906	#DIV/0!	0	-0.413886	#DIV/0!	+	1.00978	0.0269381	P59178	L3mbtl2	Lethal(3)malignant brain tumor-like protein 2
NaN	NaN	NaN	NaN	NaN	15.4521	14.9916	NaN	NaN	15.8712	17.2146	16.3916	#DIV/0!	15.2219	16.4925	#DIV/0!	#DIV/0!	#DIV/0!	+	1.01155	0.0267935	Q8CBY0	Gatc	Glutamyl-tRNA(Gln) amidotransferase subunit C, mitochondrial
16.6937	17.0191	16.7582	17.0655	16.5597	16.1557	NaN	16.7827	NaN	NaN	NaN	NaN	16.8841	16.4994	#DIV/0!	0	-0.384783	#DIV/0!	+	1.01321	0.0266864	F7BJB9	Morc3	MORC family CW-type zinc finger protein 3
17.2187	16.8828	16.879	17.214	17.4274	17.2913	17.061	17.4625	NaN	NaN	NaN	NaN	17.0486	17.3106	#DIV/0!	0	0.261942	#DIV/0!	+	1.01679	0.0263955	D3Z7P3;Q571F8	Gls;Gls2	Glutaminase kidney isoform, mitochondrial
15.2131	14.7427	NaN	NaN	NaN	14.2956	14.0508	NaN	NaN	NaN	NaN	NaN	14.9779	14.1732	#DIV/0!	0	-0.804712	#DIV/0!	+	1.02894	0.0255302	P22272	Il6ra	Interleukin-6 receptor subunit alpha
16.9536	17.9008	17.232	17.46	NaN	16.7978	16.6337	NaN	NaN	NaN	NaN	NaN	17.3866	16.7158	#DIV/0!	0	-0.670834	#DIV/0!	+	1.03444	0.0251316	Q9EP82	Wdr4	tRNA (guanine-N(7)-)-methyltransferase non-catalytic subunit WDR4
NaN	NaN	NaN	NaN	NaN	14.5134	14.9449	NaN	15.3487	15.0518	15.234	NaN	#DIV/0!	14.7292	15.2115	#DIV/0!	#DIV/0!	#DIV/0!	+	1.04329	0.0245038	Q68EF4	Grm4	Metabotropic glutamate receptor 4
15.2082	NaN	15.2867	NaN	15.373	16.3419	16.1152	15.9404	NaN	NaN	NaN	NaN	15.2475	15.9426	#DIV/0!	0	0.695144	#DIV/0!	+	1.04929	0.0241305	A2AAX3	Klhl15	Kelch-like protein 15
17.9245	17.2195	17.6534	16.1133	16.0757	16.3736	NaN	16.206	NaN	NaN	NaN	NaN	17.2277	16.2184	#DIV/0!	0	-1.00925	#DIV/0!	+	1.05478	0.0237834	P30415	Nktr	NK-tumor recognition protein
17.4724	16.5829	NaN	NaN	19.2169	18.0357	17.9491	17.8633	NaN	NaN	NaN	NaN	17.0277	18.2662	#DIV/0!	0	1.23857	#DIV/0!	+	1.05749	0.0235615	A2ALS5;Q5SVL6	Rap1gap;Rap1gap2	Rap1 GTPase-activating protein 1
NaN	15.0103	15.4061	15.1237	NaN	14.4992	14.3837	15.04	NaN	NaN	NaN	NaN	15.18	14.641	#DIV/0!	0	-0.539059	#DIV/0!	+	1.08288	0.0219889	Q62447	Ccnc	Cyclin-C
16.4263	17.0034	16.7827	16.7703	16.5613	16.0924	16.3995	NaN	NaN	NaN	NaN	NaN	16.7457	16.351	#DIV/0!	0	-0.394641	#DIV/0!	+	1.08463	0.0218893	P28700	Rxra	Retinoic acid receptor RXR-alpha
16.5644	16.526	16.3147	16.5292	NaN	16.3977	16.1993	15.8012	NaN	NaN	NaN	NaN	16.4836	16.1327	#DIV/0!	0	-0.350835	#DIV/0!	+	1.08684	0.0217377	Q9CQ71	Rpa3	Replication protein A 14 kDa subunit
17.3473	17.9793	17.6637	17.8758	NaN	16.8621	17.6163	16.2319	NaN	NaN	NaN	NaN	17.7165	16.9034	#DIV/0!	0	-0.813096	#DIV/0!	+	1.08998	0.0215662	Q7TSG1	Cep120	Centrosomal protein of 120 kDa
17.9013	17.3277	17.3686	17.3031	16.8126	17.1336	17.2844	17.1954	NaN	NaN	NaN	NaN	17.4752	17.1065	#DIV/0!	0	-0.368683	#DIV/0!	+	1.09242	0.0214449	P97770	Thumpd3	THUMP domain-containing protein 3
NaN	NaN	NaN	NaN	15.5392	NaN	14.8842	15.0948	15.3855	15.5675	16.2246	16.335	#DIV/0!	15.1728	15.8782	#DIV/0!	#DIV/0!	#DIV/0!	+	1.09484	0.0213019	Q33DR3	Pdss2	Decaprenyl-diphosphate synthase subunit 2
NaN	NaN	NaN	NaN	16.2385	15.3618	16.0401	16.03	16.3533	NaN	16.5545	16.3761	#DIV/0!	15.9176	16.428	#DIV/0!	#DIV/0!	#DIV/0!	+	1.09855	0.0210935	P23188	Furin	Furin
17.175	17.9987	17.4815	17.6588	NaN	16.7721	17.059	17.3087	NaN	NaN	NaN	NaN	17.5785	17.0466	#DIV/0!	0	-0.531902	#DIV/0!	+	1.10385	0.0207588	O35613	Daxx	Death domain-associated protein 6
16.6865	16.5196	16.3126	16.323	NaN	16.2878	16.165	16.2004	NaN	NaN	NaN	NaN	16.4604	16.2178	#DIV/0!	0	-0.242657	#DIV/0!	+	1.10725	0.0205452	Q99PW4	Tp53rk	EKC/KEOPS complex subunit Tp53rk
16.2227	16.4952	16.455	16.2377	15.7511	NaN	NaN	16.1688	NaN	NaN	NaN	NaN	16.3527	15.96	#DIV/0!	0	-0.392688	#DIV/0!	+	1.10802	0.0204935	Q7TPE5	Slc7a6os	Probable RNA polymerase II nuclear localization protein SLC7A6OS
15.8532	16.322	16.1671	16.6305	NaN	14.5477	15.7965	NaN	NaN	NaN	NaN	NaN	16.2432	15.1721	#DIV/0!	0	-1.07108	#DIV/0!	+	1.11216	0.0202338	Q9R1K5	Fzr1	Fizzy-related protein homolog
NaN	NaN	NaN	NaN	15.5431	15.9362	16.5006	15.8107	15.9828	17.2293	16.7432	16.6409	#DIV/0!	15.9476	16.6491	#DIV/0!	#DIV/0!	#DIV/0!	+	1.12401	0.0196195	Q9CR30	Josd2	Josephin-2
15.8768	15.9129	15.8485	16.4668	15.674	15.9026	15.516	15.5249	NaN	NaN	NaN	NaN	16.0263	15.6544	#DIV/0!	0	-0.371875	#DIV/0!	+	1.12468	0.0195903	Q9WUV0	Orc5	Origin recognition complex subunit 5
17.1381	17.1644	17.0561	16.7393	NaN	16.5781	16.7324	NaN	NaN	NaN	NaN	NaN	17.0245	16.6552	#DIV/0!	0	-0.369233	#DIV/0!	+	1.12647	0.01949	Q8R4K2	Irak4	Interleukin-1 receptor-associated kinase 4
17.3694	17.4291	17.4771	17.5403	15.5423	NaN	16.9034	17.1046	NaN	NaN	NaN	NaN	17.454	16.5168	#DIV/0!	0	-0.937213	#DIV/0!	+	1.14033	0.0188141	Q8BIX3	Arl14ep	ARL14 effector protein
15.1481	14.3191	15.1474	14.9493	15.2236	15.4931	15.8829	NaN	NaN	NaN	NaN	NaN	14.891	15.5332	#DIV/0!	0	0.642233	#DIV/0!	+	1.14367	0.0186504	Q8BFR6	Zfand1	AN1-type zinc finger protein 1
16.5709	16.5461	16.7551	16.6387	16.2505	14.7657	NaN	NaN	NaN	NaN	NaN	NaN	16.6277	15.5081	#DIV/0!	0	-1.11958	#DIV/0!	+	1.14459	0.0186083	Q68ED3	Tent4b	Terminal nucleotidyltransferase 4B
16.3597	16.4374	16.0638	16.3119	15.3126	16.0739	16.1885	15.7308	NaN	NaN	NaN	NaN	16.2932	15.8265	#DIV/0!	0	-0.466756	#DIV/0!	+	1.14997	0.0183357	Q61211	Eif2d	Eukaryotic translation initiation factor 2D
18.4069	17.411	17.4957	17.6899	NaN	16.9535	NaN	16.8797	NaN	NaN	NaN	NaN	17.7509	16.9166	#DIV/0!	0	-0.834324	#DIV/0!	+	1.15308	0.0181889	Q8R2Y9;Q8BGW5	Nabp1;Nabp2	SOSS complex subunit B2
16.8766	16.527	NaN	16.4735	NaN	16.1325	NaN	15.4517	NaN	NaN	NaN	NaN	16.6257	15.7921	#DIV/0!	0	-0.833585	#DIV/0!	+	1.15515	0.0180616	P43680	Sox18	Transcription factor SOX-18
15.8779	15.8718	15.76	16.2766	14.9901	15.841	15.3006	NaN	NaN	NaN	NaN	NaN	15.9466	15.3772	#DIV/0!	0	-0.569329	#DIV/0!	+	1.15671	0.0179938	Q8C3S2	Tango6	Transport and Golgi organization protein 6 homolog
15.6039	15.2528	15.3373	NaN	NaN	15.0482	NaN	14.9527	NaN	NaN	NaN	NaN	15.398	15.0005	#DIV/0!	0	-0.397548	#DIV/0!	+	1.17424	0.0171753	O54788	Dffb	DNA fragmentation factor subunit beta
16.3356	15.7973	16.5155	15.7935	NaN	16.6477	NaN	17.6674	NaN	NaN	NaN	NaN	16.1105	17.1576	#DIV/0!	0	1.04712	#DIV/0!	+	1.17702	0.0170286	Q920Q6;Q61474	Msi1;Msi2	RNA-binding protein Musashi homolog 1
NaN	NaN	NaN	NaN	16.1301	NaN	16.0024	16.2866	15.677	14.6342	NaN	15.557	#DIV/0!	16.1397	15.2894	#DIV/0!	#DIV/0!	#DIV/0!	+	1.17748	0.0170062	Q8QZR0	Tram1l1	Translocating chain-associated membrane protein 1-like 1
17.1569	16.7993	17.1807	16.9701	NaN	16.0798	16.9143	15.3951	NaN	NaN	NaN	NaN	17.0267	16.1297	#DIV/0!	0	-0.897005	#DIV/0!	+	1.18108	0.0168053	Q8R5F3	Oard1	ADP-ribose glycohydrolase OARD1
17.3455	17.6441	17.604	17.7089	16.768	17.4546	17.3302	17.2232	NaN	NaN	NaN	NaN	17.5756	17.194	#DIV/0!	0	-0.381629	#DIV/0!	+	1.18464	0.0166636	Q61183	Papola	Poly(A) polymerase alpha
18.2301	17.9782	16.7283	17.9517	16.7089	14.5951	NaN	NaN	NaN	NaN	NaN	NaN	17.7221	15.652	#DIV/0!	0	-2.07009	#DIV/0!	+	1.18485	0.0166482	P70379	Fgf14	Fibroblast growth factor 14
NaN	NaN	NaN	NaN	NaN	15.9848	NaN	16.1313	NaN	NaN	16.3741	16.324	#DIV/0!	16.058	16.3491	#DIV/0!	#DIV/0!	#DIV/0!	+	1.1937	0.0162312	Q91WR6;Q8BZN4	Ginm1;Nuak2	NUAK family SNF1-like kinase 2
19.3431	18.3541	18.1329	17.665	NaN	19.1602	19.3529	19.7922	NaN	NaN	NaN	NaN	18.3738	19.4351	#DIV/0!	0	1.06135	#DIV/0!	+	1.19739	0.0160617	A2AH22	Ambra1	Activating molecule in BECN1-regulated autophagy protein 1
17.2007	16.9835	16.4981	16.7404	NaN	14.8309	16.0377	16.4834	NaN	NaN	NaN	NaN	16.8557	15.784	#DIV/0!	0	-1.07168	#DIV/0!	+	1.19932	0.0159751	Q8C804	Spice1	Spindle and centriole-associated protein 1
16.9734	17.3781	17.402	17.1816	16.4213	16.9322	16.969	17.0372	NaN	NaN	NaN	NaN	17.2338	16.8399	#DIV/0!	0	-0.393849	#DIV/0!	+	1.20033	0.0159351	Q61062;Q60838;P51141	Dvl1;Dvl2;Dvl3	Segment polarity protein dishevelled homolog DVL-1
17.4927	18.5211	18.1377	18.6749	17.6909	17.5982	17.6302	17.4648	NaN	NaN	NaN	NaN	18.2066	17.5961	#DIV/0!	0	-0.610538	#DIV/0!	+	1.20243	0.015866	Q9JHN8	Stk19	Serine/threonine-protein kinase 19
15.8155	16.9081	16.9036	16.8292	NaN	17.4037	NaN	18.4963	NaN	NaN	NaN	NaN	16.6141	17.95	#DIV/0!	0	1.33588	#DIV/0!	+	1.20364	0.0158145	Q04692	Smarcad1	SWI/SNF-related matrix-associated actin-dependent regulator of chromatin subfamily A containing DEAD/H box 1
15.6383	15.4811	15.1254	15.377	15.307	NaN	14.501	14.1276	NaN	NaN	NaN	NaN	15.4055	14.6452	#DIV/0!	0	-0.760231	#DIV/0!	+	1.20598	0.0157263	Q8CC12	Cdan1	Codanin-1
16.4591	15.63	16.0618	16.0142	15.6641	15.8905	15.1296	15.0371	NaN	NaN	NaN	NaN	16.0413	15.4303	#DIV/0!	0	-0.610936	#DIV/0!	+	1.20624	0.015719	Q8K1C9	Lrrc41	Leucine-rich repeat-containing protein 41
14.5402	14.9515	14.8439	14.8024	15.5996	NaN	NaN	15.0678	NaN	NaN	NaN	NaN	14.7845	15.3337	#DIV/0!	0	0.549127	#DIV/0!	+	1.23435	0.0145952	Q8K4K6	Pank1	Pantothenate kinase 1
NaN	NaN	NaN	NaN	17.7693	16.5628	16.6991	NaN	18.4337	17.7645	17.7653	17.7655	#DIV/0!	17.0104	17.9322	#DIV/0!	#DIV/0!	#DIV/0!	+	1.23975	0.0143769	Q8C172	Cers6	Ceramide synthase 6
16.3755	17.0199	16.4663	16.6118	15.7304	16.1713	NaN	NaN	NaN	NaN	NaN	NaN	16.6184	15.9509	#DIV/0!	0	-0.667503	#DIV/0!	+	1.24024	0.0143566	Q3TTA7	Cblb	E3 ubiquitin-protein ligase CBL-B
15.6357	15.4624	15.8243	15.8819	15.3065	NaN	14.6578	15.4353	NaN	NaN	NaN	NaN	15.7011	15.1332	#DIV/0!	0	-0.567861	#DIV/0!	+	1.2429	0.0142498	E9Q286	Ice1	Little elongation complex subunit 1
16.85	17.4974	16.9938	17.471	15.9969	16.8396	15.8548	16.9898	NaN	NaN	NaN	NaN	17.2031	16.4203	#DIV/0!	0	-0.782756	#DIV/0!	+	1.24644	0.0140937	Q9R0S3	Mmp17	Matrix metalloproteinase-17
18.5347	19.8163	18.8409	19.0184	16.9844	18.6024	17.813	NaN	NaN	NaN	NaN	NaN	19.0526	17.7999	#DIV/0!	0	-1.25266	#DIV/0!	+	1.24707	0.0140593	Q61069;Q64705	Usf1;Usf2	Upstream stimulatory factor 1
16.0004	16.4682	16.0741	16.0987	NaN	15.8975	15.6244	14.9028	NaN	NaN	NaN	NaN	16.1603	15.4749	#DIV/0!	0	-0.685433	#DIV/0!	+	1.24795	0.0140333	Q9D3S3	Snx29	Sorting nexin-29
18.3153	17.7041	17.8631	17.5878	16.2339	17.6214	17.4058	16.8986	NaN	NaN	NaN	NaN	17.8676	17.0399	#DIV/0!	0	-0.82767	#DIV/0!	+	1.26352	0.01345	Q0VEE6	Znf800	Zinc finger protein 800
17.1395	17.5286	16.9963	17.2155	NaN	16.7008	17.0261	16.7169	NaN	NaN	NaN	NaN	17.22	16.8146	#DIV/0!	0	-0.405407	#DIV/0!	+	1.28296	0.0127391	Q52KG5;Q7TNC6	Kif26a	Kinesin-like protein KIF26A
NaN	15.7784	15.6129	15.7712	NaN	14.0193	NaN	15.0286	NaN	NaN	NaN	NaN	15.7208	14.5239	#DIV/0!	0	-1.19688	#DIV/0!	+	1.28309	0.0127339	Q08376	Zbtb14	Zinc finger and BTB domain-containing protein 14
17.2152	15.7975	16.0463	16.2585	13.5449	15.266	NaN	NaN	NaN	NaN	NaN	NaN	16.3294	14.4055	#DIV/0!	0	-1.92389	#DIV/0!	+	1.28375	0.0127066	Q9EST3	Eif4enif1	Eukaryotic translation initiation factor 4E transporter
17.2708	16.9765	16.8399	16.7158	NaN	17.1718	17.6095	17.4147	NaN	NaN	NaN	NaN	16.9507	17.3987	#DIV/0!	0	0.447923	#DIV/0!	+	1.28435	0.0126787	Q8R1Q9	Rbks	Ribokinase
17.7218	17.5586	17.6089	17.5754	17.693	16.6818	17.0402	16.9303	NaN	NaN	NaN	NaN	17.6162	17.0863	#DIV/0!	0	-0.529844	#DIV/0!	+	1.2863	0.0126063	Q3UM18	Lsg1	Large subunit GTPase 1 homolog
NaN	NaN	NaN	NaN	17.2882	NaN	17.1474	NaN	16.6832	NaN	NaN	16.396	#DIV/0!	17.2178	16.5396	#DIV/0!	#DIV/0!	#DIV/0!	+	1.28924	0.0124942	Q6P1I6	Psd2	PH and SEC7 domain-containing protein 2
16.4146	16.498	16.1163	16.7046	15.9601	16.2137	16.2153	15.8984	NaN	NaN	NaN	NaN	16.4334	16.0719	#DIV/0!	0	-0.361525	#DIV/0!	+	1.30115	0.012105	Q80XC2	Trmt61a	tRNA (adenine(58)-N(1))-methyltransferase catalytic subunit TRMT61A
17.1974	17.2995	17.4747	17.1649	16.7419	15.9312	16.5893	17.1966	NaN	NaN	NaN	NaN	17.2841	16.6148	#DIV/0!	0	-0.669361	#DIV/0!	+	1.31499	0.0116441	Q91WG8	Gne	Bifunctional UDP-N-acetylglucosamine 2-epimerase/N-acetylmannosamine kinase
16.0275	16.4151	16.2985	16.6786	NaN	15.7714	NaN	15.7995	NaN	NaN	NaN	NaN	16.3549	15.7854	#DIV/0!	0	-0.569508	#DIV/0!	+	1.31564	0.0116281	Q9QZR0	Rnf25	E3 ubiquitin-protein ligase RNF25
NaN	NaN	NaN	NaN	16.5343	14.7426	15.3622	13.0698	17.2475	15.8977	16.9772	17.6044	#DIV/0!	14.9272	16.9317	#DIV/0!	#DIV/0!	#DIV/0!	+	1.31682	0.0115998	Q80ZN9	Cox6b2	Cytochrome c oxidase subunit 6B2
16.3501	18.1919	17.6683	17.7958	14.9716	16.3401	16.9731	15.9884	NaN	NaN	NaN	NaN	17.5015	16.0683	#DIV/0!	0	-1.4332	#DIV/0!	+	1.31859	0.0115592	Q9QUI1	Fam89b	Leucine repeat adapter protein 25
19.9052	21.2361	20.68	21.002	NaN	19.6062	19.2369	NaN	NaN	NaN	NaN	NaN	20.7058	19.4215	#DIV/0!	0	-1.2843	#DIV/0!	+	1.33604	0.011104	Q91WV0	Dr1	Protein Dr1
16.9827	17.4582	17.2445	17.704	14.2986	16.5925	NaN	16.1977	NaN	NaN	NaN	NaN	17.3474	15.6963	#DIV/0!	0	-1.65107	#DIV/0!	+	1.35023	0.0107389	Q9EQ28	Pold3	DNA polymerase delta subunit 3
16.5815	16.3031	16.337	16.911	16.1504	15.065	NaN	13.9768	NaN	NaN	NaN	NaN	16.5331	15.0641	#DIV/0!	0	-1.46906	#DIV/0!	+	1.35207	0.0106941	Q8CEE0	Cep57	Centrosomal protein of 57 kDa
16.1061	17.3011	16.7649	17.1074	15.523	15.6501	16.4782	16.1329	NaN	NaN	NaN	NaN	16.8199	15.946	#DIV/0!	0	-0.873822	#DIV/0!	+	1.36038	0.0104526	Q6DFV5	Helz	Probable helicase with zinc finger domain
18.3837	18.5218	17.8109	18.6035	NaN	17.1804	NaN	17.6703	NaN	NaN	NaN	NaN	18.33	17.4253	#DIV/0!	0	-0.904616	#DIV/0!	+	1.37397	0.0101294	Q69ZX6	Morc2a	ATPase MORC2A
15.73	16.5916	15.2507	16.1099	15.2873	15.2183	15.1484	15.043	NaN	NaN	NaN	NaN	15.9205	15.1743	#DIV/0!	0	-0.746288	#DIV/0!	+	1.37932	0.00999784	P97310	Mcm2	DNA replication licensing factor MCM2
15.8058	15.9721	15.6031	15.9025	15.866	15.046	14.7661	14.9061	NaN	NaN	NaN	NaN	15.8209	15.146	#DIV/0!	0	-0.674803	#DIV/0!	+	1.39157	0.00967065	P97433	Arhgef28	Rho guanine nucleotide exchange factor 28
NaN	18.0954	17.9141	17.8592	NaN	18.3719	18.1236	18.2878	NaN	NaN	NaN	NaN	17.9562	18.2611	#DIV/0!	0	0.304881	#DIV/0!	+	1.39367	0.00962899	Q9D385	Arl2bp	ADP-ribosylation factor-like protein 2-binding protein
NaN	NaN	NaN	NaN	16.3937	16.7028	NaN	NaN	NaN	17.3478	17.2785	NaN	#DIV/0!	16.5482	17.3131	#DIV/0!	#DIV/0!	#DIV/0!	+	1.3948	0.00958469	Q9WVJ5	Crybb1	Beta-crystallin B1
NaN	NaN	NaN	NaN	NaN	14.1715	15.1645	16.4272	18.1471	20.002	NaN	NaN	#DIV/0!	15.2544	19.0745	#DIV/0!	#DIV/0!	#DIV/0!	+	1.40514	0.00935565	O35490;Q91WS4	Bhmt;Bhmt2	Betaine--homocysteine S-methyltransferase 1
17.1837	17.181	16.7228	16.8845	NaN	16.0422	NaN	16.5478	NaN	NaN	NaN	NaN	16.993	16.295	#DIV/0!	0	-0.697983	#DIV/0!	+	1.40832	0.00929231	P63058	Thra	Thyroid hormone receptor alpha
17.3808	17.8225	17.6108	17.8204	NaN	17.0083	16.5455	17.3994	NaN	NaN	NaN	NaN	17.6586	16.9844	#DIV/0!	0	-0.674219	#DIV/0!	+	1.41894	0.00902564	Q8BJ37	Tdp1	Tyrosyl-DNA phosphodiesterase 1
17.9895	17.5816	17.6429	17.827	16.6323	NaN	NaN	17.3315	NaN	NaN	NaN	NaN	17.7603	16.9819	#DIV/0!	0	-0.778338	#DIV/0!	+	1.42022	0.00897749	Q9D8M7	Phf10	PHD finger protein 10
16.4681	16.5783	17.1869	17.4413	NaN	15.5907	15.9674	NaN	NaN	NaN	NaN	NaN	16.9186	15.779	#DIV/0!	0	-1.13959	#DIV/0!	+	1.42838	0.00876534	Q6P4T1	Snx19	Sorting nexin-19
NaN	NaN	NaN	NaN	16.0191	14.9267	14.9359	15.0563	16.5432	15.7183	16.0338	15.9984	#DIV/0!	15.2345	16.0734	#DIV/0!	#DIV/0!	#DIV/0!	+	1.43122	0.0087128	F6VAN0	Atf6	Cyclic AMP-dependent transcription factor ATF-6 alpha
15.6777	15.9342	15.8929	15.9959	NaN	15.5656	15.5422	NaN	NaN	NaN	NaN	NaN	15.8752	15.5539	#DIV/0!	0	-0.321265	#DIV/0!	+	1.43677	0.00859704	Q9D2V5	Aar2	Protein AAR2 homolog
15.9719	16.2095	16.2215	15.7904	15.4624	15.9509	15.2428	14.864	NaN	NaN	NaN	NaN	16.0483	15.38	#DIV/0!	0	-0.668293	#DIV/0!	+	1.43731	0.00859007	O70494	Sp3	Transcription factor Sp3
17.8753	17.9295	17.6718	17.6332	NaN	16.1462	17.3419	17.1232	NaN	NaN	NaN	NaN	17.7774	16.8704	#DIV/0!	0	-0.907036	#DIV/0!	+	1.43985	0.00854957	Q6A0A2	Larp4b	La-related protein 4B
15.5037	15.7103	15.8552	15.8707	14.4594	NaN	15.3745	13.5793	NaN	NaN	NaN	NaN	15.735	14.4711	#DIV/0!	0	-1.26387	#DIV/0!	+	1.4403	0.00854478	Q9WVS8	Mapk7	Mitogen-activated protein kinase 7
16.9841	17.4275	17.3621	17.4253	15.204	16.6947	16.6722	16.5732	NaN	NaN	NaN	NaN	17.2998	16.286	#DIV/0!	0	-1.01372	#DIV/0!	+	1.4427	0.0085081	Q8BFW4	Trim65	Tripartite motif-containing protein 65
NaN	NaN	NaN	NaN	15.3803	15.6293	NaN	NaN	16.0875	17.2303	17.5409	17.1316	#DIV/0!	15.5048	16.9976	#DIV/0!	#DIV/0!	#DIV/0!	+	1.4464	0.00843662	Q9Z0F4	Cib1	Calcium and integrin-binding protein 1
16.4111	17.5832	17.0894	17.5494	14.0998	NaN	15.9346	16.0852	NaN	NaN	NaN	NaN	17.1583	15.3732	#DIV/0!	0	-1.7851	#DIV/0!	+	1.45073	0.00833696	Q8K0H5	Taf10	Transcription initiation factor TFIID subunit 10
NaN	NaN	NaN	NaN	15.7769	15.3726	15.5676	15.742	16.1301	16.4002	15.6988	16.1039	#DIV/0!	15.6148	16.0833	#DIV/0!	#DIV/0!	#DIV/0!	+	1.46431	0.00806733	O88705	Hcn3	Potassium/sodium hyperpolarization-activated cyclic nucleotide-gated channel 3
17.0529	16.3053	16.8006	16.4512	14.9752	16.392	15.8268	15.7169	NaN	NaN	NaN	NaN	16.6525	15.7277	#DIV/0!	0	-0.924776	#DIV/0!	+	1.47546	0.00785439	Q9WTK2	Cdyl	Chromodomain Y-like protein
NaN	NaN	NaN	NaN	16.5743	15.3719	15.5713	15.5207	16.9601	16.2539	16.8338	16.49	#DIV/0!	15.7596	16.6345	#DIV/0!	#DIV/0!	#DIV/0!	+	1.47539	0.00785388	Q9CYF5	Rcc1l	RCC1-like G exchanging factor-like protein
16.5563	16.8054	16.48	16.6623	16.3221	NaN	16.2304	NaN	NaN	NaN	NaN	NaN	16.626	16.2763	#DIV/0!	0	-0.349749	#DIV/0!	+	1.48134	0.00772735	Q91VB4	Hps3	Hermansky-Pudlak syndrome 3 protein homolog
15.4907	14.9533	15.7384	NaN	16.2449	15.8264	16.034	16.0335	NaN	NaN	NaN	NaN	15.3941	16.0347	#DIV/0!	0	0.640582	#DIV/0!	+	1.48622	0.00764327	P70206;P70207	Plxna1;Plxna2	Plexin-A1
17.4691	16.9225	16.6042	17.1944	NaN	16.5057	16.3632	16.2944	NaN	NaN	NaN	NaN	17.0475	16.3878	#DIV/0!	0	-0.65977	#DIV/0!	+	1.48627	0.00764322	P12791	Cyp2b10	Cytochrome P450 2B10
NaN	NaN	NaN	NaN	14.6083	NaN	15.0143	14.7548	16.1859	NaN	15.5219	15.363	#DIV/0!	14.7925	15.6903	#DIV/0!	#DIV/0!	#DIV/0!	+	1.49223	0.00752611	Q8BTP0	Pigz	GPI mannosyltransferase 4
NaN	16.4231	16.26	16.0281	16.3944	17.0441	16.8836	16.9059	NaN	NaN	NaN	NaN	16.2371	16.807	#DIV/0!	0	0.569887	#DIV/0!	+	1.49393	0.00750612	Q9JL16	Isg20	Interferon-stimulated gene 20 kDa protein
18.5898	18.7949	18.0836	18.7966	18.445	17.3299	17.4137	17.6855	NaN	NaN	NaN	NaN	18.5662	17.7185	#DIV/0!	0	-0.847698	#DIV/0!	+	1.49786	0.00742658	Q8JZP9	Gas2l1	GAS2-like protein 1
NaN	NaN	NaN	NaN	18.2739	18.0447	18.1037	18.3467	18.1551	17.4741	16.9697	17.1534	#DIV/0!	18.1923	17.4381	#DIV/0!	#DIV/0!	#DIV/0!	+	1.50146	0.00734689	P16388;Q61762	Kcna1;Kcna5	Potassium voltage-gated channel subfamily A member 1
16.4261	17.1488	16.9032	16.7219	NaN	16.2604	16.3409	15.8762	NaN	NaN	NaN	NaN	16.8	16.1592	#DIV/0!	0	-0.640863	#DIV/0!	+	1.50178	0.00734513	O08785	Clock	Circadian locomoter output cycles protein kaput
17.9407	18.1547	18.0053	18.189	17.8371	15.5662	16.7208	16.9096	NaN	NaN	NaN	NaN	18.0724	16.7584	#DIV/0!	0	-1.314	#DIV/0!	+	1.50367	0.00730314	A2A791	Zmym4	Zinc finger MYM-type protein 4
15.6303	16.4952	16.0859	16.5739	14.6496	15.3445	15.5321	15.7072	NaN	NaN	NaN	NaN	16.1963	15.3084	#DIV/0!	0	-0.88797	#DIV/0!	+	1.50499	0.00727293	P31266	Rbpj	Recombining binding protein suppressor of hairless
17.9266	16.9243	16.4136	16.7333	NaN	15.4288	NaN	15.3758	NaN	NaN	NaN	NaN	16.9994	15.4023	#DIV/0!	0	-1.59715	#DIV/0!	+	1.5072	0.00724833	Q8CJ40;Q60952	Cep250;Crocc	Centrosome-associated protein CEP250
15.9304	NaN	16.0099	NaN	15.7721	NaN	15.6264	15.5826	NaN	NaN	NaN	NaN	15.9701	15.6604	#DIV/0!	0	-0.309769	#DIV/0!	+	1.52044	0.00699916	P28651	Ca8	Carbonic anhydrase-related protein
19.9459	20.343	20.1581	20.4972	19.8857	NaN	19.7293	19.7614	NaN	NaN	NaN	NaN	20.236	19.7921	#DIV/0!	0	-0.443912	#DIV/0!	+	1.53822	0.00670955	Q3UZ01	Rnpc3	RNA-binding region-containing protein 3
16.4883	17.1617	17.3507	17.0636	NaN	16.5016	16.173	16.2199	NaN	NaN	NaN	NaN	17.0161	16.2981	#DIV/0!	0	-0.717943	#DIV/0!	+	1.54281	0.00663331	Q6P5G3;P59178	L3mbtl2;Mbtd1	Lethal(3)malignant brain tumor-like protein 2
15.6845	16.7166	16.455	17.31	15.1698	15.593	15.6449	15.666	NaN	NaN	NaN	NaN	16.5416	15.5184	#DIV/0!	0	-1.02313	#DIV/0!	+	1.54467	0.00659449	Q9JM98	Wrap73	WD repeat-containing protein WRAP73
15.2597	15.5748	15.4959	NaN	NaN	14.9081	NaN	14.5698	NaN	NaN	NaN	NaN	15.4435	14.739	#DIV/0!	0	-0.704531	#DIV/0!	+	1.55615	0.00642279	O35492	Clk3	Dual specificity protein kinase CLK3
17.3012	17.6273	17.2809	17.6718	15.7412	16.9236	NaN	16.712	NaN	NaN	NaN	NaN	17.4703	16.4589	#DIV/0!	0	-1.01137	#DIV/0!	+	1.56069	0.00636577	Q9WV03	Fam50a	Protein FAM50A
17.8507	NaN	17.4528	17.8	16.9564	16.4664	NaN	NaN	NaN	NaN	NaN	NaN	17.7012	16.7114	#DIV/0!	0	-0.989824	#DIV/0!	+	1.56993	0.00621524	O70333	Cript	Cysteine-rich PDZ-binding protein
17.9731	18.3516	18.3273	18.4029	17.3547	17.9443	17.5113	18.0215	NaN	NaN	NaN	NaN	18.2637	17.708	#DIV/0!	0	-0.555784	#DIV/0!	+	1.57755	0.00607632	Q64261	Cdk6	Cyclin-dependent kinase 6
17.6504	17.0404	17.1339	17.2613	16.7156	NaN	16.6035	16.8818	NaN	NaN	NaN	NaN	17.2715	16.7336	#DIV/0!	0	-0.537863	#DIV/0!	+	1.57924	0.00605422	A2AHJ4;Q8VDD9	Brwd3;Phip	Bromodomain and WD repeat-containing protein 3
NaN	16.8868	16.1945	16.7772	15.1894	NaN	NaN	15.532	NaN	NaN	NaN	NaN	16.6195	15.3607	#DIV/0!	0	-1.25878	#DIV/0!	+	1.58712	0.00592915	Q60987	Foxg1	Forkhead box protein G1
15.1283	16.6339	16.0213	16.4107	NaN	14.9728	14.6281	14.7703	NaN	NaN	NaN	NaN	16.0486	14.7904	#DIV/0!	0	-1.25815	#DIV/0!	+	1.58775	0.005922	O35317;O35984	Pbx2;Pbx3	Pre-B-cell leukemia transcription factor 3
17.4271	17.4458	17.7667	17.3966	NaN	16.4668	NaN	17.0405	NaN	NaN	NaN	NaN	17.5091	16.7536	#DIV/0!	0	-0.755434	#DIV/0!	+	1.58802	0.00591886	A2AHJ4;Q8VDD9;Q921C3	Brwd1;Brwd3;Phip	Bromodomain and WD repeat-containing protein 3
17.2581	17.5032	17.5245	17.5575	NaN	17.1273	16.4141	16.9713	NaN	NaN	NaN	NaN	17.4608	16.8376	#DIV/0!	0	-0.623247	#DIV/0!	+	1.59115	0.00586408	Q8K2Z2	Prpf39	Pre-mRNA-processing factor 39
15.7097	NaN	17.6902	17.7138	19.8108	18.4243	19.2046	18.92	NaN	NaN	NaN	NaN	17.0379	19.0899	#DIV/0!	0	2.05201	#DIV/0!	+	1.59261	0.00583431	P35569	Irs1	Insulin receptor substrate 1
NaN	NaN	NaN	NaN	NaN	14.3716	15.0901	16.0737	17.5874	17.1519	NaN	16.6618	#DIV/0!	15.1785	17.1337	#DIV/0!	#DIV/0!	#DIV/0!	+	1.59772	0.0057706	F8VQN3	Gpr31	12-(S)-hydroxy-5,8,10,14-eicosatetraenoic acid receptor
17.7528	18.1957	17.9063	18.1464	15.4202	16.9756	17.292	17.0822	NaN	NaN	NaN	NaN	18.0003	16.6925	#DIV/0!	0	-1.30778	#DIV/0!	+	1.59815	0.00576793	O09000	Ncoa3	Nuclear receptor coactivator 3
16.3618	16.3489	16.4803	17.0422	NaN	NaN	15.7892	15.4343	NaN	NaN	NaN	NaN	16.5583	15.6118	#DIV/0!	0	-0.94655	#DIV/0!	+	1.61163	0.00560505	P70371	Terf1	Telomeric repeat-binding factor 1
16.6324	17.3333	17.504	17.3024	15.9883	16.1836	16.3858	16.9069	NaN	NaN	NaN	NaN	17.193	16.3661	#DIV/0!	0	-0.826883	#DIV/0!	+	1.61975	0.0054673	Q68FE8	Znf280d	Zinc finger protein 280D
16.7619	17.7838	17.4064	17.8831	NaN	16.6682	16.2663	15.5924	NaN	NaN	NaN	NaN	17.4588	16.1756	#DIV/0!	0	-1.2832	#DIV/0!	+	1.62737	0.00535599	Q6PDX6	Rnf220	E3 ubiquitin-protein ligase Rnf220
16.9233	17.5932	16.8457	17.3955	14.4834	15.9019	16.3641	16.2927	NaN	NaN	NaN	NaN	17.1894	15.7606	#DIV/0!	0	-1.42885	#DIV/0!	+	1.62871	0.00533333	Q9R1E0;Q70KY4	Foxo1	Forkhead box protein O1
16.914	17.0854	15.9452	16.9816	NaN	17.5019	17.9591	18.3463	NaN	NaN	NaN	NaN	16.7316	17.9358	#DIV/0!	0	1.2042	#DIV/0!	+	1.63092	0.00531949	Q9Z1R3	Apom	Apolipoprotein M
16.6047	16.7852	16.6992	16.733	14.5275	15.9955	16.0014	15.9017	NaN	NaN	NaN	NaN	16.7055	15.6065	#DIV/0!	0	-1.09897	#DIV/0!	+	1.63788	0.00522428	Q0VGB7	Ppp4r2	Serine/threonine-protein phosphatase 4 regulatory subunit 2
17.1522	17.5472	17.5765	NaN	NaN	16.4959	16.9672	16.7239	NaN	NaN	NaN	NaN	17.4253	16.729	#DIV/0!	0	-0.696276	#DIV/0!	+	1.64612	0.00510481	Q9WV03;Q9WTJ8	Fam50a;Fam50b	Protein FAM50B
16.3786	17.2176	16.3958	17.0152	NaN	15.8271	15.8842	16.0207	NaN	NaN	NaN	NaN	16.7518	15.9107	#DIV/0!	0	-0.841149	#DIV/0!	+	1.64675	0.00509891	Q69ZI1	Sh3rf1	E3 ubiquitin-protein ligase SH3RF1
16.5359	16.5425	16.1406	16.6114	15.7089	16.186	15.8271	16.1547	NaN	NaN	NaN	NaN	16.4576	15.9692	#DIV/0!	0	-0.488414	#DIV/0!	+	1.65001	0.00504421	Q8C569	Fam118b	Protein FAM118B
16.9858	17.1324	16.9678	17.1326	14.0029	15.894	16.0364	16.0871	NaN	NaN	NaN	NaN	17.0546	15.5051	#DIV/0!	0	-1.5495	#DIV/0!	+	1.65978	0.00490161	Q9D4J7	Phf6	PHD finger protein 6
16.0838	16.5853	16.6933	16.651	13.4578	15.2525	NaN	NaN	NaN	NaN	NaN	NaN	16.5033	14.3551	#DIV/0!	0	-2.14821	#DIV/0!	+	1.66073	0.0048843	Q8BM39	Prpf18	Pre-mRNA-splicing factor 18
17.5018	17.8398	17.4724	17.7377	NaN	16.9891	16.1287	NaN	NaN	NaN	NaN	NaN	17.6379	16.5589	#DIV/0!	0	-1.07905	#DIV/0!	+	1.66107	0.00487713	P41230;Q62240;Q3UXZ9	Kdm5a;Kdm5c	Lysine-specific demethylase 5C
16.3682	16.5407	15.3981	16.5344	14.6645	15.1732	15.4028	15.5119	NaN	NaN	NaN	NaN	16.2104	15.1881	#DIV/0!	0	-1.02224	#DIV/0!	+	1.66288	0.00486346	P20067	Id1	DNA-binding protein inhibitor ID-1
15.778	15.4145	15.0164	NaN	NaN	14.0716	NaN	14.1978	NaN	NaN	NaN	NaN	15.4029	14.1347	#DIV/0!	0	-1.26828	#DIV/0!	+	1.6642	0.00484183	Q3UMW7	Mapkapk3	MAP kinase-activated protein kinase 3
15.8177	17.167	16.493	17.3053	NaN	NaN	14.8111	14.8257	NaN	NaN	NaN	NaN	16.6958	14.8184	#DIV/0!	0	-1.87738	#DIV/0!	+	1.66465	0.00483625	O88673	Dgka	Diacylglycerol kinase alpha
18.5799	16.5971	16.8528	16.8369	NaN	15.0474	15.4938	15.5783	NaN	NaN	NaN	NaN	17.2167	15.3731	#DIV/0!	0	-1.84352	#DIV/0!	+	1.6661	0.00481539	O88574	Sap30	Histone deacetylase complex subunit SAP30
17.3282	17.4797	17.5457	17.628	NaN	17.2601	17.2279	17.0138	NaN	NaN	NaN	NaN	17.4954	17.1673	#DIV/0!	0	-0.328106	#DIV/0!	+	1.67317	0.0047269	Q99L90	Mcrs1	Microspherule protein 1
NaN	NaN	NaN	NaN	20.4676	18.9855	19.6966	19.7207	20.7715	20.3101	21.2302	21.1704	#DIV/0!	19.7176	20.8705	#DIV/0!	#DIV/0!	#DIV/0!	+	1.68463	0.00457862	Q8BI41	Synb	Syncytin-B
17.8442	17.3853	17.417	17.729	NaN	17.2547	17.0051	16.9874	NaN	NaN	NaN	NaN	17.5939	17.0824	#DIV/0!	0	-0.511511	#DIV/0!	+	1.68984	0.00453267	Q8VD76	Gtf2h3	General transcription factor IIH subunit 3
17.6583	17.2563	17.105	17.3426	NaN	16.2856	NaN	16.7349	NaN	NaN	NaN	NaN	17.3406	16.5103	#DIV/0!	0	-0.830264	#DIV/0!	+	1.69193	0.00451114	Q5D1E7;Q5DTV4	Zc3h12a;Zc3h12c	Endoribonuclease ZC3H12A
18.193	18.4669	18.215	18.4345	16.0364	17.6244	17.4838	17.3976	NaN	NaN	NaN	NaN	18.3274	17.1355	#DIV/0!	0	-1.19184	#DIV/0!	+	1.71273	0.00428958	Q3TWF6	Wdr70	WD repeat-containing protein 70
17.8554	18.5406	18.0055	18.6367	15.4526	17.2647	16.8448	NaN	NaN	NaN	NaN	NaN	18.2596	16.5207	#DIV/0!	0	-1.73887	#DIV/0!	+	1.71315	0.00428668	Q8C7E9	Cstf2t	Cleavage stimulation factor subunit 2 tau variant
18.9663	19.568	18.7893	19.407	17.8154	18.5662	18.3675	18.6551	NaN	NaN	NaN	NaN	19.1827	18.3511	#DIV/0!	0	-0.831605	#DIV/0!	+	1.7135	0.00428323	Q8VD63	Tspyl4	Testis-specific Y-encoded-like protein 4
18.003	18.3223	17.5228	18.1775	16.8114	17.4134	NaN	16.2682	NaN	NaN	NaN	NaN	18.0064	16.831	#DIV/0!	0	-1.17541	#DIV/0!	+	1.71951	0.00421462	Q61324	Arnt2	Aryl hydrocarbon receptor nuclear translocator 2
16.3875	17.1712	16.5995	16.6421	NaN	15.5055	NaN	15.8283	NaN	NaN	NaN	NaN	16.7001	15.6669	#DIV/0!	0	-1.0332	#DIV/0!	+	1.73536	0.00406627	O08796	Eef2k	Eukaryotic elongation factor 2 kinase
17.4716	17.6436	17.1333	17.6328	NaN	16.6555	16.8423	NaN	NaN	NaN	NaN	NaN	17.4703	16.7489	#DIV/0!	0	-0.721418	#DIV/0!	+	1.73676	0.00406096	Q00420	Gabpb1	GA-binding protein subunit beta-1
16.2627	16.1139	16.6067	16.7375	NaN	15.2075	15.6489	NaN	NaN	NaN	NaN	NaN	16.4302	15.4282	#DIV/0!	0	-1.00202	#DIV/0!	+	1.758	0.00384819	P61216	Taf13	Transcription initiation factor TFIID subunit 13
17.2432	16.9312	17.0363	17.4331	NaN	16.5452	16.8077	16.4437	NaN	NaN	NaN	NaN	17.161	16.5989	#DIV/0!	0	-0.562077	#DIV/0!	+	1.76717	0.0037852	Q61458	Ccnh	Cyclin-H
16.744	16.8535	16.2962	16.9312	NaN	15.8926	15.8387	NaN	NaN	NaN	NaN	NaN	16.7062	15.8656	#DIV/0!	0	-0.840581	#DIV/0!	+	1.76909	0.00376832	P0DOV1;P0DOV2	Ifi204	Interferon-activable protein 204
NaN	NaN	NaN	NaN	16.4996	NaN	15.1085	15.782	17.0739	17.2547	16.7684	17.1132	#DIV/0!	15.7967	17.0525	#DIV/0!	#DIV/0!	#DIV/0!	+	1.76961	0.00376471	P43142	Gpr182	G-protein coupled receptor 182
16.6018	16.0831	NaN	16.213	16.6648	17.1687	16.9023	17.0371	NaN	NaN	NaN	NaN	16.2993	16.9432	#DIV/0!	0	0.643929	#DIV/0!	+	1.77826	0.00367938	Q9CQX0	Otub2	Ubiquitin thioesterase OTUB2
19.543	19.0477	19.2745	19.1237	18.6971	17.2881	NaN	17.131	NaN	NaN	NaN	NaN	19.2472	17.7054	#DIV/0!	0	-1.54184	#DIV/0!	+	1.7784	0.00367928	Q9JIH2	Nup50	Nuclear pore complex protein Nup50
18.4142	18.3067	18.3546	18.5832	18.3049	17.498	17.2526	17.4	NaN	NaN	NaN	NaN	18.4147	17.6139	#DIV/0!	0	-0.800801	#DIV/0!	+	1.77957	0.00366123	O08811	Ercc2	General transcription and DNA repair factor IIH helicase subunit XPD
15.9248	16.7364	16.4006	16.2394	14.2162	15.4682	15.1867	15.6331	NaN	NaN	NaN	NaN	16.3253	15.1261	#DIV/0!	0	-1.19923	#DIV/0!	+	1.80591	0.00347697	O54714	Pias3	E3 SUMO-protein ligase PIAS3
18.3688	17.8731	18.0182	18.0008	17.536	16.9655	16.3777	NaN	NaN	NaN	NaN	NaN	18.0652	16.9597	#DIV/0!	0	-1.10549	#DIV/0!	+	1.81049	0.00344949	Q8BR65	Suds3	Sin3 histone deacetylase corepressor complex component SDS3
17.3304	16.6527	NaN	16.4382	NaN	14.9588	15.1197	NaN	NaN	NaN	NaN	NaN	16.8071	15.0392	#DIV/0!	0	-1.76786	#DIV/0!	+	1.81712	0.00337241	E9Q9R9	Dlg5	Disks large homolog 5
NaN	NaN	NaN	NaN	NaN	14.3818	14.3329	NaN	15.7174	16.4867	15.3287	16.2078	#DIV/0!	14.3574	15.9351	#DIV/0!	#DIV/0!	#DIV/0!	+	1.82351	0.00332797	P59268	Zdhhc9	Palmitoyltransferase ZDHHC9
NaN	17.5916	17.4264	17.4312	17.2093	16.3974	16.6267	16.5902	NaN	NaN	NaN	NaN	17.4831	16.7059	#DIV/0!	0	-0.777174	#DIV/0!	+	1.83707	0.00323627	A2AGH6;Q8BQM9	Med12;Med12l	Mediator of RNA polymerase II transcription subunit 12
17.8258	18.1853	18.3704	18.3082	NaN	17.5765	17.7257	17.4929	NaN	NaN	NaN	NaN	18.1724	17.5984	#DIV/0!	0	-0.574064	#DIV/0!	+	1.85626	0.00309882	P0DOV2;D0QMC3	Ifi204;Mndal	Myeloid cell nuclear differentiation antigen-like protein
NaN	NaN	NaN	NaN	NaN	16.4145	16.5692	16.281	NaN	17.9038	17.3606	NaN	#DIV/0!	16.4216	17.6322	#DIV/0!	#DIV/0!	#DIV/0!	+	1.87832	0.00297299	Q8R1Y2	Bmerb1	bMERB domain-containing protein 1
15.5528	NaN	15.7288	NaN	NaN	14.8634	NaN	14.7989	NaN	NaN	NaN	NaN	15.6408	14.8312	#DIV/0!	0	-0.809642	#DIV/0!	+	1.88149	0.00295452	Q6ZWS8	Spop	Speckle-type POZ protein
16.4651	17.069	17.1079	17.165	16.5891	15.9052	16.2001	16.0408	NaN	NaN	NaN	NaN	16.9517	16.1838	#DIV/0!	0	-0.767939	#DIV/0!	+	1.88337	0.00294174	Q91W36	Usp3	Ubiquitin carboxyl-terminal hydrolase 3
18.4918	18.0261	18.2335	18.0474	17.9289	17.6927	17.5786	17.7767	NaN	NaN	NaN	NaN	18.1997	17.7442	#DIV/0!	0	-0.455493	#DIV/0!	+	1.88372	0.00294125	Q9D1P2	Kat8	Histone acetyltransferase KAT8
16.4876	15.891	15.3834	16.3181	15.4339	14.8498	14.8275	14.4307	NaN	NaN	NaN	NaN	16.02	14.8855	#DIV/0!	0	-1.13453	#DIV/0!	+	1.90617	0.00277118	Q9CQQ4	Gemin2	Gem-associated protein 2
16.9294	17.0725	16.8833	17.2344	16.4667	16.3312	16.6643	16.8014	NaN	NaN	NaN	NaN	17.0299	16.5659	#DIV/0!	0	-0.464025	#DIV/0!	+	1.91716	0.00269995	O54786	Dffa	DNA fragmentation factor subunit alpha
17.4519	17.5565	17.4905	17.3896	NaN	17.0622	16.5211	16.118	NaN	NaN	NaN	NaN	17.4721	16.5671	#DIV/0!	0	-0.904995	#DIV/0!	+	1.93901	0.00258769	P30285	Cdk4	Cyclin-dependent kinase 4
16.6045	16.9531	16.7264	17.0972	NaN	16.1128	16.1036	NaN	NaN	NaN	NaN	NaN	16.8453	16.1082	#DIV/0!	0	-0.737063	#DIV/0!	+	1.94433	0.0025592	Q5U4C9;Q9Z188;Q61214	Dyrk1a;Dyrk1b;Dyrk2	Dual specificity tyrosine-phosphorylation-regulated kinase 2
17.4932	18.0981	17.562	17.7205	NaN	16.8667	16.7286	NaN	NaN	NaN	NaN	NaN	17.7184	16.7976	#DIV/0!	0	-0.920797	#DIV/0!	+	1.94726	0.00254494	Q9QUI6	Ackr1	Atypical chemokine receptor 1
15.5509	15.9222	15.2014	15.9681	NaN	14.6538	14.9652	14.6292	NaN	NaN	NaN	NaN	15.6607	14.7494	#DIV/0!	0	-0.911257	#DIV/0!	+	1.96479	0.00241846	Q5EBP3	Armc5	Armadillo repeat-containing protein 5
16.3956	16.3387	16.3345	16.7169	15.3471	NaN	NaN	15.7876	NaN	NaN	NaN	NaN	16.4464	15.5673	#DIV/0!	0	-0.879082	#DIV/0!	+	1.99053	0.00226007	Q7TSJ6	Lats2	Serine/threonine-protein kinase LATS2
17.5275	17.6547	17.4215	17.6611	NaN	16.4473	16.9808	NaN	NaN	NaN	NaN	NaN	17.5662	16.7141	#DIV/0!	0	-0.852107	#DIV/0!	+	2.00455	0.00216746	Q09XV5	Chd8	Chromodomain-helicase-DNA-binding protein 8
16.5376	16.7234	16.4336	16.8677	14.2649	14.7017	15.8771	NaN	NaN	NaN	NaN	NaN	16.6406	14.9479	#DIV/0!	0	-1.69269	#DIV/0!	+	2.00471	0.0021618	Q64700	Rbl2	Retinoblastoma-like protein 2
16.1229	16.354	16.0814	16.4813	14.5645	15.6115	15.4377	15.526	NaN	NaN	NaN	NaN	16.2599	15.2849	#DIV/0!	0	-0.974973	#DIV/0!	+	2.01656	0.00209584	Q8BQN6	Znf146	Zinc finger protein OZF
14.5379	14.9328	14.7028	14.7208	NaN	14.1797	13.9769	NaN	NaN	NaN	NaN	NaN	14.7236	14.0783	#DIV/0!	0	-0.645237	#DIV/0!	+	2.04093	0.00199487	Q9CZW6	Rnf146	E3 ubiquitin-protein ligase RNF146
15.1181	15.9568	16.0742	16.2362	14.8445	14.7775	14.9699	14.2134	NaN	NaN	NaN	NaN	15.8463	14.7013	#DIV/0!	0	-1.14501	#DIV/0!	+	2.0531	0.00194361	P35689	Ercc5	DNA repair protein complementing XP-G cells homolog
17.9001	18.3016	17.8178	18.6071	NaN	17.0885	15.6769	16.6013	NaN	NaN	NaN	NaN	18.1567	16.4555	#DIV/0!	0	-1.7011	#DIV/0!	+	2.05468	0.00193808	Q9QXT5	Egfl7	Epidermal growth factor-like protein 7
17.3055	17.5184	17.4789	17.6021	15.3483	16.6573	16.6852	16.3361	NaN	NaN	NaN	NaN	17.4762	16.2567	#DIV/0!	0	-1.21951	#DIV/0!	+	2.0579	0.00191352	Q80US4	Actr5	Actin-related protein 5
16.7069	16.1871	15.7868	16.3871	NaN	NaN	14.9641	14.6763	NaN	NaN	NaN	NaN	16.267	14.8202	#DIV/0!	0	-1.44673	#DIV/0!	+	2.06027	0.00190731	Q64733	Foxb2	Forkhead box protein B2
17.3807	17.6582	17.4575	17.5086	17.2367	16.0596	16.1145	16.051	NaN	NaN	NaN	NaN	17.5012	16.3655	#DIV/0!	0	-1.13579	#DIV/0!	+	2.06224	0.00189174	Q69ZA1	Cdk13	Cyclin-dependent kinase 13
17.887	16.6494	16.5576	16.3735	NaN	15.2921	14.3708	15.0524	NaN	NaN	NaN	NaN	16.8669	14.9051	#DIV/0!	0	-1.96175	#DIV/0!	+	2.06451	0.00188262	Q9DB96	Ngdn	Neuroguidin
16.789	16.9322	16.7697	16.9138	16.7119	16.1821	16.3342	16.295	NaN	NaN	NaN	NaN	16.8512	16.3808	#DIV/0!	0	-0.470376	#DIV/0!	+	2.06991	0.00186408	A8C756	Thada	Thyroid adenoma-associated protein homolog
16.3885	17.2874	16.9418	17.5233	15.5186	16.3144	15.386	15.9269	NaN	NaN	NaN	NaN	17.0353	15.7865	#DIV/0!	0	-1.24879	#DIV/0!	+	2.07511	0.00183593	Q5DU02	Usp22	Ubiquitin carboxyl-terminal hydrolase 22
16.2823	16.671	16.2033	16.1873	15.4998	NaN	NaN	15.0734	NaN	NaN	NaN	NaN	16.336	15.2866	#DIV/0!	0	-1.04938	#DIV/0!	+	2.0909	0.00176584	Q6NZQ4	Paxip1	PAX-interacting protein 1
15.8408	16.8842	16.6073	16.6545	NaN	15.4348	15.0097	15.347	NaN	NaN	NaN	NaN	16.4967	15.2638	#DIV/0!	0	-1.23287	#DIV/0!	+	2.09568	0.00175118	Q8K1E6	Alkbh3	Alpha-ketoglutarate-dependent dioxygenase alkB homolog 3
16.5006	16.5523	16.7199	16.6168	16.0212	16.0486	16.3566	NaN	NaN	NaN	NaN	NaN	16.5974	16.1421	#DIV/0!	0	-0.455262	#DIV/0!	+	2.11201	0.00168025	Q61084;Q61083	Map3k2;Map3k3	Mitogen-activated protein kinase kinase kinase 2
17.6395	16.9738	17.1116	17.2605	NaN	16.0234	NaN	16.2373	NaN	NaN	NaN	NaN	17.2464	16.1303	#DIV/0!	0	-1.11603	#DIV/0!	+	2.11283	0.00167856	P70459	Erf	ETS domain-containing transcription factor ERF
19.5585	22.6453	21.9951	23.4551	NaN	14.9846	NaN	15.9816	NaN	NaN	NaN	NaN	21.9135	15.4831	#DIV/0!	0	-6.43035	#DIV/0!	+	2.11335	0.00167845	Q2MHN3;Q9JJN2;Q61329	Zfhx3	Zinc finger homeobox protein 3
18.0852	17.6766	17.91	17.921	15.6552	16.7012	NaN	NaN	NaN	NaN	NaN	NaN	17.8982	16.1782	#DIV/0!	0	-1.72004	#DIV/0!	+	2.12476	0.00164895	P83093;P70302	Stim1;Stim2	Stromal interaction molecule 1
17.7043	17.9015	17.7916	17.9912	NaN	17.5024	17.526	17.5344	NaN	NaN	NaN	NaN	17.8472	17.5209	#DIV/0!	0	-0.326259	#DIV/0!	+	2.14184	0.00156573	Q8C147;Q8R1A4	Dock7;Dock8	Dedicator of cytokinesis protein 8
18.186	18.0464	17.6299	18.2388	NaN	16.8071	17.1347	17.3594	NaN	NaN	NaN	NaN	18.0253	17.1004	#DIV/0!	0	-0.924916	#DIV/0!	+	2.14478	0.00153643	Q9QXN3	Trip4	Activating signal cointegrator 1
16.759	17.04	16.7857	17.1391	15.1454	NaN	NaN	15.9188	NaN	NaN	NaN	NaN	16.931	15.5321	#DIV/0!	0	-1.39886	#DIV/0!	+	2.14885	0.00152186	P49138	Mapkapk2	MAP kinase-activated protein kinase 2
18.374	18.6639	18.4866	18.7368	16.2119	17.8433	17.4252	17.0312	NaN	NaN	NaN	NaN	18.5653	17.1279	#DIV/0!	0	-1.43745	#DIV/0!	+	2.15993	0.00149057	Q8BHN5	Rbm45	RNA-binding protein 45
17.126	16.9915	17.0739	16.8319	NaN	16.1364	15.0825	15.9905	NaN	NaN	NaN	NaN	17.0058	15.7365	#DIV/0!	0	-1.26934	#DIV/0!	+	2.16837	0.00147299	Q8BZ21	Kat6a	Histone acetyltransferase KAT6A
17.074	17.552	17.2583	17.4165	NaN	16.6148	16.2695	15.6974	NaN	NaN	NaN	NaN	17.3252	16.1939	#DIV/0!	0	-1.13133	#DIV/0!	+	2.16943	0.00147288	Q9D968	Hcfc2	Host cell factor 2
18.6845	18.818	18.2121	NaN	NaN	16.549	15.8584	NaN	NaN	NaN	NaN	NaN	18.5716	16.2037	#DIV/0!	0	-2.36783	#DIV/0!	+	2.18026	0.00143542	P70662	Ldb1	LIM domain-binding protein 1
15.7399	16.1641	15.9723	16.1752	14.6803	NaN	13.6301	NaN	NaN	NaN	NaN	NaN	16.0129	14.1552	#DIV/0!	0	-1.85764	#DIV/0!	+	2.19037	0.00139613	Q6ZQ06	Cep162	Centrosomal protein of 162 kDa
16.8937	16.9113	16.8003	17.0669	16.2043	NaN	16.4849	16.5561	NaN	NaN	NaN	NaN	16.9181	16.4151	#DIV/0!	0	-0.502943	#DIV/0!	+	2.20417	0.00135165	Q8CFK2	Brf1	Transcription factor IIIB 90 kDa subunit
16.6323	17.3969	17.5003	17.2965	NaN	15.907	16.2187	16.1488	NaN	NaN	NaN	NaN	17.2065	16.0915	#DIV/0!	0	-1.11495	#DIV/0!	+	2.21515	0.0013228	Q8BIZ6	Snip1	Smad nuclear-interacting protein 1
17.7562	17.9143	17.8001	17.7863	15.6588	17.2266	16.201	16.6329	NaN	NaN	NaN	NaN	17.8142	16.4298	#DIV/0!	0	-1.38439	#DIV/0!	+	2.21957	0.00131181	P60003	Elof1	Transcription elongation factor 1 homolog
17.366	17.7822	17.7004	17.6813	15.3496	NaN	NaN	16.3467	NaN	NaN	NaN	NaN	17.6325	15.8481	#DIV/0!	0	-1.78433	#DIV/0!	+	2.2247	0.0013028	Q3UR97	Snx21	Sorting nexin-21
17.923	17.818	17.9273	18.0832	17.3009	17.6312	17.4889	17.0534	NaN	NaN	NaN	NaN	17.9378	17.3686	#DIV/0!	0	-0.569262	#DIV/0!	+	2.2327	0.00128473	Q9ER80	Rtp4	Receptor-transporting protein 4
16.5193	16.9601	16.3102	16.7162	15.9162	15.4088	15.6105	16.0939	NaN	NaN	NaN	NaN	16.6264	15.7574	#DIV/0!	0	-0.869092	#DIV/0!	+	2.24784	0.00124283	Q8K4B2	Irak3	Interleukin-1 receptor-associated kinase 3
16.6531	16.9193	16.7242	16.8816	NaN	16.2548	15.4699	15.8147	NaN	NaN	NaN	NaN	16.7946	15.8465	#DIV/0!	0	-0.948084	#DIV/0!	+	2.24991	0.00124091	P26187	Mgmt	Methylated-DNA--protein-cysteine methyltransferase
18.1555	18.85	18.5633	18.8739	17.2262	17.8918	17.8471	17.6463	NaN	NaN	NaN	NaN	18.6107	17.6529	#DIV/0!	0	-0.95783	#DIV/0!	+	2.26353	0.00120396	P26323	Fli1	Friend leukemia integration 1 transcription factor
NaN	NaN	NaN	NaN	16.1394	16.7369	16.4356	16.967	15.2725	15.8477	15.7447	15.6695	#DIV/0!	16.5697	15.6336	#DIV/0!	#DIV/0!	#DIV/0!	+	2.27513	0.00115313	P28293	Ctsg	Cathepsin G
16.7607	16.5607	16.7348	17.1705	NaN	15.2682	15.7204	NaN	NaN	NaN	NaN	NaN	16.8067	15.4943	#DIV/0!	0	-1.31238	#DIV/0!	+	2.27674	0.00114687	Q9DCM7	Nacc2	Nucleus accumbens-associated protein 2
15.951	16.0232	16.1467	16.2869	NaN	NaN	15.5131	15.4541	NaN	NaN	NaN	NaN	16.1019	15.4836	#DIV/0!	0	-0.618302	#DIV/0!	+	2.2791	0.00113698	O70405	Ulk1	Serine/threonine-protein kinase ULK1
18.2829	18.3963	18.1561	18.5178	15.605	NaN	17.1555	16.6613	NaN	NaN	NaN	NaN	18.3383	16.474	#DIV/0!	0	-1.86433	#DIV/0!	+	2.28775	0.00111378	O35207;Q9CPY4	Cdk2ap1;Cdk2ap2	Cyclin-dependent kinase 2-associated protein 1
17.1765	17.9657	17.6055	18.1248	NaN	NaN	15.928	15.9722	NaN	NaN	NaN	NaN	17.7181	15.9501	#DIV/0!	0	-1.76805	#DIV/0!	+	2.29877	0.00108376	P16951	Atf2	Cyclic AMP-dependent transcription factor ATF-2
15.5782	15.8473	NaN	15.5025	NaN	16.6388	16.7444	NaN	NaN	NaN	NaN	NaN	15.6427	16.6916	#DIV/0!	0	1.04892	#DIV/0!	+	2.30148	0.00107817	Q9QYM5	Rnd2	Rho-related GTP-binding protein RhoN
17.1581	17.1475	17.162	17.163	16.356	16.0957	16.5192	15.4111	NaN	NaN	NaN	NaN	17.1577	16.0955	#DIV/0!	0	-1.06215	#DIV/0!	+	2.31603	0.00103711	P70351	Ezh1	Histone-lysine N-methyltransferase EZH1
17.6465	17.5722	17.2215	17.826	NaN	16.47	16.0444	NaN	NaN	NaN	NaN	NaN	17.5666	16.2572	#DIV/0!	0	-1.30936	#DIV/0!	+	2.3241	0.00101965	Q9JL61	Rfx5	DNA-binding protein Rfx5
17.929	17.8419	17.8152	17.9441	15.8679	17.0279	17.042	16.7333	NaN	NaN	NaN	NaN	17.8826	16.6678	#DIV/0!	0	-1.21481	#DIV/0!	+	2.32757	0.00101776	Q920S3	Gatad1	GATA zinc finger domain-containing protein 1
NaN	NaN	NaN	NaN	13.5083	14.1222	14.635	15.0855	15.6466	16.0676	16.2382	15.7971	#DIV/0!	14.3377	15.9374	#DIV/0!	#DIV/0!	#DIV/0!	+	2.33539	0.00100227	Q8BZF2	Nipal4	Magnesium transporter NIPA4
18.5153	18.3421	18.3997	18.2927	NaN	15.8557	16.5966	17.354	NaN	NaN	NaN	NaN	18.3874	16.6021	#DIV/0!	0	-1.78534	#DIV/0!	+	2.33946	0.000996852	Q61818	Rai1	Retinoic acid-induced protein 1
16.3248	16.645	16.9184	16.8286	15.8417	16.2477	15.7937	15.8784	NaN	NaN	NaN	NaN	16.6792	15.9404	#DIV/0!	0	-0.738831	#DIV/0!	+	2.34796	0.000987732	Q3UFS4	Gpatch11	G patch domain-containing protein 11
17.4642	17.6529	17.3925	17.9491	15.6467	16.9329	15.8962	16.4359	NaN	NaN	NaN	NaN	17.6147	16.2279	#DIV/0!	0	-1.38677	#DIV/0!	+	2.3566	0.000965929	Q6A058	Armcx2	Armadillo repeat-containing X-linked protein 2
17.3203	17.4292	17.507	17.4088	16.997	16.2904	16.4931	16.8775	NaN	NaN	NaN	NaN	17.4163	16.6645	#DIV/0!	0	-0.751844	#DIV/0!	+	2.36241	0.000959916	Q8VDG3	Parn	Poly(A)-specific ribonuclease PARN
18.167	18.7269	17.866	18.6894	NaN	17.1635	16.9999	16.5049	NaN	NaN	NaN	NaN	18.3623	16.8894	#DIV/0!	0	-1.47289	#DIV/0!	+	2.36716	0.000940472	Q8K2F0;Q9ESU6;Q7JJ13	Brd2;Brd3;Brd4	Bromodomain-containing protein 2
20.0821	19.6093	20.1581	19.618	19.1144	17.5036	17.272	17.5182	NaN	NaN	NaN	NaN	19.8669	17.8521	#DIV/0!	0	-2.01482	#DIV/0!	+	2.3796	0.000926122	P70399	Tp53bp1	TP53-binding protein 1
18.481	18.9232	18.6196	18.7501	NaN	NaN	17.8241	17.4798	NaN	NaN	NaN	NaN	18.6935	17.652	#DIV/0!	0	-1.04152	#DIV/0!	+	2.3856	0.000916047	Q8CGF7;Q3B807	Tcerg1;Tcerg1l	Transcription elongation regulator 1-like protein
17.4554	17.6259	17.6191	17.7764	16.5705	17.1538	17.1411	16.8066	NaN	NaN	NaN	NaN	17.6192	16.918	#DIV/0!	0	-0.701233	#DIV/0!	+	2.39131	0.000908446	Q8BKJ9	Sirt7	NAD-dependent protein deacetylase sirtuin-7
15.5283	15.7131	15.6035	15.2179	14.5516	14.9821	14.9962	14.8588	NaN	NaN	NaN	NaN	15.5157	14.8472	#DIV/0!	0	-0.66854	#DIV/0!	+	2.39248	0.000906799	Q8C0S1	Dis3l	DIS3-like exonuclease 1
18.3182	18.2621	18.1009	18.3539	17.0289	17.775	17.5941	17.5512	NaN	NaN	NaN	NaN	18.2588	17.4873	#DIV/0!	0	-0.771483	#DIV/0!	+	2.40693	0.000881513	A2AAY5	Sh3pxd2b	SH3 and PX domain-containing protein 2B
15.7524	NaN	15.4764	15.2787	NaN	16.3184	16.5594	16.6254	NaN	NaN	NaN	NaN	15.5025	16.5011	#DIV/0!	0	0.99859	#DIV/0!	+	2.41457	0.000864246	Q9Z2X2	Psmd10	26S proteasome non-ATPase regulatory subunit 10
18.3722	18.9644	18.5636	18.9974	NaN	16.9614	NaN	17.3544	NaN	NaN	NaN	NaN	18.7244	17.1579	#DIV/0!	0	-1.56654	#DIV/0!	+	2.4204	0.000859036	Q99JR8;Q6P9Z1	Smarcd2;Smarcd3	SWI/SNF-related matrix-associated actin-dependent regulator of chromatin subfamily D member 3
17.512	17.2075	16.7416	17.0216	15.5824	15.6861	NaN	NaN	NaN	NaN	NaN	NaN	17.1207	15.6343	#DIV/0!	0	-1.48641	#DIV/0!	+	2.43009	0.000843885	E1U8D0	Soga1	Protein SOGA1
19.9882	20.0559	20.1206	19.9742	NaN	19.7268	19.6516	19.4318	NaN	NaN	NaN	NaN	20.0347	19.6034	#DIV/0!	0	-0.431303	#DIV/0!	+	2.43326	0.00083964	Q8R409	Hexim1	Protein HEXIM1
16.0611	16.7842	16.715	16.7071	14.2756	15.0419	15.3129	NaN	NaN	NaN	NaN	NaN	16.5669	14.8768	#DIV/0!	0	-1.69004	#DIV/0!	+	2.44143	0.000832821	Q6NV66	Zfp646	Zinc finger protein 646
NaN	18.5405	18.2197	18.8911	NaN	17.3509	17.2288	17.3814	NaN	NaN	NaN	NaN	18.5505	17.3204	#DIV/0!	0	-1.23009	#DIV/0!	+	2.45508	0.000798839	Q99LW0	Ankrd10	Ankyrin repeat domain-containing protein 10
18.0177	17.6889	17.5656	17.6183	NaN	16.5756	16.0122	NaN	NaN	NaN	NaN	NaN	17.7226	16.2939	#DIV/0!	0	-1.42875	#DIV/0!	+	2.46542	0.000772926	Q3USH5	Sfswap	Splicing factor, suppressor of white-apricot homolog
17.6111	17.7658	17.352	17.3039	16.1375	16.6118	15.9762	16.8734	NaN	NaN	NaN	NaN	17.5082	16.3997	#DIV/0!	0	-1.1085	#DIV/0!	+	2.48917	0.000745278	Q921N8	Gps2	G protein pathway suppressor 2
17.2453	17.2192	16.8911	17.4054	NaN	15.9322	15.8929	14.9247	NaN	NaN	NaN	NaN	17.1903	15.5833	#DIV/0!	0	-1.60699	#DIV/0!	+	2.49239	0.000743434	Q8VEB2	Sav1	Protein salvador homolog 1
19.0867	19.189	18.7087	19.1345	NaN	17.9008	NaN	17.4513	NaN	NaN	NaN	NaN	19.0297	17.6761	#DIV/0!	0	-1.35369	#DIV/0!	+	2.49723	0.000740577	Q60974	Ncor1	Nuclear receptor corepressor 1
17.4766	17.5189	17.2859	17.4629	16.6196	16.8587	17.084	17.007	NaN	NaN	NaN	NaN	17.4361	16.8923	#DIV/0!	0	-0.543765	#DIV/0!	+	2.50118	0.000729416	P41971	Elk3	ETS domain-containing protein Elk-3
17.047	17.3738	16.9342	17.2375	NaN	NaN	16.1159	15.6955	NaN	NaN	NaN	NaN	17.1481	15.9057	#DIV/0!	0	-1.24243	#DIV/0!	+	2.50499	0.000727675	Q91WJ7	Spats2l	SPATS2-like protein
17.5585	18.2232	17.4396	17.7874	NaN	16.3374	15.0666	15.9005	NaN	NaN	NaN	NaN	17.7522	15.7682	#DIV/0!	0	-1.984	#DIV/0!	+	2.50316	0.000727407	E9Q1P8;Q8K3X4	Irf2bp2;Irf2bpl	Interferon regulatory factor 2-binding protein 2
18.1058	17.6937	18.0452	17.7474	15.6756	16.8258	16.7122	16.7729	NaN	NaN	NaN	NaN	17.898	16.4966	#DIV/0!	0	-1.4014	#DIV/0!	+	2.51076	0.000723711	P51612	Xpc	DNA repair protein complementing XP-C cells homolog
16.0665	16.4892	16.1525	16.188	NaN	15.2183	14.7955	NaN	NaN	NaN	NaN	NaN	16.224	15.0069	#DIV/0!	0	-1.21714	#DIV/0!	+	2.52221	0.000702171	O70279	Ess2	Splicing factor ESS-2 homolog
NaN	15.7633	15.8622	15.9058	NaN	14.8141	15.2342	14.9992	NaN	NaN	NaN	NaN	15.8438	15.0158	#DIV/0!	0	-0.827933	#DIV/0!	+	2.52266	0.000700817	P13705	Msh3	DNA mismatch repair protein Msh3
17.4731	18.1052	17.8136	18.1153	15.9515	16.8256	16.3293	16.9844	NaN	NaN	NaN	NaN	17.8768	16.5227	#DIV/0!	0	-1.3541	#DIV/0!	+	2.53458	0.000687523	Q61624	Znf148	Zinc finger protein 148
19.4355	20.1206	19.4691	19.9459	NaN	18.6752	18.6114	18.3237	NaN	NaN	NaN	NaN	19.7428	18.5368	#DIV/0!	0	-1.20602	#DIV/0!	+	2.54044	0.000678978	Q64705	Usf2	Upstream stimulatory factor 2
NaN	NaN	NaN	NaN	17.0449	16.8129	17.2561	17.1663	17.6573	18.1985	17.6686	17.8345	#DIV/0!	17.07	17.8397	#DIV/0!	#DIV/0!	#DIV/0!	+	2.54581	0.000673645	P22933	Gabrd	Gamma-aminobutyric acid receptor subunit delta
17.347	17.5807	17.636	18.0136	NaN	16.7916	16.5393	16.7113	NaN	NaN	NaN	NaN	17.6443	16.6807	#DIV/0!	0	-0.96363	#DIV/0!	+	2.56971	0.000641474	Q60793	Klf4	Krueppel-like factor 4
18.7723	19.4515	19.0665	19.6743	16.0915	17.5595	17.5912	17.4722	NaN	NaN	NaN	NaN	19.2412	17.1786	#DIV/0!	0	-2.06257	#DIV/0!	+	2.59803	0.000607489	D3Z4I3	Rbm24	RNA-binding protein 24
18.1772	18.4146	18.3824	18.6212	16.0011	17.2593	16.9031	17.2437	NaN	NaN	NaN	NaN	18.3989	16.8518	#DIV/0!	0	-1.54707	#DIV/0!	+	2.61402	0.000575578	Q9R0Q4	Morf4l2	Mortality factor 4-like protein 2
16.5571	17.0248	16.3042	16.7457	NaN	15.5679	15.704	15.3918	NaN	NaN	NaN	NaN	16.658	15.5546	#DIV/0!	0	-1.10334	#DIV/0!	+	2.61857	0.000570006	Q00196;P25425;P31362	Pou2f1;Pou2f2;Pou2f3	POU domain, class 2, transcription factor 1
17.9703	18.0264	17.8898	18.3186	16.1068	16.7366	NaN	NaN	NaN	NaN	NaN	NaN	18.0513	16.4217	#DIV/0!	0	-1.62956	#DIV/0!	+	2.62072	0.00056792	P53564;P70298	Cux1	Homeobox protein cut-like 1
16.6539	16.6244	16.5409	16.762	15.9797	15.6476	15.2297	15.9852	NaN	NaN	NaN	NaN	16.6453	15.7105	#DIV/0!	0	-0.934751	#DIV/0!	+	2.63995	0.000538328	Q8CG46	Smc5	Structural maintenance of chromosomes protein 5
17.13	17.4355	17.4204	17.48	NaN	16.5155	16.5469	NaN	NaN	NaN	NaN	NaN	17.3665	16.5312	#DIV/0!	0	-0.835276	#DIV/0!	+	2.64842	0.000530699	Q8R3F9	Tut1	Speckle targeted PIP5K1A-regulated poly(A) polymerase
17.3944	16.8455	16.7915	16.8888	NaN	NaN	15.5574	15.4667	NaN	NaN	NaN	NaN	16.98	15.5121	#DIV/0!	0	-1.46797	#DIV/0!	+	2.64809	0.000530596	Q9EQM6	Dgcr8	Microprocessor complex subunit DGCR8
17.0473	17.1258	16.7833	17.2753	NaN	16.2929	16.1958	15.8604	NaN	NaN	NaN	NaN	17.0579	16.1163	#DIV/0!	0	-0.941586	#DIV/0!	+	2.64911	0.000529355	Q60775	Elf1	ETS-related transcription factor Elf-1
17.9172	18.4108	17.6316	18.1078	17.2807	16.6969	17.0298	16.8912	NaN	NaN	NaN	NaN	18.0168	16.9746	#DIV/0!	0	-1.04221	#DIV/0!	+	2.65028	0.000527438	B2RX14;Q5BLK4	Tut4;Tut7	Terminal uridylyltransferase 4
16.5402	16.1522	16.4715	16.0841	NaN	15.257	15.5439	15.065	NaN	NaN	NaN	NaN	16.312	15.2886	#DIV/0!	0	-1.02336	#DIV/0!	+	2.65258	0.000526295	A2AI08	Tprn	Taperin
15.558	15.8661	15.8767	15.758	NaN	15.2278	15.2595	15.0671	NaN	NaN	NaN	NaN	15.7647	15.1848	#DIV/0!	0	-0.579915	#DIV/0!	+	2.65483	0.000524374	O35980	Nthl1	Endonuclease III-like protein 1
17.3193	17.4253	17.2428	17.4853	NaN	16.5505	NaN	16.1579	NaN	NaN	NaN	NaN	17.3682	16.3542	#DIV/0!	0	-1.01399	#DIV/0!	+	2.65726	0.000522754	Q8CH02	Sugp1	SURP and G-patch domain-containing protein 1
17.1752	16.8532	16.7279	16.3224	14.9595	15.2576	15.5922	NaN	NaN	NaN	NaN	NaN	16.7697	15.2698	#DIV/0!	0	-1.49993	#DIV/0!	+	2.6675	0.000514163	Q924H7	Wac	WW domain-containing adapter protein with coiled-coil
17.9706	17.9479	17.2551	17.9945	NaN	15.9156	16.5526	16.3186	NaN	NaN	NaN	NaN	17.792	16.2623	#DIV/0!	0	-1.52974	#DIV/0!	+	2.67319	0.00050939	Q9CXK9	Rbm33	RNA-binding protein 33
17.5578	16.953	17.0558	17.1716	15.4432	16.175	15.5454	16.3108	NaN	NaN	NaN	NaN	17.1846	15.8686	#DIV/0!	0	-1.31597	#DIV/0!	+	2.67332	0.000508707	Q69ZC8	Gpalpp1	GPALPP motifs-containing protein 1
NaN	NaN	NaN	NaN	24.0772	24.2891	24.8528	24.8997	23.4298	23.5404	23.0459	22.9601	#DIV/0!	24.5297	23.2441	#DIV/0!	#DIV/0!	#DIV/0!	+	2.67726	0.000504999	P49183	Dnase1	Deoxyribonuclease-1
19.0213	19.2657	19.1661	19.2589	18.3373	18.6829	18.6093	18.7835	NaN	NaN	NaN	NaN	19.178	18.6033	#DIV/0!	0	-0.574724	#DIV/0!	+	2.68141	0.000501668	Q00417;P27782;Q924A0	Lef1;Tcf7l2	Lymphoid enhancer-binding factor 1
18.2741	17.8647	18.1116	17.6418	16.2618	16.5143	NaN	NaN	NaN	NaN	NaN	NaN	17.9731	16.3881	#DIV/0!	0	-1.58498	#DIV/0!	+	2.69026	0.000489169	P48377;P48379	Rfx1;Rfx2	MHC class II regulatory factor RFX1
18.6797	18.3916	18.5947	18.242	17.8318	17.2064	17.1958	16.8188	NaN	NaN	NaN	NaN	18.477	17.2632	#DIV/0!	0	-1.2138	#DIV/0!	+	2.7088	0.000475663	Q91YK2	Rrp1b	Ribosomal RNA processing protein 1 homolog B
17.5412	17.3929	17.2913	18.0258	NaN	16.2699	16.2542	16.5081	NaN	NaN	NaN	NaN	17.5628	16.3441	#DIV/0!	0	-1.21869	#DIV/0!	+	2.72195	0.000467925	Q9JL60	Gmeb1	Glucocorticoid modulatory element-binding protein 1
18.2008	17.8822	18.0642	17.8773	17.4732	17.204	16.8261	16.8336	NaN	NaN	NaN	NaN	18.0061	17.0842	#DIV/0!	0	-0.921875	#DIV/0!	+	2.72178	0.000467832	Q62141	Sin3b	Paired amphipathic helix protein Sin3b
16.5223	16.7447	16.2922	16.7817	14.6222	15.6452	15.5279	15.021	NaN	NaN	NaN	NaN	16.5852	15.2041	#DIV/0!	0	-1.38114	#DIV/0!	+	2.72352	0.000463342	A2CG63;F8VPQ2	Arid4a;Arid4b	AT-rich interactive domain-containing protein 4B
NaN	NaN	NaN	NaN	18.0466	17.0345	16.771	17.2936	18.7529	18.7357	18.7765	18.7359	#DIV/0!	17.2864	18.7502	#DIV/0!	#DIV/0!	#DIV/0!	+	2.74638	0.000448882	Q9DCU9	Hoga1	4-hydroxy-2-oxoglutarate aldolase, mitochondrial
16.5118	16.5295	16.0911	16.5683	NaN	14.715	14.9861	15.4651	NaN	NaN	NaN	NaN	16.4252	15.0554	#DIV/0!	0	-1.3698	#DIV/0!	+	2.75085	0.000447821	P43300	Egr3	Early growth response protein 3
18.7384	18.713	18.9503	19.5256	NaN	16.3243	NaN	16.8363	NaN	NaN	NaN	NaN	18.9818	16.5803	#DIV/0!	0	-2.40152	#DIV/0!	+	2.75339	0.0004432	Q61371	Ift88	Intraflagellar transport protein 88 homolog
19.0873	19.136	18.828	19.1068	17.4631	18.2812	18.1093	18.125	NaN	NaN	NaN	NaN	19.0395	17.9946	#DIV/0!	0	-1.04488	#DIV/0!	+	2.76328	0.000427567	Q56A08	Gpkow	G-patch domain and KOW motifs-containing protein
17.7975	17.3113	17.4531	17.5901	16.9095	16.9843	16.9778	16.746	NaN	NaN	NaN	NaN	17.538	16.9044	#DIV/0!	0	-0.633596	#DIV/0!	+	2.77669	0.000410008	Q80U78;Q80U58	Pum1;Pum2	Pumilio homolog 2
17.6514	17.9625	18.03	18.125	NaN	16.3138	16.2411	15.209	NaN	NaN	NaN	NaN	17.9422	15.9213	#DIV/0!	0	-2.02095	#DIV/0!	+	2.82042	0.000380524	Q5XJE5	Leo1	RNA polymerase-associated protein LEO1
19.705	19.9601	19.9316	19.9459	18.8647	17.6058	17.832	17.1547	NaN	NaN	NaN	NaN	19.8857	17.8643	#DIV/0!	0	-2.02136	#DIV/0!	+	2.82288	0.000379197	Q91V81	Rbm42	RNA-binding protein 42
19.6222	18.9199	19.3193	19.0729	16.2609	17.0469	NaN	NaN	NaN	NaN	NaN	NaN	19.2336	16.6539	#DIV/0!	0	-2.57966	#DIV/0!	+	2.82492	0.000378179	Q8K194	Snrnp27	U4/U6.U5 small nuclear ribonucleoprotein 27 kDa protein
16.4815	16.8827	16.3097	17.078	15.4104	15.3367	15.2258	NaN	NaN	NaN	NaN	NaN	16.688	15.3243	#DIV/0!	0	-1.36368	#DIV/0!	+	2.85021	0.000363937	Q3UMQ8	Naf1	H/ACA ribonucleoprotein complex non-core subunit NAF1
17.3513	18.8334	18.1483	18.7184	NaN	15.1575	15.6815	15.711	NaN	NaN	NaN	NaN	18.2629	15.5167	#DIV/0!	0	-2.74619	#DIV/0!	+	2.86436	0.000360091	Q8BWL5	Rbms3	RNA-binding motif, single-stranded-interacting protein 3
17.9023	17.7879	17.7214	17.621	NaN	16.3782	NaN	15.743	NaN	NaN	NaN	NaN	17.7581	16.0606	#DIV/0!	0	-1.69754	#DIV/0!	+	2.86644	0.000358729	Q6PAQ4	Rexo4	RNA exonuclease 4
17.2342	17.4802	17.2708	17.5403	NaN	16.0488	16.2775	16.6165	NaN	NaN	NaN	NaN	17.3814	16.3143	#DIV/0!	0	-1.06709	#DIV/0!	+	2.88604	0.000346661	Q9WTJ4	Fiz1	Flt3-interacting zinc finger protein 1
17.9042	17.533	17.8259	17.8889	NaN	15.7104	16.5586	15.5332	NaN	NaN	NaN	NaN	17.788	15.934	#DIV/0!	0	-1.85395	#DIV/0!	+	2.89967	0.000336559	Q9D8Y8	Ing5	Inhibitor of growth protein 5
18.0342	17.5885	17.6362	17.7568	NaN	16.5517	NaN	16.3874	NaN	NaN	NaN	NaN	17.7539	16.4696	#DIV/0!	0	-1.28436	#DIV/0!	+	2.90373	0.000335723	Q9DBF7	Cwc25	Pre-mRNA-splicing factor CWC25 homolog
16.6172	16.3238	16.824	16.2317	13.924	14.538	NaN	NaN	NaN	NaN	NaN	NaN	16.4992	14.231	#DIV/0!	0	-2.26819	#DIV/0!	+	2.91451	0.000325926	Q8BSN5	Phf23	PHD finger protein 23
18.7671	18.8204	18.8051	18.8788	16.6653	17.7496	17.6206	17.5321	NaN	NaN	NaN	NaN	18.8178	17.3919	#DIV/0!	0	-1.42595	#DIV/0!	+	2.92483	0.000324623	Q08AT1	Rasl12	Ras-like protein family member 12
17.8047	17.4348	17.5993	17.4444	NaN	15.9245	NaN	16.3154	NaN	NaN	NaN	NaN	17.5708	16.12	#DIV/0!	0	-1.45083	#DIV/0!	+	2.92198	0.00032421	Q9QXV1	Cbx8	Chromobox protein homolog 8
18.7585	19.5427	19.2292	19.5645	NaN	17.7966	17.8009	17.8151	NaN	NaN	NaN	NaN	19.2737	17.8042	#DIV/0!	0	-1.4695	#DIV/0!	+	2.92158	0.000323935	E9Q1P8;Q8R3Y8;Q8K3X4	Irf2bp1;Irf2bp2;Irf2bpl	Interferon regulatory factor 2-binding protein 2
15.9186	15.8229	15.959	15.9364	16.5108	16.3727	16.8463	16.437	NaN	NaN	NaN	NaN	15.9092	16.5417	#DIV/0!	0	0.63247	#DIV/0!	+	2.92833	0.000323542	Q80YR2	Fam160b2	Protein FAM160B2
16.4526	16.7829	16.3287	16.2399	15.8279	15.5004	15.3833	15.3367	NaN	NaN	NaN	NaN	16.451	15.5121	#DIV/0!	0	-0.938963	#DIV/0!	+	2.93026	0.000322897	Q8K2I9	Fbh1	F-box DNA helicase 1
17.8626	17.5803	17.7663	17.6802	16.879	17.333	16.9798	16.928	NaN	NaN	NaN	NaN	17.7224	17.0299	#DIV/0!	0	-0.692452	#DIV/0!	+	2.93851	0.000317026	Q3U1G5	Isg20l2	Interferon-stimulated 20 kDa exonuclease-like 2
18.3484	18.1616	18.0021	18.0725	17.2158	16.8116	17.1413	16.3065	NaN	NaN	NaN	NaN	18.1462	16.8688	#DIV/0!	0	-1.27735	#DIV/0!	+	2.93981	0.000310522	Q9CR11	Yeats4	YEATS domain-containing protein 4
17.7796	17.6735	17.5396	17.694	16.3154	17.101	16.5454	16.7111	NaN	NaN	NaN	NaN	17.6717	16.6682	#DIV/0!	0	-1.00345	#DIV/0!	+	2.94139	0.000309142	Q6NZQ6	Znf740	Zinc finger protein 740
17.1947	17.5997	16.8792	17.3159	16.2449	16.0508	16.459	16.0107	NaN	NaN	NaN	NaN	17.2474	16.1913	#DIV/0!	0	-1.05602	#DIV/0!	+	2.94942	0.000306109	P45481	Crebbp	Histone lysine acetyltransferase CREBBP
17.2042	17.5018	17.4134	17.5739	NaN	16.5375	15.9267	15.9644	NaN	NaN	NaN	NaN	17.4233	16.1428	#DIV/0!	0	-1.28049	#DIV/0!	+	2.95647	0.000293207	Q8BHJ9	Slu7	Pre-mRNA-splicing factor SLU7
NaN	NaN	NaN	NaN	16.1358	15.2363	15.3756	14.6018	17.1101	17.1577	17.2564	17.5259	#DIV/0!	15.3374	17.2625	#DIV/0!	#DIV/0!	#DIV/0!	+	2.96329	0.000291254	P16388;P63141;Q61923;P16390	Kcna1;Kcna2;Kcna3;Kcna6	Potassium voltage-gated channel subfamily A member 1
17.1807	17.3439	17.1485	17.3826	15.0351	16.2056	15.9635	15.7711	NaN	NaN	NaN	NaN	17.2639	15.7438	#DIV/0!	0	-1.52012	#DIV/0!	+	2.96509	0.000290768	Q8C3P7	Mettl3	N6-adenosine-methyltransferase subunit METTL3
18.5694	18.9399	18.1226	18.9656	NaN	16.1805	15.9304	NaN	NaN	NaN	NaN	NaN	18.6494	16.0555	#DIV/0!	0	-2.59389	#DIV/0!	+	2.97369	0.00028658	Q7TSY6	Celf4	CUGBP Elav-like family member 4
17.2844	17.4981	17.2954	17.4787	16.4306	16.4787	15.9373	16.6916	NaN	NaN	NaN	NaN	17.3892	16.3846	#DIV/0!	0	-1.00462	#DIV/0!	+	2.98718	0.000277391	Q9JLM4	Zmym3	Zinc finger MYM-type protein 3
15.4513	14.4141	NaN	14.9728	16.5835	16.7117	16.8469	16.8321	NaN	NaN	NaN	NaN	14.9461	16.7436	#DIV/0!	0	1.79748	#DIV/0!	+	3.00483	0.000269348	O70401;Q62283	Tspan6;Tspan7	Tetraspanin-6
15.7228	15.9345	15.4808	16.0071	15.0469	14.9073	14.7453	15.0754	NaN	NaN	NaN	NaN	15.7863	14.9437	#DIV/0!	0	-0.842576	#DIV/0!	+	3.01535	0.000259227	Q3V0C5	Usp48	Ubiquitin carboxyl-terminal hydrolase 48
17.7457	17.6905	17.9007	17.501	17.1107	16.4481	16.6666	16.5081	NaN	NaN	NaN	NaN	17.7095	16.6834	#DIV/0!	0	-1.02609	#DIV/0!	+	3.01669	0.000256873	Q9D720	Nsmce1	Non-structural maintenance of chromosomes element 1 homolog
16.7854	17.1341	16.8995	17.2863	NaN	NaN	15.5521	15.5287	NaN	NaN	NaN	NaN	17.0263	15.5404	#DIV/0!	0	-1.48592	#DIV/0!	+	3.02783	0.000253422	Q9R207	Nbn	Nibrin
17.7677	17.3248	17.5136	17.5164	NaN	NaN	16.337	16.2985	NaN	NaN	NaN	NaN	17.5306	16.3178	#DIV/0!	0	-1.21285	#DIV/0!	+	3.0486	0.00024961	A6H619;Q5U4C3	Phrf1;Scaf1	PHD and RING finger domain-containing protein 1
17.3987	17.9058	17.3678	17.7363	16.1327	16.4228	NaN	15.8526	NaN	NaN	NaN	NaN	17.6021	16.136	#DIV/0!	0	-1.46612	#DIV/0!	+	3.05633	0.000247598	O35317;P41778;O35984	Pbx1;Pbx2;Pbx3	Pre-B-cell leukemia transcription factor 3
17.5733	17.583	17.8168	17.8159	16.7468	17.1405	17.0623	17.0709	NaN	NaN	NaN	NaN	17.6973	17.0051	#DIV/0!	0	-0.692155	#DIV/0!	+	3.09176	0.000234869	Q9CPR8	Nsmce3	Non-structural maintenance of chromosomes element 3 homolog
17.9703	18.0264	17.8898	18.3186	NaN	16.7366	NaN	16.786	NaN	NaN	NaN	NaN	18.0513	16.7613	#DIV/0!	0	-1.28996	#DIV/0!	+	3.10183	0.000229426	P70403;P53564	Cux1	Homeobox protein cut-like 1
17.361	16.8779	17.12	16.9473	16.025	16.0634	16.1801	16.4433	NaN	NaN	NaN	NaN	17.0765	16.178	#DIV/0!	0	-0.898576	#DIV/0!	+	3.11895	0.000221207	Q9JIY2	Cbll1	E3 ubiquitin-protein ligase Hakai
17.2526	17.3835	17.4838	17.3182	NaN	NaN	15.5366	16.0374	NaN	NaN	NaN	NaN	17.3596	15.787	#DIV/0!	0	-1.57254	#DIV/0!	+	3.11731	0.000221055	Q80UU2	Rpp38	Ribonuclease P protein subunit p38
17.3068	16.9507	16.8809	17.0601	NaN	16.2624	16.2283	16.1353	NaN	NaN	NaN	NaN	17.0496	16.2087	#DIV/0!	0	-0.84097	#DIV/0!	+	3.12697	0.000219316	Q6P2K6;Q922R5	Ppp4r3a;Ppp4r3b	Serine/threonine-protein phosphatase 4 regulatory subunit 3A
16.7383	16.5539	16.8037	16.5804	NaN	NaN	15.8257	15.8157	NaN	NaN	NaN	NaN	16.6691	15.8207	#DIV/0!	0	-0.84838	#DIV/0!	+	3.13362	0.000218282	Q8C9S4	Ccdc186	Coiled-coil domain-containing protein 186
18.4392	19.2298	18.5339	19.4182	NaN	16.8605	16.6031	16.6649	NaN	NaN	NaN	NaN	18.9053	16.7095	#DIV/0!	0	-2.19578	#DIV/0!	+	3.14252	0.000215917	P56581	Tdg	G/T mismatch-specific thymine DNA glycosylase
18.4862	18.6154	18.7773	18.4532	17.8217	17.8293	17.2937	17.4266	NaN	NaN	NaN	NaN	18.583	17.5928	#DIV/0!	0	-0.990191	#DIV/0!	+	3.15096	0.000209991	Q9QXE7;Q8BHJ5	Tbl1x;Tbl1xr1	F-box-like/WD repeat-containing protein TBL1XR1
17.3963	17.5411	17.6793	17.7078	NaN	16.6906	16.7171	16.9393	NaN	NaN	NaN	NaN	17.5811	16.7823	#DIV/0!	0	-0.798791	#DIV/0!	+	3.16095	0.000202602	Q3UV16	Itpripl2	Inositol 1,4,5-trisphosphate receptor-interacting protein-like 2
17.9014	18.0004	17.866	18.187	15.6631	16.5361	16.7864	16.4544	NaN	NaN	NaN	NaN	17.9887	16.36	#DIV/0!	0	-1.62866	#DIV/0!	+	3.17526	0.00019519	Q6ZQ03	Fnbp4	Formin-binding protein 4
16.8388	16.857	17.0153	17.0938	NaN	15.9802	15.3673	15.7655	NaN	NaN	NaN	NaN	16.9512	15.7043	#DIV/0!	0	-1.24692	#DIV/0!	+	3.16609	0.000194509	Q8C5P5	Nt5dc1	5'-nucleotidase domain-containing protein 1
17.2734	17.4311	17.1154	17.6094	NaN	15.8414	15.8116	NaN	NaN	NaN	NaN	NaN	17.3573	15.8265	#DIV/0!	0	-1.53086	#DIV/0!	+	3.18555	0.00019311	Q91WD1	Polr3d	DNA-directed RNA polymerase III subunit RPC4
17.6552	17.9908	17.6284	18.0438	16.183	NaN	NaN	15.8993	NaN	NaN	NaN	NaN	17.8295	16.0412	#DIV/0!	0	-1.78837	#DIV/0!	+	3.19121	0.000189805	P23906	Irf2	Interferon regulatory factor 2
16.1344	15.7559	16.1296	15.7107	14.2318	15.0408	14.5567	14.6113	NaN	NaN	NaN	NaN	15.9326	14.6102	#DIV/0!	0	-1.32248	#DIV/0!	+	3.21216	0.000184703	Q8R1N0	Znf830	Zinc finger protein 830
17.6312	17.2801	17.1379	16.796	NaN	15.6129	15.4567	15.1357	NaN	NaN	NaN	NaN	17.2113	15.4017	#DIV/0!	0	-1.80954	#DIV/0!	+	3.22126	0.000183591	Q9D945	Llph	Protein LLP homolog
17.921	17.5151	17.6119	17.615	16.7523	16.0755	15.9925	15.7776	NaN	NaN	NaN	NaN	17.6658	16.1495	#DIV/0!	0	-1.51627	#DIV/0!	+	3.25058	0.000175835	Q5U4C3	Scaf1	Splicing factor, arginine/serine-rich 19
18.7405	18.3419	18.4945	18.2689	17.0244	17.3836	17.2062	17.6573	NaN	NaN	NaN	NaN	18.4614	17.3179	#DIV/0!	0	-1.14355	#DIV/0!	+	3.27429	0.000160078	Q8BQZ5	Cpsf4	Cleavage and polyadenylation specificity factor subunit 4
17.7083	17.6569	17.5945	17.5666	NaN	NaN	16.6485	16.317	NaN	NaN	NaN	NaN	17.6316	16.4828	#DIV/0!	0	-1.14882	#DIV/0!	+	3.29076	0.000153508	Q8R3B7	Brd8	Bromodomain-containing protein 8
17.0723	17.6319	17.0776	17.5797	16.0624	16.1032	15.6871	15.4099	NaN	NaN	NaN	NaN	17.3404	15.8157	#DIV/0!	0	-1.5247	#DIV/0!	+	3.29615	0.000150943	O55236	Rngtt	mRNA-capping enzyme
18.706	18.7579	18.4095	18.8322	17.3767	17.6758	17.9179	17.7624	NaN	NaN	NaN	NaN	18.6764	17.6832	#DIV/0!	0	-0.993182	#DIV/0!	+	3.29404	0.000150833	P70365	Ncoa1	Nuclear receptor coactivator 1
17.8699	17.8937	17.9254	17.9826	15.2401	16.2532	16.2571	16.4406	NaN	NaN	NaN	NaN	17.9179	16.0477	#DIV/0!	0	-1.87014	#DIV/0!	+	3.31529	0.000143351	Q99LM9	Tada1	Transcriptional adapter 1
19.7357	19.607	19.6585	19.3915	NaN	17.7734	18.2003	18.4277	NaN	NaN	NaN	NaN	19.5982	18.1338	#DIV/0!	0	-1.46434	#DIV/0!	+	3.3111	0.000142998	Q91YE7	Rbm5	RNA-binding protein 5
17.2338	17.3129	17.0589	17.3889	16.2576	16.1262	16.2888	15.6094	NaN	NaN	NaN	NaN	17.2486	16.0705	#DIV/0!	0	-1.17811	#DIV/0!	+	3.31099	0.000142963	Q8BQN5	Fam78b	Protein FAM78B
17.5425	17.7814	17.9357	17.9005	16.6577	17.0543	17.0487	16.7952	NaN	NaN	NaN	NaN	17.79	16.889	#DIV/0!	0	-0.901031	#DIV/0!	+	3.30985	0.000142892	Q7TQK4	Exosc3	Exosome complex component RRP40
17.3048	17.1894	17.1967	17.1041	NaN	16.363	15.911	16.2782	NaN	NaN	NaN	NaN	17.1988	16.1841	#DIV/0!	0	-1.01469	#DIV/0!	+	3.32343	0.000141689	Q8CFE3	Rcor1	REST corepressor 1
18.4246	18.7101	18.3438	18.5402	NaN	17.4861	17.6228	17.2603	NaN	NaN	NaN	NaN	18.5047	17.4564	#DIV/0!	0	-1.04828	#DIV/0!	+	3.33795	0.000133599	Q921X6	Polr3f	DNA-directed RNA polymerase III subunit RPC6
19.6674	19.7217	19.888	19.7411	16.0641	17.6054	17.6871	17.1841	NaN	NaN	NaN	NaN	19.7546	17.1352	#DIV/0!	0	-2.61937	#DIV/0!	+	3.35806	0.000117706	Q9D824	Fip1l1	Pre-mRNA 3'-end-processing factor FIP1
17.7462	17.5816	17.6274	17.5642	17.0463	16.7379	16.6956	17.0674	NaN	NaN	NaN	NaN	17.6299	16.8868	#DIV/0!	0	-0.74306	#DIV/0!	+	3.358	0.000117677	A2RSY1	Kansl3	KAT8 regulatory NSL complex subunit 3
17.8464	17.6151	17.6825	17.4765	17.1507	16.9189	16.8967	16.9405	NaN	NaN	NaN	NaN	17.6551	16.9767	#DIV/0!	0	-0.678459	#DIV/0!	+	3.37878	0.00011475	Q9R0X0	Med20	Mediator of RNA polymerase II transcription subunit 20
17.1837	17.1505	17.0756	17.1564	NaN	16.4805	NaN	16.6185	NaN	NaN	NaN	NaN	17.1416	16.5495	#DIV/0!	0	-0.592115	#DIV/0!	+	3.38408	0.000113908	P22366	Myd88	Myeloid differentiation primary response protein MyD88
17.3436	17.4197	17.1395	17.51	15.0684	16.1062	15.6275	15.8981	NaN	NaN	NaN	NaN	17.3532	15.6751	#DIV/0!	0	-1.67813	#DIV/0!	+	3.38862	0.000112159	Q8C0D9	Cep68	Centrosomal protein of 68 kDa
15.9342	16.3455	16.0537	16.4902	NaN	NaN	13.9254	13.5521	NaN	NaN	NaN	NaN	16.2059	13.7388	#DIV/0!	0	-2.46717	#DIV/0!	+	3.41495	0.000103119	Q8BZ32	Asxl2	Putative Polycomb group protein ASXL2
17.9514	17.9592	18.0094	18.054	NaN	16.7318	16.9396	16.3091	NaN	NaN	NaN	NaN	17.9935	16.6602	#DIV/0!	0	-1.33333	#DIV/0!	+	3.4195	0.000102326	Q7TPN9	Prr14	Proline-rich protein 14
16.0508	16.2449	16.3065	16.5679	NaN	15.2041	15.1273	14.9442	NaN	NaN	NaN	NaN	16.2925	15.0919	#DIV/0!	0	-1.20067	#DIV/0!	+	3.42286	0.000101318	P33215	Nedd1	Protein NEDD1
NaN	18.318	18.3757	18.0412	NaN	15.485	15.655	NaN	NaN	NaN	NaN	NaN	18.245	15.57	#DIV/0!	0	-2.67501	#DIV/0!	+	3.43636	9.8804e-05	Q61584;Q9WVR4	Fxr1;Fxr2	Fragile X mental retardation syndrome-related protein 1
NaN	NaN	NaN	NaN	18.4098	17.4931	17.5417	17.5487	19.7025	19.8549	20.6453	20.6971	#DIV/0!	17.7483	20.2249	#DIV/0!	#DIV/0!	#DIV/0!	+	3.46084	9.44634e-05	Q6P6M5	Pex11g	Peroxisomal membrane protein 11C
17.5046	17.3934	17.3574	17.641	NaN	16.778	16.8389	16.7244	NaN	NaN	NaN	NaN	17.4741	16.7804	#DIV/0!	0	-0.693643	#DIV/0!	+	3.46027	9.44386e-05	Q6ZPY7	Kdm3b	Lysine-specific demethylase 3B
18.4031	18.6512	18.6735	18.5867	NaN	17.5171	17.4562	NaN	NaN	NaN	NaN	NaN	18.5786	17.4866	#DIV/0!	0	-1.09197	#DIV/0!	+	3.50586	8.79357e-05	Q9DAT2	Mrgbp	MRG/MORF4L-binding protein
19.4085	18.7728	19.024	18.8075	17.105	16.3266	16.3754	NaN	NaN	NaN	NaN	NaN	19.0032	16.6023	#DIV/0!	0	-2.40088	#DIV/0!	+	3.50508	8.79121e-05	Q8BJ05	Zc3h14	Zinc finger CCCH domain-containing protein 14
18.5177	17.8038	18.0063	18.0289	15.3975	15.6109	NaN	16.1963	NaN	NaN	NaN	NaN	18.0891	15.7349	#DIV/0!	0	-2.35422	#DIV/0!	+	3.49538	8.749e-05	Q9DA08	Sgf29	SAGA-associated factor 29
19.0221	18.7432	18.4054	18.7972	16.4005	NaN	NaN	16.5482	NaN	NaN	NaN	NaN	18.742	16.4744	#DIV/0!	0	-2.26761	#DIV/0!	+	3.49307	8.72805e-05	E9Q4N7;A2BH40	Arid1a;Arid1b	AT-rich interactive domain-containing protein 1A
17.8254	17.5573	17.7509	17.3861	15.8721	15.0968	15.7418	NaN	NaN	NaN	NaN	NaN	17.6299	15.5702	#DIV/0!	0	-2.0597	#DIV/0!	+	3.5186	8.61141e-05	Q8BHA0	Ino80c	INO80 complex subunit C
16.9044	16.9235	16.7519	17.1533	NaN	16.0139	15.8201	16.0055	NaN	NaN	NaN	NaN	16.9333	15.9465	#DIV/0!	0	-0.986785	#DIV/0!	+	3.5172	8.60909e-05	Q05A36;Q3UE17;Q69Z36	Mex3d	RNA-binding protein MEX3D
17.2192	16.8532	16.9792	17.2284	NaN	15.6096	15.38	15.8766	NaN	NaN	NaN	NaN	17.07	15.6221	#DIV/0!	0	-1.44796	#DIV/0!	+	3.52892	8.31758e-05	Q9JJZ6	Klf13	Krueppel-like factor 13
17.9585	18.6765	18.2406	18.5223	16.3772	17.0802	16.3296	16.3397	NaN	NaN	NaN	NaN	18.3495	16.5317	#DIV/0!	0	-1.81782	#DIV/0!	+	3.53857	8.14111e-05	E9Q1P8	Irf2bp2	Interferon regulatory factor 2-binding protein 2
20.1581	18.9658	19.575	18.8563	NaN	15.7086	16.1773	15.3732	NaN	NaN	NaN	NaN	19.3888	15.753	#DIV/0!	0	-3.63575	#DIV/0!	+	3.53671	8.13229e-05	Q8K019;Q569Z6	Bclaf1;Thrap3	Thyroid hormone receptor-associated protein 3
17.3295	17.2644	17.3968	17.1015	16.4273	15.7733	16.1439	15.8497	NaN	NaN	NaN	NaN	17.273	16.0486	#DIV/0!	0	-1.22447	#DIV/0!	+	3.55175	7.75532e-05	Q8R2S9	Actr8	Actin-related protein 8
18.6851	18.753	18.4791	18.7826	16.8168	17.4165	17.5028	17.521	NaN	NaN	NaN	NaN	18.6749	17.3143	#DIV/0!	0	-1.36068	#DIV/0!	+	3.54472	7.7321e-05	Q6ZPZ3	Zc3h4	Zinc finger CCCH domain-containing protein 4
16.2009	16.3412	16.3299	16.4922	14.2188	14.6445	NaN	NaN	NaN	NaN	NaN	NaN	16.341	14.4316	#DIV/0!	0	-1.9094	#DIV/0!	+	3.56996	7.37479e-05	Q9JHC9	Elf2	ETS-related transcription factor Elf-2
17.9742	17.5567	17.8549	17.8457	NaN	15.9721	16.1447	NaN	NaN	NaN	NaN	NaN	17.8079	16.0584	#DIV/0!	0	-1.74946	#DIV/0!	+	3.58938	7.10716e-05	Q9D067	Mdm1	Nuclear protein MDM1
17.783	17.9271	17.6276	17.8716	NaN	16.362	15.8516	15.6023	NaN	NaN	NaN	NaN	17.8023	15.9386	#DIV/0!	0	-1.86368	#DIV/0!	+	3.59568	5.7826e-05	Q6NZN0	Rbm26	RNA-binding protein 26
18.1656	18.1438	18.2095	18.2922	NaN	17.3481	17.0096	17.3618	NaN	NaN	NaN	NaN	18.2028	17.2398	#DIV/0!	0	-0.962921	#DIV/0!	+	3.60934	5.37213e-05	P58929	Gmeb2	Glucocorticoid modulatory element-binding protein 2
16.9545	17.119	16.9675	17.3147	NaN	15.0192	15.6541	15.4504	NaN	NaN	NaN	NaN	17.0889	15.3746	#DIV/0!	0	-1.71435	#DIV/0!	+	3.60356	5.35565e-05	Q3UHF7	Hivep2	Transcription factor HIVEP2
18.0853	18.4241	17.8619	18.3033	NaN	16.2633	16.6944	16.4766	NaN	NaN	NaN	NaN	18.1687	16.4781	#DIV/0!	0	-1.69056	#DIV/0!	+	3.6384	5.10204e-05	Q7TPM1	Prrc2b	Protein PRRC2B
17.2247	17.8459	17.4144	17.4459	NaN	15.9524	15.5391	15.7717	NaN	NaN	NaN	NaN	17.4827	15.7544	#DIV/0!	0	-1.72831	#DIV/0!	+	3.63651	5.09915e-05	Q8CB77	Eloa	Elongin-A
19.5403	19.824	19.4223	19.6723	NaN	17.929	18.3222	18.3143	NaN	NaN	NaN	NaN	19.6147	18.1885	#DIV/0!	0	-1.42622	#DIV/0!	+	3.67426	4.96249e-05	Q8C0C0	Zhx2	Zinc fingers and homeoboxes protein 2
16.9018	16.9054	17.3453	17.1099	15.7138	15.6708	15.3575	NaN	NaN	NaN	NaN	NaN	17.0656	15.5807	#DIV/0!	0	-1.48493	#DIV/0!	+	3.66601	4.93827e-05	Q9D384	Snrnp35	U11/U12 small nuclear ribonucleoprotein 35 kDa protein
17.9471	18.4013	18.0893	18.2746	16.8158	16.4617	16.2995	NaN	NaN	NaN	NaN	NaN	18.1781	16.5257	#DIV/0!	0	-1.65241	#DIV/0!	+	3.6589	4.9185e-05	Q60632	Nr2f1	COUP transcription factor 1
19.2789	18.9301	18.9787	19.1084	17.6039	17.9878	17.9555	18.1713	NaN	NaN	NaN	NaN	19.074	17.9296	#DIV/0!	0	-1.14439	#DIV/0!	+	3.71132	4.91659e-05	Q91X20	Ash2l	Set1/Ash2 histone methyltransferase complex subunit ASH2
16.9844	16.7799	16.8943	16.8262	15.8835	15.797	15.3907	15.9762	NaN	NaN	NaN	NaN	16.8712	15.7618	#DIV/0!	0	-1.10936	#DIV/0!	+	3.73035	4.84061e-05	Q9DB85	Rrp8	Ribosomal RNA-processing protein 8
16.5887	17.0521	16.6431	16.8762	NaN	NaN	14.0926	14.4261	NaN	NaN	NaN	NaN	16.79	14.2594	#DIV/0!	0	-2.53065	#DIV/0!	+	3.7301	4.83919e-05	Q80Y84;Q3UXZ9	Kdm5a;Kdm5b	Lysine-specific demethylase 5A
19.1345	18.7069	18.8664	18.4866	15.8827	16.1441	16.5413	17.0716	NaN	NaN	NaN	NaN	18.7986	16.4099	#DIV/0!	0	-2.38869	#DIV/0!	+	3.74107	4.74777e-05	Q9EPQ8	Tcf20	Transcription factor 20
17.4269	17.3816	17.1922	17.3627	14.8442	15.7021	15.2074	15.7973	NaN	NaN	NaN	NaN	17.3409	15.3877	#DIV/0!	0	-1.95313	#DIV/0!	+	3.85266	4.48598e-05	Q922G2	Fam76a	Protein FAM76A
18.8679	19.0972	18.6491	18.975	NaN	17.5471	17.7319	17.547	NaN	NaN	NaN	NaN	18.8973	17.6087	#DIV/0!	0	-1.28861	#DIV/0!	+	3.85168	4.48179e-05	Q8CI96	Clip4	CAP-Gly domain-containing linker protein 4
17.3898	17.559	17.1837	17.4792	14.9026	15.4663	15.6227	NaN	NaN	NaN	NaN	NaN	17.4029	15.3305	#DIV/0!	0	-2.07238	#DIV/0!	+	3.77509	4.4659e-05	Q6PIJ4	Nfrkb	Nuclear factor related to kappa-B-binding protein
18.1053	18.4794	18.3643	18.2978	17.4085	17.5212	17.2913	17.1262	NaN	NaN	NaN	NaN	18.3117	17.3368	#DIV/0!	0	-0.97491	#DIV/0!	+	3.82748	4.44582e-05	P97864	Casp7	Caspase-7
18.8726	18.6212	18.2858	18.5436	16.6477	17.2382	17.2077	17.0716	NaN	NaN	NaN	NaN	18.5808	17.0413	#DIV/0!	0	-1.53952	#DIV/0!	+	3.82626	4.4417e-05	Q63943	Mef2d	Myocyte-specific enhancer factor 2D
NaN	NaN	NaN	NaN	NaN	18.5474	18.6227	18.7628	NaN	17.1282	17.091	16.8186	#DIV/0!	18.6443	17.0126	#DIV/0!	#DIV/0!	#DIV/0!	+	3.82565	4.44033e-05	Q9WUT3;Q8C0V0;O55047	Rps6ka2;Tlk1;Tlk2	Serine/threonine-protein kinase tousled-like 2
18.1042	17.8611	18.3091	17.9296	19.5549	20.5261	20.6096	20.2877	NaN	NaN	NaN	NaN	18.051	20.2446	#DIV/0!	0	2.19356	#DIV/0!	+	3.82141	4.43213e-05	Q9QZU9	Ube2l6	Ubiquitin/ISG15-conjugating enzyme E2 L6
19.1514	19.0521	19.589	19.0826	18.0695	17.4855	17.7591	17.6712	NaN	NaN	NaN	NaN	19.2188	17.7463	#DIV/0!	0	-1.47245	#DIV/0!	+	3.81782	4.42668e-05	Q9WUB7	Clcnka	Chloride channel protein ClC-Ka
17.9818	17.5845	18.0021	17.4895	15.3	15.7911	15.7967	NaN	NaN	NaN	NaN	NaN	17.7645	15.6293	#DIV/0!	0	-2.13521	#DIV/0!	+	3.81188	4.41447e-05	Q8BH07	Arl6ip6	ADP-ribosylation factor-like protein 6-interacting protein 6
18.194	18.6893	18.6168	18.9332	15.6516	16.7447	16.3403	16.3083	NaN	NaN	NaN	NaN	18.6083	16.2612	#DIV/0!	0	-2.34709	#DIV/0!	+	3.86133	4.37363e-05	Q3ULW8	Parp3	Protein mono-ADP-ribosyltransferase PARP3
18.2572	18.4045	18.5249	18.5568	NaN	17.201	17.4495	17.1517	NaN	NaN	NaN	NaN	18.4359	17.2674	#DIV/0!	0	-1.16848	#DIV/0!	+	3.8662	4.25798e-05	Q9R1C0	Taf7	Transcription initiation factor TFIID subunit 7
NaN	17.0525	17.6326	17.0613	14.78	15.2981	14.8301	14.7555	NaN	NaN	NaN	NaN	17.2488	14.9159	#DIV/0!	0	-2.33285	#DIV/0!	+	3.88006	4.03277e-05	Q9WV02;D3YXK2	Rbmx;Safb	Scaffold attachment factor B1
17.708	18.198	17.7898	18.074	16.2668	NaN	16.1377	15.8291	NaN	NaN	NaN	NaN	17.9424	16.0778	#DIV/0!	0	-1.86458	#DIV/0!	+	3.90132	3.83142e-05	P27641	Xrcc5	X-ray repair cross-complementing protein 5
17.6813	17.5322	17.2235	17.5894	NaN	16.0439	15.6463	15.9299	NaN	NaN	NaN	NaN	17.5066	15.8734	#DIV/0!	0	-1.63327	#DIV/0!	+	3.89655	3.82653e-05	Q8C0Q2	Zhx3	Zinc fingers and homeoboxes protein 3
16.9545	17.3963	16.9466	17.2615	15.9703	16.1556	15.8683	15.7945	NaN	NaN	NaN	NaN	17.1397	15.9472	#DIV/0!	0	-1.19252	#DIV/0!	+	3.89339	3.81558e-05	Q9D902	Gtf2e2	General transcription factor IIE subunit 2
18.4476	18.2697	18.51	18.3014	16.3931	16.9651	NaN	16.4383	NaN	NaN	NaN	NaN	18.3822	16.5989	#DIV/0!	0	-1.78332	#DIV/0!	+	3.89142	3.81073e-05	Q6NZA9	Taf9b	Transcription initiation factor TFIID subunit 9B
18.132	18.1036	18.2514	17.9256	NaN	16.6411	16.578	NaN	NaN	NaN	NaN	NaN	18.1032	16.6096	#DIV/0!	0	-1.4936	#DIV/0!	+	3.88497	3.79627e-05	Q8CHP6;Q9QWH1	Phc2;Phc3	Polyhomeotic-like protein 3
18.0275	17.9084	18.0565	17.7361	15.3789	16.1094	16.1634	16.2984	NaN	NaN	NaN	NaN	17.9321	15.9875	#DIV/0!	0	-1.94461	#DIV/0!	+	3.9428	3.7785e-05	Q9Z2E2	Mbd1	Methyl-CpG-binding domain protein 1
17.5762	17.918	17.8187	17.7566	15.1557	15.5532	NaN	NaN	NaN	NaN	NaN	NaN	17.7674	15.3544	#DIV/0!	0	-2.41297	#DIV/0!	+	3.92066	3.74919e-05	Q91X84	Crtc3	CREB-regulated transcription coactivator 3
18.516	18.1381	18.1898	18.3114	14.7862	15.1214	15.8546	NaN	NaN	NaN	NaN	NaN	18.2888	15.254	#DIV/0!	0	-3.03479	#DIV/0!	+	3.92018	3.74798e-05	G5E8Z2	Taf4b	Transcription initiation factor TFIID subunit 4B
18.8872	18.8325	18.8254	18.882	16.4051	17.2502	17.1307	17.2715	NaN	NaN	NaN	NaN	18.8568	17.0144	#DIV/0!	0	-1.84239	#DIV/0!	+	3.96147	3.68785e-05	E9Q784	Zc3h13	Zinc finger CCCH domain-containing protein 13
18.3251	18.12	18.0126	18.0694	NaN	15.684	16.0213	NaN	NaN	NaN	NaN	NaN	18.1318	15.8526	#DIV/0!	0	-2.27914	#DIV/0!	+	4.0165	3.66723e-05	Q69ZF8	Msl2	E3 ubiquitin-protein ligase MSL2
17.4597	17.4931	17.2817	17.5111	NaN	15.5235	16.0213	15.4924	NaN	NaN	NaN	NaN	17.4364	15.6791	#DIV/0!	0	-1.75733	#DIV/0!	+	4.01204	3.65854e-05	Q9CSB4	Pard3b	Partitioning defective 3 homolog B
18.9185	18.9349	19.1871	19.1338	14.9955	16.2788	16.2146	16.415	NaN	NaN	NaN	NaN	19.0436	15.9759	#DIV/0!	0	-3.06764	#DIV/0!	+	4.00908	3.64988e-05	Q7TQJ8	Wtip	Wilms tumor protein 1-interacting protein
17.8649	18.2761	18.2577	18.4909	16.5774	16.9427	16.9319	16.7095	NaN	NaN	NaN	NaN	18.2224	16.7904	#DIV/0!	0	-1.43205	#DIV/0!	+	3.99641	3.62416e-05	Q3THK3	Gtf2f1	General transcription factor IIF subunit 1
18.2891	17.8725	18.0592	17.7855	NaN	16.3984	16.1068	16.2566	NaN	NaN	NaN	NaN	18.0016	16.254	#DIV/0!	0	-1.74762	#DIV/0!	+	4.09261	2.82586e-05	Q8BZR9	Ncbp3	Nuclear cap-binding protein subunit 3
16.2105	16.3908	15.969	16.4136	NaN	14.748	14.8201	14.8491	NaN	NaN	NaN	NaN	16.246	14.8058	#DIV/0!	0	-1.44022	#DIV/0!	+	4.07536	2.80308e-05	Q9DBB5	Eif4e3	Eukaryotic translation initiation factor 4E type 3
17.5906	18.1864	17.7003	17.9466	16.4464	16.6341	16.5818	16.5851	NaN	NaN	NaN	NaN	17.856	16.5619	#DIV/0!	0	-1.29413	#DIV/0!	+	4.06258	2.78455e-05	Q8R3Y8	Irf2bp1	Interferon regulatory factor 2-binding protein 1
18.3914	18.5567	18.465	18.6915	16.2876	17.0102	17.0352	16.6292	NaN	NaN	NaN	NaN	18.5261	16.7405	#DIV/0!	0	-1.78562	#DIV/0!	+	4.1009	2.69217e-05	Q62311	Taf6	Transcription initiation factor TFIID subunit 6
17.4292	17.3866	17.5131	17.5357	NaN	16.5648	16.5784	16.7703	NaN	NaN	NaN	NaN	17.4662	16.6378	#DIV/0!	0	-0.82832	#DIV/0!	+	4.14179	2.61248e-05	Q8R1F9	Rpp40	Ribonuclease P protein subunit p40
17.49	17.5543	17.2293	17.4906	NaN	15.7736	15.9733	15.5026	NaN	NaN	NaN	NaN	17.4411	15.7498	#DIV/0!	0	-1.69122	#DIV/0!	+	4.12575	2.58993e-05	Q3UTQ7	Prdm10	PR domain zinc finger protein 10
18.341	17.7945	17.942	17.9193	16.0576	16.5659	16.5193	16.4802	NaN	NaN	NaN	NaN	17.9992	16.4058	#DIV/0!	0	-1.59346	#DIV/0!	+	4.12471	2.58528e-05	Q5DW34	Ehmt1	Histone-lysine N-methyltransferase EHMT1
20.5451	21.1519	20.2877	20.9459	18.2262	18.8463	18.3842	18.5252	NaN	NaN	NaN	NaN	20.7327	18.4954	#DIV/0!	0	-2.23721	#DIV/0!	+	4.11463	2.57051e-05	Q62520	Zic2	Zinc finger protein ZIC 2
18.27	18.0317	18.2393	17.9369	16.8801	16.2494	16.4478	16.7309	NaN	NaN	NaN	NaN	18.1195	16.5771	#DIV/0!	0	-1.5424	#DIV/0!	+	4.10557	2.55864e-05	Q80YV2	Zc3hc1	Nuclear-interacting partner of ALK
18.0801	18.2264	18.236	18.2828	NaN	16.149	15.9634	16.5349	NaN	NaN	NaN	NaN	18.2064	16.2158	#DIV/0!	0	-1.99055	#DIV/0!	+	4.36101	1.16667e-05	Q6P2L6	Nsd3	Histone-lysine N-methyltransferase NSD3
17.9788	18.0765	17.9542	18.1829	NaN	16.4523	15.9391	16.0203	NaN	NaN	NaN	NaN	18.0481	16.1373	#DIV/0!	0	-1.91086	#DIV/0!	+	4.32079	1.13867e-05	Q5SFM8	Rbm27	RNA-binding protein 27
18.8	18.5446	18.4273	18.5569	NaN	17.3944	17.3075	17.2819	NaN	NaN	NaN	NaN	18.5822	17.3279	#DIV/0!	0	-1.2543	#DIV/0!	+	4.30987	1.13223e-05	Q8BMB0	Emsy	BRCA2-interacting transcriptional repressor EMSY
18.4919	18.8694	18.4455	18.835	17.3472	17.528	17.3983	17.4847	NaN	NaN	NaN	NaN	18.6605	17.4396	#DIV/0!	0	-1.22089	#DIV/0!	+	4.30863	1.13131e-05	Q9D787	Ppil2	RING-type E3 ubiquitin-protein ligase PPIL2
20.2764	19.9742	20.2302	19.9303	NaN	17.1194	17.2579	17.837	NaN	NaN	NaN	NaN	20.1028	17.4048	#DIV/0!	0	-2.69801	#DIV/0!	+	4.2811	1.11288e-05	Q9DC33	Hmg20a	High mobility group protein 20A
18.3246	18.3726	18.0578	18.3078	NaN	16.3822	16.4751	16.7979	NaN	NaN	NaN	NaN	18.2657	16.5517	#DIV/0!	0	-1.71397	#DIV/0!	+	4.27574	1.10803e-05	P54254	Atxn1	Ataxin-1
19.3815	19.2309	19.2337	19.2324	17.4443	18.041	18.0091	17.8228	NaN	NaN	NaN	NaN	19.2696	17.8293	#DIV/0!	0	-1.44032	#DIV/0!	+	4.27155	1.10541e-05	Q8C1D8	Iws1	Protein IWS1 homolog
17.9294	17.7399	17.8381	17.7339	17.2358	17.1532	17.1602	17.0064	NaN	NaN	NaN	NaN	17.8103	17.1389	#DIV/0!	0	-0.671424	#DIV/0!	+	4.25372	1.08992e-05	Q9CU65	Zmym2	Zinc finger MYM-type protein 2
17.7083	17.6929	17.5322	17.7195	NaN	16.2589	15.7681	16.0541	NaN	NaN	NaN	NaN	17.6632	16.0271	#DIV/0!	0	-1.63618	#DIV/0!	+	4.25032	1.08696e-05	P55200;O08550	Kmt2a;Kmt2b	Histone-lysine N-methyltransferase 2B
18.6177	18.3573	18.4286	18.7361	16.3832	16.974	16.5433	16.711	NaN	NaN	NaN	NaN	18.5349	16.6529	#DIV/0!	0	-1.88203	#DIV/0!	+	4.75257	1.06724e-05	Q6DID5	Pwwp3a	PWWP domain-containing DNA repair factor 3A
20.2185	20.5069	20.6886	21.1206	NaN	16.3574	16.2534	16.7929	NaN	NaN	NaN	NaN	20.6336	16.4679	#DIV/0!	0	-4.16575	#DIV/0!	+	4.73955	1.05876e-05	Q9JKS4	Ldb3	LIM domain-binding protein 3
18.8763	18.9988	19.2675	19.1539	16.5691	16.9955	17.2955	17.0036	NaN	NaN	NaN	NaN	19.0741	16.9659	#DIV/0!	0	-2.10821	#DIV/0!	+	4.73881	1.05764e-05	Q8BGT7	Smndc1	Survival of motor neuron-related-splicing factor 30
20.3538	19.834	19.8748	19.7377	17.1394	17.8368	17.3138	17.1712	NaN	NaN	NaN	NaN	19.9501	17.3653	#DIV/0!	0	-2.58479	#DIV/0!	+	4.72867	1.04987e-05	Q9D4H9	Phf14	PHD finger protein 14
19.8682	19.6468	19.7885	19.5052	16.543	17.2368	17.3001	16.4906	NaN	NaN	NaN	NaN	19.7022	16.8926	#DIV/0!	0	-2.80954	#DIV/0!	+	4.71681	1.04058e-05	Q8K3Z9	Pom121	Nuclear envelope pore membrane protein POM 121
17.8779	17.6586	17.587	17.6186	15.5629	15.6728	NaN	NaN	NaN	NaN	NaN	NaN	17.6855	15.6178	#DIV/0!	0	-2.06771	#DIV/0!	+	4.41891	1.03582e-05	Q9CZT6	Cmss1	Protein CMSS1
18.5393	18.4676	18.4631	18.4622	NaN	15.7275	15.3473	16.0849	NaN	NaN	NaN	NaN	18.4831	15.7199	#DIV/0!	0	-2.76315	#DIV/0!	+	4.67727	1.01471e-05	Q9D168	Ints12	Integrator complex subunit 12
19.9459	20.5451	20.2535	20.8727	16.2038	16.4923	17.1209	17.1803	NaN	NaN	NaN	NaN	20.4043	16.7493	#DIV/0!	0	-3.65496	#DIV/0!	+	4.64119	9.91572e-06	Q71FD7	Fblim1	Filamin-binding LIM protein 1
17.0602	17.199	17.0471	17.233	15.6279	15.8434	NaN	15.5187	NaN	NaN	NaN	NaN	17.1348	15.6633	#DIV/0!	0	-1.47147	#DIV/0!	+	4.63383	9.83768e-06	Q80YR4	Znf598	E3 ubiquitin-protein ligase ZNF598
19.4296	18.8908	19.3266	19.1067	17.5106	16.8965	17.1108	17.1019	NaN	NaN	NaN	NaN	19.1884	17.155	#DIV/0!	0	-2.03347	#DIV/0!	+	4.60098	9.64785e-06	Q8R322	Gle1	Nucleoporin GLE1
18.2228	18.5507	18.3895	18.6613	16.8785	17.0502	16.6015	16.9708	NaN	NaN	NaN	NaN	18.4561	16.8753	#DIV/0!	0	-1.58081	#DIV/0!	+	4.59751	9.62927e-06	Q9WUK4	Rfc2	Replication factor C subunit 2
18.355	18.553	18.2801	18.8334	NaN	15.9304	15.4304	15.8491	NaN	NaN	NaN	NaN	18.5054	15.7366	#DIV/0!	0	-2.76872	#DIV/0!	+	4.50171	9.06618e-06	Q99LB0	Dnttip1	Deoxynucleotidyltransferase terminal-interacting protein 1
17.5743	17.5789	17.6137	17.5097	NaN	15.8341	15.5565	NaN	NaN	NaN	NaN	NaN	17.5692	15.6953	#DIV/0!	0	-1.87381	#DIV/0!	+	4.48323	8.96459e-06	P19426	Nelfe	Negative elongation factor E
17.4908	17.8707	17.4909	17.9458	15.3216	15.681	15.1588	15.5077	NaN	NaN	NaN	NaN	17.6996	15.4173	#DIV/0!	0	-2.28228	#DIV/0!	+	5.03579	5.2597e-06	Q8BZX4	Srek1	Splicing regulatory glutamine/lysine-rich protein 1
17.2087	17.5692	17.3788	18.0193	14.7369	15.0659	15.0534	14.9189	NaN	NaN	NaN	NaN	17.544	14.9438	#DIV/0!	0	-2.60023	#DIV/0!	+	5.01437	5.16796e-06	P97431	Irf6	Interferon regulatory factor 6
19.3624	19.2558	19.2493	19.3806	18.435	NaN	18.4558	18.5348	NaN	NaN	NaN	NaN	19.312	18.4752	#DIV/0!	0	-0.836803	#DIV/0!	+	4.93663	4.86322e-06	Q6PHZ5;Q0VBL3	Rbm15;Rbm15b	RNA-binding protein 15
19.3372	19.0732	19.0553	19.1269	17.9893	18.0283	17.9625	17.7341	NaN	NaN	NaN	NaN	19.1481	17.9285	#DIV/0!	0	-1.21961	#DIV/0!	+	4.92517	4.81638e-06	Q925J9	Med1	Mediator of RNA polymerase II transcription subunit 1
18.3475	18.3969	18.315	18.5068	16.9806	17.3884	17.1721	17.1903	NaN	NaN	NaN	NaN	18.3915	17.1828	#DIV/0!	0	-1.2087	#DIV/0!	+	4.88518	4.68384e-06	O08911	Mapk12	Mitogen-activated protein kinase 12
18.2195	18.5085	18.1655	18.1948	16.8078	17.1053	17.0076	17.0131	NaN	NaN	NaN	NaN	18.2721	16.9835	#DIV/0!	0	-1.2886	#DIV/0!	+	4.83898	4.54287e-06	P48381	Rfx3	Transcription factor RFX3
19.015	19.1335	18.822	19.0962	NaN	17.5646	17.5146	17.3951	NaN	NaN	NaN	NaN	19.0167	17.4914	#DIV/0!	0	-1.52524	#DIV/0!	+	4.82908	4.52233e-06	Q8K2F0	Brd3	Bromodomain-containing protein 3
21.3538	22.3403	21.9423	22.8708	17.7817	18.2287	17.6856	17.8465	NaN	NaN	NaN	NaN	22.1268	17.8856	#DIV/0!	0	-4.24118	#DIV/0!	+	4.77767	4.35256e-06	Q6GUQ1	Egfl8	Epidermal growth factor-like protein 8
18.2303	18.193	18.1061	18.2773	NaN	16.069	15.8243	16.1779	NaN	NaN	NaN	NaN	18.2017	16.0238	#DIV/0!	0	-2.17796	#DIV/0!	+	5.47789	3.84615e-06	Q6P9Z1	Smarcd3	SWI/SNF-related matrix-associated actin-dependent regulator of chromatin subfamily D member 3
16.6615	16.3256	16.6348	16.4222	14.6616	14.8548	14.9667	14.7966	NaN	NaN	NaN	NaN	16.511	14.8199	#DIV/0!	0	-1.69109	#DIV/0!	+	5.47453	3.82044e-06	Q80V23	Znf32	Zinc finger protein 32
18.0204	18.0324	17.9122	18.0149	NaN	16.1231	16.2045	15.8699	NaN	NaN	NaN	NaN	17.995	16.0658	#DIV/0!	0	-1.92913	#DIV/0!	+	5.3754	3.49956e-06	Q3U1T3	Brms1l	Breast cancer metastasis-suppressor 1-like protein
18.1655	18.181	18.1336	18.1136	16.2968	16.7594	16.6454	16.396	NaN	NaN	NaN	NaN	18.1484	16.5244	#DIV/0!	0	-1.62401	#DIV/0!	+	5.25486	3.16957e-06	Q8K3A9	Mepce	7SK snRNA methylphosphate capping enzyme
17.8347	17.5911	17.5501	17.5143	16.1202	16.2776	15.9464	16.0077	NaN	NaN	NaN	NaN	17.6225	16.088	#DIV/0!	0	-1.53456	#DIV/0!	+	5.24883	3.15209e-06	Q8CIG3	Kdm1b	Lysine-specific histone demethylase 1B
20.0559	19.9226	19.8253	20.0691	18.1929	18.4846	18.3996	18.05	NaN	NaN	NaN	NaN	19.9682	18.2817	#DIV/0!	0	-1.68648	#DIV/0!	+	5.21343	3.04646e-06	Q6NZF1	Zc3h11a	Zinc finger CCCH domain-containing protein 11A
19.7741	20.002	20.002	19.8599	18.1599	17.8674	18.161	18.2283	NaN	NaN	NaN	NaN	19.9095	18.1041	#DIV/0!	0	-1.80533	#DIV/0!	+	5.77792	0	Q9CQJ4;O35730	Ring1;Rnf2	E3 ubiquitin-protein ligase RING1
18.1602	18.3601	18.2615	18.4279	15.8479	16.2872	16.0621	16.2773	NaN	NaN	NaN	NaN	18.3024	16.1187	#DIV/0!	0	-2.18377	#DIV/0!	+	5.76427	0	Q8BHZ4	Znf592	Zinc finger protein 592
19.7002	19.6023	19.5917	19.5964	17.7994	17.975	17.8507	17.8307	NaN	NaN	NaN	NaN	19.6227	17.8639	#DIV/0!	0	-1.75873	#DIV/0!	+	7.64689	0	Q8C7Q4;Q8VE92	Rbm4;Rbm4b	RNA-binding protein 4
18.626	18.5024	18.5131	18.4915	16.8012	16.9635	16.9137	16.8667	NaN	NaN	NaN	NaN	18.5332	16.8863	#DIV/0!	0	-1.64699	#DIV/0!	+	7.46696	0	Q8R3G1	Ppp1r8	Nuclear inhibitor of protein phosphatase 1
20.8034	21.1704	21.2989	21.4825	17.5429	17.122	16.9626	17.5071	NaN	NaN	NaN	NaN	21.1888	17.2836	#DIV/0!	0	-3.90516	#DIV/0!	+	5.89637	0	Q9WTX7	Fhl5	Four and a half LIM domains protein 5
14.2485	NaN	NaN	NaN	NaN	15.0549	16.4003	NaN	NaN	18.9776	20.3962	19.4789	14.2485	15.7276	19.6176	0	1.4791	5.36908	+	1.8821	0.00295051	Q8BT51	COA4	Cytochrome c oxidase assembly factor 4 homolog, mitochondrial
21.4576	21.4273	21.8802	20.7715	22.5938	23.391	23.8191	22.9584	24.6209	25.2821	26.673	26.5404	21.3841	23.1906	25.7791	0	1.80641	4.39494	+	4.45859	1.05867e-05	P99028	Uqcrh	Cytochrome b-c1 complex subunit 6, mitochondrial
17.4255	17.5092	17.6569	17.5393	17.9092	21.4526	20.1581	21.0691	NaN	22.3672	23.1301	20.2066	17.5327	20.1473	21.9013	0	2.61454	4.36856	+	2.31873	0.00103418	P70696	H2bc1	Histone H2B type 1-A
21.654	20.9672	21.4375	20.7307	22.6779	22.8014	23.1079	22.3101	24.1015	24.9584	26.604	26.1273	21.1973	22.7243	25.4478	0	1.52699	4.25046	+	4.26494	1.10063e-05	P97450	Atp5pf	ATP synthase-coupling factor 6, mitochondrial
17.2841	15.1128	16.5626	15.5229	18.5896	18.1295	18.0719	18.076	20.0426	19.7117	21.0088	20.6628	16.1206	18.2167	20.3565	0	2.09613	4.23586	+	4.43281	1.04393e-05	Q9WVA2	Timm8a1	Mitochondrial import inner membrane translocase subunit Tim8 A
16.9772	18.3063	18.2425	17.5789	17.6962	19.9074	20.265	19.333	20.0156	22.3017	22.9298	22.4375	17.7762	19.3004	21.9211	0	1.52416	4.14492	+	2.93006	0.00032368	P81117	Nucb2	Nucleobindin-2
16.8031	17.1714	16.7991	NaN	18.262	18.5621	18.7456	18.183	19.3324	20.7471	21.9352	21.5823	16.9245	18.4382	20.8993	0	1.51363	3.97472	+	3.5266	8.41197e-05	P62073	Timm10	Mitochondrial import inner membrane translocase subunit Tim10
18.2424	18.8205	18.7459	18.3805	18.7198	20.417	20.8269	19.9125	20.4067	22.8191	23.3778	23.0376	18.5473	19.969	22.4103	0	1.4217	3.86295	+	3.02574	0.000255019	Q02819	Nucb1	Nucleobindin-1
16.825	16.889	17.4117	17.3871	21.0156	19.4101	19.2735	19.5039	20.6453	20.6276	21.2477	21.4375	17.1282	19.8008	20.9895	0	2.67256	3.86129	+	4.87928	4.67017e-06	Q9QYN3;O35453;P15949;P00755	Hpn;Klk11;Klk1b1;Klk1b9	Serine protease hepsin
NaN	14.6685	14.4436	NaN	NaN	16.4584	16.5587	15.4282	16.9007	18.1537	19.4299	19.1454	14.556	16.1484	18.4074	0	1.59239	3.85138	+	2.24007	0.00126629	Q8C6I2	Sdhaf2	Succinate dehydrogenase assembly factor 2, mitochondrial
20.8876	17.397	19.079	18.0319	20.4676	21.502	22.9672	18.9292	21.4825	22.5475	23.9672	NaN	18.8489	20.9665	22.6657	0	2.11763	3.81683	+	1.4925	0.00752091	P35454	Oxt	Oxytocin-neurophysin 1
18.2117	17.2305	17.581	NaN	21.0426	20.0292	19.7596	19.9882	21.6453	21.0224	21.3592	21.7995	17.6744	20.2049	21.4566	0	2.53047	3.78217	+	4.6619	1.00604e-05	Q6JVL5	Lcn12	Epididymal-specific lipocalin-12
19.0673	18.5483	18.9907	18.2848	20.002	20.3962	20.6276	19.8171	20.8034	22.1642	23.7995	23.184	18.7228	20.2107	22.4878	0	1.48793	3.76501	+	3.44255	9.91132e-05	Q9WV98	Timm9	Mitochondrial import inner membrane translocase subunit Tim9
17.2036	16.1561	16.9228	16.5621	17.8696	18.2883	18.1315	17.7255	19.4295	20.5731	21.1395	20.7389	16.7112	18.0037	20.4702	0	1.29256	3.75907	+	5.0184	5.19481e-06	Q9QXV0	Pcsk1n	ProSAAS
16.2917	16.0815	16.4631	15.2491	17.5036	17.7231	17.7841	17.8529	18.7565	20.0426	20.0691	20.1704	16.0213	17.7159	19.7596	0	1.69456	3.73829	+	5.05048	5.30856e-06	Q5EBJ4	Ermn	Ermin
NaN	16.6636	17.3493	NaN	18.5086	20.1581	20.2535	19.8867	18.9684	21.3962	21.1704	21.3538	17.0065	19.7017	20.7222	0	2.69525	3.71573	+	2.0779	0.00182544	P59648	Fxyd7	FXYD domain-containing ion transport regulator 7
16.2317	13.9699	14.8324	NaN	NaN	16.6886	16.8222	16.5614	19.1439	17.6748	19.2711	18.7807	15.0113	16.6907	18.7176	0	1.67939	3.7063	+	2.88595	0.000346516	Q9WV96	Timm10b	Mitochondrial import inner membrane translocase subunit Tim10 B
15.2057	14.4116	NaN	15.4335	16.5807	NaN	16.5099	16.5936	16.9824	18.6139	19.6623	19.6254	15.0169	16.5614	18.721	0	1.54443	3.70404	+	2.60566	0.000591463	P31313	Hoxc11	Homeobox protein Hox-C11
14.9998	NaN	NaN	NaN	16.9741	16.81	16.7098	15.9295	17.4426	18.106	19.839	19.1347	14.9998	16.6059	18.6306	0	1.60608	3.63079	+	1.88492	0.0029289	Q9D8Z2	Triap1	TP53-regulated inhibitor of apoptosis 1
20.5451	19.6513	20.5823	19.7256	22.2535	21.8651	21.928	22.0325	23.1946	23.976	23.9847	23.8576	20.1261	22.0198	23.7532	0	1.8937	3.62712	+	5.99822	0	P12787	Cox5a	Cytochrome c oxidase subunit 5A, mitochondrial
18.3028	16.9646	17.3768	16.7651	19.0724	19.6339	19.9316	19.4684	20.0691	20.8191	21.3857	21.2933	17.3524	19.5266	20.8918	0	2.17422	3.53946	+	4.47576	8.92061e-06	Q8C3X2	Ccdc90b	Coiled-coil domain-containing protein 90B, mitochondrial
NaN	15.416	NaN	15.1893	17.4403	17.2324	17.6852	17.8688	18.6206	17.8594	19.6669	19.0619	15.3026	17.5567	18.8022	0	2.25402	3.49954	+	3.37176	0.000116367	P62077	Timm8b	Mitochondrial import inner membrane translocase subunit Tim8 B
NaN	16.0111	15.7007	NaN	17.0366	18.1357	NaN	NaN	19.319	NaN	NaN	NaN	15.8559	17.5862	19.319	0	1.73028	3.46309	+	1.02759	0.0256238	Q9R0H5	Krt71	Keratin, type II cytoskeletal 71
16.9441	16.0834	NaN	NaN	NaN	17.4635	NaN	17.0707	NaN	NaN	20.2302	19.7124	16.5138	17.2671	19.9713	0	0.753329	3.45756	+	2.06317	0.00188623	Q9D7M1	Gid8	Glucose-induced degradation protein 8 homolog
17.0645	16.6526	17.6091	17.157	18.2952	17.8949	18.548	18.1687	19.4401	20.3857	21.3592	21.002	17.1208	18.2267	20.5467	0	1.10586	3.42589	+	4.44646	1.05263e-05	Q8BGD8	Coa6	Cytochrome c oxidase assembly factor 6 homolog
15.216	15.2083	15.0166	14.355	17.197	16.3547	15.7809	15.9952	18.2267	18.0485	18.5944	18.3274	14.949	16.332	18.2992	0	1.38301	3.35026	+	5.08282	5.42741e-06	P20722;P49003;P23359	Bmp5;Bmp6;Bmp7	Bone morphogenetic protein 6
18.5613	17.6075	17.7007	17.0528	19.0767	19.8764	20.0426	19.7467	20.0691	20.8346	21.7265	21.632	17.7306	19.6856	21.0655	0	1.95504	3.33497	+	3.91266	3.85852e-05	Q8K1Z0	Coq9	Ubiquinone biosynthesis protein COQ9, mitochondrial
18.8096	18.9086	19.2011	18.6859	19.9305	20.3752	20.7955	19.9459	20.265	22.2564	23.391	23.0292	18.9013	20.2618	22.2354	0	1.36049	3.3341	+	2.92143	0.000323866	Q9DB15	Mrpl12	39S ribosomal protein L12, mitochondrial
NaN	14.3679	NaN	NaN	17.1706	16.4853	16.2825	16.7456	18.2994	17.2875	17.6387	17.5698	14.3679	16.671	17.6989	0	2.30308	3.33094	+	1.93252	0.00262333	Q925N1	Sfxn4	Sideroflexin-4
17.6708	17.5413	17.2402	17.0006	17.9952	19.3651	19.4938	18.9453	19.202	20.8113	21.5915	21.1395	17.3632	18.9499	20.6861	0	1.58662	3.32283	+	3.33638	0.000133433	Q9JIQ3	Diablo	Diablo homolog, mitochondrial
14.5233	NaN	NaN	NaN	17.0138	17.1784	17.1242	17.1871	17.6056	18.1533	17.4531	18.1663	14.5233	17.1259	17.8446	0	2.6026	3.32133	+	2.04945	0.0019707	P26048	Gabra2	Gamma-aminobutyric acid receptor subunit alpha-2
21.3045	21.6453	21.7594	21.3321	22.3045	23.6431	23.7077	23.5869	23.7182	25.3376	24.9716	25.2891	21.5103	23.3105	24.8291	0	1.80022	3.31879	+	4.0205	3.67847e-05	Q91XV3	Basp1	Brain acid soluble protein 1
17.1303	16.5957	17.1838	16.9567	20.7796	18.7607	18.7813	18.7777	20.953	19.2703	20.3752	20.5165	16.9666	19.2748	20.2788	0	2.3082	3.31214	+	3.44859	9.72041e-05	P00848	Mtatp6	ATP synthase subunit a
14.5225	14.6386	14.3096	14.7958	16.4148	17.4724	14.6006	15.2744	17.3585	16.6734	18.0824	19.1358	14.5666	15.9406	17.8125	0	1.37394	3.24592	+	2.48686	0.000748259	Q9EST1;Q32M21	Gsdma;Gsdma2	Gasdermin-A2
20.5356	20.0559	20.4775	19.7045	23.2961	22.4947	22.5592	22.6387	23.9225	23.3778	23.217	23.2317	20.1934	22.7472	23.4373	0	2.55377	3.24385	+	5.90324	0	Q9D2P8	Mobp	Myelin-associated oligodendrocyte basic protein
26.2732	25.1135	25.7312	24.7846	28.249	27.5826	27.5969	27.726	28.8234	28.2891	28.7864	28.9732	25.4756	27.7886	28.718	0	2.31302	3.24243	+	5.00164	5.10856e-06	P60202	Plp1	Myelin proteolipid protein
22.0459	21.0088	21.6006	20.5731	23.6757	23.2961	23.3101	23.4551	24.3101	24.5285	24.4738	24.8142	21.3071	23.4343	24.5317	0	2.12716	3.22454	+	5.35361	3.43348e-06	P20917	Mag	Myelin-associated glycoprotein
17.3327	15.9612	16.613	NaN	19.3926	18.2864	18.5735	18.9447	19.8971	19.6437	19.8069	20.0821	16.6356	18.7993	19.8575	0	2.16368	3.22183	+	4.2346	1.53374e-05	Q8BZ09	Slc25a21	Mitochondrial 2-oxodicarboxylate carrier
20.0559	19.0743	19.4418	18.5594	21.3699	20.8191	20.9459	20.8651	22.6231	22.5475	22.3484	22.4375	19.2828	21	22.4891	0	1.71717	3.20627	+	5.35145	3.42759e-06	Q9D6J5	Ndufb8	NADH dehydrogenase [ubiquinone] 1 beta subcomplex subunit 8, mitochondrial
15.9898	NaN	15.6116	NaN	18.3109	17.8655	17.7595	17.8755	19.0569	18.9012	18.9115	19.0591	15.8007	17.9528	18.9822	0	2.15217	3.1815	+	5.95587	0	Q921C1	Gjc3	Gap junction gamma-3 protein
NaN	NaN	16.0316	NaN	18.1198	17.0383	16.8499	17.1783	19.3204	19.4188	19.0106	19.0616	16.0316	17.2966	19.2029	0	1.26497	3.17129	+	3.15248	0.000210137	P09240	Cck	Cholecystokinin
21.0292	21.0691	21.4874	20.9316	22.2764	21.8461	22.4972	21.9566	22.58	24.1488	25.4298	24.9977	21.1293	22.1441	24.2891	0	1.01477	3.15978	+	3.14959	0.000211743	P62075	Timm13	Mitochondrial import inner membrane translocase subunit Tim13
21.8113	21.2125	21.6364	20.7634	24.0772	23.3778	23.4676	23.654	24.7234	24.3307	24.3844	24.5754	21.3559	23.6442	24.5035	0	2.28826	3.14757	+	5.9745	0	Q61885	Mog	Myelin-oligodendrocyte glycoprotein
19.6861	19.3645	19.6095	18.715	20.4775	21.0426	21.1015	21.1395	21.9316	22.9207	22.4526	22.6562	19.3437	20.9403	22.4903	0	1.59654	3.14654	+	5.31092	3.28677e-06	P06837	Gap43	Neuromodulin
22.2707	21.5731	22.0691	21.3699	24.1095	23.7796	23.7286	23.9495	24.7077	24.8717	25.002	25.275	21.8207	23.8918	24.9641	0	2.07109	3.1434	+	6.42822	0	Q8VDQ8	Sirt2	NAD-dependent protein deacetylase sirtuin-2
14.1346	NaN	NaN	NaN	15.7321	15.1642	14.4467	15.078	16.684	17.13	17.7568	17.4432	14.1346	15.1052	17.2535	0	0.970604	3.11886	+	3.07564	0.000239478	Q7TQN3	Wfikkn2	WAP, Kazal, immunoglobulin, Kunitz and NTR domain-containing protein 2
23.1127	23.5165	23.5638	22.882	25.6513	24.9271	25.0526	25.3811	25.9955	26.0711	26.7517	26.7129	23.2688	25.253	26.3828	0	1.98425	3.11406	+	5.70224	0	P04370	Mbp	Myelin basic protein
18.3594	19.8371	19.8532	18.649	21.0426	21.5961	21.9495	21.6186	21.7512	22.2185	22.4651	22.6843	19.1747	21.5517	22.2798	0	2.37703	3.10512	+	4.22448	1.67683e-05	Q8C428	Tmc7	Transmembrane channel-like protein 7
17.0643	16.4768	17.4556	16.18	19.0575	19.0595	19.0225	19.1835	19.8162	19.7417	19.7214	20.2877	16.7942	19.0807	19.8917	0	2.28656	3.09757	+	5.644	0	Q9QY42	Gpr37	Prosaposin receptor GPR37
17.484	16.9384	17.4121	16.4263	19.2905	18.8797	18.8813	19.1936	19.8855	20.0426	20.2535	20.4375	17.0652	19.0613	20.1548	0	1.99608	3.08958	+	5.86041	0	Q8K298	Anln	Anillin
19.8036	21.0426	20.4972	20.3211	21.6051	22.0493	21.9495	21.4526	21.9098	23.9043	23.9316	24.217	20.4161	21.7641	23.4906	0	1.34799	3.07451	+	3.26117	0.000168797	P63040;P84086	Cplx1;Cplx2	Complexin-1
17.8653	18.0501	18.1383	17.8103	18.6431	19.4861	19.729	19.1283	19.117	21.1765	21.9882	21.8689	17.966	19.2466	21.0376	0	1.28062	3.07161	+	2.782	0.000406465	Q9CR98	Fam136a	Protein FAM136A
17.6123	18.1195	19.711	17.3625	18.0326	19.5027	19.1628	18.8393	19.4531	21.8113	22.1047	21.7013	18.2013	18.8844	21.2676	0	0.683045	3.06629	+	2.33529	0.00100209	Q03517	Scg2	Secretogranin-2
18.5821	18.7019	18.6358	17.9863	19.6661	19.5949	19.3345	19.7371	20.2302	21.3266	22.2155	22.3962	18.4766	19.5831	21.5421	0	1.10659	3.0656	+	3.72317	4.82495e-05	Q9CR21	Ndufab1	Acyl carrier protein, mitochondrial
23.8288	23.181	23.654	22.7816	25.8361	25.3679	25.3645	25.5165	26.3695	26.3494	26.4122	26.5359	23.3614	25.5212	26.4168	0	2.15989	3.0554	+	6.24859	0	P16330	Cnp	2',3'-cyclic-nucleotide 3'-phosphodiesterase
17.6014	17.7757	17.9003	17.1952	18.244	18.9362	18.5789	18.5329	19.9882	21.0493	20.6628	20.9243	17.6181	18.573	20.6561	0	0.954849	3.03799	+	5.55005	0	P09528	Fth1	Ferritin heavy chain
15.5807	NaN	15.8725	NaN	17.0422	16.8446	17.0169	16.2223	18.0322	19.0148	19.056	18.932	15.7266	16.7815	18.7587	0	1.05487	3.03211	+	3.91505	3.73591e-05	Q3UZP4	Svip	Small VCP/p97-interacting protein
16.5849	16.9371	17.8722	18.5429	20.6276	18.6081	15.868	15.0087	20.3211	18.1575	19.5157	24.0691	17.4843	17.5281	20.5159	0	0.0438142	3.0316	+	0.89694	0.036836	Q9Z2K1;Q61781	Krt14;Krt16	Keratin, type I cytoskeletal 14
17.8062	17.3833	17.7873	17.0426	19.604	19.1543	19.1525	19.3687	20.2419	20.4972	20.6006	20.7796	17.5048	19.3199	20.5298	0	1.81507	3.02499	+	6.50655	0	Q8K406	Lgi3	Leucine-rich repeat LGI family member 3
15.4986	NaN	13.6807	16.0537	17.6183	17.8215	NaN	NaN	19.0267	16.7474	17.5679	19.0635	15.0777	17.7199	18.1014	0	2.64223	3.02368	+	1.60365	0.00570193	Q2VIS4	Flg2	Filaggrin-2
16.1072	15.5351	16.8506	15.7981	18.3136	16.8429	16.9737	17.4813	19.0126	19.0936	19.104	19.1493	16.0727	17.4029	19.0899	0	1.33018	3.01716	+	4.27338	1.10672e-05	Q8K4Z0	Lgi2	Leucine-rich repeat LGI family member 2
18.114	18.1848	18.2224	17.7439	19.0672	19.4947	19.4312	19.1154	19.4384	20.7223	22.3672	21.7715	18.0663	19.2771	21.0749	0	1.21082	3.00855	+	2.93771	0.000322732	Q9CQ45	Nenf	Neudesin
19.6022	20.6971	20.4273	20.2302	20.3538	21.2933	21.2535	21.0559	22.391	23.2821	23.7077	23.5869	20.2392	20.9891	23.2419	0	0.749936	3.00272	+	4.41165	1.03181e-05	Q8BP92	Rcn2	Reticulocalbin-2
19.3524	18.5514	18.5848	17.6817	20.7389	20.4972	20.2877	20.5069	21.4874	21.7098	21.4825	21.4425	18.5426	20.5077	21.5305	0	1.96512	2.98799	+	5.00396	5.12492e-06	E9PUL5	Prrt2	Proline-rich transmembrane protein 2
15.8306	14.8198	16.9013	NaN	18.0462	17.579	17.7391	17.7275	18.7861	18.8538	18.6698	19.0366	15.8506	17.773	18.8366	0	1.92238	2.98599	+	3.51081	8.80537e-05	Q8R4V2	Dusp15	Dual specificity protein phosphatase 15
20.0691	18.0401	18.7581	18.1071	20.3857	19.6991	20.4972	20.1206	20.4775	21.2125	22.5685	22.654	18.7436	20.1757	21.7281	0	1.43206	2.98454	+	2.59509	0.000612462	Q9CPX8	Uqcr11	Cytochrome b-c1 complex subunit 10
22.8249	21.9672	22.1704	21.7056	23.2961	24.0443	24.3031	24.2535	23.6971	25.2891	25.8599	25.7129	22.167	23.9743	25.1398	0	1.80725	2.97276	+	3.21695	0.000183199	Q9D6J6	Ndufv2	NADH dehydrogenase [ubiquinone] flavoprotein 2, mitochondrial
17.0941	17.3291	17.1435	16.9025	17.3969	18.4649	18.6741	18.4807	18.63	20.4273	20.6096	20.6886	17.1173	18.2541	20.0889	0	1.13683	2.97156	+	3.34117	0.000132834	P63040	Cplx1	Complexin-1
21.6671	21.1765	20.8651	21.6929	23.5522	24.2961	21.4476	22.2361	24.8764	23.0609	24.1488	25.1332	21.3504	22.883	24.3048	0	1.5326	2.95443	+	2.26427	0.00120205	P02535	Krt10	Keratin, type I cytoskeletal 10
18.7428	17.799	18.5453	18.1731	20.7389	19.4983	20.1332	19.9201	21.4324	20.4273	21.7915	21.3752	18.315	20.0726	21.2566	0	1.7576	2.94155	+	4.17838	1.77187e-05	Q9D8B6	Fam210b	Protein FAM210B, mitochondrial
18.0767	18.0683	17.8484	17.1285	19.4657	19.1543	19.4384	19.0728	20.5823	20.7389	20.8113	20.6971	17.7805	19.2828	20.7074	0	1.50233	2.92693	+	6.20853	0	Q9CPU2	Ndufb2	NADH dehydrogenase [ubiquinone] 1 beta subcomplex subunit 2, mitochondrial
15.2167	NaN	NaN	NaN	16.0413	16.8502	16.5513	16.7153	16.589	18.2209	18.9682	18.7888	15.2167	16.5395	18.1417	0	1.32287	2.92508	+	1.51345	0.00712669	O35943	Fxn	Frataxin, mitochondrial
16.595	16.4373	16.2895	15.3292	17.5184	17.7473	17.0432	17.6051	19.0755	18.9737	19.0268	19.2369	16.1628	17.4785	19.0782	0	1.31572	2.91548	+	5.18631	5.93472e-06	Q8K0H1	Slc47a1	Multidrug and toxin extrusion protein 1
17.869	16.7233	17.2613	16.8679	19.3036	18.8085	19.3662	18.5196	19.6327	19.4544	20.6453	20.6186	17.1804	18.9995	20.0877	0	1.8191	2.90738	+	4.05293	2.7653e-05	B1AXP6	Tomm5	Mitochondrial import receptor subunit TOM5 homolog
17.7544	NaN	14.6674	15.4414	17.9375	17.8678	17.3866	17.6272	18.6641	18.937	18.9932	18.8267	15.9544	17.7048	18.8553	0	1.75036	2.90086	+	2.25872	0.00122589	Q9CPW2	Fdx2	Ferredoxin-2, mitochondrial
18.1615	19.6976	18.4423	19.1605	18.3972	19.4572	19.0154	18.5732	20.4067	22.1269	21.9777	22.4996	18.8655	18.8607	21.7527	0	-0.00472784	2.88726	+	3.41706	0.000103173	Q8BH97	Rcn3	Reticulocalbin-3
18.2103	NaN	17.5125	16.586	19.2217	19.021	19.1714	19.2678	19.4261	20.0156	20.9024	20.9316	17.4363	19.1705	20.3189	0	1.73422	2.88267	+	3.05593	0.000247542	P97478	Coq7	5-demethoxyubiquinone hydroxylase, mitochondrial
18.8617	19.1084	18.7744	18.0211	18.738	20.0292	20.0292	20.0559	20.0951	21.6757	22.0723	22.3672	18.6914	19.7131	21.5526	0	1.02165	2.86118	+	2.87919	0.000349604	P50114	S100b	Protein S100-B
17.0389	20.953	17.0335	18.7702	18.7681	20.9459	21.3592	19.8791	19.4051	21.4375	22.2679	21.9882	18.4489	20.2381	21.2746	0	1.78916	2.82571	+	1.19306	0.0162581	P27573	Mpz	Myelin protein P0
21.4067	20.5731	20.7056	20.2419	22.3403	21.9672	21.9777	22.0088	23.3511	23.7077	23.4923	23.6431	20.7318	22.0735	23.5485	0	1.34169	2.81672	+	5.73079	0	P60879	Snap25	Synaptosomal-associated protein 25
21.4676	21.0886	21.3101	22.2707	23.8288	23.6209	21.1332	21.6006	24.4614	22.9672	24.1095	25.8599	21.5343	22.5459	24.3495	0	1.01161	2.81525	+	1.80135	0.00350784	Q922U2	Krt5	Keratin, type II cytoskeletal 5
17.1952	17.9428	19.2095	17.196	21.2006	19.6137	18.6724	18.7956	21.8191	21.0156	20.6276	19.3413	17.8859	19.5706	20.7009	0	1.68466	2.81498	+	1.87407	0.00299939	Q9JIS5;Q8BG39	Sv2a;Sv2b	Synaptic vesicle glycoprotein 2B
19.4151	19.1184	19.4058	18.875	20.6628	20.8423	20.9171	21.1642	21.4923	22.0224	22.1457	22.4015	19.2036	20.8966	22.0155	0	1.69301	2.81188	+	6.02444	0	Q80YN3	Bcas1	Breast carcinoma-amplified sequence 1 homolog
23.1379	23.9225	23.6865	23.1976	23.5045	24.9977	25.2426	24.7182	25.6784	26.2225	26.5898	26.604	23.4861	24.6157	26.2737	0	1.12961	2.78755	+	3.70161	5.01312e-05	O55022	Pgrmc1	Membrane-associated progesterone receptor component 1
19.2412	18.6669	19.3314	18.8093	20.2419	19.689	19.9882	19.917	21.2419	21.7013	22.2273	22.0156	19.0122	19.959	21.7965	0	0.946808	2.78433	+	5.50356	3.94089e-06	Q8R3Q6	Ccdc58	Coiled-coil domain-containing protein 58
27.5536	26.9428	27.17	26.8858	28.5646	27.9595	28.3239	28.3282	29.6251	29.7064	30.1604	30.1604	27.138	28.294	29.913	0	1.15599	2.77501	+	6.11691	0	P56480	Atp5f1b	ATP synthase subunit beta, mitochondrial
NaN	NaN	15.7465	14.6507	17.4564	NaN	16.4154	NaN	18.2642	17.588	18.0521	17.9485	15.1986	16.9359	17.9632	0	1.73727	2.7646	+	2.30912	0.00105656	Q3U2U7	Mettl17	Methyltransferase-like protein 17, mitochondrial
17.2364	17.1178	17.5446	16.7142	17.3486	18.6182	18.9996	18.3463	18.5896	19.9601	20.7634	20.3538	17.1532	18.3282	19.9167	0	1.17491	2.76349	+	2.89747	0.000338099	Q8VDT9	Mrpl50	39S ribosomal protein L50, mitochondrial
17.7326	18.5527	18.5597	17.8483	18.4297	20.002	19.9195	19.895	19.5094	21.5915	21.2419	21.4015	18.1733	19.5615	20.9361	0	1.38821	2.76273	+	2.71098	0.000474268	Q08331	Calb2	Calretinin
23.2961	23.0526	22.9334	22.4972	24.3844	23.7492	23.6971	24.6649	25.2856	26.217	25.824	25.4892	22.9448	24.1239	25.7039	0	1.1791	2.75912	+	4.70473	1.03306e-05	Q9CXT8;Q9CZ13	Pmpcb;Uqcrc1	Mitochondrial-processing peptidase subunit beta
18.3774	17.7058	17.8917	17.6168	19.271	19.4506	19.4814	19.4967	20.0426	20.265	21.417	20.9024	17.8979	19.425	20.6568	0	1.52702	2.75882	+	4.66371	1.00806e-05	Q8BK30	Ndufv3	NADH dehydrogenase [ubiquinone] flavoprotein 3, mitochondrial
17.7116	17.0348	17.5597	17.0048	18.7766	18.9143	18.8282	18.4143	19.6527	20.2185	20.1946	20.265	17.3277	18.7334	20.0827	0	1.40564	2.75496	+	5.88583	0	Q7TN79	Akap7	A-kinase anchor protein 7 isoform gamma
22.0854	22.0918	22.0789	22.9707	24.7645	25.0567	22.0088	22.9899	24.8858	23.7594	25.4266	26.1642	22.3067	23.705	25.059	0	1.39827	2.7523	+	1.80235	0.00349872	P04104	Krt1	Keratin, type II cytoskeletal 1
22.1673	21.8191	22.265	21.4576	23.7286	23.391	23.417	23.391	24.2679	24.7995	24.9271	24.7234	21.9273	23.4819	24.6794	0	1.55464	2.75218	+	6.02264	0	P19536	Cox5b	Cytochrome c oxidase subunit 5B, mitochondrial
22.8858	22.3294	22.2361	21.9388	22.8461	23.2477	22.3403	22.9406	23.6649	25.3877	25.7286	25.6012	22.3475	22.8437	25.0956	0	0.496176	2.7481	+	3.3869	0.000114111	Q9D6P8;P0DP28;P0DP27;P0DP26	Calm1;Calm2;Calm3	Calmodulin-1
17.6643	16.0756	16.881	15.5788	18.3785	17.0931	18.1524	18.2588	19.4525	18.1746	20.0156	19.5472	16.5499	17.9707	19.2975	0	1.42081	2.74757	+	2.59825	0.000606844	Q78YY6	Dnajc15	DnaJ homolog subfamily C member 15
16.5767	16.3044	16.7907	16.0935	18.398	17.5965	18.1928	17.8928	18.9728	18.7175	19.5061	19.531	16.4413	18.02	19.1818	0	1.57867	2.7405	+	5.20432	3.01887e-06	Q9CQA6	Chchd1	Coiled-coil-helix-coiled-coil-helix domain-containing protein 1
17.3324	15.9849	16.8495	NaN	18.4851	17.4054	17.8859	17.9834	19.4092	18.9497	19.7154	19.7529	16.7223	17.9399	19.4568	0	1.21768	2.73454	+	3.5651	7.36264e-05	Q8R033	Lyrm2	LYR motif-containing protein 2
18.4841	17.0852	17.6955	16.8602	18.9168	19.2698	19.1111	19.0881	19.648	20.5545	20.4972	20.3321	17.5313	19.0964	20.2579	0	1.56519	2.72669	+	4.04037	2.88462e-05	Q9D1K2	Atp6v1f	V-type proton ATPase subunit F
21.4676	20.343	21.1825	20.0559	22.9207	22.5451	21.9812	22.1795	23.3778	23.7077	23.4551	23.4041	20.7623	22.4066	23.4862	0	1.64437	2.72391	+	4.24687	1.54859e-05	Q00262;P61264;O35526	Stx1a;Stx1b;Stx2	Syntaxin-1A
20.1206	19.58	19.77	19.2391	20.4375	21.1886	21.3752	21.0292	21.1457	22.4898	22.9899	22.9725	19.6774	21.0076	22.3995	0	1.33018	2.72205	+	3.39966	0.000110542	P61022	Chp1	Calcineurin B homologous protein 1
NaN	14.8119	15.2075	14.596	15.5104	16.2734	NaN	NaN	16.6142	17.8071	17.7767	18.1289	14.8718	15.8919	17.5817	0	1.02009	2.70988	+	2.74216	0.000450648	O70166	Stmn3	Stathmin-3
16.6115	15.2087	NaN	NaN	18.2289	17.73	17.8018	17.7716	18.6949	18.3225	18.7219	18.7311	15.9101	17.8831	18.6176	0	1.97298	2.7075	+	3.30467	0.000143454	Q91X56	S1pr5	Sphingosine 1-phosphate receptor 5
20.5638	20.2535	20.0951	19.794	20.9882	22.2792	22.1946	22.0789	21.5731	23.0105	23.417	23.5165	20.1766	21.8852	22.8793	0	1.70861	2.70268	+	3.111	0.000224044	Q91ZZ3	Sncb	Beta-synuclein
17.3773	16.4489	16.3896	14.3134	18.4808	18.5613	18.3347	18.5019	19.1347	19.1185	18.4535	18.6211	16.1323	18.4697	18.8319	0	2.33736	2.69961	+	2.79183	0.000391886	P48318;P48320	Gad1;Gad2	Glutamate decarboxylase 1
16.8033	15.2589	15.8263	14.9932	18.1864	18.1202	17.9273	18.0954	18.4377	18.7055	18.2772	18.2204	15.7204	18.0823	18.4102	0	2.36189	2.68976	+	4.33468	1.14613e-05	Q6PE13	Prrt3	Proline-rich transmembrane protein 3
24.7594	24.0275	24.5754	24.0691	25.8552	25.3239	25.4457	25.5638	25.7871	27.141	27.8385	27.4234	24.3578	25.5472	27.0475	0	1.18931	2.68965	+	3.49373	8.73269e-05	Q64433	Hspe1	10 kDa heat shock protein, mitochondrial
21.1206	20.6886	20.8034	20.1079	23.6096	22.6209	22.8614	22.8633	24.0691	22.9601	23.0443	23.391	20.6801	22.9888	23.3661	0	2.30866	2.686	+	4.52528	9.20387e-06	Q60771	Cldn11	Claudin-11
18.0245	17.9252	17.8884	16.9877	19.5071	19.2514	19.1842	19.5354	20.1332	20.5261	20.265	20.6186	17.7065	19.3695	20.3857	0	1.66306	2.67928	+	5.47569	3.83142e-06	Q8R3P0	Aspa	Aspartoacylase
21.0292	20.2066	20.9388	20.2419	23.0037	22.7348	22.3484	22.6253	23.2096	23.2961	23.2273	23.3101	20.6041	22.6781	23.2608	0	2.07395	2.65666	+	5.87954	0	Q3UQS2	Lsmem1	Leucine-rich single-pass membrane protein 1
18.1086	18.7441	18.9933	20.1206	20.8423	19.9742	17.6438	17.623	20.5356	20.1206	21.4273	24.5045	18.9916	19.0208	21.647	0	0.0291643	2.65534	+	1.19855	0.016014	Q6IFX2;Q61781	Krt14;Krt42	Keratin, type I cytoskeletal 14
22.2877	21.6971	22.0559	21.4526	23.9316	23.1825	23.391	23.4551	24.5225	24.1719	24.6264	24.7895	21.8733	23.4901	24.5276	0	1.61672	2.65427	+	5.48844	3.8835e-06	Q925N0	Sfxn5	Sideroflexin-5
23.2229	22.5823	22.9985	22.5237	24.4362	23.8288	24.1015	24.217	25.2058	25.1015	25.792	25.8044	22.8319	24.1459	25.4759	0	1.314	2.64407	+	5.38251	3.53357e-06	Q9CXZ1	Ndufs4	NADH dehydrogenase [ubiquinone] iron-sulfur protein 4, mitochondrial
20.6186	19.6045	20.0426	19.4365	21.7955	21.2593	21.2877	21.2877	21.7675	22.4751	23.0105	22.9423	19.9256	21.4075	22.5489	0	1.48199	2.6233	+	4.02615	3.68601e-05	O88696	Clpp	ATP-dependent Clp protease proteolytic subunit, mitochondrial
19.6017	19.3565	19.4803	18.9061	21.0292	20.4576	20.3857	20.654	21.6141	21.9098	22.0325	22.2707	19.3361	20.6316	21.9568	0	1.2955	2.62064	+	5.78684	0	Q3UHB1	Nt5dc3	5'-nucleotidase domain-containing protein 3
17.6154	17.1868	17.9614	16.8727	19.3295	19.6251	19.2	19.6142	19.4101	20.4375	20.0691	20.1946	17.4091	19.4422	20.0278	0	2.03309	2.61872	+	4.825	4.51213e-06	P23819;Q9Z2W9;Q9Z2W8	Gria2;Gria3;Gria4	Glutamate receptor 2
18.1825	18.3041	18.0976	17.2481	17.9559	19.453	19.3732	19.1611	19.5457	20.8802	20.895	20.9672	17.9581	18.9858	20.572	0	1.02773	2.61395	+	3.10377	0.000229687	P29391	Ftl1	Ferritin light chain 1
19.8299	19.3073	19.6519	18.9064	21.5915	21.2006	21.0951	21.3101	22.0951	22.2155	21.8802	21.9423	19.4239	21.2993	22.0333	0	1.87543	2.60939	+	6.0033	0	Q9JIA1	Lgi1	Leucine-rich glioma-inactivated protein 1
22.0983	20.1332	21.9601	20.3645	23.1015	21.3101	22.7471	22.2066	23.7995	22.8249	24.5045	23.8576	21.139	22.3413	23.7466	0	1.20229	2.60757	+	2.21515	0.00132258	Q9R1E6	Enpp2	Ectonucleotide pyrophosphatase/phosphodiesterase family member 2
21.5685	21.2066	21.1886	20.8651	23.1658	23.1704	23.1627	22.7119	23.6757	24.019	23.8764	23.6865	21.2072	23.0527	23.8144	0	1.84548	2.60722	+	6.69224	0	Q9CQX2	Cyb5b	Cytochrome b5 type B
16.565	15.6965	17.3054	15.5458	17.4652	18.3976	17.494	17.5958	18.4492	19.5953	18.5684	18.9137	16.2782	17.7382	18.8817	0	1.46001	2.6035	+	3.14947	0.000211694	Q8VCT4	Ces1d	Carboxylesterase 1D
18.8129	18.1551	18.7117	18.249	20.7471	20.3211	20.8876	20.1946	20.6186	20.2302	21.8073	21.6843	18.4822	20.5376	21.0851	0	2.05546	2.60296	+	3.82151	4.4335e-05	Q7TNS2	Micos10	MICOS complex subunit Mic10
19.7213	18.1208	19.2236	17.8709	21.4118	20.68	20.8423	21.2707	21.7265	21.2125	21.0088	21.3752	18.7342	21.0512	21.3308	0	2.31706	2.5966	+	3.6491	5.00996e-05	P16388;P63141;P16390	Kcna1;Kcna2;Kcna3	Potassium voltage-gated channel subfamily A member 1
17.885	17.3246	17.4579	16.9484	18.2078	19.3527	18.9478	18.7433	19.3456	19.6114	20.5356	20.5069	17.404	18.8129	19.9999	0	1.40893	2.59591	+	3.803	4.39426e-05	Q80Y14	Glrx5	Glutaredoxin-related protein 5, mitochondrial
19.9601	19.0555	19.563	18.8098	21.3857	20.417	20.4775	20.9459	21.7098	21.7634	22.0789	22.2155	19.3471	20.8066	21.9419	0	1.45946	2.59481	+	4.40206	1.02345e-05	Q3UNZ8	Cryzl2	Quinone oxidoreductase-like protein 2
15.6279	NaN	13.1609	15.0387	16.4924	17.1642	NaN	NaN	16.9819	16.1516	17.2866	18.394	14.6092	16.8283	17.2035	0	2.21911	2.59435	+	1.44068	0.00854124	Q0VBK2	Krt80	Keratin, type II cytoskeletal 80
22.0426	21.6714	21.9207	22.9916	24.5225	25.3135	21.391	22.4451	24.7745	23.5522	25.0484	25.6153	22.1566	23.418	24.7476	0	1.26145	2.59101	+	1.37585	0.0100992	Q3UV17	Krt76	Keratin, type II cytoskeletal 2 oral
18.9228	19.5787	19.0293	18.5496	19.6544	20.1457	20.0559	20.1206	20.5451	21.6584	22.2006	22.0393	19.0201	19.9942	21.6108	0	0.97406	2.59074	+	3.74023	4.74496e-05	Q9QZ23	Nfu1	NFU1 iron-sulfur cluster scaffold homolog, mitochondrial
18.8972	18.3059	18.7454	18.1354	20.4476	20.265	20.2302	20.265	20.9882	21.0951	21.0756	21.2821	18.521	20.3019	21.1102	0	1.78097	2.58925	+	6.73635	0	Q9R1V7	Adam23	Disintegrin and metalloproteinase domain-containing protein 23
15.3816	14.8048	13.5921	13.8229	17.2886	14.4063	15.9394	15.3583	17.6248	17.1972	16.4312	16.7045	14.4004	15.7481	16.9894	0	1.34777	2.58907	+	2.03568	0.00201441	Q810B3	Bsx	Brain-specific homeobox protein homolog
16.659	16.3866	16.3535	13.2993	17.5358	17.2126	17.6489	17.1455	17.6543	18.4394	18.5408	18.4142	15.6746	17.3857	18.2622	0	1.71111	2.58755	+	1.92472	0.00265963	Q9CPZ8	Cmc1	COX assembly mitochondrial protein homolog
19.1714	18.7575	19.1468	18.5716	20.4067	20.1581	20.1946	20.4375	21.3156	21.5356	21.4626	21.6671	18.9118	20.2992	21.4952	0	1.38738	2.58343	+	6.97331	0	P60879;O09044	Snap23;Snap25	Synaptosomal-associated protein 23
19.5818	18.8716	18.8981	18.0224	20.4576	20.2419	20.002	20.0691	20.7876	21.714	21.4972	21.6843	18.8435	20.1926	21.4208	0	1.34917	2.57728	+	4.05475	2.76912e-05	P60761	Nrgn	Neurogranin
17.8462	16.6628	16.8387	16.1692	18.304	18.7964	18.5294	19.0042	19.6119	19.6684	19.2462	19.2974	16.8792	18.6585	19.456	0	1.77925	2.57674	+	4.13589	2.6021e-05	O88703;O88704	Hcn1;Hcn2	Potassium/sodium hyperpolarization-activated cyclic nucleotide-gated channel 2
16.7247	16.7914	16.3472	16.1948	18.1135	18.6986	19.2141	18.5848	18.102	18.7319	20.002	19.5221	16.5145	18.6528	19.0895	0	2.13825	2.575	+	3.52979	8.32208e-05	Q61016	Gng7	Guanine nucleotide-binding protein G(I)/G(S)/G(O) subunit gamma-7
15.824	15.119	14.9846	14.9643	17.8839	17.2379	16.8992	17.3886	17.6988	18.1033	17.3884	17.9857	15.223	17.3524	17.7941	0	2.12937	2.57107	+	4.95082	4.93218e-06	P62812;Q8BHJ7;P26049;P26048	Gabra1;Gabra2;Gabra3;Gabra5	Gamma-aminobutyric acid receptor subunit alpha-2
NaN	16.8922	17.3326	17.0559	19.1592	18.1547	NaN	18.4983	19.5878	19.4998	19.7751	19.7553	17.0935	18.6041	19.6545	0	1.51053	2.56097	+	4.3679	1.17253e-05	Q8BUG5	Caps2	Calcyphosin-2
17.8797	16.8219	17.6231	18.4716	20.2989	18.4388	16.0229	15.6722	20.002	17.9281	20.002	22.9933	17.6991	17.6082	20.2313	0	-0.0908711	2.53226	+	0.942048	0.0323216	Q9QWL7;Q6IFX2;Q61781	Krt14;Krt17;Krt42	Keratin, type I cytoskeletal 14
21.7471	20.2989	21.1079	20.1581	22.2506	22.4898	22.6628	22.3884	22.632	23.1627	23.9584	23.6865	20.828	22.4479	23.3599	0	1.61988	2.53187	+	3.41481	0.000103093	Q9D0S9	Hint2	Histidine triad nucleotide-binding protein 2, mitochondrial
21.9024	22.5165	21.4425	23.0609	23.976	24.2317	21.5777	21.9812	24.6153	23.6431	23.9495	26.8385	22.2306	22.9416	24.7616	0	0.711063	2.53099	+	1.38167	0.00993395	Q8VED5	Krt79	Keratin, type II cytoskeletal 79
21.953	21.4526	21.4576	21.4221	22.7935	22.3511	22.632	22.5685	24.141	23.9933	24.1871	24.0854	21.5714	22.5863	24.1017	0	1.01492	2.53034	+	7.30405	0	P48771	Cox7a2	Cytochrome c oxidase subunit 7A2, mitochondrial
17.5654	17.0366	17.2966	17.0078	19.4525	19.003	19.1416	19.4532	19.8802	19.7483	19.5119	19.8824	17.2266	19.2626	19.7557	0	2.03596	2.5291	+	6.83417	0	P16388	Kcna1	Potassium voltage-gated channel subfamily A member 1
19.9601	19.2228	19.2767	18.5707	20.1581	20.9742	20.4576	20.6096	21.5117	21.9951	21.5823	22.0393	19.2576	20.5499	21.7821	0	1.2923	2.52451	+	4.35694	1.1657e-05	Q9WTT4	Atp6v1g2	V-type proton ATPase subunit G 2
19.3957	18.2393	18.535	17.9291	19.9015	20.4874	20.4067	20.0951	20.2535	21.3101	21.3321	21.2933	18.5248	20.2227	21.0473	0	1.6979	2.5225	+	3.76295	4.56182e-05	P63216	Gng3	Guanine nucleotide-binding protein G(I)/G(S)/G(O) subunit gamma-3
19.1476	18.6291	18.669	17.8765	19.8012	20.3645	20.0426	20.2185	20.3321	21.632	21.1642	21.2764	18.5806	20.1067	21.1012	0	1.52614	2.52063	+	4.00079	3.63636e-05	Q9CZC8	Scrn1	Secernin-1
NaN	14.531	14.1421	NaN	17.5359	16.203	16.4935	16.984	17.978	16.7667	15.9815	16.6957	14.3366	16.8041	16.8555	0	2.46754	2.51888	+	2.16332	0.0014832	O70174	Chrna4	Neuronal acetylcholine receptor subunit alpha-4
19.7225	19.0481	19.8044	18.9799	21.6453	20.6364	21.1581	21.0886	22.1143	21.391	22.2066	21.9134	19.3887	21.1321	21.9063	0	1.74336	2.51758	+	4.50016	9.05387e-06	Q3TZX3;Q922G0	Slc25a33;Slc25a36	Solute carrier family 25 member 33
17.588	17.4932	16.9974	16.2808	19.738	19.3688	19.0435	19.406	19.8813	19.6699	19.3365	19.5417	17.0899	19.3891	19.6073	0	2.29922	2.51747	+	4.78489	4.38116e-06	P22723	Gabrg2	Gamma-aminobutyric acid receptor subunit gamma-2
14.1475	15.0352	15.9533	NaN	NaN	NaN	NaN	NaN	16.9758	NaN	NaN	18.1497	15.0453	#DIV/0!	17.5628	0	#DIV/0!	2.51744	+	1.28552	0.0126367	Q61897;Q61765	Krt33b	Keratin, type I cuticular Ha3-II
17.9745	17.6217	18.2991	17.3237	20.3211	18.596	18.5696	18.5235	20.3101	20.5261	20.4576	19.9882	17.8048	19.0026	20.3205	0	1.19781	2.51574	+	3.2144	0.000183886	Q14B98	Pheta2	Sesquipedalian-2
24.3712	24.0609	24.1719	25.2535	26.4567	26.9088	23.632	24.7441	26.9977	25.8118	27.1015	28.0084	24.4644	25.4354	26.9798	0	0.971049	2.51547	+	1.58884	0.00590688	P50446;Q8BGZ7;Q922U2;Q9Z331	Krt5;Krt6a;Krt75	Keratin, type II cytoskeletal 6A
18.4612	17.8157	18.208	17.6364	19.6523	19.4763	19.4529	19.5323	20.2066	20.6453	20.5069	20.7955	18.0303	19.5284	20.5386	0	1.4981	2.50823	+	5.96819	0	Q61330	Cntn2	Contactin-2
20.9459	20.3211	20.654	20.1332	22.6584	21.8987	21.8727	21.7756	23.1612	23.2185	22.7348	22.9619	20.5136	22.0513	23.0191	0	1.53777	2.5055	+	5.06811	5.35834e-06	A2AM05	Cntln	Centlein
22.58	22.239	22.48	22.1174	23.8576	23.3376	23.7796	23.7389	24.5696	24.5522	25.1488	25.1449	22.3541	23.6784	24.8539	0	1.32429	2.49976	+	5.90238	0	Q9CQ75	Ndufa2	NADH dehydrogenase [ubiquinone] 1 alpha subcomplex subunit 2
NaN	13.5598	16.3294	NaN	19.5037	21.4476	20.9388	21.2821	NaN	18.0984	16.8595	17.3715	14.9446	20.793	17.4431	0	5.8484	2.4985	+	2.72777	0.000462212	Q9EQF5	Dpys	Dihydropyrimidinase
23.9225	23.181	23.4676	23.0409	25.1449	24.2679	24.604	24.5983	25.9694	25.6622	26.0105	25.9539	23.403	24.6538	25.899	0	1.25075	2.49599	+	5.21891	3.0722e-06	Q9CR68	Uqcrfs1	Cytochrome b-c1 complex subunit Rieske, mitochondrial
20.1206	19.7794	20.002	19.6068	21.7995	20.9812	21.0821	21.1332	22.4626	21.9742	22.4849	22.5615	19.8772	21.249	22.3708	0	1.37181	2.49363	+	5.51661	4.004e-06	Q8R0Y8	Slc25a42	Mitochondrial coenzyme A transporter SLC25A42
18.184	17.8979	17.9147	17.5922	19.3488	19.3988	19.3041	19.4042	19.9196	20.7955	20.4476	20.3857	17.8972	19.364	20.3871	0	1.46677	2.48992	+	6.12237	0	Q3UNH4	Gprin1	G protein-regulated inducer of neurite outgrowth 1
20.2302	18.5855	20.2185	18.9323	21.7182	20.0156	21.265	20.9459	22.1047	21.1457	22.5309	22.0983	19.4916	20.9862	21.9699	0	1.49455	2.47826	+	2.50274	0.000727876	Q8BJ64	Chdh	Choline dehydrogenase, mitochondrial
17.5073	17.1789	17.6086	17.2169	17.8934	18.1126	18.5035	18.0815	18.2845	19.8836	20.68	20.5638	17.3779	18.1478	19.853	0	0.76986	2.47509	+	2.8152	0.000381536	Q8BTE0	Sdhaf4	Succinate dehydrogenase assembly factor 4, mitochondrial
16.9805	16.3876	16.5544	17.2227	18.4778	17.4363	NaN	NaN	19.0723	17.8039	17.6124	22.5522	16.7863	17.957	19.2602	0	1.1707	2.47386	+	0.836427	0.0441728	Q61781	Krt14	Keratin, type I cytoskeletal 14
19.9459	18.1921	19.6672	18.4778	21.3211	19.8828	21.1015	20.7634	21.85	20.654	22.0723	21.5915	19.0708	20.7672	21.542	0	1.69644	2.47119	+	2.59372	0.000612113	Q9QXX4	Slc25a13	Calcium-binding mitochondrial carrier protein Aralar2
27.1795	26.7389	27.0609	26.673	28.3704	27.7581	28.0401	28.0914	29.1459	29.0914	29.6831	29.5969	26.9131	28.065	29.3793	0	1.15193	2.46626	+	5.83928	0	Q03265	Atp5f1a	ATP synthase subunit alpha, mitochondrial
20.714	20.8423	20.9951	20.6628	21.5777	21.5592	21.654	21.6886	22.0359	23.8093	23.7895	23.4425	20.8035	21.6199	23.2693	0	0.816358	2.4658	+	3.7352	4.85207e-05	P54227	Stmn1	Stathmin
21.8876	21.2243	21.3962	20.7553	22.9777	23.0821	22.7895	23.0459	23.5404	24.3712	23.2961	23.9134	21.3159	22.9738	23.7803	0	1.65795	2.4644	+	4.54786	9.33271e-06	P17183	Eno2	Gamma-enolase
18.7302	17.8042	18.2506	17.7446	20.1704	20.1332	19.6518	19.9882	20.4067	20.8269	20.3752	20.7715	18.1324	19.9859	20.5951	0	1.85347	2.46265	+	5.24377	3.13972e-06	Q8BHE3	Atcay	Caytaxin
17.1425	17.1162	17.4809	16.6531	19.5475	19.3736	19.497	19.5068	20.002	19.2949	19.6196	19.3144	17.0982	19.4812	19.5577	0	2.38302	2.45953	+	6.17568	0	Q9CPZ6;Q9CQZ0	Ormdl2;Ormdl3	ORM1-like protein 3
17.7267	17.9279	17.3987	17.2064	19.3153	18.8269	18.5164	18.9959	19.8708	20.1206	19.9067	20.1825	17.5649	18.9136	20.0202	0	1.34871	2.45522	+	5.62877	0	Q3U4I7	Pyroxd2	Pyridine nucleotide-disulfide oxidoreductase domain-containing protein 2
22.8461	22.2243	22.5189	21.8802	24.2535	23.8576	23.6757	23.9225	24.7543	25.0975	24.6264	24.7945	22.3674	23.9273	24.8182	0	1.55993	2.45079	+	5.45635	3.76648e-06	P61264	Stx1b	Syntaxin-1B
NaN	15.9715	15.4211	17.016	NaN	16.7786	16.5858	16.5425	16.6137	19.2383	19.2169	19.2733	16.1362	16.6356	18.5856	0	0.499453	2.44937	+	1.58427	0.00598521	Q0VGU4	Vgf	Neurosecretory protein VGF
17.2122	15.4867	16.9333	15.5424	18.1873	16.8228	17.1708	17.2651	19.0488	18.4129	18.9938	18.4715	16.2936	17.3615	18.7317	0	1.06786	2.43809	+	2.769	0.00041868	Q5NC32	Slc16a11	Monocarboxylate transporter 11
22.0258	21.5777	20.7876	22.5777	23.4041	24.3844	21.6628	22.2361	24.2607	23.178	24.3975	24.8764	21.7422	22.9218	24.1782	0	1.17962	2.43595	+	1.82511	0.00331359	Q3TTY5	Krt2	Keratin, type II cytoskeletal 2 epidermal
18.9643	18.5262	18.8705	18.2233	20.7389	20.417	20.2185	20.4775	21.1143	21.2877	20.8346	21.0886	18.6461	20.463	21.0813	0	1.8169	2.43522	+	6.11188	0	Q6NXK7	Dpp10	Inactive dipeptidyl peptidase 10
20.2419	19.5301	20.1206	19.6347	21.3857	20.7471	21.2477	21.1519	22.2273	21.7182	22.7119	22.6051	19.8818	21.1331	22.3156	0	1.25129	2.43378	+	4.65901	1.00402e-05	Q8BGY7	Fam210a	Protein FAM210A
22.1886	22.1301	22.3538	21.953	23.654	22.9513	23.178	23.119	24.5345	24.391	24.7695	24.6595	22.1564	23.2256	24.5886	0	1.0692	2.43224	+	6.53859	0	P28843	Dpp4	Dipeptidyl peptidase 4
16.7171	15.6559	16.0004	15.7487	18.412	17.6424	18.2543	17.9143	18.7417	18.6621	18.1212	18.3236	16.0305	18.0558	18.4621	0	2.02524	2.43162	+	4.75928	1.07411e-05	Q61327	Slc6a3	Sodium-dependent dopamine transporter
22.4451	21.7594	21.9847	21.417	23.6757	23.3101	23.3239	23.5285	24.1946	24.2243	24.3578	24.5463	21.9015	23.4595	24.3308	0	1.55802	2.42924	+	5.61326	0	P30275	Ckmt1	Creatine kinase U-type, mitochondrial
21.1269	20.7715	21.2535	20.7876	23.0207	22.1976	22.5189	22.538	23.4425	22.9847	23.7594	23.4676	20.9849	22.5688	23.4136	0	1.58394	2.42868	+	5.3766	3.50263e-06	P63030	Mpc1	Mitochondrial pyruvate carrier 1
18.3721	18.0481	18.3283	17.9453	19.658	18.6457	18.9352	18.8288	20.6628	20.5731	20.6628	20.5069	18.1734	19.0169	20.6014	0	0.843481	2.42793	+	5.58711	0	Q9D113	Dnlz	DNL-type zinc finger protein
21.4972	21.3857	20.6971	21.7182	23.2679	24.3101	21.1946	22.5237	24.0275	21.5915	24.0359	25.3511	21.3245	22.8241	23.7515	0	1.49952	2.42696	+	1.26968	0.013217	P04104;P50446;Q8VED5;Q8BGZ7;Q6IFZ6;Q3TTY5;Q922U2;Q9Z331;P11679	Krt1;Krt2;Krt5;Krt6a;Krt75;Krt77;Krt79;Krt8	Keratin, type II cytoskeletal 1
14.9568	14.7641	15.8172	14.2045	14.7378	16.1258	15.8008	15.1918	15.7709	17.6876	17.7294	18.261	14.9356	15.4641	17.3622	0	0.528422	2.42659	+	2.23887	0.00126861	P56565	S100a1	Protein S100-A1
16.1255	15.9046	13.8146	NaN	17.5263	NaN	NaN	NaN	16.6182	NaN	NaN	18.7943	15.2816	17.5263	17.7062	0	2.24477	2.42468	+	0.830857	0.0449533	Q9Z2T6	Krt85	Keratin, type II cuticular Hb5
17.4427	16.6348	17.0109	16.3021	17.427	18.2333	18.0248	18.0654	18.6126	19.4006	19.5089	19.5671	16.8476	17.9376	19.2723	0	1.09	2.42467	+	4.05884	2.77681e-05	Q62442	Vamp1	Vesicle-associated membrane protein 1
14.7615	14.6852	15.371	15.0334	NaN	15.5485	16.123	15.0355	16.7116	17.4571	17.8624	17.5095	14.9628	15.569	17.3851	0	0.606195	2.42237	+	3.80077	4.39024e-05	P25785	Timp2	Metalloproteinase inhibitor 2
19.2192	18.5818	19.2938	18.4372	20.895	20.2066	20.0821	20.1946	21.6096	21.4476	20.9742	21.1825	18.883	20.3446	21.3035	0	1.4616	2.4205	+	4.63685	9.85707e-06	P70206;Q80UG2;P70207	Plxna1;Plxna2;Plxna4	Plexin-A1
21.1079	20.4576	20.8191	20.0292	21.6364	21.7265	21.2361	21.5823	22.3348	23.4041	23.1519	23.1961	20.6035	21.5453	23.0217	0	0.941889	2.41827	+	4.32996	1.14239e-05	P63044	Vamp2	Vesicle-associated membrane protein 2
17.8555	17.1567	17.5193	16.9374	19.0773	18.3582	18.819	18.8345	19.5775	19.5181	19.9118	20.1332	17.3672	18.7722	19.7852	0	1.40503	2.41794	+	4.95881	4.96894e-06	Q8BMS4	Coq3	Ubiquinone biosynthesis O-methyltransferase, mitochondrial
22.2764	21.8576	22.1395	21.7634	23.848	22.976	23.3239	23.2096	24.4923	23.9134	24.7441	24.5225	22.0092	23.3394	24.4181	0	1.33014	2.40886	+	5.0382	5.27357e-06	Q921G7	Etfdh	Electron transfer flavoprotein-ubiquinone oxidoreductase, mitochondrial
16.2765	16.5403	16.5497	16.0264	18.535	17.8949	18.2714	17.9561	18.9858	18.7095	18.4568	18.8524	16.3482	18.1644	18.7511	0	1.81613	2.40291	+	6.01966	0	Q6PFE7	Tmeff1	Tomoregulin-1
18.5919	18.0933	18.3765	17.5632	19.5869	19.8717	19.6716	20.0156	20.0951	20.8727	20.4476	20.8034	18.1562	19.7865	20.5547	0	1.63023	2.39845	+	4.85395	4.57143e-06	P24288	Bcat1	Branched-chain-amino-acid aminotransferase, cytosolic
17.4661	17.0628	16.955	16.8679	19.1903	17.93	18.171	18.3074	19.7776	19.2569	19.4647	19.4361	17.088	18.3997	19.4838	0	1.3117	2.39587	+	4.53143	9.23361e-06	Q9CR76	Tmem186	Transmembrane protein 186
18.7875	NaN	19.1039	17.6461	20.9024	17.7919	20.2989	20.714	21.953	21.6051	20.6276	19.4333	18.5125	19.9268	20.9048	0	1.41436	2.39232	+	1.08799	0.0216699	P61264;O35526	Stx1a;Stx1b	Syntaxin-1A
19.3885	19.6589	18.8263	20.3321	21.6364	20.4273	17.0887	17.7653	21.5356	19.7708	21.1946	25.2607	19.5514	19.2294	21.9404	0	-0.322029	2.389	+	0.863617	0.0407628	Q9Z2K1;Q6IFX2;Q61781	Krt14;Krt16;Krt42	Keratin, type I cytoskeletal 14
17.1862	16.4666	16.9294	16.7469	18.1443	17.536	17.6991	18.0245	19.2714	18.9164	19.3697	19.3084	16.8323	17.851	19.2165	0	1.01868	2.3842	+	5.74549	0	Q8K2B0	P3h4	Endoplasmic reticulum protein SC65
22.1642	21.2989	21.6409	21.2066	23.5983	22.9134	23.1856	23.2346	23.976	23.7389	23.976	24.141	21.5777	23.233	23.958	0	1.65533	2.38032	+	5.22349	3.08642e-06	Q9D6M3;Q9DB41	Slc25a18;Slc25a22	Mitochondrial glutamate carrier 1
NaN	18.197	NaN	17.6715	NaN	NaN	NaN	NaN	NaN	NaN	20.2302	20.3962	17.9343	#DIV/0!	20.3132	0	#DIV/0!	2.37896	+	1.88097	0.00296144	Q63870	Col7a1	Collagen alpha-1(VII) chain
20.0691	18.6533	19.2632	18.5099	21.1332	19.8808	20.4476	19.5128	22.1301	20.8727	21.7056	21.2933	19.1239	20.2436	21.5004	0	1.11975	2.37655	+	2.66507	0.000520585	Q99KF1;Q8R1V4	Tmed4;Tmed9	Transmembrane emp24 domain-containing protein 4
18.5427	18.4092	18.5155	18.2769	19.9601	NaN	NaN	19.5981	20.5451	20.68	20.9459	21.0691	18.4361	19.7791	20.81	0	1.34303	2.37395	+	5.64917	0	Q9CXD6;Q8C3X2	Ccdc90b;Mcur1	Coiled-coil domain-containing protein 90B, mitochondrial
19.5376	19.3064	19.5647	19.1238	21.0426	20.6364	20.7223	20.8191	21.5731	21.928	21.7223	21.7995	19.3831	20.8051	21.7557	0	1.42198	2.37258	+	7.23946	0	P11627	L1cam	Neural cell adhesion molecule L1
19.2598	19.9316	19.9742	19.6435	19.6057	20.8423	20.7796	20.654	20.5638	22.5117	22.58	22.6364	19.7023	20.4704	22.073	0	0.768143	2.37074	+	2.54044	0.000678851	P84086	Cplx2	Complexin-2
20.6971	20.343	21.0426	20.2764	21.9243	21.3962	21.8113	21.6051	21.68	22.7203	23.8764	23.5638	20.5898	21.6842	22.9601	0	1.09447	2.37036	+	2.83877	0.000374665	Q9D2R6	Coa3	Cytochrome c oxidase assembly factor 3 homolog, mitochondrial
25.7155	25.2058	25.6431	25.0935	27.4073	26.2926	26.632	26.4831	28.17	27.2353	27.9316	27.7958	25.4145	26.7038	27.7832	0	1.28928	2.36869	+	4.20656	1.80587e-05	Q8VEM8	Slc25a3	Phosphate carrier protein, mitochondrial
23.0526	23.0105	22.6649	23.4551	24.9539	25.558	23.0674	23.8191	25.772	23.9316	25.0105	26.9428	23.0458	24.3496	25.4142	0	1.30383	2.36844	+	1.59883	0.00575211	Q497I4;Q9QWL7;A6BLY7;Q61897;B1AQ75;P08730;Q9Z2K1;Q61765;Q62168;P05784;P19001;P02535;Q6IFX2;Q61781;Q61414;A1L317;Q6IFX3	Krt10;Krt14;Krt16;Krt17;Krt18;Krt19;Krt33b;Krt35;Krt36;Krt42	Keratin, type I cuticular Ha6
19.4641	18.8621	18.9516	18.604	19.9239	20.8576	21.1015	20.714	19.665	21.0224	22.5451	22.0983	18.9705	20.6492	21.3327	0	1.67878	2.36222	+	2.10569	0.00170822	P52503	Ndufs6	NADH dehydrogenase [ubiquinone] iron-sulfur protein 6, mitochondrial
24.2891	23.9225	24.0443	23.9225	25.6375	25.0732	25.4425	25.4202	26.217	26.0874	26.7389	26.5609	24.0446	25.3934	26.4011	0	1.34875	2.35645	+	6.06086	0	Q9CZ13	Uqcrc1	Cytochrome b-c1 complex subunit 1, mitochondrial
23.5165	22.3936	22.9513	22.4451	23.8288	24.239	24.5045	24.3239	24.5165	25.2643	25.4457	25.5014	22.8266	24.224	25.182	0	1.39742	2.35536	+	3.9735	3.71353e-05	P20108	Prdx3	Thioredoxin-dependent peroxide reductase, mitochondrial
NaN	13.7511	15.1774	14.3154	15.0473	17.3406	16.5051	16.1847	16.0321	17.2998	17.0502	16.6906	14.4147	16.2694	16.7682	0	1.85478	2.35352	+	2.0132	0.00210781	Q8JZW4;Q1RLL3	Cpne5;Cpne9	Copine-9
23.6096	23.0409	23.3511	22.7369	24.9495	24.9271	24.8764	25.019	25.6096	25.5783	25.4073	25.5492	23.1846	24.943	25.5361	0	1.75837	2.35148	+	6.42568	0	Q6PIC6	Atp1a3	Sodium/potassium-transporting ATPase subunit alpha-3
23.8093	23.7389	23.9847	23.5754	25.4266	24.7286	24.9043	24.945	26.1527	25.8552	26.2909	26.2096	23.7771	25.0011	26.1271	0	1.22404	2.34999	+	6.28319	0	Q9CR62	Slc25a11	Mitochondrial 2-oxoglutarate/malate carrier protein
19.2853	19.4743	19.0264	18.4361	20.4775	20.8346	20.5261	20.8346	21.8538	21.5451	20.68	21.5356	19.0555	20.6682	21.4036	0	1.61269	2.3481	+	4.23989	1.53846e-05	O08599;Q64324	Stxbp1;Stxbp2	Syntaxin-binding protein 1
18.7083	17.4129	18.0802	17.1204	19.7818	19.6669	19.6904	19.5697	20.0426	20.2989	20.0951	20.2764	17.8305	19.6772	20.1783	0	1.84671	2.34779	+	4.23291	1.68647e-05	Q8BLE7	Slc17a6	Vesicular glutamate transporter 2
16.2113	17.7083	17.3658	16.4735	17.6753	18.4386	18.3323	18.5427	18.5097	19.5787	19.3899	19.6664	16.9397	18.2472	19.2862	0	1.30746	2.34643	+	3.11338	0.000220652	Q3SXD3	Hddc2	HD domain-containing protein 2
22.0359	21.7634	21.9134	21.4576	23.4298	22.7471	23.141	22.9985	24.2096	23.8764	24.1795	24.2821	21.7926	23.0791	24.1369	0	1.28652	2.34428	+	6.0362	0	Q9CQZ5	Ndufa6	NADH dehydrogenase [ubiquinone] 1 alpha subcomplex subunit 6
19.7299	18.5134	19.3375	18.4968	21.2302	20.0156	20.5356	20.4273	21.5498	20.7955	21.6971	21.4118	19.0194	20.5522	21.3636	0	1.53279	2.34416	+	3.43021	9.85222e-05	Q07646	Mest	Mesoderm-specific transcript protein
16.2031	13.9747	NaN	NaN	16.1472	NaN	NaN	NaN	18.1277	17.1943	17.1772	17.226	15.0889	16.1472	17.4313	0	1.05835	2.34243	+	1.42302	0.00891989	Q91XD8	Slc25a38	Mitochondrial glycine transporter
20.2066	18.616	19.0344	18.3109	21.0756	20.3321	19.9188	19.8835	21.743	21.4425	20.9024	21.4476	19.042	20.3025	21.3839	0	1.26054	2.34192	+	2.83653	0.000374279	Q9D164	Fxyd6	FXYD domain-containing ion transport regulator 6
19.5017	18.9391	19.7167	19.1337	21.0359	19.4685	20.3962	20.1206	21.5915	21.0821	22.1612	21.823	19.3228	20.2553	21.6644	0	0.932533	2.34166	+	3.4805	9.00901e-05	Q91V16	Etfrf1	Electron transfer flavoprotein regulatory factor 1
20.5915	20.3211	20.4874	20.0292	22.1238	20.9672	21.3156	21.2125	22.8519	22.4375	22.7915	22.7077	20.3573	21.4048	22.6971	0	1.04748	2.33984	+	4.79401	4.40286e-06	Q61503	Nt5e	5'-nucleotidase
18.8993	18.4553	18.8911	18.3425	19.7945	19.1335	19.5246	19.6637	20.7796	20.5915	21.3156	21.2593	18.647	19.5291	20.9865	0	0.882005	2.33943	+	5.11522	5.58269e-06	Q9Z2Q5	Mrpl40	39S ribosomal protein L40, mitochondrial
16.0544	16.2767	16.6736	16.1172	18.4478	17.6702	17.8241	17.7949	18.4295	18.1592	19.0005	18.8898	16.2805	17.9342	18.6197	0	1.65377	2.33928	+	4.83621	4.5403e-06	Q9CQF8	Mrpl57	Ribosomal protein 63, mitochondrial
22.7675	22.4626	22.6431	22.1332	24.3239	24.1015	24.0105	24.2021	24.6811	25.0691	24.7338	24.8764	22.5016	24.1595	24.8401	0	1.6579	2.33849	+	6.77658	0	O55100	Syngr1	Synaptogyrin-1
21.2419	19.5343	20.0426	19.4579	22.3156	21.85	22.0054	21.7955	22.9006	22.1269	22.2621	22.3321	20.0692	21.9916	22.4054	0	1.92244	2.33625	+	3.46203	9.24127e-05	P0DN34	Ndufb1	NADH dehydrogenase [ubiquinone] 1 beta subcomplex subunit 1
23.3511	23.0559	23.3376	22.8249	24.8528	24.6431	24.5105	24.6096	25.5105	25.5869	25.2499	25.5638	23.1424	24.654	25.4778	0	1.51163	2.33541	+	6.98118	0	P01831	Thy1	Thy-1 membrane glycoprotein
19.9882	19.4791	19.6933	19.0791	21.2066	21.4273	21.0625	21.3211	21.743	22.1704	21.6843	21.9812	19.5599	21.2544	21.8947	0	1.69444	2.3348	+	5.70865	0	Q61553	Fscn1	Fascin
22.743	21.4874	22.0459	21.3211	23.2506	24.3031	24.275	24.2243	22.9742	24.8044	24.5638	24.5869	21.8994	24.0133	24.2323	0	2.11389	2.33297	+	2.80028	0.000385444	O55042;Q91ZZ3	Snca;Sncb	Alpha-synuclein
23.2066	22.2905	22.7756	22.2506	24.0854	24.0105	24.0691	23.3101	25.1833	24.1174	25.4984	25.0526	22.6308	23.8688	24.9629	0	1.23795	2.33211	+	3.56908	7.37276e-05	P56382	Atp5f1e	ATP synthase subunit epsilon, mitochondrial
17.7097	16.8565	17.2892	16.9691	18.7014	17.8206	18.0085	18.3835	19.0865	19.128	20.0156	19.9205	17.2061	18.2285	19.5376	0	1.02238	2.33153	+	3.97177	3.70738e-05	Q9CPW9	Metap1d	Methionine aminopeptidase 1D, mitochondrial
16.5549	16.0085	16.0051	15.3406	18.0895	17.6873	17.1527	17.592	18.4659	18.0447	18.27	18.4484	15.9773	17.6304	18.3072	0	1.65311	2.32996	+	4.46886	8.87311e-06	P0C7M9	Clec2l	C-type lectin domain family 2 member L
17.2638	16.7108	17.0456	16.6701	18.7028	17.8582	18.167	18.1852	19.1216	18.7607	19.6223	19.5038	16.9225	18.2283	19.2521	0	1.30577	2.32954	+	4.72552	1.04712e-05	Q9CPW3	Mrpl54	39S ribosomal protein L54, mitochondrial
19.8699	19.2287	19.4923	18.9072	21.2535	21.0359	20.953	21.2302	21.7223	22.0559	21.391	21.6051	19.3745	21.1182	21.6936	0	1.74364	2.31906	+	5.37757	3.51185e-06	O35526	Stx1a	Syntaxin-1A
16.7536	NaN	15.8744	NaN	19.4333	18.3845	18.7771	18.2526	18.6415	18.459	18.5831	18.8482	16.314	18.7119	18.633	0	2.39786	2.31894	+	3.12447	0.000219982	P63011;P62823	Rab3a;Rab3c	Ras-related protein Rab-3C
16.5689	16.2136	16.8083	16.2188	18.1948	17.6163	17.6036	17.7035	19.1889	18.2436	18.8834	18.7665	16.4524	17.7795	18.7706	0	1.32714	2.31824	+	4.91345	4.7619e-06	Q5U680	Slc25a26	S-adenosylmethionine mitochondrial carrier protein
21.4425	21.5309	21.632	21.265	21.9171	22.1332	22.239	22.4349	22.8746	23.8764	24.2243	24.141	21.4676	22.181	23.7791	0	0.713442	2.31148	+	4.3337	1.14519e-05	O35658	C1qbp	Complement component 1 Q subcomponent-binding protein, mitochondrial
23.5165	23.1946	23.48	22.8633	24.989	23.9933	24.6153	24.4862	25.8997	25.2926	25.5754	25.5165	23.2636	24.5209	25.5711	0	1.25735	2.30747	+	4.85406	4.57404e-06	Q8BUJ9	Lrp12	Low-density lipoprotein receptor-related protein 12
22.2448	21.9459	22.2506	21.8538	23.9406	23.0071	23.417	23.3239	24.5696	23.9672	24.4676	24.5165	22.0738	23.4221	24.3802	0	1.34836	2.30647	+	5.19663	2.9985e-06	Q9DCJ5	Ndufa8	NADH dehydrogenase [ubiquinone] 1 alpha subcomplex subunit 8
19.7872	19.1033	19.3538	18.6522	21.0625	20.8802	20.7307	20.8876	21.6929	21.743	21.2877	21.3962	19.2241	20.8902	21.53	0	1.66612	2.30584	+	5.14266	5.71429e-06	O35136	Ncam2	Neural cell adhesion molecule 2
20.265	19.9882	20.4676	19.5981	21.8191	21.7223	21.6843	21.6757	22.2905	22.5261	22.3294	22.3936	20.0797	21.7254	22.3849	0	1.64566	2.3052	+	6.28961	0	P32037	Slc2a3	Solute carrier family 2, facilitated glucose transporter member 3
17.8386	17.278	17.5968	16.9351	19.1565	19.4459	19.0558	19.1967	19.364	20.0951	19.5108	19.8947	17.4121	19.2137	19.7162	0	1.8016	2.30402	+	5.1934	2.9873e-06	Q8BLJ3	Plcxd3	PI-PLC X domain-containing protein 3
21.7876	21.1015	21.0292	20.9171	22.1457	22.3831	22.7796	22.4726	22.9968	23.391	23.848	23.8093	21.2088	22.4452	23.5113	0	1.23641	2.30246	+	4.54362	9.31966e-06	P17665	Cox7c	Cytochrome c oxidase subunit 7C, mitochondrial
18.8702	18.4594	18.464	18.05	20.2419	19.2433	19.305	19.4418	20.9171	20.3645	20.7796	20.9882	18.4609	19.558	20.7623	0	1.09713	2.30146	+	4.44676	1.05309e-05	Q9DBG1	Cyp27a1	Sterol 26-hydroxylase, mitochondrial
17.8811	17.4638	17.4401	17.4045	18.692	18.1801	18.3668	18.6494	19.5651	19.5976	20.2302	20.002	17.5474	18.4721	19.8487	0	0.92469	2.30136	+	5.6259	0	Q80ZS3	Mrps26	28S ribosomal protein S26, mitochondrial
13.5242	14.1396	NaN	NaN	NaN	NaN	NaN	NaN	NaN	16.2132	16.0129	16.1728	13.8319	#DIV/0!	16.133	0	#DIV/0!	2.30108	+	2.60492	0.000592762	Q6QWF9	Camk2n1	Calcium/calmodulin-dependent protein kinase II inhibitor 1
22.002	21.7634	22.1457	21.7955	23.2535	22.7695	22.9933	22.9725	23.8858	23.8858	24.5285	24.6096	21.9267	22.9972	24.2274	0	1.07055	2.30077	+	5.4741	3.81316e-06	A2RT60;Q9JIY5	Htra2	Serine protease HTRA2, mitochondrial
17.2815	17.1014	17.349	17.0873	19.0374	18.9805	18.9084	19.0986	19.2957	19.6901	19.5123	19.508	17.2048	19.0062	19.5015	0	1.8014	2.29672	+	8.55002	0	Q9R1V4	Adam11	Disintegrin and metalloproteinase domain-containing protein 11
21.8651	21.3645	21.6453	20.6971	22.8913	22.1079	22.1426	22.3831	23.4923	23.5522	23.7389	23.9672	21.393	22.3812	23.6876	0	0.988221	2.29463	+	4.32582	1.14007e-05	Q3TLP5	Echdc2	Enoyl-CoA hydratase domain-containing protein 2, mitochondrial
24.0691	23.7594	23.976	23.7182	25.1719	24.7077	25.3712	25.0813	25.1719	26.067	26.8019	26.6458	23.8806	25.083	26.1717	0	1.20237	2.29102	+	3.62399	5.18602e-05	Q9DCX2	Atp5pd	ATP synthase subunit d, mitochondrial
19.2599	18.8693	19.0418	18.5295	20.4874	19.7851	20.1206	20.2989	21.0886	20.8651	21.4375	21.4676	18.9251	20.173	21.2147	0	1.24789	2.28959	+	5.16595	5.85223e-06	Q9CQL5	Mrpl18	39S ribosomal protein L18, mitochondrial
24.1015	23.5165	23.7995	23.4676	24.8717	24.8093	25.1871	24.9672	24.9316	25.6568	26.7517	26.6998	23.7213	24.9588	26.01	0	1.23755	2.28868	+	3.12882	0.000218599	Q62425	Ndufa4	Cytochrome c oxidase subunit NDUFA4
17.8795	17.0452	17.8634	NaN	19.0177	18.3668	18.6712	18.9005	19.8616	19.683	20.0691	19.912	17.596	18.7391	19.8814	0	1.14303	2.2854	+	4.40099	1.02258e-05	Q8BGF9	Slc25a44	Solute carrier family 25 member 44
22.4476	22.4651	22.5237	22.5165	22.9968	23.0409	23.1253	23.0002	24.317	24.918	24.9361	24.9134	22.4882	23.0408	24.7711	0	0.552583	2.28287	+	7.21412	0	O35887	Calu	Calumenin
24.0772	23.5165	23.6649	23.4041	25.5165	24.3975	24.8764	24.6649	25.217	25.6153	26.4488	26.512	23.6657	24.8639	25.9483	0	1.19817	2.28259	+	3.44693	9.71533e-05	P56391	Cox6b1	Cytochrome c oxidase subunit 6B1
19.4439	18.7704	18.9838	17.9539	20.3962	20.5545	20.265	20.5731	20.9098	21.6929	20.5823	21.0756	18.788	20.4472	21.0651	0	1.65921	2.27714	+	3.77596	4.4686e-05	O54983	Crym	Ketimine reductase mu-crystallin
19.3806	19.3804	19.5306	18.8871	20.68	19.8297	19.9316	20.2877	21.1581	21.5165	21.7389	21.8727	19.2947	20.1822	21.5716	0	0.887574	2.27689	+	4.82396	4.50958e-06	Q9D7J9	Echdc3	Enoyl-CoA hydratase domain-containing protein 3, mitochondrial
18.7877	18.47	18.8607	18.6362	19.7742	19.3717	19.702	19.731	19.9278	20.8423	21.5451	21.5404	18.6886	19.6447	20.9639	0	0.956087	2.27525	+	3.61349	5.38569e-05	Q9CQ40	Mrpl49	39S ribosomal protein L49, mitochondrial
18.3169	18.2056	18.3995	17.8243	19.9742	19.1448	19.2211	19.5849	20.4476	20.1206	20.5638	20.7056	18.1866	19.4813	20.4594	0	1.29468	2.27282	+	5.12357	5.61798e-06	A2ATU0	Dhtkd1	Probable 2-oxoglutarate dehydrogenase E1 component DHKTD1, mitochondrial
18.7521	18.7002	19.0415	18.5898	20.4375	19.7048	20.0559	20.1332	20.8191	20.8876	21.2185	21.2477	18.7709	20.0828	21.0432	0	1.31193	2.27232	+	5.91531	0	Q9DC71	Mrps15	28S ribosomal protein S15, mitochondrial
17.563	17.0507	17.5236	17.3075	18.8018	18.0869	18.4355	18.231	19.5139	19.2993	20.0951	19.623	17.3612	18.3888	19.6328	0	1.02761	2.27158	+	5.16194	5.82666e-06	Q9D9N8	Pradc1	Protease-associated domain-containing protein 1
25.4105	25.0526	25.3578	24.9225	26.6595	26.0317	26.3629	26.346	27.4862	26.9869	27.6595	27.6931	25.1859	26.35	27.4564	0	1.16415	2.27053	+	5.43042	3.68324e-06	Q9DB20	Atp5po	ATP synthase subunit O, mitochondrial
19.8613	20.6186	19.6582	20.6628	21.9495	21.2066	18.3582	18.8779	22.002	21.1079	21.85	24.9225	20.2002	20.0981	22.4706	0	-0.102186	2.27034	+	1.12723	0.0194542	Q9QWL7;Q61781	Krt14;Krt17	Keratin, type I cytoskeletal 14
17.2434	16.8583	16.6902	14.2435	18.4766	18.135	18.0103	18.1661	18.7312	18.6451	18.352	18.3875	16.2588	18.197	18.529	0	1.93813	2.27011	+	2.19436	0.00137479	Q920P3	Brinp1	BMP/retinoic acid-inducible neural-specific protein 1
16.0365	14.3778	15.1308	14.4633	16.5054	16.1454	16.1069	16.0682	16.4616	17.1811	17.892	17.55	15.0021	16.2065	17.2712	0	1.2044	2.26909	+	2.90399	0.000335794	Q8K2T4	Uqcc3	Ubiquinol-cytochrome-c reductase complex assembly factor 3
17.2893	16.3599	16.0754	16.0976	19.3188	16.9569	17.5815	17.3899	19.7826	18.1375	18.2502	18.7264	16.4556	17.8118	18.7242	0	1.35623	2.26861	+	1.98919	0.00226658	Q6NVF4	Helb	DNA helicase B
21.0691	20.4067	20.9601	20.4067	22.1301	21.2535	21.743	21.3484	22.9406	22.5451	23.1472	23.2821	20.7106	21.6188	22.9787	0	0.908122	2.26811	+	4.48412	8.97666e-06	Q8K215	Lyrm4	LYR motif-containing protein 4
18.7862	18.1375	18.2477	17.8175	19.8468	19.426	19.5477	19.5793	20.4874	20.5545	20.4676	20.5451	18.2472	19.5999	20.5137	0	1.35274	2.26644	+	5.72534	0	Q6PHS9	Cacna2d2	Voltage-dependent calcium channel subunit alpha-2/delta-2
18.6736	18.9322	19.1045	18.8673	20.6096	20.1079	20.3211	20.4972	21.0821	21.3376	21.0493	21.1642	18.8944	20.384	21.1583	0	1.48954	2.26388	+	7.092	0	P00416	mt-Co3	Cytochrome c oxidase subunit 3
23.4923	23.848	23.5754	23.211	24.7182	23.8764	24.1332	24.1488	25.6703	25.558	25.9933	25.9606	23.5317	24.2191	25.7956	0	0.68745	2.26387	+	5.40542	3.62976e-06	Q61490	Alcam	CD166 antigen
19.5287	18.3017	19.4449	18.5382	20.3538	20.3645	21.0224	20.8113	20.002	21.0691	21.9985	21.7876	18.9534	20.638	21.2143	0	1.68462	2.26089	+	2.6113	0.00058136	Q9D1I5	Mcee	Methylmalonyl-CoA epimerase, mitochondrial
18.6755	18.383	18.7348	18.3785	19.6562	19.2991	19.5015	19.598	20.4375	20.4676	21.1581	21.1519	18.543	19.5137	20.8038	0	0.970747	2.2608	+	5.44951	3.74532e-06	Q9CQN7	Mrpl41	39S ribosomal protein L41, mitochondrial
22.9006	21.6843	21.9423	21.5777	23.8093	23.4551	23.7796	23.5404	24.2463	23.8093	24.5926	24.4984	22.0262	23.6461	24.2866	0	1.61985	2.2604	+	4.06562	2.7933e-05	P03930	Mtatp8	ATP synthase protein 8
17.8535	NaN	17.5239	NaN	18.1924	18.458	18.5346	18.3588	19.4454	19.562	20.4972	20.2877	17.6887	18.386	19.9481	0	0.697288	2.2594	+	3.48891	8.81806e-05	Q8BH51	Cox14	Cytochrome c oxidase assembly protein COX14
21.002	20.5823	20.8346	20.343	22.1174	21.3211	21.4526	21.6276	22.8969	22.6253	23.1519	23.1206	20.6905	21.6297	22.9487	0	0.939215	2.25821	+	5.15563	5.78453e-06	Q3ULD5	Mccc2	Methylcrotonoyl-CoA carboxylase beta chain, mitochondrial
17.7378	16.8696	17.1859	16.5724	18.9602	18.8488	18.2881	18.7389	19.2257	19.4008	19.3347	19.4312	17.0914	18.709	19.3481	0	1.61756	2.2567	+	4.77281	1.08342e-05	Q8C996	Tmem163	Transmembrane protein 163
19.9601	19.6356	19.7879	19.4469	20.9951	20.8191	21.1079	20.9672	21.632	21.9098	22.2243	22.0886	19.7076	20.9723	21.9637	0	1.26467	2.25604	+	6.49536	0	Q99LP6	Grpel1	GrpE protein homolog 1, mitochondrial
22.1143	22.5069	21.7836	23.2821	23.9225	24.9716	22.2477	22.7389	23.6096	23.9584	24.1946	26.9428	22.4217	23.4702	24.6764	0	1.04849	2.25466	+	1.14668	0.0184876	Q9Z2K1;P02535;Q61781;Q61414;Q9Z320;Q8VCW2	Krt10;Krt14;Krt16;Krt25;Krt27	Keratin, type I cytoskeletal 10
23.654	23.3239	23.5983	23.2535	24.989	24.5285	24.7895	24.7441	25.6513	25.4298	25.9134	25.8528	23.4574	24.7628	25.7118	0	1.30535	2.2544	+	6.56679	0	Q9DB77	Uqcrc2	Cytochrome b-c1 complex subunit 2, mitochondrial
17.0596	17.2622	17.516	NaN	19.1984	18.5251	18.5427	18.5274	19.6079	19.4809	19.4424	19.6003	17.2793	18.6984	19.5329	0	1.41909	2.25358	+	5.20906	3.03721e-06	P70206;P70208	Plxna1;Plxna3	Plexin-A1
16.6156	15.4965	16.2564	NaN	17.0418	16.5762	16.5674	16.3751	17.8591	18.363	18.6892	18.5923	16.1228	16.6401	18.3759	0	0.517297	2.25307	+	3.78155	4.48078e-05	Q8K1T1	Lrrc25	Leucine-rich repeat-containing protein 25
17.1117	13.76	NaN	NaN	17.4708	17.6544	17.6749	17.648	17.0703	17.1783	18.335	18.1676	15.4359	17.612	17.6878	0	2.17616	2.25193	+	1.15134	0.0182624	Q3KQJ0	Tmem69	Transmembrane protein 69
18.0481	17.683	17.6095	17.4772	19.4341	18.6609	18.6787	18.8827	19.789	19.5899	20.0292	20.4067	17.7044	18.9141	19.9537	0	1.20967	2.24922	+	4.81991	4.49691e-06	Q9CXI0	Coq5	2-methoxy-6-polyprenyl-1,4-benzoquinol methylase, mitochondrial
22.2679	21.9459	22.2185	21.343	23.6649	23.5754	23.3376	23.5754	23.976	24.3975	24.0854	24.3101	21.9438	23.5383	24.1922	0	1.59453	2.24843	+	5.41508	3.65631e-06	Q91V12	Acot7	Cytosolic acyl coenzyme A thioester hydrolase
19.7843	19.4282	19.8353	19.0702	20.8876	20.9882	20.8576	20.9951	21.3211	21.7915	21.9637	22.0258	19.5295	20.9321	21.7755	0	1.4026	2.24604	+	5.38546	3.5461e-06	P13707	Gpd1	Glycerol-3-phosphate dehydrogenase [NAD(+)], cytoplasmic
20.002	19.2253	19.8403	19.1628	21.5592	20.6714	21.0224	20.9742	21.9672	21.2477	22.1612	21.8346	19.5576	21.0568	21.8027	0	1.49921	2.24507	+	4.15473	2.48538e-05	Q9D8Y1	Tmem126a	Transmembrane protein 126A
20.8346	20.8191	21.1519	20.7056	22.0789	21.2066	21.743	21.6453	22.8346	22.6409	23.5638	23.4298	20.8778	21.6684	23.1173	0	0.790648	2.23949	+	4.56999	9.4697e-06	Q9CQX8	Mrps36	28S ribosomal protein S36, mitochondrial
19.8494	19.1547	19.7946	19.1325	21.343	20.3645	20.5638	20.7634	21.5404	21.5777	21.8034	21.9637	19.4828	20.7587	21.7213	0	1.27587	2.23847	+	4.50824	9.12825e-06	Q8C5H8	Nadk2	NAD kinase 2, mitochondrial
22.4476	22.2096	22.2125	21.7223	24.0275	23.7594	23.4676	23.8764	24.1871	24.5754	24.4041	24.3778	22.148	23.7827	24.3861	0	1.63473	2.23809	+	5.99604	0	Q8R191	Syngr3	Synaptogyrin-3
21.632	21.6971	21.6453	22.4501	24.2317	23.8385	20.9742	21.8385	24.2317	22.6929	23.9043	25.5345	21.8561	22.7207	24.0908	0	0.864586	2.23469	+	1.20407	0.015792	Q8VED5;Q6IFZ6;Q922U2;P11679	Krt5;Krt77;Krt79;Krt8	Keratin, type II cytoskeletal 8
22.4576	21.502	21.5592	20.9601	22.7307	23.7389	24.1488	23.5869	22.3988	24.5225	24.3101	24.1795	21.6197	23.5513	23.8527	0	1.93158	2.23299	+	2.33497	0.00100262	Q9D3D9	Atp5f1d	ATP synthase subunit delta, mitochondrial
17.395	17.5234	17.7749	17.4363	19.2663	19.1894	18.6917	18.0104	19.4194	19.0758	19.8191	20.7471	17.5324	18.7895	19.7654	0	1.25704	2.23296	+	3.05699	0.000246814	P56394	Cox17	Cytochrome c oxidase copper chaperone
16.9981	16.9299	16.3225	16.9313	18.2336	18.663	18.1151	18.5149	19.1538	19.3985	18.9811	18.5803	16.7955	18.3816	19.0284	0	1.58619	2.23293	+	5.08224	5.42005e-06	P61329	Fgf12	Fibroblast growth factor 12
20.9316	20.1079	20.68	19.775	22.1946	20.9024	21.4726	21.4375	22.5475	22.1111	22.9441	22.8191	20.3736	21.5018	22.6054	0	1.12816	2.23183	+	3.42687	9.83437e-05	Q14DH7	Acss3	Acyl-CoA synthetase short-chain family member 3, mitochondrial
20.1079	19.6588	19.9459	19.3432	21.2933	21.1332	20.9316	21.1457	21.9459	22.2185	21.6886	22.1301	19.7639	21.1259	21.9958	0	1.362	2.23181	+	5.7289	0	Q99K85	Psat1	Phosphoserine aminotransferase
14.0837	NaN	14.9147	NaN	16.4005	16.5239	16.8025	NaN	17.2634	16.0742	16.7296	16.8536	14.4992	16.5756	16.7302	0	2.07647	2.23103	+	2.5935	0.000611881	Q8BJS4;Q9D666	Sun1;Sun2	SUN domain-containing protein 2
18.057	18.9043	18.7765	18.3384	18.9882	20.5731	20.6276	20.0691	19.5394	21.0756	21.0359	21.3484	18.5191	20.0645	20.7498	0	1.54542	2.23075	+	2.43896	0.000834086	P84075	Hpca	Neuron-specific calcium-binding protein hippocalcin
22.9441	22.502	22.7471	22.2185	24.1488	23.2434	23.2679	23.6096	24.7338	24.7077	24.8623	25.0233	22.6029	23.5674	24.8318	0	0.964473	2.22881	+	4.88872	4.69759e-06	Q9JHI5	Ivd	Isovaleryl-CoA dehydrogenase, mitochondrial
NaN	16.1714	16.0418	14.659	16.85	17.034	15.8808	16.8233	NaN	16.6653	18.9159	17.975	15.6241	16.647	17.8521	0	1.02294	2.22797	+	1.43193	0.0087026	Q8VEA4	Chchd4	Mitochondrial intermembrane space import and assembly protein 40
22.0756	21.9672	22.3101	21.9316	24.0443	23.0707	23.2679	23.3376	24.5869	23.9043	24.3578	24.3444	22.0711	23.4301	24.2983	0	1.35898	2.22723	+	4.94387	4.89896e-06	Q9CQC7	Ndufb4	NADH dehydrogenase [ubiquinone] 1 beta subcomplex subunit 4
25.1214	24.2463	24.6375	24.2463	26.0691	25.4202	25.6348	25.824	26.5135	26.632	27.0711	26.9428	24.5629	25.737	26.7899	0	1.17414	2.22699	+	4.76408	1.07701e-05	Q9D6R2	Idh3a	Isocitrate dehydrogenase [NAD] subunit alpha, mitochondrial
19.489	18.8245	19.1913	18.7765	20.9672	20.1079	20.2302	20.4972	21.0951	21.0088	21.3045	21.7715	19.0703	20.4506	21.295	0	1.38029	2.22465	+	4.50048	9.05797e-06	Q3UUI3	Them4	Acyl-coenzyme A thioesterase THEM4
18.8136	18.5978	18.5827	18.1824	20.4476	19.5569	19.5278	19.7645	20.9243	20.5261	20.8423	20.7796	18.5441	19.8242	20.7681	0	1.28008	2.22396	+	4.97558	5.02828e-06	Q925N2	Sfxn2	Sideroflexin-2
19.851	19.3975	19.9055	19.4121	21.1704	20.5069	20.85	20.7389	21.8385	21.4825	22.2243	21.9134	19.6415	20.8165	21.8647	0	1.17499	2.22313	+	5.22753	3.09358e-06	Q61102	Abcb7	ATP-binding cassette sub-family B member 7, mitochondrial
17.7107	16.3829	17.5585	16.4973	19.025	17.8536	18.7692	18.3774	19.8967	18.6096	19.4854	19.0482	17.0374	18.5063	19.26	0	1.46895	2.22262	+	2.82548	0.000374974	Q64435	Ugt1a6	UDP-glucuronosyltransferase 1-6
17.8886	17.667	17.952	17.7203	19.6363	18.4304	18.6759	18.66	20.2302	19.7185	20.0951	20.0691	17.807	18.8507	20.0282	0	1.04366	2.22121	+	4.56409	9.42507e-06	Q62273	Slc26a2	Sulfate transporter
19.1898	18.531	19.3082	18.6217	20.654	20.6714	20.3211	20.5069	21.3857	20.9812	21.0224	21.1457	18.9127	20.5384	21.1338	0	1.6257	2.2211	+	5.59014	0	P16388;P63141;Q61923;Q61423;P16390	Kcna1;Kcna2;Kcna3;Kcna4;Kcna6	Potassium voltage-gated channel subfamily A member 1
20.8651	19.9158	20.7471	20.002	22.1642	22.7286	22.5356	22.5333	21.7675	23.1719	22.5754	22.8969	20.3825	22.4904	22.6029	0	2.10792	2.22042	+	3.86985	4.27002e-05	O55042	Snca	Alpha-synuclein
16.6567	15.6994	16.3438	16.0769	18.1055	17.7148	17.8096	17.6647	18.6044	18.6446	18.2793	18.1271	16.1942	17.8237	18.4138	0	1.62946	2.21963	+	5.18415	5.91716e-06	B1AWN6;Q9ER60;A2ASI5;Q62205	Scn2a;Scn3a	Sodium channel protein type 3 subunit alpha
17.5834	17.0573	17.3178	NaN	18.4677	17.7622	17.792	18.1317	19.5076	19.5332	19.5535	19.5518	17.3195	18.0384	19.5365	0	0.718896	2.21702	+	5.2523	3.15706e-06	P70263	Ptgdr	Prostaglandin D2 receptor
20.2989	19.8224	20.0821	19.6031	21.9171	21.6409	21.5731	21.714	22.4144	22.265	21.8913	22.0918	19.9517	21.7113	22.1656	0	1.7596	2.21399	+	6.13755	0	Q9Z218	Dpp6	Dipeptidyl aminopeptidase-like protein 6
23.8576	23.9134	24.3031	23.895	25.1833	24.3778	24.9134	24.7745	25.632	25.9694	26.6458	26.5754	23.9923	24.8123	26.2057	0	0.819981	2.21337	+	4.39181	1.01738e-05	Q9D855	Uqcrb	Cytochrome b-c1 complex subunit 7
20.1946	22.0756	20.4775	21.9171	22.5069	21.0426	17.9579	18.7412	22.1426	22.2764	22.3962	26.6998	21.1662	20.0621	23.3787	0	-1.10407	2.21254	+	1.08731	0.0217111	P50446;Q8BGZ7;Q9Z331	Krt6a;Krt75	Keratin, type II cytoskeletal 6A
21.9742	21.6409	21.9951	21.502	22.5615	22.2155	22.2877	22.3266	23.4298	24.0526	24.2891	24.1871	21.778	22.3478	23.9896	0	0.569792	2.2116	+	5.44317	3.72439e-06	Q9D1L0	Chchd2	Coiled-coil-helix-coiled-coil-helix domain-containing protein 2
18.1202	18.0061	18.3049	17.4605	19.3149	19.1617	19.0372	19.4145	19.6713	20.2302	20.2877	20.5451	17.9729	19.2321	20.1836	0	1.25916	2.21066	+	4.87535	4.64846e-06	O89106	Fhit	Bis(5'-adenosyl)-triphosphatase
23.391	23.0224	23.178	22.8764	24.8044	23.867	24.2243	24.3578	25.4707	24.9977	25.5345	25.3031	23.117	24.3134	25.3265	0	1.19645	2.20953	+	5.11999	5.60224e-06	Q91YT0	Ndufv1	NADH dehydrogenase [ubiquinone] flavoprotein 1, mitochondrial
17.9648	16.4415	17.1798	16.6185	18.7359	18.1931	18.3714	18.5374	19.2396	19.2266	19.2543	19.316	17.0511	18.4595	19.2591	0	1.40834	2.208	+	3.89647	3.82531e-05	Q63959	Kcnc3	Potassium voltage-gated channel subfamily C member 3
20.5069	20.2185	20.4676	19.9742	21.9916	21.8839	21.8839	21.8913	22.5823	22.5568	22.3752	22.4825	20.2918	21.9127	22.4992	0	1.6209	2.20741	+	7.60795	0	Q99N28	Cadm3	Cell adhesion molecule 3
16.9842	16.2004	16.3812	15.6213	17.8294	18.1358	18.0976	18.0362	18.3094	18.447	18.5389	18.7057	16.2968	18.0248	18.5003	0	1.728	2.20349	+	4.67253	1.01163e-05	Q69ZS6	Sv2c	Synaptic vesicle glycoprotein 2C
22.7614	20.1457	22.0122	20.4476	22.6865	22.2564	23.5522	22.9261	22.391	22.9707	24.7338	24.0854	21.3417	22.8553	23.5452	0	1.51355	2.20348	+	1.48397	0.00767508	P07309	Ttr	Transthyretin
18.1397	17.4659	17.8384	17.3904	19.7214	19.3036	19.016	19.4303	20.2764	20.0951	19.5872	19.6893	17.7086	19.3678	19.912	0	1.65923	2.20339	+	4.88859	4.69484e-06	P63080	Gabrb3	Gamma-aminobutyric acid receptor subunit beta-3
21.4676	20.9316	21.3211	20.6971	22.538	22.5189	22.4041	22.5615	23.3511	23.5045	23.0983	23.2679	21.1044	22.5056	23.3054	0	1.40127	2.20107	+	6.03121	0	Q99PJ0	Ntm	Neurotrimin
21.6886	21.5777	21.2821	20.6453	22.9116	22.0789	21.9812	22.3511	23.391	23.3511	23.4425	23.8093	21.2984	22.3307	23.4985	0	1.03228	2.20007	+	4.15438	2.48447e-05	Q99KE1	Me2	NAD-dependent malic enzyme, mitochondrial
17.9863	17.7089	17.9577	17.6009	19.766	19.4096	19.5025	19.8057	19.9882	20.1332	19.9034	20.0292	17.8135	19.6209	20.0135	0	1.80748	2.20004	+	7.45741	0	Q63959;P15388;Q14B80;Q8R1C0	Kcnc1;Kcnc2;Kcnc3;Kcnc4	Potassium voltage-gated channel subfamily C member 1
17.4586	16.2406	16.7291	16.1676	17.7241	17.4205	17.8178	17.5791	18.5011	18.6351	19.187	19.0722	16.649	17.6354	18.8489	0	0.986416	2.19988	+	3.95222	3.66852e-05	Q8VCE1	Dnajc28	DnaJ homolog subfamily C member 28
19.8401	19.1634	19.6522	19.0645	21.1825	20.4375	20.7876	20.7471	21.895	21.1519	21.8385	21.6231	19.43	20.7887	21.6271	0	1.35865	2.1971	+	4.57935	9.53289e-06	P09925	Surf1	Surfeit locus protein 1
18.868	18.4964	18.736	18.3329	20.7634	20.3321	20.0426	20.3211	21.2066	21.0088	20.4576	20.5451	18.6083	20.3648	20.8045	0	1.7565	2.19621	+	5.16224	5.8309e-06	P22723;Q9R0Y8	Gabrg1;Gabrg2	Gamma-aminobutyric acid receptor subunit gamma-2
NaN	NaN	NaN	16.1441	18.0496	17.0328	17.1418	NaN	18.2912	NaN	18.252	18.4747	16.1441	17.4081	18.3393	0	1.26394	2.19513	+	1.32287	0.011451	Q6RUT8	Ccdc154	Coiled-coil domain-containing protein 154
17.7498	17.3336	17.4381	17.4494	17.4761	18.8329	18.8684	18.6899	18.8059	20.1825	19.9882	19.7653	17.4927	18.4668	19.6855	0	0.974069	2.19273	+	3.06528	0.00024552	Q9DCB8	Isca2	Iron-sulfur cluster assembly 2 homolog, mitochondrial
20.1825	19.0045	19.7321	18.8753	21.6628	21.1015	21.265	21.0359	22.1916	21.3045	21.5638	21.502	19.4486	21.2663	21.6405	0	1.81768	2.19189	+	3.81121	4.41176e-05	Q9DA75	Mfsd2a	Sodium-dependent lysophosphatidylcholine symporter 1
NaN	20.6714	18.7311	20.5451	21.9495	21.9812	18.8689	19.5139	21.6757	21.2593	21.5545	24.1946	19.9825	20.5784	22.171	0	0.595846	2.18849	+	0.803693	0.0487922	P50446;Q922U2;Q9Z331	Krt5;Krt6a	Keratin, type II cytoskeletal 6A
17.1068	16.9274	16.9434	16.5077	18.2966	17.8615	17.8179	18.1219	18.6381	19.0907	19.1648	19.3433	16.8713	18.0245	19.0593	0	1.15313	2.18793	+	5.47677	3.84246e-06	Q7TNG8	Ldhd	Probable D-lactate dehydrogenase, mitochondrial
17.4158	16.8887	17.2874	17.0908	18.5604	17.821	18.301	18.1655	19.2356	18.7932	19.7647	19.6373	17.1706	18.212	19.3577	0	1.04133	2.18707	+	4.57181	9.49217e-06	Q99MZ7	Pecr	Peroxisomal trans-2-enoyl-CoA reductase
18.7183	18.331	18.7542	18.4043	20.1332	19.1415	19.7089	19.2992	20.5545	20.3211	21.0625	21.0156	18.5519	19.5707	20.7384	0	1.01876	2.1865	+	4.40627	1.0274e-05	Q99N89	Mrpl43	39S ribosomal protein L43, mitochondrial
17.187	17.0652	17.0538	16.6283	19.0185	18.6228	18.5579	18.6147	19.2777	19.4082	18.9203	19.0735	16.9836	18.7035	19.1699	0	1.71992	2.18636	+	6.24029	0	Q61923	Kcna6	Potassium voltage-gated channel subfamily A member 6
18.95	19.0988	18.9188	20.0426	21.68	19.6123	18.0995	17.8078	20.6186	19.5045	21.343	24.2891	19.2525	19.2999	21.4388	0	0.0473881	2.18628	+	0.852089	0.042232	Q9QWL7;Q6IFX2	Krt17;Krt42	Keratin, type I cytoskeletal 42
20.7223	20.0691	20.3211	19.8473	21.8423	20.9171	21.3211	21.3321	22.4501	22.0459	22.6736	22.5309	20.24	21.3532	22.4251	0	1.11319	2.18517	+	4.48404	8.97263e-06	Q91YP0	L2hgdh	L-2-hydroxyglutarate dehydrogenase, mitochondrial
20.0559	19.386	19.7821	19.1603	21.417	20.3962	20.8727	20.8191	21.9171	21.2185	21.9672	22.002	19.5961	20.8763	21.7762	0	1.28017	2.18009	+	3.99943	3.63392e-05	Q9CWU6	Uqcc1	Ubiquinol-cytochrome-c reductase complex assembly factor 1
17.148	16.5191	17.0143	16.4741	19.1003	18.235	18.2976	18.4129	19.2054	19.0917	18.6875	18.8839	16.7889	18.5114	18.9671	0	1.72259	2.17829	+	4.80538	4.44198e-06	O88704	Hcn1	Potassium/sodium hyperpolarization-activated cyclic nucleotide-gated channel 1
21.0886	20.1704	20.6096	20.2764	22.4425	21.6628	21.953	22.2506	22.8014	22.4476	22.6497	22.9495	20.5363	22.0772	22.712	0	1.54098	2.17579	+	4.68759	1.02249e-05	Q9DB41	Slc25a18	Mitochondrial glutamate carrier 2
13.9763	NaN	14.3473	NaN	16.2241	NaN	15.4947	15.6529	16.5551	16.3926	16.1893	16.2121	14.1618	15.7906	16.3373	0	1.6288	2.17548	+	3.53891	8.14332e-05	Q8BTW8	Cdk5rap1	CDK5 regulatory subunit-associated protein 1
17.2255	17.9481	18.2586	17.498	19.4082	19.6725	20.0156	19.4772	19.4102	19.5468	20.714	19.9601	17.7326	19.6434	19.9078	0	1.91081	2.17522	+	3.79413	4.37424e-05	Q3UU94	Mansc4	MANSC domain-containing protein 4
18.6917	20.2185	18.9678	20.343	21.4067	19.5262	16.8462	17.4347	20.5731	20.3752	20.7553	25.2133	19.5552	18.8034	21.7292	0	-0.751801	2.17399	+	0.903781	0.0361141	P50446;Q8VED5;Q8BGZ7;Q9Z331	Krt6a;Krt75;Krt79	Keratin, type II cytoskeletal 6A
17.2908	16.8141	17.1271	NaN	19.1464	18.6774	18.536	18.6882	19.6687	19.4893	19.0005	18.8457	17.0773	18.762	19.2511	0	1.68467	2.17373	+	4.30591	1.12903e-05	Q9D428	GOLGA7B	Golgin subfamily A member 7B
23.5522	22.8385	23.1222	22.6736	25.0233	24.1095	24.4614	24.4105	25.6458	24.7645	25.1795	25.2785	23.0466	24.5012	25.2171	0	1.45458	2.17048	+	4.22435	1.67619e-05	Q3UIU2	Ndufb6	NADH dehydrogenase [ubiquinone] 1 beta subcomplex subunit 6
23.1916	22.7715	23.1047	22.7856	24.7129	23.8858	24.239	24.1565	25.3342	24.6865	25.2926	25.217	22.9633	24.2486	25.1326	0	1.28521	2.16921	+	5.0694	5.36193e-06	Q9CQ69	Uqcrq	Cytochrome b-c1 complex subunit 8
21.3484	20.9459	21.0951	20.5261	22.6051	22.5983	22.3831	22.5869	22.937	23.3778	23.0258	23.2477	20.9789	22.5434	23.1471	0	1.56449	2.1682	+	5.90634	0	Q9Z1S5	Septin3	Neuronal-specific septin-3
17.525	17.4909	17.7755	17.5292	19.6617	19.4322	19.1964	19.43	20.2302	19.8712	19.3571	19.5241	17.5802	19.4301	19.7456	0	1.84992	2.16548	+	5.74698	0	P63080;P63137;P50571	Gabrb1;Gabrb2;Gabrb3	Gamma-aminobutyric acid receptor subunit beta-1
20.7389	20.1946	20.4775	20.2185	21.8987	21.3484	21.654	21.6096	22.2302	22.3619	22.9566	22.7369	20.4074	21.6277	22.5714	0	1.22033	2.16401	+	5.2609	3.17965e-06	Q99JB2	Stoml2	Stomatin-like protein 2, mitochondrial
20.5165	19.8805	20.3101	19.6651	21.9985	21.8346	21.6453	21.8839	22.3592	22.239	22.1734	22.2564	20.0931	21.8406	22.257	0	1.74752	2.16394	+	5.91438	0	Q9R1V6	Adam22	Disintegrin and metalloproteinase domain-containing protein 22
20.0292	19.4804	19.8105	19.6261	20.9882	20.5638	20.6453	20.6186	21.6843	21.6584	22.1111	22.1301	19.7365	20.704	21.896	0	0.967437	2.15943	+	5.89368	0	Q59J78	Ndufaf2	NADH dehydrogenase [ubiquinone] 1 alpha subcomplex assembly factor 2
23.1301	23.1174	23.5165	22.9725	24.3712	23.9043	24.3645	24.1642	25.1795	24.7441	25.848	25.6012	23.1841	24.2011	25.3432	0	1.01693	2.15907	+	4.53796	9.27214e-06	Q78IK2	Atp5md	ATP synthase membrane subunit DAPIT, mitochondrial
16.9598	16.8113	17.2641	16.9481	18.6439	18.391	18.2919	18.4769	18.8431	19.0223	19.3882	19.3653	16.9958	18.4509	19.1547	0	1.45511	2.1589	+	6.3577	0	Q9DCA2	Mrps11	28S ribosomal protein S11, mitochondrial
18.4488	18.2029	17.7361	18.1598	19.4494	18.8703	19.0374	19.0528	20.0951	19.9601	20.4476	20.68	18.1369	19.1025	20.2957	0	0.965555	2.15879	+	5.04103	5.28053e-06	Q8BGB8	Coq4	Ubiquinone biosynthesis protein COQ4 homolog, mitochondrial
22.8171	22.3619	22.6409	22.3017	24.1095	23.4425	23.632	23.6757	24.7543	24.2535	24.867	24.8764	22.5304	23.7149	24.6878	0	1.18454	2.15742	+	5.27311	3.2e-06	Q99LC3	Ndufa10	NADH dehydrogenase [ubiquinone] 1 alpha subcomplex subunit 10, mitochondrial
16.7914	15.9715	16.3153	14.5552	17.9568	18.1222	17.918	18.4387	18.359	18.5177	17.2397	18.1456	15.9084	18.1089	18.0655	0	2.20053	2.15712	+	2.81577	0.000381614	O88444	Adcy1	Adenylate cyclase type 1
19.3825	19.3607	19.4954	19.218	20.9098	20.1079	20.3321	20.4576	21.3156	21.2006	21.8191	21.7471	19.3641	20.4518	21.5206	0	1.08772	2.15648	+	5.28753	3.22321e-06	Q5SUC9	Sco1	Protein SCO1 homolog, mitochondrial
NaN	15.7797	16.0739	NaN	16.9425	16.475	NaN	16.8027	17.7548	17.9442	18.1757	18.4477	15.9268	16.74	18.0806	0	0.813261	2.15382	+	3.71436	4.92236e-05	P20722	Bmp6	Bone morphogenetic protein 6
20.0426	19.4822	19.7697	19.359	20.417	21.1946	20.4775	21.0559	21.3101	22.1581	21.9601	21.8385	19.6634	20.7863	21.8167	0	1.12287	2.1533	+	4.31517	1.13683e-05	Q9CWF2	Tubb2b	Tubulin beta-2B chain
21.2593	20.5731	20.85	20.2302	22.5141	22.2593	22.2905	22.3565	22.821	22.9916	22.7935	22.9171	20.7281	22.3551	22.8808	0	1.62696	2.15267	+	5.52967	0	Q8BLQ9	Cadm2	Cell adhesion molecule 2
20.3752	19.8157	20.1457	19.7994	21.3962	20.6186	20.953	21.002	21.895	21.8839	22.4451	22.5189	20.034	20.9925	22.1857	0	0.958469	2.15174	+	4.76418	1.07759e-05	Q9DCV4	Rmdn1	Regulator of microtubule dynamics protein 1
NaN	15.1015	15.4786	NaN	NaN	NaN	NaN	NaN	16.0905	18.6022	17.4715	17.6	15.2901	#DIV/0!	17.441	0	#DIV/0!	2.15097	+	1.28798	0.0125561	O35127	Grcc10	Protein C10
15.8078	15.7621	16.4448	NaN	17.819	17.4911	17.2899	17.7331	17.8847	18.3136	18.0194	18.3979	16.0049	17.5833	18.1539	0	1.57841	2.14902	+	4.56817	9.45626e-06	Q8QZR5	Gpt	Alanine aminotransferase 1
18.1341	17.9843	18.7667	18.174	19.1549	19.0859	18.8854	18.8464	20.0951	20.6096	20.3538	20.5915	18.2648	18.9931	20.4125	0	0.728376	2.14773	+	5.52964	0	P39038;P15116	Cdh2;Cdh4	Cadherin-2
23.9043	23.5983	23.895	23.5638	24.6971	24.3645	24.8385	24.6865	25.4923	25.3811	26.2909	26.3877	23.7404	24.6466	25.888	0	0.906271	2.14764	+	4.47485	8.90869e-06	Q06185	Atp5me	ATP synthase subunit e, mitochondrial
20.0156	20.8576	21.2066	20.6628	21.7955	21.0088	21.0951	21.2185	22.714	22.2933	23.2961	23.0275	20.6856	21.2795	22.8327	0	0.593827	2.1471	+	3.75627	4.54817e-05	O35143	ATP5IF1	ATPase inhibitor, mitochondrial
17.386	16.2748	17.2645	16.5313	18.4625	18.4365	18.2916	18.4688	18.9405	19.1497	18.8208	19.1325	16.8642	18.4149	19.0108	0	1.55071	2.14669	+	4.6784	1.01678e-05	Q9JJY3	Smpd3	Sphingomyelin phosphodiesterase 3
19.9459	19.6374	19.9212	19.4858	21.4476	20.8113	20.9388	21.0359	22.1238	21.4923	21.9882	21.9707	19.7476	21.0584	21.8937	0	1.31081	2.14616	+	5.47134	3.8059e-06	Q9CZP5	Bcs1l	Mitochondrial chaperone BCS1
21.6497	21.4526	21.6364	20.9316	22.4651	22.7307	22.5823	22.7975	23.1765	24.0359	23.3239	23.7182	21.4176	22.6439	23.5636	0	1.22633	2.14603	+	4.81993	4.49944e-06	P05063	Aldoc	Fructose-bisphosphate aldolase C
19.3744	19.0029	19.0858	18.245	19.8926	20.0821	20.3645	20.4476	20.5638	20.6886	21.6584	21.3805	18.927	20.1967	21.0728	0	1.26969	2.14581	+	3.61564	5.39174e-05	P46656	Fdx1	Adrenodoxin, mitochondrial
18.1846	17.7071	18.1731	17.3031	19.4117	18.8825	19.0545	19.0955	19.7741	19.8867	20.0951	20.1946	17.842	19.111	19.9876	0	1.26905	2.14564	+	4.97604	5.03145e-06	Q8R104	Sirt3	NAD-dependent protein deacetylase sirtuin-3
20.1825	19.7734	20.002	18.9702	21.1886	21.5777	21.1079	21.3805	21.7836	22.5475	21.3538	21.8152	19.732	21.3137	21.875	0	1.58166	2.14299	+	3.72427	4.82779e-05	P60487	Pdxp	Pyridoxal phosphate phosphatase
17.3139	16.6837	17.2517	16.6322	18.6748	18.6096	18.5333	18.3778	19.4231	19.0448	18.8656	19.1169	16.9704	18.5488	19.1126	0	1.57846	2.14225	+	5.57256	0	Q8BHK2	Scn3b	Sodium channel subunit beta-3
17.2668	17.7675	17.0072	18.3148	19.0171	19.4862	17.2724	19.0119	19.9742	18.1342	19.3842	21.4324	17.5891	18.6969	19.7312	0	1.10783	2.14216	+	1.32374	0.0114274	P19001	Krt19	Keratin, type I cytoskeletal 19
18.5875	18.6973	19.3394	19.1106	20.6096	20.5638	20.4576	20.4775	20.5823	21.4874	21.0156	21.2125	18.9337	20.5272	21.0745	0	1.59349	2.14079	+	5.01789	5.18807e-06	P16388;P63141;Q61762;P16390	Kcna1;Kcna2;Kcna3;Kcna5	Potassium voltage-gated channel subfamily A member 1
18.9532	18.4896	18.7804	18.3835	20.2185	19.5322	19.6551	19.811	20.6096	20.3538	21.1519	21.0359	18.6517	19.8042	20.7878	0	1.15252	2.13614	+	4.73918	1.0582e-05	Q924T2	Mrps2	28S ribosomal protein S2, mitochondrial
22.4451	22.019	22.3211	21.7675	23.7796	22.8249	23.2679	23.2096	24.2821	23.867	24.4676	24.48	22.1382	23.2705	24.2742	0	1.1323	2.136	+	4.55077	9.35016e-06	P52825	Cpt2	Carnitine O-palmitoyltransferase 2, mitochondrial
18.3721	17.7017	17.9255	17.5041	19.7559	19.0816	19.2347	19.3886	19.9459	19.8472	20.0426	20.2066	17.8759	19.3652	20.0106	0	1.48934	2.13472	+	5.15608	5.7929e-06	A2ASZ8;Q6GQS1	Slc25a23;Slc25a25	Calcium-binding mitochondrial carrier protein SCaMC-2
20.5069	21.3805	20.2185	21.4726	22.8633	21.9985	19.2383	19.7398	22.5846	21.3211	22.5938	25.6153	20.8946	20.96	23.0287	0	0.0653739	2.1341	+	0.89374	0.0372056	Q6IFX2	Krt42	Keratin, type I cytoskeletal 42
23.2096	22.895	23.1734	22.741	24.5638	24.0526	24.391	24.2891	25.3066	24.7492	25.3444	25.1488	23.0047	24.3241	25.1372	0	1.31939	2.13249	+	5.76733	0	Q8BH59;Q9QXX4	Slc25a12;Slc25a13	Calcium-binding mitochondrial carrier protein Aralar1
23.0207	22.3239	22.7244	22.0821	24.3511	23.4041	23.7077	23.7695	24.632	24.48	24.8142	24.7441	22.5378	23.8081	24.6676	0	1.2703	2.12978	+	4.44173	1.04803e-05	Q05920	Pc	Pyruvate carboxylase, mitochondrial
14.7585	NaN	NaN	NaN	15.8119	NaN	15.5934	NaN	16.5192	16.0133	17.8087	17.2114	14.7585	15.7027	16.8881	0	0.944191	2.12966	+	0.934189	0.0330297	Q8CG71	P3h2	Prolyl 3-hydroxylase 2
23.6649	23.3778	23.4425	23.1991	25.1946	24.4041	24.7492	24.7645	25.6918	25.3101	25.6181	25.5783	23.4211	24.7781	25.5496	0	1.35698	2.12847	+	5.78151	0	Q91VD9	Ndufs1	NADH-ubiquinone oxidoreductase 75 kDa subunit, mitochondrial
19.5499	18.6021	18.639	17.2667	21.1519	20.4775	19.2404	20.1704	19.8954	21.343	20.3857	20.9459	18.5144	20.2601	20.6425	0	1.74562	2.12808	+	2.00576	0.00215931	Q9DBD0;Q921I1	Ica;Tf	Serotransferrin
17.1985	16.144	15.7466	14.4208	17.745	18.3534	16.9231	15.4402	17.6634	19.8023	18.3142	16.2398	15.8775	17.1154	18.0049	0	1.23793	2.12748	+	0.915476	0.0349149	Q99P91	Gpnmb	Transmembrane glycoprotein NMB
21.8269	21.3805	21.714	21.1332	23.1143	22.0886	22.4425	22.5356	23.5983	23.3511	23.7695	23.8385	21.5136	22.5453	23.6394	0	1.03163	2.12572	+	4.5344	9.25069e-06	Q60759	Gcdh	Glutaryl-CoA dehydrogenase, mitochondrial
15.5781	15.4841	16.2446	16.1751	16.9021	17.2003	17.2603	17.2718	17.9015	17.8216	18.1258	18.1327	15.8705	17.1586	17.9954	0	1.28813	2.1249	+	5.35385	3.43643e-06	Q3TQR0	Pgap2	Post-GPI attachment to proteins factor 2
16.345	15.7704	16.1832	15.1791	17.9838	17.7046	17.4758	17.8945	18.3503	18.2605	17.5773	17.7856	15.8694	17.7647	17.9934	0	1.89528	2.124	+	4.27053	1.10497e-05	P35436	Grin2a	Glutamate receptor ionotropic, NMDA 2A
19.7917	19.359	19.7093	19.2902	21.0886	20.4972	20.5638	20.6096	21.4118	21.3101	21.9566	21.9672	19.5375	20.6898	21.6614	0	1.15227	2.12388	+	4.96947	5.00313e-06	Q924D0	Rtn4ip1	Reticulon-4-interacting protein 1, mitochondrial
18.315	18.1384	18.2954	18.0373	19.2829	18.7694	19.0329	19.0826	20.0691	20.1704	20.5731	20.4676	18.1965	19.0419	20.32	0	0.845436	2.12353	+	6.40841	0	Q9WUZ9	Entpd5	Ectonucleoside triphosphate diphosphohydrolase 5
20.4676	19.8145	20.1946	19.7333	21.4576	20.7553	20.9812	21.0224	22.1174	21.8461	22.3699	22.3672	20.0525	21.0541	22.1752	0	1.00164	2.12265	+	4.91007	4.74777e-06	Q99LB2	Dhrs4	Dehydrogenase/reductase SDR family member 4
20.6096	19.9062	20.4067	19.32	21.8307	21.5545	21.2989	21.5213	22.5189	22.3805	21.9134	21.9171	20.0606	21.5514	22.1825	0	1.49074	2.12183	+	3.9726	3.70984e-05	Q6NXK7;Q9Z218	Dpp10;Dpp6	Inactive dipeptidyl peptidase 10
23.1565	22.6886	23.1856	22.6822	24.1253	23.3645	23.8764	23.7995	24.8997	24.604	25.4394	25.2499	22.9282	23.7914	25.0482	0	0.863225	2.12001	+	4.6077	9.69932e-06	Q9Z0X1	Aifm1	Apoptosis-inducing factor 1, mitochondrial
17.2711	16.2613	16.5042	NaN	18.6202	18.5876	18.5014	18.6372	18.7869	19.4776	18.1993	18.7222	16.6789	18.5866	18.7965	0	1.90773	2.11765	+	3.47922	9.11017e-05	Q9JJH7	Trpm5	Transient receptor potential cation channel subfamily M member 5
17.4367	17.0212	17.0373	16.6536	19.3036	18.0113	18.133	18.137	19.4519	18.8493	19.1682	19.1492	17.0372	18.3962	19.1546	0	1.35904	2.11744	+	3.73656	4.85782e-05	O35680	Mrps12	28S ribosomal protein S12, mitochondrial
22.8191	22.68	22.9225	22.6209	23.654	23.1931	23.417	23.2535	24.4984	24.7024	25.1719	25.1371	22.7606	23.3794	24.8774	0	0.618778	2.11682	+	5.80797	0	O08795	Prkcsh	Glucosidase 2 subunit beta
17.9457	18.0607	17.6288	17.7027	18.767	17.9662	18.0763	17.9607	19.9167	19.589	20.2302	20.0691	17.8345	18.1926	19.9512	0	0.358088	2.11677	+	5.144	5.73066e-06	Q3TYX2	Lrrn4cl	LRRN4 C-terminal-like protein
18.8586	17.8402	18.4859	18.072	19.9151	19.246	19.5895	19.4473	20.4476	19.9882	20.7389	20.5451	18.3142	19.5495	20.4299	0	1.23533	2.11579	+	4.26126	1.09718e-05	Q9CWX2	Ndufaf1	Complex I intermediate-associated protein 30, mitochondrial
22.2125	21.8576	21.953	21.4825	23.2961	23.2036	23.1976	23.3511	23.867	24.2317	23.7796	24.0772	21.8764	23.2621	23.9889	0	1.38571	2.11248	+	6.13837	0	P13595	Ncam1	Neural cell adhesion molecule 1
21.0292	20.4676	20.9171	20.5731	22.1581	21.1946	21.391	21.4775	22.8423	22.4551	23.1395	22.9985	20.7467	21.5553	22.8589	0	0.808559	2.11211	+	4.50812	9.12409e-06	P40630	Tfam	Transcription factor A, mitochondrial
19.2409	18.6347	18.8789	18.632	20.2764	19.842	19.842	20.002	20.9951	20.7955	20.9812	21.0625	18.8466	19.9906	20.9586	0	1.14395	2.11194	+	6.09932	0	Q8BX10	Pgam5	Serine/threonine-protein phosphatase PGAM5, mitochondrial
16.4365	14.8331	16.0151	15.4605	17.7861	17.6732	17.1402	17.5134	17.7409	18.2324	17.4747	17.7437	15.6863	17.5282	17.7979	0	1.8419	2.1116	+	3.60196	5.35117e-05	B1AS29	Grik3	Glutamate receptor ionotropic, kainate 3
19.6001	20.3857	18.7396	19.802	21.6714	20.1581	17.2317	18.6088	21.4775	21.0756	20.1457	24.275	19.6319	19.4175	21.7435	0	-0.214359	2.11159	+	0.921878	0.0342425	Q9QWL7;Q9D312;Q8CCX5;P08730;Q9Z2K1;P19001;Q6IFX2;Q61781;Q61414	Krt14;Krt16;Krt17;Krt19;Krt222;Krt42	Keratin, type I cytoskeletal 19
20.3645	19.731	20.417	19.8942	20.7634	21.1581	21.0559	21.2125	21.1825	22.5662	22.4476	22.6562	20.1017	21.0475	22.2131	0	0.945796	2.11143	+	3.39865	0.000110514	Q9R257	Hebp1	Heme-binding protein 1
19.561	18.5906	19.3905	18.7641	20.7796	19.6217	20.2535	20.0559	21.3857	20.6096	21.5777	21.1765	19.0765	20.1777	21.1874	0	1.10113	2.11085	+	3.41227	0.000106131	Q9DBM2	Ehhadh	Peroxisomal bifunctional enzyme
16.9618	16.6479	16.6336	16.6405	18.3196	17.2351	NaN	17.1049	18.8315	NaN	NaN	NaN	16.7209	17.5532	18.8315	0	0.832278	2.11057	+	1.25193	0.0138708	Q571G4	Lin54	Protein lin-54 homolog
16.6379	15.2971	NaN	14.6871	15.3511	15.9234	16.1446	16.4812	17.5057	18.1586	17.9129	17.0275	15.5407	15.9751	17.6512	0	0.434374	2.11047	+	2.26695	0.00117711	Q8BQU6	Gjc2	Gap junction gamma-2 protein
17.9845	17.388	17.8157	17.1065	18.9803	18.5707	18.4888	18.7407	19.657	19.0513	20.0821	19.9459	17.5737	18.6951	19.6841	0	1.12142	2.11041	+	4.09709	2.82785e-05	Q99N91	Mrpl34	39S ribosomal protein L34, mitochondrial
23.3645	23.0935	23.3101	22.9637	24.6431	24.0105	24.3712	24.3778	25.239	24.9495	25.5255	25.4551	23.1829	24.3506	25.2923	0	1.16772	2.10935	+	5.70807	0	Q9DCS9	Ndufb10	NADH dehydrogenase [ubiquinone] 1 beta subcomplex subunit 10
23.4425	22.1886	23.1285	22.1488	24.6486	23.1901	24.1095	23.867	24.9316	24.0854	25.3844	24.9406	22.7271	23.9538	24.8355	0	1.22669	2.10838	+	2.57544	0.000631222	Q9D7B6	Acad8	Isobutyryl-CoA dehydrogenase, mitochondrial
23.6757	23.3376	23.654	23.2821	25.1642	24.4298	24.7594	24.7441	25.5898	25.452	25.6944	25.6458	23.4873	24.7744	25.5955	0	1.28703	2.10816	+	6.03016	0	Q9DCT2	Ndufs3	NADH dehydrogenase [ubiquinone] iron-sulfur protein 3, mitochondrial
16.2273	NaN	NaN	15.5329	17.4915	17.0411	NaN	NaN	18.149	18.1333	18.0803	17.5833	15.8801	17.2663	17.9865	0	1.38624	2.1064	+	2.65459	0.000524272	Q8C119	Ndnf	Protein NDNF
17.9122	17.5155	17.7436	17.465	19.1838	18.4015	18.63	18.5801	19.5316	19.48	20.0156	20.0292	17.6591	18.6988	19.7641	0	1.03975	2.10502	+	5.0085	5.14469e-06	A2APY7	Ndufaf5	Arginine-hydroxylase NDUFAF5, mitochondrial
19.4434	19.3441	19.2692	19.1834	20.3962	20.3321	20.6453	20.6971	21.417	20.9459	21.5823	21.714	19.31	20.5177	21.4148	0	1.20764	2.10477	+	5.84668	0	Q8C165	Pm20d1	N-fatty-acyl-amino acid synthase/hydrolase PM20D1
16.001	NaN	15.5304	15.2846	17.1292	16.9469	16.6933	17.0295	17.3139	17.4304	17.9916	18.0992	15.6053	16.9497	17.7088	0	1.34442	2.10348	+	4.02474	3.68224e-05	Q9QYE9	Plekhb1	Pleckstrin homology domain-containing family B member 1
18.7112	17.9633	18.8795	NaN	19.839	18.6177	19.624	19.4987	20.2419	20.2419	21.1395	20.8576	18.518	19.3948	20.6202	0	0.876847	2.10222	+	2.80191	0.000385758	Q9DA03	Lyrm7	Complex III assembly factor LYRM7
17.5972	16.8499	17.235	16.6694	18.1993	17.8513	18.31	18.6438	19.6613	18.6451	19.0932	19.3598	17.0879	18.2511	19.1898	0	1.16324	2.10198	+	3.90626	3.84492e-05	P42925	Pxmp2	Peroxisomal membrane protein 2
18.9071	18.2983	18.8251	18.2028	20.4972	20.3211	20.2066	20.4273	21.002	20.8034	20.3538	20.4775	18.5584	20.363	20.6592	0	1.80468	2.10082	+	5.39193	3.55872e-06	P62812;P26049;P26048	Gabra1;Gabra2;Gabra3	Gamma-aminobutyric acid receptor subunit alpha-2
20.68	20.5545	20.8876	20.3101	22.265	22.3778	22.0723	22.3211	22.5731	22.8913	22.5869	22.7836	20.6081	22.2591	22.7087	0	1.65102	2.10068	+	6.86987	0	Q3TXX4	Slc17a7	Vesicular glutamate transporter 1
21.0493	21.3699	20.9171	21.0625	21.6929	22.5754	22.7077	22.0292	22.6074	23.3239	23.5285	23.3376	21.0997	22.2513	23.1993	0	1.15161	2.09966	+	4.04422	2.88958e-05	Q9R0M4	Podxl	Podocalyxin
21.7955	21.0559	21.4972	20.9459	22.9316	22.743	22.7512	22.9477	23.417	23.5983	23.2448	23.4298	21.3236	22.8434	23.4225	0	1.51976	2.09887	+	5.60276	0	P97797	Sirpa	Tyrosine-protein phosphatase non-receptor type substrate 1
22.6364	22.4118	22.632	22.2361	24.275	23.3101	23.7077	23.6971	24.7441	24.0275	24.8142	24.7234	22.4791	23.7475	24.5773	0	1.26837	2.0982	+	4.49926	9.04568e-06	Q99LY9	Ndufs5	NADH dehydrogenase [ubiquinone] iron-sulfur protein 5
NaN	15.5114	16.6516	15.7412	17.1495	17.4146	17.8831	18.1046	17.667	17.5502	18.7419	18.3019	15.968	17.6379	18.0653	0	1.66989	2.0972	+	2.6634	0.000521061	Q6NVE3	Spin2c	Spindlin-2C
16.9666	16.4334	16.9054	15.7203	18.3304	18.0661	18.0792	18.3226	18.991	18.2516	18.6433	18.5063	16.5064	18.1996	18.5981	0	1.69316	2.09167	+	4.146	2.47363e-05	Q3TZX3	Slc25a33	Solute carrier family 25 member 33
18.8662	18.5229	18.9089	17.8083	20.265	20.4273	20.1332	20.1946	20.4972	21.3321	20.2185	20.417	18.5266	20.255	20.6162	0	1.72845	2.08961	+	3.92132	3.7504e-05	P21550;P17183	Eno2;Eno3	Gamma-enolase
20.1946	20.3645	20.5069	20.2764	20.3321	20.5069	20.6453	20.6096	21.4923	22.4898	22.9298	22.7876	20.3356	20.5235	22.4249	0	0.18787	2.08926	+	4.24647	1.54739e-05	Q8BQ47	Cnpy4	Protein canopy homolog 4
21.9243	21.4526	21.8876	21.2477	23.0325	22.2679	22.3101	22.5846	23.5165	23.391	24.0275	23.9316	21.6281	22.5488	23.7166	0	0.920703	2.08857	+	4.46989	8.88099e-06	Q9DBL1	Acadsb	Short/branched chain specific acyl-CoA dehydrogenase, mitochondrial
19.4367	19.2781	19.1701	18.904	20.5356	19.5464	19.7226	19.7101	21.417	21.1143	21.3101	21.2989	19.1972	19.8787	21.2851	0	0.681432	2.08783	+	4.92639	4.82218e-06	B1AVD1	Xpnpep2	Xaa-Pro aminopeptidase 2
23.3376	23.7182	23.2463	23.0224	24.4551	23.4298	23.3376	23.6865	25.1642	25.2961	25.4583	25.7568	23.3311	23.7272	25.4189	0	0.396138	2.08777	+	4.3079	1.12994e-05	O09114	Ptgds	Prostaglandin-H2 D-isomerase
17.7308	17.3597	17.2381	17.0912	18.9011	18.5606	18.7134	18.6879	19.1929	19.0814	19.7489	19.7413	17.3549	18.7158	19.4411	0	1.36081	2.08619	+	5.24031	3.12744e-06	Q9CR24	Nudt8	Nucleoside diphosphate-linked moiety X motif 8
18.6033	17.0789	18.1022	17.3221	19.6255	18.1012	19.0497	19.0323	19.9742	19.1643	20.2535	20.0559	17.7766	18.9522	19.862	0	1.17556	2.08534	+	2.50193	0.000729685	Q99K67	Aass	Alpha-aminoadipic semialdehyde synthase, mitochondrial
22.1612	21.9707	22.1174	21.9916	22.8783	22.2535	22.2155	22.3266	23.632	24.141	24.4234	24.3844	22.0602	22.4185	24.1452	0	0.358251	2.08499	+	5.28654	3.21802e-06	Q91W90	Txndc5	Thioredoxin domain-containing protein 5
19.7786	19.6866	20.1946	19.7399	21.2006	20.7553	21.0559	21.1079	21.6886	21.6453	22.2877	22.1174	19.8499	21.0299	21.9348	0	1.18001	2.08483	+	5.43934	3.7037e-06	Q8VE22	Mrps23	28S ribosomal protein S23, mitochondrial
22.6364	22.1332	22.6253	21.8576	23.9225	23.1174	23.5285	23.5754	24.3307	24.3376	24.4425	24.48	22.3131	23.536	24.3977	0	1.22284	2.08457	+	4.88572	4.68658e-06	Q9JLZ3	Auh	Methylglutaconyl-CoA hydratase, mitochondrial
23.8576	23.0054	23.391	22.8171	25.0443	24.8288	24.6209	24.9539	25.3612	25.5551	25.1214	25.3712	23.2678	24.862	25.3522	0	1.5942	2.08444	+	4.92639	4.82509e-06	P35802	Gpm6a	Neuronal membrane glycoprotein M6-a
26.2058	25.4862	25.792	25.3578	27.4073	26.4707	26.7645	26.8019	28.2445	27.3066	27.8504	27.7771	25.7105	26.8611	27.7946	0	1.15064	2.08417	+	3.94688	3.79333e-05	P56135	Atp5mf	ATP synthase subunit f, mitochondrial
18.6505	18.034	18.3798	17.8311	19.9742	19.2676	19.3558	19.4775	20.0292	20.2877	20.4874	20.4273	18.2239	19.5188	20.3079	0	1.29494	2.08403	+	4.82367	4.50704e-06	Q9CZS1	Aldh1b1	Aldehyde dehydrogenase X, mitochondrial
23.0854	22.8171	23.1596	22.7735	24.5105	23.9316	24.1871	24.1946	25.1371	24.7695	25.1371	25.1253	22.9589	24.2059	25.0423	0	1.24702	2.08335	+	6.22946	0	Q9ERS2	Ndufa13	NADH dehydrogenase [ubiquinone] 1 alpha subcomplex subunit 13
19.6051	19.7973	19.7232	19.7972	20.8269	20.5069	20.8034	20.7307	21.2243	21.7512	22.1916	22.0886	19.7307	20.717	21.8139	0	0.986259	2.08325	+	5.18529	5.92593e-06	Q8R3G9	Tspan8	Tetraspanin-8
20.3321	19.8631	19.8527	19.5502	21.7471	21.0156	21.1395	21.2535	22.3857	21.7512	21.9098	21.8839	19.8995	21.2889	21.9827	0	1.38941	2.08314	+	4.78419	4.37876e-06	P03911	Mtnd4	NADH-ubiquinone oxidoreductase chain 4
24.3511	23.9847	24.317	23.9495	25.5404	25.1293	25.391	25.5667	26.3307	25.8788	26.4186	26.3066	24.1506	25.4068	26.2337	0	1.25628	2.08311	+	5.98684	0	Q91VR2	Atp5f1c	ATP synthase subunit gamma, mitochondrial
20.0691	20.417	20.4576	20.3211	20.3538	20.2419	20.2764	20.2989	21.5915	22.5404	22.6562	22.7955	20.3162	20.2928	22.3959	0	-0.0234485	2.07969	+	4.97389	5.01882e-06	Q05186	Rcn1	Reticulocalbin-1
19.8333	20.654	20.5915	20.3752	21.3211	21.6453	21.9098	21.5731	21.3699	22.8365	22.7203	22.8423	20.3635	21.6123	22.4422	0	1.24882	2.07874	+	3.18412	0.000194802	P62761;Q8BGZ1	Hpcal4;Vsnl1	Visinin-like protein 1
20.3857	20.0156	20.3645	19.9459	22.1673	21.4476	21.5213	21.5165	22.5731	21.9566	22.3101	22.1856	20.178	21.6632	22.2563	0	1.48523	2.07838	+	5.17535	5.89102e-06	Q8JZQ2;Q920A7	Afg3l1;Afg3l2	AFG3-like protein 2
16.2251	NaN	16.2798	NaN	17.7282	17.2584	17.2616	17.574	17.8132	18.0311	18.7019	18.7751	16.2525	17.4555	18.3303	0	1.20307	2.07785	+	3.12093	0.000221409	Q9DCJ7	Aurkaip1	Aurora kinase A-interacting protein
19.0053	18.5527	18.8942	18.4679	20.0951	19.4415	19.6877	19.864	20.68	20.5356	21.0426	20.9672	18.73	19.7721	20.8064	0	1.04202	2.07632	+	5.33104	3.34728e-06	Q9JKF7	Mrpl39	39S ribosomal protein L39, mitochondrial
19.8416	19.5799	19.8914	19.4036	21.4576	20.6886	20.9243	20.9098	21.9423	21.2989	21.9207	21.8576	19.6791	20.9951	21.7549	0	1.31596	2.07577	+	4.95691	4.95356e-06	Q8BGP6	Slc25a40	Solute carrier family 25 member 40
17.0884	16.875	16.9879	16.5358	18.6933	18.1818	18.2332	18.2779	19.2646	18.9454	18.5881	18.989	16.8718	18.3465	18.9468	0	1.47473	2.07497	+	5.53838	0	P15388	Kcnc1	Potassium voltage-gated channel subfamily C member 1
20.3101	19.7499	20.343	19.7418	21.3156	21.1143	21.2125	21.3156	22.3129	21.7876	22.1976	22.1363	20.0362	21.2395	22.1086	0	1.2033	2.07238	+	5.61439	0	Q8C7K6	Pcyox1l	Prenylcysteine oxidase-like
23.5285	23.1301	23.3376	23.1127	25.2996	24.5812	24.8336	24.6971	25.1871	25.1095	25.6181	25.4769	23.2772	24.8529	25.3479	0	1.57569	2.07069	+	5.533	0	Q9CQ54	Ndufc2	NADH dehydrogenase [ubiquinone] 1 subunit C2
24.8858	24.6649	24.7389	24.5983	25.9495	25.433	25.6068	25.6649	26.3153	26.6865	27.0505	27.1115	24.722	25.6636	26.7909	0	0.941576	2.06894	+	5.35933	3.44828e-06	P63038	Hspd1	60 kDa heat shock protein, mitochondrial
18.7394	17.7066	18.3745	17.6351	20.002	18.8194	19.1419	19.3976	20.0691	19.7519	20.4676	20.4375	18.1139	19.3402	20.1815	0	1.22632	2.06765	+	3.308	0.000142717	Q91W43	Gldc	Glycine dehydrogenase (decarboxylating), mitochondrial
21.0493	20.6628	20.654	20.4576	22.3321	22.3538	22.1111	22.4375	22.632	22.8802	22.68	22.9006	20.7059	22.3086	22.7732	0	1.60269	2.06728	+	6.80456	0	P46096;Q9R0N5;P46097	Syt1;Syt2;Syt5	Synaptotagmin-1
15.0242	NaN	16.328	NaN	16.2702	16.9449	17.0883	16.8866	17.6107	17.6046	18.023	17.7305	15.6761	16.7975	17.7422	0	1.12142	2.06612	+	2.53755	0.000680708	Q9D7N6	Mrpl30	39S ribosomal protein L30, mitochondrial
18.322	18.7424	19.2645	18.7386	16.9596	19.4807	19.3604	19.6325	18.923	21.4825	21.4726	21.4526	18.7669	18.8583	20.8327	0	0.0914068	2.06576	+	1.42499	0.00884992	P55821	Stmn2	Stathmin-2
20.0292	19.7589	19.6504	20.1946	21.6714	21.4425	17.898	19.1932	21.5117	20.6364	21.743	24.002	19.9083	20.0513	21.9733	0	0.14301	2.06501	+	0.982425	0.0289669	E9Q557	Dsp	Desmoplakin
23.1976	22.3805	22.5938	23.5754	24.9539	25.4551	22.1269	23.0559	25.3066	23.4425	24.918	26.3359	22.9368	23.898	25.0007	0	0.961151	2.06393	+	1.01068	0.0268707	Q9QWL7;P08730;P05784;P19001;Q61414	Krt17;Krt18;Krt19	Keratin, type I cytoskeletal 18
20.5731	20.1704	20.5545	20.0156	21.9742	21.7056	21.7265	21.4476	22.5823	22.0854	22.6562	22.2448	20.3284	21.7135	22.3922	0	1.38507	2.06379	+	5.40501	3.61991e-06	Q9ER58	Spock2	Testican-2
17.3618	17.0299	17.3189	16.7926	17.9808	18.5275	18.306	18.5601	18.8387	19.6987	19.0472	19.1661	17.1258	18.3436	19.1877	0	1.21784	2.06188	+	4.7487	1.06383e-05	D3YVF0	Akap5	A-kinase anchor protein 5
18.793	18.6	18.704	18.3332	20.1332	19.4286	19.4727	19.5537	20.7223	20.3538	20.8423	20.7553	18.6076	19.6471	20.6684	0	1.0395	2.06088	+	5.36888	3.47524e-06	Q9CQV7	Dnajc19	Mitochondrial import inner membrane translocase subunit TIM14
20.3752	19.853	20.0292	19.6527	21.7675	21.4425	21.4273	21.5545	22.2273	22.0359	21.8346	22.0526	19.9775	21.5479	22.0376	0	1.57043	2.06008	+	6.07554	0	O54991	Cntnap1	Contactin-associated protein 1
15.519	15.2176	15.6659	15.1999	17.3548	16.0938	16.3714	16.5118	17.6659	17.111	17.2867	17.7765	15.4006	16.5829	17.46	0	1.18236	2.05942	+	3.90848	3.84739e-05	Q9D826	Pipox	Peroxisomal sarcosine oxidase
23.6209	23.1627	23.5285	23.1015	24.6649	24.0772	24.5404	24.391	25.4457	24.7995	25.7103	25.6944	23.3534	24.4184	25.4125	0	1.065	2.05909	+	4.50495	9.09504e-06	Q9CPQ8	Atp5mg	ATP synthase subunit g, mitochondrial
22.8385	22.4775	22.7675	22.4196	23.9406	23.6096	23.9847	23.9672	24.3239	24.4362	25.019	24.9584	22.6258	23.8755	24.6844	0	1.24975	2.0586	+	5.32535	3.32226e-06	O09111	Ndufb11	NADH dehydrogenase [ubiquinone] 1 beta subcomplex subunit 11, mitochondrial
16.6725	16.386	16.6613	16.1792	17.9878	17.989	17.8675	17.4228	18.6724	18.4809	18.6312	18.3435	16.4748	17.8168	18.532	0	1.34204	2.05726	+	5.87812	0	Q8BH31	Mfsd8	Major facilitator superfamily domain-containing protein 8
24.417	23.8385	24.1332	23.7695	25.895	25.0062	25.4138	25.3135	25.9316	25.9157	26.2463	26.2926	24.0395	25.4072	26.0965	0	1.36761	2.057	+	4.86588	4.61361e-06	P19783	Cox4i1	Cytochrome c oxidase subunit 4 isoform 1, mitochondrial
18.351	17.7254	18.277	17.5228	19.748	19.0487	19.4036	19.3576	20.3321	19.7253	20.1457	19.8984	17.969	19.3895	20.0254	0	1.42041	2.05633	+	4.54607	9.32836e-06	Q5NCE8	Mrs2	Magnesium transporter MRS2 homolog, mitochondrial
19.0776	18.4858	18.8342	18.6926	20.1079	19.701	20.002	20.1332	20.6453	20.5823	21.0559	21.0224	18.7726	19.986	20.8265	0	1.21343	2.05391	+	5.70392	0	Q8BK72	Mrps27	28S ribosomal protein S27, mitochondrial
18.0022	17.4686	17.9511	17.5382	19.4734	18.5337	18.4139	18.8422	20.002	19.7842	19.6291	19.7588	17.74	18.8158	19.7935	0	1.07578	2.05351	+	4.434	1.04484e-05	P63147	Ube2b	Ubiquitin-conjugating enzyme E2 B
22.9189	22.7013	23.0292	22.5451	24.2961	23.6096	23.6431	23.7796	24.8093	24.654	25.002	24.9406	22.7986	23.8321	24.8515	0	1.03347	2.05284	+	5.575	0	P51174	Acadl	Long-chain specific acyl-CoA dehydrogenase, mitochondrial
24.7594	24.1719	24.6209	23.9134	26.1946	25.6838	25.6209	25.6292	26.632	26.3645	26.2714	26.4073	24.3664	25.7821	26.4188	0	1.41573	2.05242	+	4.95048	4.92611e-06	P14094	Atp1b1	Sodium/potassium-transporting ATPase subunit beta-1
23.0258	22.7161	23.0526	22.6886	23.9672	23.3645	23.4298	23.5754	24.6971	24.6971	25.217	25.0813	22.8708	23.5842	24.9231	0	0.713478	2.05236	+	5.52425	0	Q921H8;Q8VCH0	Acaa1a	3-ketoacyl-CoA thiolase A, peroxisomal
17.7063	15.4855	17.3389	16.3897	18.8174	17.4047	18.2749	18.0463	19.0452	18.6166	18.8759	18.591	16.7301	18.1358	18.7822	0	1.40571	2.05207	+	2.22279	0.00130528	Q9DBT9	Dmgdh	Dimethylglycine dehydrogenase, mitochondrial
22.741	22.1704	22.5309	22.2214	23.895	23.3778	23.6865	23.6431	24.4738	24.1795	24.604	24.6096	22.4159	23.6506	24.4667	0	1.23469	2.05083	+	5.75232	0	Q9CQH3	Ndufb5	NADH dehydrogenase [ubiquinone] 1 beta subcomplex subunit 5, mitochondrial
19.5523	18.8637	19.3139	18.7503	20.5165	19.7432	20.1825	20.1704	21.0951	20.68	21.5261	21.3805	19.1201	20.1532	21.1704	0	1.0331	2.05037	+	4.14624	2.47453e-05	Q60649	Clpb	Caseinolytic peptidase B protein homolog
14.272	NaN	NaN	NaN	NaN	13.9625	14.7462	12.8546	17.0279	NaN	15.6166	NaN	14.272	13.8544	16.3223	0	-0.417578	2.05028	+	1.16739	0.0174655	Q61115	Ptch1	Protein patched homolog 1
16.3916	16.4754	16.6275	16.8119	17.7635	16.9594	17.8102	17.2978	18.4221	18.4769	18.9043	18.6719	16.5766	17.4577	18.6188	0	0.881077	2.04221	+	4.91806	4.77612e-06	P0DP60	Lynx1	Ly-6/neurotoxin-like protein 1
21.2066	20.9024	21.0821	20.6276	22.3831	21.8113	21.8461	22.1856	22.7776	22.7695	23.184	23.2535	20.9547	22.0565	22.9962	0	1.10185	2.04148	+	5.2288	3.09598e-06	Q3TC72	Fahd2	Fumarylacetoacetate hydrolase domain-containing protein 2A
18.3227	18.095	18.3473	18.1646	19.5371	18.5926	18.7721	18.8386	19.9459	20.2066	20.5545	20.3857	18.2324	18.9351	20.2732	0	0.702719	2.0408	+	4.89812	4.71698e-06	Q9CR13	Fmc1	Protein FMC1 homolog
19.3615	19.2435	19.3654	19.3808	20.7223	20.1946	20.654	20.5915	21.1269	21.0625	21.7013	21.6231	19.3378	20.5406	21.3785	0	1.20282	2.04066	+	5.60337	0	Q80X85	Mrps7	28S ribosomal protein S7, mitochondrial
18.1682	17.2672	17.8843	17.1825	19.114	19.2484	19.3268	19.5703	20.1332	19.7148	19.3333	19.4834	17.6256	19.3149	19.6662	0	1.68931	2.04064	+	4.33744	1.14754e-05	P63137	Gabrb2	Gamma-aminobutyric acid receptor subunit beta-2
20.8423	20.2185	20.4576	20.0559	22.0393	21.9388	21.7836	21.9812	22.4601	22.4676	22.343	22.4626	20.3936	21.9357	22.4333	0	1.54213	2.03978	+	6.19392	0	B2RSH2	Gnai1	Guanine nucleotide-binding protein G(i) subunit alpha-1
20.895	21.9024	20.5451	21.7471	23.019	22.1363	18.8912	19.8139	23.1961	21.5117	22.5915	25.9473	21.2724	20.9651	23.3116	0	-0.307303	2.03922	+	0.869275	0.0401012	Q9QWL7;Q9D312;Q9Z2K1;Q6IFX2;Q61781	Krt14;Krt16;Krt17;Krt42	Keratin, type I cytoskeletal 14
19.9297	19.3994	19.8862	19.5118	21.2707	20.4775	20.8651	20.9388	21.654	21.1015	22.1488	21.9777	19.6818	20.888	21.7205	0	1.20627	2.03875	+	4.11285	2.56684e-05	Q8K2M0	Mrpl38	39S ribosomal protein L38, mitochondrial
15.2923	15.2228	15.6879	NaN	16.9239	NaN	NaN	NaN	17.549	17.2634	17.5033	NaN	15.401	16.9239	17.4385	0	1.52294	2.03755	+	3.55863	7.66703e-05	Q8R4P9	Abcc10	Multidrug resistance-associated protein 7
21.9459	21.1825	21.4874	21.0088	22.8913	22.5045	22.7574	22.6757	23.5285	23.1765	23.5285	23.5404	21.4062	22.7072	23.4435	0	1.30106	2.0373	+	5.09076	5.47196e-06	Q4VAE3	Tmem65	Transmembrane protein 65
23.6096	23.2506	23.5045	23.178	24.9977	24.391	24.4862	24.5045	25.5195	25.1214	25.5926	25.4583	23.3857	24.5948	25.423	0	1.20915	2.03729	+	5.70276	0	O35129	Phb2	Prohibitin-2
20.2764	19.8183	20.1206	19.6753	21.6141	20.5261	21.3645	21.0156	21.9243	21.4118	22.5475	22.155	19.9726	21.1301	22.0097	0	1.15746	2.03701	+	3.60431	5.35864e-05	Q9D7J4	Cox20	Cytochrome c oxidase assembly protein COX20, mitochondrial
20.7471	20.2185	20.5165	20.0951	22.1886	21.1015	21.6051	21.6231	22.4196	22.0983	22.6453	22.5592	20.3943	21.6296	22.4306	0	1.23528	2.03627	+	4.33974	1.14943e-05	Q8BFP9;Q9JK42	Pdk1;Pdk2	[Pyruvate dehydrogenase (acetyl-transferring)] kinase isozyme 1, mitochondrial
18.849	18.4296	18.7897	17.8969	20.1332	19.9459	19.9459	20.2302	20.5545	20.6453	20.3321	20.5731	18.4913	20.0638	20.5262	0	1.57252	2.03495	+	5.1864	5.93912e-06	P63141	Kcna2	Potassium voltage-gated channel subfamily A member 2
17.4844	17.0751	17.3171	16.9771	19.0063	18.2221	18.5204	18.5954	19.5736	18.7758	19.3684	19.2726	17.2134	18.5861	19.2476	0	1.37266	2.03422	+	4.78095	4.3573e-06	Q8R3K3	Ptcd2	Pentatricopeptide repeat-containing protein 2, mitochondrial
23.0609	22.417	22.8404	22.5213	24.3712	23.7895	24.0526	23.9495	24.7441	24.1253	25.0813	25.0233	22.7099	24.0407	24.7435	0	1.33081	2.03361	+	4.3776	1.17895e-05	Q8R1I1	Uqcr10	Cytochrome b-c1 complex subunit 9
21.5777	22.0559	22.0789	21.714	22.538	23.2155	23.2679	23.1504	22.7895	24.2021	24.2243	24.3444	21.8566	23.0429	23.8901	0	1.18631	2.03347	+	3.09104	0.000234816	P62761	Vsnl1	Visinin-like protein 1
21.5961	21.0359	21.4221	21.1457	21.9742	22.2564	22.3184	22.2273	22.2821	23.4041	23.9584	23.6865	21.2999	22.1941	23.3327	0	0.894119	2.03279	+	3.29318	0.000153696	Q9CQU0	Txndc12	Thioredoxin domain-containing protein 12
21.6886	21.2477	21.5731	21.002	23.0207	22.2933	22.391	22.6186	23.3645	23.0918	23.5638	23.6209	21.3778	22.5809	23.4103	0	1.20308	2.03242	+	4.81335	4.46927e-06	Q8BWF0	Aldh5a1	Succinate-semialdehyde dehydrogenase, mitochondrial
20.6628	20.3101	20.4972	20.1946	21.9098	21.2243	21.5592	21.4626	22.5568	22.1301	22.5568	22.5498	20.4162	21.539	22.4484	0	1.12283	2.03224	+	5.58229	0	O35435	Dhodh	Dihydroorotate dehydrogenase (quinone), mitochondrial
21.5915	21.2477	21.3538	20.895	22.8461	22.8404	22.6929	22.8858	23.417	23.4425	23.0854	23.2679	21.272	22.8163	23.3032	0	1.54427	2.03118	+	6.39803	0	Q9JIS5	Sv2a	Synaptic vesicle glycoprotein 2A
19.0603	18.5254	18.8451	18.5702	20.417	19.5309	20.0426	19.9882	20.9459	20.2877	21.002	20.8876	18.7502	19.9947	20.7808	0	1.24441	2.03056	+	4.53276	9.24214e-06	Q9QZH6	Ecsit	Evolutionarily conserved signaling intermediate in Toll pathway, mitochondrial
23.1031	22.7836	22.9742	22.654	24.5345	23.9933	24.1946	24.2317	24.9716	24.7846	24.976	24.8997	22.8787	24.2385	24.9079	0	1.3598	2.02922	+	6.66188	0	Q9DC70	Ndufs7	NADH dehydrogenase [ubiquinone] iron-sulfur protein 7, mitochondrial
24.0935	23.7895	23.895	23.5165	25.0975	24.4362	24.6431	24.8191	25.5492	25.7182	26.0567	26.0854	23.8236	24.749	25.8524	0	0.925312	2.02873	+	5.21588	3.0581e-06	Q9EQ20	Aldh6a1	Methylmalonate-semialdehyde dehydrogenase [acylating], mitochondrial
23.8191	23.48	23.6971	23.2679	25.1946	24.5463	24.8093	24.7695	25.7568	25.2679	25.6865	25.6622	23.566	24.8299	25.5933	0	1.26391	2.02733	+	5.47855	3.84986e-06	Q8BH59	Slc25a12	Calcium-binding mitochondrial carrier protein Aralar1
23.2332	22.2535	22.9513	22.4118	24.6918	23.4551	24.1174	23.8858	25.0894	24.2021	25.0443	24.6153	22.7124	24.0375	24.7378	0	1.32509	2.02532	+	3.27791	0.000153473	Q8BW75	Maob	Amine oxidase [flavin-containing] B
16.9349	16.0945	16.5377	16.6956	18.1562	16.9877	17.6623	17.4158	18.4185	17.9538	19.071	18.9205	16.5657	17.5555	18.591	0	0.989829	2.02531	+	3.29568	0.000150906	Q8VCR3	Tmem242	Transmembrane protein 242
18.1771	17.5357	18.1563	17.5383	19.1025	18.2243	18.7519	18.4582	19.3116	19.6078	20.4775	20.1079	17.8519	18.6342	19.8762	0	0.782377	2.02432	+	3.53357	8.33785e-05	Q3TA59	Jmjd8	JmjC domain-containing protein 8
15.1466	15.3051	16.3379	NaN	17.6764	16.8186	16.5077	16.7947	17.9116	17.2228	17.6638	17.6832	15.5965	16.9494	17.6204	0	1.35285	2.02383	+	2.74222	0.000450738	Q9CPV3	Mrpl42	39S ribosomal protein L42, mitochondrial
21.2877	21.0156	21.1946	20.8651	22.1395	21.9637	21.8689	21.9566	22.9043	22.9316	23.2679	23.3511	21.0908	21.9822	23.1137	0	0.891388	2.02292	+	6.52902	0	O35459	Ech1	Delta(3,5)-Delta(2,4)-dienoyl-CoA isomerase, mitochondrial
19.4983	19.225	19.4722	18.995	20.7389	20.2185	20.4067	20.6714	21.1079	21.1143	21.632	21.4273	19.2976	20.5089	21.3204	0	1.21123	2.02272	+	5.46787	3.79867e-06	Q9D1N9	Mrpl21	39S ribosomal protein L21, mitochondrial
19.9882	19.63	19.816	19.5345	21.343	20.4972	20.6714	20.8034	21.5685	21.714	21.8191	21.953	19.7422	20.8287	21.7637	0	1.08658	2.02148	+	5.24299	3.13725e-06	Q9WVL0	Gstz1	Maleylacetoacetate isomerase
15.9693	15.4283	14.9902	14.305	17.3294	NaN	NaN	NaN	17.1212	17.0684	17.478	17.1096	15.1732	17.3294	17.1943	0	2.1562	2.02111	+	2.83742	0.000374433	Q9JJF6	Efcc1	EF-hand and coiled-coil domain-containing protein 1
21.8461	22.848	22.538	22.3752	22.4196	23.7286	24.0609	23.4923	24.0935	23.9584	24.6971	24.9406	22.4018	23.4253	24.4224	0	1.02348	2.02053	+	2.71755	0.000472035	O55022;Q80UU9	Pgrmc1;Pgrmc2	Membrane-associated progesterone receptor component 1
17.9366	17.8406	18.3828	17.1588	19.2271	18.8088	19.2431	18.6337	19.1859	19.6967	20.2764	20.2419	17.8297	18.9782	19.8502	0	1.14848	2.02053	+	3.3131	0.000143104	Q61908	Cmc4	Cx9C motif-containing protein 4
23.417	22.882	23.2521	22.5189	24.4862	23.8858	23.8858	24.2317	24.7895	25.1449	24.9628	25.2535	23.0175	24.1223	25.0377	0	1.10484	2.02018	+	4.59262	9.61076e-06	P61922	Abat	4-aminobutyrate aminotransferase, mitochondrial
20.4067	21.7756	21.6409	21.3156	23.5522	22.4425	22.5356	22.4551	23.6431	23.3101	23.0325	23.2317	21.2847	22.7464	23.3043	0	1.46169	2.01967	+	3.12483	0.000220032	Q64436	Atp4a	Potassium-transporting ATPase alpha chain 1
18.4245	18.2769	18.6392	18.039	20.1079	19.1922	19.483	19.4787	20.3962	19.9882	20.5823	20.4874	18.3449	19.5654	20.3635	0	1.22052	2.01861	+	4.64936	9.97009e-06	Q8VCL2	Sco2	Protein SCO2 homolog, mitochondrial
20.4375	20.9672	20.714	20.4375	20.5069	21.6409	21.5823	21.1825	21.2877	23.1047	23.214	23.0224	20.639	21.2282	22.6572	0	0.589128	2.01819	+	2.41432	0.000868228	O08585	Clta	Clathrin light chain A
19.5897	17.3224	19.0305	18.3507	17.9394	20.0559	18.3244	19.2576	18.7997	21.5638	21.1581	20.8423	18.5733	18.8943	20.591	0	0.320991	2.01765	+	1.28475	0.0126694	Q9Z0F7;Q91ZZ3	Sncb;Sncg	Beta-synuclein
21.0426	20.2877	20.6186	20.0292	22.1946	21.9742	21.8651	22.0559	22.7056	22.6714	22.2419	22.4298	20.4945	22.0225	22.5122	0	1.52793	2.01765	+	4.92435	4.8048e-06	Q9R0K7	Atp2b2	Plasma membrane calcium-transporting ATPase 2
15.6363	15.1045	15.4493	14.8001	16.3121	16.2119	16.488	16.802	17.0083	16.5216	17.9932	17.5344	15.2476	16.4535	17.2643	0	1.20595	2.01677	+	3.32809	0.000142006	Q8VIK2	Mpv17l2	Mpv17-like protein 2
21.5165	20.1206	20.4273	19.6795	22.1111	21.3592	21.1457	21.5117	22.7307	22.1825	22.5309	22.3619	20.436	21.5319	22.4515	0	1.09593	2.0155	+	2.82027	0.000380368	Q8VDN2;Q64436;Q6PIC6;Q6PIE5	Atp1a1;Atp1a2;Atp1a3;Atp4a	Potassium-transporting ATPase alpha chain 1
22.1143	21.8269	21.9847	21.5961	23.5638	22.8557	23.1519	23.0156	24.217	23.6431	23.9134	23.8093	21.8805	23.1468	23.8957	0	1.26629	2.01523	+	5.2707	3.18725e-06	Q9Z2Z6	Slc25a20	Mitochondrial carnitine/acylcarnitine carrier protein
18.1106	17.2794	17.7725	17.3312	19.197	18.5588	18.6455	18.8026	19.8291	19.1504	19.8944	19.6764	17.6234	18.801	19.6376	0	1.17757	2.01419	+	4.25945	1.09503e-05	Q9Z2B2	Slc25a14	Brain mitochondrial carrier protein 1
16.4299	16.4713	16.4129	15.5079	17.9173	17.5704	17.3208	17.2915	18.8385	17.8616	18.184	17.9876	16.2055	17.525	18.2179	0	1.31952	2.01243	+	3.71483	4.92524e-05	Q8C2R7	Pigm	GPI mannosyltransferase 1
19.0828	18.6984	19.0608	18.7231	20.3538	19.4869	19.7937	19.7681	20.9171	20.6186	21.0493	21.0292	18.8913	19.8506	20.9035	0	0.959338	2.01226	+	5.09648	5.49073e-06	Q9D0G0	Mrps30	28S ribosomal protein S30, mitochondrial
19.5565	18.8191	18.9227	18.3439	21.4324	20.4676	20.4972	20.6276	21.6628	20.6628	20.5261	20.8346	18.9106	20.7562	20.9216	0	1.84561	2.01098	+	3.37887	0.000114779	Q69ZS6;Q8BG39	Sv2b;Sv2c	Synaptic vesicle glycoprotein 2C
17.9202	17.6703	18.1147	17.4108	18.4346	18.8241	18.8121	19.0937	18.7286	20.3211	20.1332	19.9742	17.779	18.7911	19.7893	0	1.01214	2.0103	+	3.11498	0.000220853	Q9CQ89	Cuta	Protein CutA
21.2535	19.7753	20.6714	20.0951	22.0426	20.9243	21.502	21.4324	22.6736	21.9882	22.714	22.4601	20.4488	21.4753	22.459	0	1.02652	2.01015	+	2.98829	0.000277572	P21995	Emb	Embigin
17.5006	17.364	16.9752	16.9788	18.0591	17.3909	17.2204	17.7853	19.1853	19.0228	19.3331	19.3159	17.2046	17.6139	19.2143	0	0.409289	2.00962	+	5.11456	5.57491e-06	P23359	Bmp7	Bone morphogenetic protein 7
16.9583	17.0105	17.1686	16.8574	16.7608	17.749	17.068	17.7403	17.6676	18.7778	19.9056	19.6755	16.9987	17.3295	19.0066	0	0.330824	2.00795	+	2.38286	0.000921933	Q8K5B2	Mcfd2	Multiple coagulation factor deficiency protein 2 homolog
19.4299	18.5886	19.2414	18.5773	20.3645	19.7123	19.8679	19.9459	20.6276	20.6886	21.3752	21.1765	18.9593	19.9727	20.9669	0	1.01341	2.00768	+	3.96482	3.69028e-05	Q9D924	Isca1	Iron-sulfur cluster assembly 1 homolog, mitochondrial
NaN	14.8791	14.98	NaN	NaN	15.7182	15.3214	15.993	NaN	17.3283	16.441	17.0372	14.9295	15.6775	16.9355	0	0.748013	2.00595	+	2.40043	0.000896564	Q9QVY8	Rai2	Retinoic acid-induced protein 2
18.8811	18.41	18.2731	18.134	19.6386	19.9459	19.6856	19.8975	19.9316	20.895	20.4476	20.4476	18.4245	19.7919	20.4304	0	1.36738	2.0059	+	4.6634	1.00756e-05	O88737	Bsn	Protein bassoon
23.0156	22.7935	22.8764	22.4324	23.7389	23.867	23.7286	23.8385	24.3578	24.9933	24.8811	24.9043	22.7795	23.7932	24.7841	0	1.01376	2.00465	+	5.74088	0	P62814	Atp6v1b2	V-type proton ATPase subunit B, brain isoform
19.8773	18.8467	19.1332	18.5339	20.4273	19.7426	20.002	19.9601	20.9243	20.9882	21.265	21.2243	19.0978	20.033	21.1005	0	0.935214	2.00268	+	3.8242	4.4376e-05	Q8CAK1	Iba57	Putative transferase CAF17 homolog, mitochondrial
22.4118	21.8576	21.928	21.7056	23.7796	23.5754	23.3511	23.5045	24.1565	24.1332	23.7182	23.9043	21.9757	23.5526	23.978	0	1.57691	2.00231	+	5.72211	0	P46096;P46097	Syt1;Syt2	Synaptotagmin-1
17.3773	16.932	15.8791	NaN	17.586	18.1693	18.1953	18.1102	18.5176	18.4848	19.0139	18.9086	16.7295	18.0152	18.7312	0	1.28574	2.00179	+	2.86132	0.000360017	Q8CC21	Ttc19	Tetratricopeptide repeat protein 19, mitochondrial
18.415	17.707	17.9788	17.717	19.2521	18.9887	18.947	19.0551	19.7125	20.3857	19.6954	20.0292	17.9545	19.0607	19.9557	0	1.10626	2.00125	+	4.92793	4.83092e-06	Q920N7	Syt12	Synaptotagmin-12
20.1206	19.6087	19.9459	19.5544	20.9388	21.1581	21.0821	21.4923	21.7955	21.391	21.9207	22.1269	19.8074	21.1678	21.8085	0	1.36041	2.00113	+	5.07014	5.37273e-06	Q922J6	Tspan2	Tetraspanin-2
16.1712	16.1636	16.1752	16.0461	17.2076	17.2281	17.2012	17.3676	17.6876	18.5652	18.1981	18.1096	16.139	17.2511	18.1401	0	1.11211	2.00109	+	5.86969	0	Q7TPB0	Plppr3	Phospholipid phosphatase-related protein type 3
20.0559	19.5955	19.8058	19.515	21.0359	20.5731	20.654	20.7056	21.4874	21.5165	21.9423	22.0292	19.7431	20.7422	21.7439	0	0.9991	2.00081	+	5.40466	3.61664e-06	Q9DCS3	Mecr	Enoyl-[acyl-carrier-protein] reductase, mitochondrial
21.2302	20.5261	21.0625	20.5069	22.2185	21.8191	21.6843	21.9388	22.821	22.9637	22.7098	22.8307	20.8314	21.9152	22.8313	0	1.08372	1.99988	+	5.21234	3.04183e-06	Q8BLK3	Lsamp	Limbic system-associated membrane protein
19.2566	18.487	18.8828	17.8918	19.3432	19.9459	19.6436	19.5282	20.2989	20.5069	21.0156	20.68	18.6295	19.6152	20.6254	0	0.985712	1.99584	+	3.61206	5.38117e-05	Q9WUC3	Ly6h	Lymphocyte antigen 6H
19.4392	18.6887	19.1719	18.6766	20.3538	19.5311	19.9882	19.6369	20.9098	20.417	21.4067	21.2243	18.9941	19.8775	20.9894	0	0.883435	1.99537	+	3.71628	4.81079e-05	Q9EPK6	Sil1	Nucleotide exchange factor SIL1
21.7471	22.0359	22.3619	21.9566	22.4067	22.9298	22.9985	22.9134	22.7348	24.7543	24.3712	24.217	22.0254	22.8121	24.0193	0	0.786714	1.99394	+	2.66543	0.000519906	P84075;Q91X97	Hpca;Ncald	Neuron-specific calcium-binding protein hippocalcin
21.2361	20.8034	21.0821	20.5261	22.6714	22.1426	22.2933	22.4551	23.0443	22.5093	23.0772	22.9899	20.9119	22.3906	22.9052	0	1.47868	1.99324	+	5.1504	5.76784e-06	Q9D6M3	Slc25a22	Mitochondrial glutamate carrier 1
16.6257	16.2326	16.631	16.0558	17.8073	17.3713	17.4559	17.3858	18.577	17.9685	18.4792	18.4921	16.3863	17.5051	18.3792	0	1.11878	1.99292	+	5.18052	5.90406e-06	Q9CWX4	Rpusd4	Mitochondrial RNA pseudouridine synthase Rpusd4
20.8346	20.4676	20.8034	20.0821	21.5498	22.0156	21.7056	21.8423	21.9171	22.928	22.5237	22.7836	20.5469	21.7783	22.5381	0	1.23138	1.99114	+	4.16659	1.76147e-05	P11404	Fabp3	Fatty acid-binding protein, heart
18.4176	18.2069	18.2317	17.7584	20.1206	18.6589	19.2571	19.0742	20.2419	19.8189	20.3645	20.1457	18.1536	19.2777	20.1427	0	1.12406	1.9891	+	3.56191	7.35052e-05	Q924X2	Cpt1b	Carnitine O-palmitoyltransferase 1, muscle isoform
21.4375	21.8152	21.3752	22.2593	23.0542	23.2258	20.8191	20.5545	23.5638	22.3156	22.7975	26.1585	21.7218	21.9134	23.7089	0	0.191644	1.98708	+	0.949761	0.0316665	Q99M73;Q6IME9;P07744;Q3UV17;P04104;Q6IFZ9;Q9R0H5;P50446;Q8VED5;Q8BGZ7;Q6IFZ6;Q9DCV7;Q6NXH9;Q3TTY5;Q922U2;Q9Z331;P11679	Krt1;Krt2;Krt5;Krt6a;Krt71;Krt72;Krt73;Krt74;Krt75;Krt76;Krt77;Krt79;Krt8;Krt84	Keratin, type II cytoskeletal 1
18.2191	17.8003	18.0186	17.6389	19.6379	19.4411	19.3248	19.4401	20.0691	19.9882	19.6608	19.905	17.9192	19.461	19.9058	0	1.54177	1.98652	+	6.4285	0	Q9Z1L5	Cacna2d3	Voltage-dependent calcium channel subunit alpha-2/delta-3
17.9343	17.2373	18.0483	17.5898	19.2567	18.5584	18.8959	18.9342	19.6982	19.3354	19.8422	19.8788	17.7024	18.9113	19.6886	0	1.20889	1.98622	+	4.62094	9.7704e-06	Q80ZK0	Mrps10	28S ribosomal protein S10, mitochondrial
18.1878	18.0937	18.3771	17.9222	18.7962	18.9672	19.2062	19.1364	18.9386	20.2535	20.7955	20.5356	18.1452	19.0265	20.1308	0	0.881283	1.98561	+	2.94707	0.000306769	Q8K3A0	Hscb	Iron-sulfur cluster co-chaperone protein HscB
20.6276	20.7056	20.8876	20.4676	21.7056	21.6186	21.6843	21.6671	22.5333	22.6628	22.5777	22.8557	20.6721	21.6689	22.6574	0	0.996808	1.98526	+	7.6972	0	Q8R464	Cadm4	Cell adhesion molecule 4
21.6886	21.265	21.6843	20.9951	22.8307	22.1363	22.5093	22.5938	23.1127	23.1765	23.7077	23.5754	21.4082	22.5175	23.3931	0	1.1093	1.98481	+	4.55365	9.35891e-06	P16332	Mmut	Methylmalonyl-CoA mutase, mitochondrial
15.9944	16.0561	NaN	NaN	18.2415	17.1356	17.4368	16.831	16.8412	18.259	18.3877	18.5453	16.0252	17.4112	18.0083	0	1.38599	1.98305	+	1.55068	0.00651677	Q91WK5	Gcsh	Glycine cleavage system H protein, mitochondrial
16.0717	NaN	NaN	NaN	17.5735	17.0177	17.6093	17.3945	18.0903	17.4641	18.4806	18.1832	16.0717	17.3988	18.0545	0	1.32706	1.98283	+	1.38615	0.00981084	Q9D173	Tomm7	Mitochondrial import receptor subunit TOM7 homolog
19.6045	19.1498	19.4375	19.0873	20.9024	20.002	20.3645	20.4273	21.2185	20.85	21.6971	21.4425	19.3198	20.424	21.302	0	1.10425	1.98222	+	4.31349	1.1359e-05	Q9D1P0	Mrpl13	39S ribosomal protein L13, mitochondrial
19.4262	19.1999	19.1827	18.9525	21.002	20.2302	20.4476	20.4874	21.3101	20.7389	21.2821	21.3538	19.1903	20.5418	21.1712	0	1.35146	1.98089	+	5.00786	5.13149e-06	P03921	Mtnd5	NADH-ubiquinone oxidoreductase chain 5
24.4041	24.275	24.5285	24.1015	25.8647	25.1135	25.4008	25.3135	26.3307	25.9912	26.4969	26.4138	24.3273	25.4231	26.3081	0	1.09586	1.98088	+	5.33	3.34169e-06	Q9CQA3	Sdhb	Succinate dehydrogenase [ubiquinone] iron-sulfur subunit, mitochondrial
15.015	14.7751	NaN	NaN	15.6462	17.2796	17.1359	16.7848	NaN	16.5618	17.2367	16.8273	14.895	16.7116	16.8753	0	1.81658	1.9802	+	1.78448	0.00362573	P31809;Q925P2	Ceacam1;Ceacam2	Carcinoembryonic antigen-related cell adhesion molecule 1
21.8113	21.1015	21.0292	20.4775	22.5522	21.7634	21.895	22.2036	23.0156	23.0342	23.0224	23.2679	21.1049	22.1036	23.085	0	0.998688	1.98016	+	3.79478	4.37956e-05	Q99KE1;Q8BMF3	Me2;Me3	NADP-dependent malic enzyme, mitochondrial
21.265	21.0088	21.0359	20.5915	22.1976	21.2185	21.5638	21.4923	23.0592	22.6164	23.0426	23.1031	20.9753	21.618	22.9553	0	0.642743	1.98002	+	4.50288	9.08265e-06	P97792	Cxadr	Coxsackievirus and adenovirus receptor homolog
23.6096	23.5045	23.4923	23.3645	24.7645	24.0772	24.0105	24.2891	25.3031	25.6838	25.3545	25.5463	23.4927	24.2853	25.4719	0	0.792608	1.97919	+	5.6314	0	P29758	Oat	Ornithine aminotransferase, mitochondrial
24.7995	24.217	24.6811	24.1565	25.9043	24.9847	25.433	25.3645	26.2463	26.2225	26.7517	26.5492	24.4635	25.4216	26.4424	0	0.958101	1.97892	+	4.3722	1.17548e-05	Q9DCW4	Etfb	Electron transfer flavoprotein subunit beta
24.4298	24.141	24.4298	24.0935	25.5285	24.895	25.228	25.1293	26.2077	25.7517	26.5653	26.4831	24.2735	25.1952	26.252	0	0.921683	1.97842	+	4.86528	4.61095e-06	Q99JY0	Hadhb	Trifunctional enzyme subunit beta, mitochondrial
20.5165	19.9882	20.4676	19.8224	21.7056	21.3321	21.4874	21.5309	22.0088	21.9316	22.4576	22.3101	20.1987	21.514	22.177	0	1.31531	1.97835	+	5.18368	5.90842e-06	Q9CQ85	Timm22	Mitochondrial import inner membrane translocase subunit Tim22
22.4349	22.6164	22.6119	22.1206	23.1441	22.8269	23.0886	23.2405	24.141	24.5225	24.5463	24.4862	22.4459	23.075	24.424	0	0.629069	1.97805	+	6.15995	0	P62897	Cycs	Cytochrome c, somatic
21.2419	20.5638	20.7553	20.1946	22.7244	22.4923	22.2564	22.4898	22.6628	22.7327	22.5117	22.7594	20.6889	22.4907	22.6666	0	1.80181	1.97773	+	5.20905	3.0349e-06	P35803	Gpm6b	Neuronal membrane glycoprotein M6-b
14.8071	NaN	NaN	NaN	16.2378	16.0932	16.4164	16.0339	16.913	16.6178	16.9473	16.6586	14.8071	16.1953	16.7842	0	1.38817	1.97707	+	2.56397	0.000652019	Q8C7N7	Aph1b	Gamma-secretase subunit APH-1B
18.4232	18.5351	18.1141	17.7961	19.8587	19.3783	19.3986	19.3053	20.0691	20.3321	20.1206	20.2535	18.2171	19.4852	20.1938	0	1.26813	1.97673	+	5.31584	3.29761e-06	Q7TNR6	Igsf21	Immunoglobulin superfamily member 21
NaN	15.1496	15.3904	14.3738	16.6434	16.4922	17.0161	16.3332	16.5689	17.3345	16.8275	17.0599	14.9713	16.6212	16.9477	0	1.64994	1.97643	+	3.49467	8.742e-05	Q03059	Chat	Choline O-acetyltransferase
18.6602	18.1396	18.4073	17.881	19.8899	18.9431	19.3214	19.2717	20.2535	20.0426	20.343	20.3538	18.272	19.3565	20.2482	0	1.0845	1.97618	+	4.5098	9.13659e-06	Q8JZM0	Tfb1m	Dimethyladenosine transferase 1, mitochondrial
18.3726	17.9006	18.1655	17.7241	19.1728	18.2588	18.8734	18.8306	19.9459	19.4042	20.5451	20.1704	18.0407	18.7839	20.0164	0	0.743197	1.97569	+	3.75569	4.54681e-05	Q8K2Q5	Chchd7	Coiled-coil-helix-coiled-coil-helix domain-containing protein 7
17.9103	17.5923	17.8769	17.3553	19.4795	18.7587	18.9297	19.0693	19.8897	19.5332	19.6514	19.5577	17.6837	19.0593	19.658	0	1.37561	1.97429	+	5.3479	3.41588e-06	Q8BL03	Slc25a29	Mitochondrial basic amino acids transporter
19.6218	19.2558	19.4449	19.1599	20.8346	20.0559	20.3321	20.343	21.3857	20.9812	21.5777	21.4273	19.3706	20.3914	21.343	0	1.02077	1.97235	+	5.04833	5.29451e-06	Q9D0Q7	Mrpl45	39S ribosomal protein L45, mitochondrial
19.9742	19.3361	19.4687	19.065	21.002	20.1457	20.5165	20.5165	21.0493	21.3645	21.6051	21.714	19.461	20.5452	21.4332	0	1.08418	1.97222	+	4.14054	2.6087e-05	Q8K4F5	Abhd11	Protein ABHD11
22.0224	NaN	21.8423	NaN	23.5522	22.4273	22.6141	22.7327	NaN	23.895	23.895	23.9225	21.9324	22.8316	23.9042	0	0.89921	1.97184	+	2.6085	0.000584621	Q8CHR6	Dpyd	Dihydropyrimidine dehydrogenase [NADP(+)]
17.5168	17.1061	17.3041	16.4842	18.6933	18.0188	18.3972	18.4579	19.1757	18.708	19.213	19.1987	17.1028	18.3918	19.0739	0	1.28902	1.97107	+	4.28312	1.11509e-05	Q9CQL4	Mrpl20	39S ribosomal protein L20, mitochondrial
18.1842	17.0205	17.2462	16.5544	19.6123	17.9473	18.1541	18.3953	19.8228	19.3027	18.7456	19.0154	17.2513	18.5273	19.2216	0	1.27593	1.97031	+	2.24215	0.0012597	P16388;B2RQA1;P63141;Q61923;Q61762;P59053;Q61423;P16390	Kcna1;Kcna2;Kcna3;Kcna4;Kcna5;Kcna6	Potassium voltage-gated channel subfamily A member 1
NaN	NaN	15.4026	NaN	16.9239	15.1994	15.783	NaN	17.72	16.8039	17.4002	17.5589	15.4026	15.9688	17.3707	0	0.566123	1.9681	+	1.46568	0.00804804	Q8R2Z3	Slc26a7	Anion exchange transporter
17.9256	16.8338	17.469	16.3946	18.806	18.6759	19.2741	19.079	19.0516	19.3773	19.0751	18.9905	17.1558	18.9588	19.1236	0	1.80299	1.96785	+	3.70934	4.90941e-05	P50153	Gng4	Guanine nucleotide-binding protein G(I)/G(S)/G(O) subunit gamma-4
17.0979	18.2678	17.9084	18.133	17.1615	NaN	18.084	NaN	17.822	19.9148	21.0224	20.5165	17.8518	17.6227	19.8189	0	-0.229052	1.96716	+	1.33416	0.0111512	Q9EP52	Twsg1	Twisted gastrulation protein homolog 1
27.5682	27.391	27.4394	27.1115	28.6898	28.3282	28.2123	28.2625	29.4194	29.3557	29.2376	29.3641	27.3775	28.3732	29.3442	0	0.995689	1.96671	+	6.63078	0	Q6PIC6;Q6PIE5	Atp1a2;Atp1a3	Sodium/potassium-transporting ATPase subunit alpha-3
18.6	17.672	18.3693	17.7837	19.3996	18.8088	18.9034	19.1247	19.8431	19.9316	20.3321	20.1825	18.1062	19.0591	20.0723	0	0.952876	1.96608	+	4.29754	1.12495e-05	Q9QZA0	Ca5b	Carbonic anhydrase 5B, mitochondrial
22.2621	21.8876	22.1395	21.4576	23.2066	23.4425	23.0854	23.3101	23.7182	24.4862	23.4551	23.9495	21.9367	23.2611	23.9022	0	1.32443	1.96552	+	4.25931	1.09418e-05	P05201	Got1	Aspartate aminotransferase, cytoplasmic
16.6988	15.7623	16.9833	NaN	17.5686	16.6018	16.5768	16.7745	18.2815	18.034	18.8409	18.6311	16.4815	16.8804	18.4469	0	0.398948	1.9654	+	2.89144	0.000339908	D7PDD4	Mpig6b	Megakaryocyte and platelet inhibitory receptor G6b
15.4914	NaN	NaN	12.8777	15.9466	16.3162	17.6343	17.0108	NaN	16.1607	16.0808	16.2076	14.1845	16.727	16.1497	0	2.54244	1.96516	+	1.30212	0.0120764	Q3UP87	Elane	Neutrophil elastase
16.1773	16.2505	16.8955	16.2738	17.8646	17.1243	17.3133	17.3851	18.4079	18.2051	18.6482	18.1945	16.3993	17.4218	18.3639	0	1.02252	1.96463	+	4.69701	1.02775e-05	Q14AI6	Rpusd3	Mitochondrial mRNA pseudouridine synthase Rpusd3
16.8434	16.0267	16.295	NaN	18.0963	16.7661	16.902	17.1682	18.5409	18.3711	18.3138	18.1859	16.3884	17.2332	18.3529	0	0.844754	1.96453	+	2.98543	0.000277959	O35646	Capn6	Calpain-6
19.1842	18.5781	19.0555	18.5192	20.2185	19.4838	19.8858	19.6495	21.0756	20.1457	21.0426	20.9243	18.8343	19.8094	20.7971	0	0.975109	1.9628	+	3.89	3.80711e-05	Q8BJ03	Cox15	Cytochrome c oxidase assembly protein COX15 homolog
21.6096	21.2185	21.5213	21.1269	22.6164	22.0088	22.2066	22.3073	23.141	23.0443	23.5522	23.5869	21.3691	22.2848	23.3311	0	0.915684	1.96201	+	5.17376	5.87372e-06	P50171	Hsd17b8	Estradiol 17-beta-dehydrogenase 8
25.4425	25.239	25.1527	24.895	26.8142	26.0914	26.1115	26.2207	27.4473	27.0813	27.0505	26.9977	25.1823	26.3094	27.1442	0	1.12714	1.96188	+	5.05936	5.31561e-06	Q9WV27;Q9Z1W8;Q6PIC6;Q6PIE5	Atp12a;Atp1a2;Atp1a3;Atp1a4	Sodium/potassium-transporting ATPase subunit alpha-3
22.6029	22.2096	22.654	22.1206	23.6865	23.632	23.6649	23.5285	24.391	24.2317	24.4984	24.3101	22.3968	23.628	24.3578	0	1.23121	1.96103	+	6.62814	0	Q921I1	Tf	Serotransferrin
18.5624	18.9341	18.5445	18.3396	19.9882	19.2343	19.4852	19.5394	20.5165	20.3538	20.5731	20.7796	18.5952	19.5617	20.5558	0	0.966589	1.9606	+	5.21825	3.06748e-06	Q8R1S0	Coq6	Ubiquinone biosynthesis monooxygenase COQ6, mitochondrial
23.654	23.5045	23.7895	23.3511	25.5983	24.3645	24.848	24.7234	25.8717	24.9316	25.6264	25.705	23.5748	24.8836	25.5337	0	1.30878	1.95891	+	3.67952	4.97829e-05	Q9CPQ1	Cox6c	Cytochrome c oxidase subunit 6C
19.6831	19.2009	19.3321	18.8519	20.7056	20.8651	20.654	20.7715	21.0426	21.5498	21.0625	21.2477	19.267	20.7491	21.2257	0	1.48204	1.95863	+	5.45783	3.77358e-06	Q80TL4	Phf24	PHD finger protein 24
NaN	15.976	16.4354	15.3231	16.7615	15.7406	17.4977	NaN	17.5135	17.6393	18.404	17.9222	15.9115	16.6666	17.8698	0	0.755151	1.95829	+	1.94091	0.00256809	Q9QUM4	Slamf1	Signaling lymphocytic activation molecule
18.0597	18.2129	18.2503	17.8458	18.6954	18.5808	18.4015	18.3758	19.9316	20.0951	20.0156	20.1581	18.0922	18.5134	20.0501	0	0.421201	1.95791	+	7.37843	0	P58242	Smpdl3b	Acid sphingomyelinase-like phosphodiesterase 3b
18.8937	18.4693	18.9536	18.6467	19.8271	19.3553	19.7204	19.8036	20.5731	20.2185	21.1765	20.8269	18.7409	19.6766	20.6987	0	0.935749	1.95787	+	4.64258	9.93542e-06	Q8BUY5	Timmdc1	Complex I assembly factor TIMMDC1, mitochondrial
18.1874	18.0073	18.2668	17.8711	19.133	18.6741	19.0186	19.0313	19.9742	19.7372	20.2535	20.1946	18.0831	18.9643	20.0399	0	0.881124	1.95674	+	5.96568	0	Q9CZ83	Mrpl55	39S ribosomal protein L55, mitochondrial
14.4571	NaN	NaN	14.5122	17.087	15.9609	15.4663	15.4504	16.2737	16.7349	16.1303	16.6238	14.4847	15.9912	16.4407	0	1.50652	1.956	+	1.93849	0.0025981	Q920M7	Syt17	Synaptotagmin-17
22.2564	22.1079	22.5333	21.9812	23.7796	23.0609	23.391	23.2477	24.0772	23.8764	24.3712	24.3778	22.2197	23.3698	24.1757	0	1.1501	1.95599	+	5.06432	5.33333e-06	Q9CQZ6	Ndufb3	NADH dehydrogenase [ubiquinone] 1 beta subcomplex subunit 3
18.4506	17.4924	17.7777	17.4004	19.6101	18.5595	18.8183	18.9824	19.7896	19.596	19.6784	19.8788	17.7803	18.9926	19.7357	0	1.21231	1.95541	+	3.77351	4.58384e-05	Q8BGT5	Gpt2	Alanine aminotransferase 2
19.8203	18.8886	19.4545	19.7343	20.8113	21.2243	20.3962	20.6096	22.3752	19.5623	21.9637	21.8152	19.4744	20.7604	21.4291	0	1.28595	1.95465	+	1.69505	0.00447977	Q9DCF9	Ssr3	Translocon-associated protein subunit gamma
18.4989	19.0639	17.5158	18.7953	18.135	18.544	NaN	16.9675	19.2604	18.6879	20.6096	23.1316	18.4685	17.8822	20.4224	0	-0.586335	1.9539	+	1.1131	0.0201734	Q9QWL7;Q99PS0	Krt17;Krt23	Keratin, type I cytoskeletal 23
17.1252	16.6118	16.7353	16.4844	18.6896	18.521	18.4842	18.7736	18.9899	18.8183	18.3943	18.5626	16.7392	18.6171	18.6913	0	1.87791	1.95208	+	5.92233	0	P39087	Grik2	Glutamate receptor ionotropic, kainate 2
21.1143	20.7955	20.9951	20.5915	22.2989	21.5404	21.6141	21.7013	22.6929	22.7995	22.8783	22.9334	20.8741	21.7887	22.826	0	0.914616	1.95191	+	5.27191	3.19234e-06	Q9QYR9	Acot2	Acyl-coenzyme A thioesterase 2, mitochondrial
23.2199	22.9882	23.0772	22.7655	24.1095	23.8191	23.6209	24.0275	24.7129	24.8288	25.1488	25.1642	23.0127	23.8942	24.9637	0	0.881536	1.95099	+	5.82284	0	Q9D172	Gatd3a	Glutamine amidotransferase-like class 1 domain-containing protein 3A, mitochondrial
20.85	21.1704	21.6096	21.0951	22.4849	22.2419	22.2961	22.4324	22.9548	23.2199	23.1316	23.217	21.1813	22.3638	23.1308	0	1.18258	1.94958	+	5.9494	0	Q3V132	Slc25a31	ADP/ATP translocase 4
22.4196	22.0292	22.2302	21.5961	23.2821	22.5983	22.6209	22.928	23.8858	24.0359	23.9225	24.217	22.0688	22.8573	24.0153	0	0.788548	1.94653	+	4.72821	1.04932e-05	Q9DBF1	Aldh7a1	Alpha-aminoadipic semialdehyde dehydrogenase
22.976	22.3988	22.7327	22.0854	23.7796	24.002	23.7995	23.8288	24.275	24.6757	24.3444	24.6757	22.5482	23.8524	24.4927	0	1.30422	1.94447	+	5.10817	5.5517e-06	P63011	Rab3a	Ras-related protein Rab-3A
21.4425	21.0559	21.2593	20.7389	21.9171	22.6865	22.6029	22.6253	22.3511	23.3101	23.1946	23.417	21.1242	22.4579	23.0682	0	1.33378	1.94404	+	3.72994	4.83776e-05	P28663	Napb	Beta-soluble NSF attachment protein
18.8378	18.417	18.7507	18.4118	19.8501	19.0215	19.6879	19.513	20.4874	20.1457	20.8034	20.7471	18.6043	19.5181	20.5459	0	0.913796	1.94159	+	4.57404	9.51022e-06	Q9CQY6	Uqcc2	Ubiquinol-cytochrome-c reductase complex assembly factor 2
21.4015	21.0951	21.3321	21.0493	22.7389	21.8423	22.1704	22.1143	23.0707	22.9243	23.3101	23.3376	21.2195	22.2165	23.1607	0	0.996987	1.9412	+	4.99803	5.09879e-06	Q8BGC4	Zadh2	Prostaglandin reductase-3
18.1795	17.9726	18.1371	18.0973	19.3647	18.8935	19.0283	19.2642	20.0156	19.664	20.265	20.2066	18.0966	19.1377	20.0378	0	1.04107	1.94116	+	5.92112	0	Q9D773	Mrpl2	39S ribosomal protein L2, mitochondrial
18.6067	18.5815	18.7199	18.5303	19.665	19.289	19.3183	19.301	20.3752	20.5261	20.6971	20.6006	18.6096	19.3933	20.5497	0	0.783735	1.94016	+	7.43688	0	Q9Z2L6	Minpp1	Multiple inositol polyphosphate phosphatase 1
20.8113	20.3962	20.6714	20.3101	21.8152	21.502	21.5915	21.5592	22.2564	22.2214	22.7035	22.7634	20.5473	21.617	22.4862	0	1.06972	1.93892	+	5.55242	0	Q9WUR2	Eci2	Enoyl-CoA delta isomerase 2, mitochondrial
19.8464	19.6042	19.9135	19.4586	21.5356	20.7389	20.8269	20.8876	21.8307	21.3211	21.7389	21.68	19.7057	20.9973	21.6427	0	1.2916	1.93705	+	4.92378	4.80192e-06	Q5SWT3	Slc25a35	Solute carrier family 25 member 35
22.8689	22.0658	22.2096	21.7876	23.895	23.7796	23.5285	23.7286	24.317	24.3844	23.9672	24.0105	22.233	23.7329	24.1698	0	1.49997	1.93683	+	4.66463	1.00908e-05	P46096	Syt1	Synaptotagmin-1
21.7471	21.417	21.6453	21.1642	22.8764	22.1363	22.1946	22.4996	23.2679	23.2332	23.5869	23.632	21.4934	22.4267	23.43	0	0.933333	1.93658	+	4.86768	4.62428e-06	Q99MR8	Mccc1	Methylcrotonoyl-CoA carboxylase subunit alpha, mitochondrial
19.84	19.4222	19.7824	19.0175	20.6276	19.5984	20.2066	20.2877	21.3376	20.9243	21.9951	21.5498	19.5155	20.1801	21.4517	0	0.664564	1.9362	+	3.46896	9.16754e-05	Q9ESP1	Sdf2l1	Stromal cell-derived factor 2-like protein 1
23.0207	22.928	23.0559	22.8073	23.9847	23.5045	23.48	23.4923	24.7796	24.8093	24.976	24.989	22.953	23.6154	24.8885	0	0.662374	1.93548	+	6.73292	0	Q9CQ62	Decr1	2,4-dienoyl-CoA reductase, mitochondrial
18.4357	17.8649	18.4947	18.0986	19.7311	18.8402	19.2784	18.9629	19.8441	19.7184	20.5261	20.5451	18.2235	19.2032	20.1584	0	0.979688	1.93493	+	3.71718	4.81221e-05	Q9CQV1	Pam16	Mitochondrial import inner membrane translocase subunit TIM16
23.9847	23.7492	23.9043	23.632	24.8904	24.4234	24.4298	24.6703	25.3612	25.6568	25.9998	25.9912	23.8175	24.6035	25.7522	0	0.785962	1.9347	+	5.42062	3.663e-06	Q8QZT1	Acat1	Acetyl-CoA acetyltransferase, mitochondrial
16.2288	15.8187	16.2745	15.9735	18.0387	17.4585	17.6346	17.8166	18.4857	17.2038	18.1512	18.1899	16.0739	17.7371	18.0077	0	1.66323	1.93379	+	4.06342	2.78552e-05	Q8C2L6	Tmem161b	Transmembrane protein 161B
16.8162	15.6449	NaN	15.3614	17.5365	17.2329	17.3212	17.4006	18.4199	16.8373	NaN	18.3635	15.9408	17.3728	17.8736	0	1.43194	1.93279	+	1.7428	0.00400771	Q8VDN2;Q9WV27;Q6PIC6	Atp1a1;Atp1a3;Atp1a4	Sodium/potassium-transporting ATPase subunit alpha-3
16.9323	17.3581	17.6041	17.1807	17.5805	18.6036	18.5461	18.5371	18.0774	19.2098	19.8571	19.6591	17.2688	18.3168	19.2009	0	1.04804	1.93208	+	2.50759	0.000725729	P51910	Apod	Apolipoprotein D
20.7876	20.3321	20.68	20.1332	21.7512	21.1015	21.343	21.4726	22.2185	22.239	22.5846	22.6164	20.4832	21.4171	22.4146	0	0.933855	1.93139	+	4.97396	5.02197e-06	Q8R4N0	Clybl	Citramalyl-CoA lyase, mitochondrial
19.7738	18.895	19.2957	18.3402	20.2185	20.4576	20.5731	20.2185	20.6186	21.3538	20.9243	21.1269	19.0762	20.3669	21.0059	0	1.29072	1.92973	+	3.55508	7.65655e-05	Q80TB8	Vat1l	Synaptic vesicle membrane protein VAT-1 homolog-like
18.8312	18.6402	18.7492	18.2281	19.7571	19.1805	19.635	19.5637	20.5261	20.0821	20.7876	20.7715	18.6122	19.534	20.5418	0	0.921887	1.92968	+	4.73365	1.05485e-05	Q9EQI8	Mrpl46	39S ribosomal protein L46, mitochondrial
20.9812	20.6886	20.9601	20.6006	22.5093	21.6453	21.8802	21.928	22.9777	22.3592	22.8783	22.7327	20.8076	21.9907	22.737	0	1.18304	1.92935	+	4.73792	1.05652e-05	Q9QZD8	Slc25a10	Mitochondrial dicarboxylate carrier
24.6264	24.2891	24.5696	24.0854	25.8044	25.1174	25.1681	25.3778	26.1546	26.204	26.4785	26.4504	24.3926	25.3669	26.3219	0	0.974283	1.92922	+	5.17436	5.88235e-06	Q99KI0	Aco2	Aconitate hydratase, mitochondrial
17.9681	18.6623	18.5125	18.3264	18.1366	19.7641	19.6064	19.3836	19.2701	20.1581	20.8346	20.9171	18.3673	19.2227	20.295	0	0.855382	1.92764	+	2.17155	0.00146016	Q8BR63	Fam177a1	Protein FAM177A1
23.1395	22.7035	22.8171	22.3538	23.9847	23.9225	23.7077	23.8288	24.3778	24.945	24.6971	24.7024	22.7535	23.8609	24.6806	0	1.10746	1.92712	+	5.33819	3.37553e-06	P50516	Atp6v1a	V-type proton ATPase catalytic subunit A
18.5364	16.4063	18.2876	16.9156	19.2155	17.6275	19.1842	18.4418	19.7324	18.5252	20.1332	19.4633	17.5365	18.6173	19.4635	0	1.0808	1.92707	+	1.5243	0.00693419	O35082	Kl	Klotho
25.4984	25.1293	25.3745	24.8858	26.6181	26.2207	26.1115	26.2151	27.3324	27.0711	27.1507	27.0401	25.222	26.2913	27.1486	0	1.06935	1.92661	+	5.71594	0	Q8VDN2;Q6PIC6;Q6PIE5	Atp1a1;Atp1a2;Atp1a3	Sodium/potassium-transporting ATPase subunit alpha-3
NaN	14.3559	14.9397	NaN	NaN	NaN	15.5231	NaN	17.0484	15.9029	16.3061	17.0388	14.6478	15.5231	16.5741	0	0.875281	1.92623	+	1.85568	0.00310276	Q9D1C3	Pyurf	Protein preY, mitochondrial
20.2764	19.242	20.3321	19.0963	21.8307	20.5731	21.5545	21.0559	22.0325	20.5545	22.3294	21.7348	19.7367	21.2536	21.6628	0	1.51688	1.92612	+	2.17199	0.00145775	Q9D8W7	Ociad2	OCIA domain-containing protein 2
21.7182	21.4015	21.632	21.1704	21.8727	22.2273	22.2243	22.2006	22.4626	23.417	23.9134	23.8288	21.4805	22.1312	23.4055	0	0.650734	1.92497	+	3.43565	9.86757e-05	Q9QXT0	Cnpy2	Protein canopy homolog 2
16.9415	NaN	16.4293	NaN	18.0609	18.0949	17.9903	18.1983	18.4379	18.8513	18.5682	18.5792	16.6854	18.0861	18.6091	0	1.40067	1.92372	+	4.65249	9.995e-06	P23819;Q9Z2W8	Gria2;Gria4	Glutamate receptor 2
23.9584	23.5754	23.6757	23.2679	24.989	25.0401	24.8717	25.0526	25.341	25.792	25.3975	25.6403	23.6193	24.9884	25.5427	0	1.36901	1.92337	+	5.92452	0	O08599	Stxbp1	Syntaxin-binding protein 1
17.941	17.7756	18.081	17.772	19.9601	18.9888	19.2771	19.1717	19.91	19.432	19.9742	19.9459	17.8924	19.3494	19.8155	0	1.45705	1.92316	+	4.68869	1.02459e-05	Q61586	Gpam	Glycerol-3-phosphate acyltransferase 1, mitochondrial
19.1772	19.045	19.1554	18.5657	20.3538	19.6135	19.6479	19.9742	20.8802	20.6364	20.9812	21.1332	18.9858	19.8973	20.9078	0	0.911512	1.92192	+	4.7017	1.03199e-05	O88986	Gcat	2-amino-3-ketobutyrate coenzyme A ligase, mitochondrial
23.1765	23.2419	22.9134	22.4626	24.5165	24.1565	24.1488	24.2463	24.9628	24.7286	24.8904	24.895	22.9486	24.267	24.8692	0	1.31843	1.9206	+	5.49409	3.89864e-06	P54869	Hmgcs2	Hydroxymethylglutaryl-CoA synthase, mitochondrial
18.8689	17.8605	18.0783	17.8752	19.1614	19.1682	18.889	19.3364	19.8684	20.417	NaN	19.9882	18.1707	19.1387	20.0912	0	0.968007	1.92044	+	3.55041	7.74898e-05	P63011;P35276	Rab3a;Rab3d	Ras-related protein Rab-3D
16.9477	16.0564	NaN	15.4209	18.0123	17.3206	NaN	NaN	17.8834	16.7258	18.1669	19.4724	16.1417	17.6665	18.0621	0	1.52475	1.92044	+	1.06372	0.0231661	Q8K4L4	Pof1b	Protein POF1B
16.3905	16.3712	17.3489	16.3851	16.909	16.4598	16.2508	16.3272	18.232	18.2729	19.143	18.5285	16.6239	16.4867	18.5441	0	-0.13723	1.92016	+	4.08811	2.81988e-05	Q9D2Y4	Mlkl	Mixed lineage kinase domain-like protein
23.6865	23.2961	23.5404	23.1285	25.3645	24.5165	24.7234	24.7945	25.5105	25.1757	25.3778	25.2679	23.4129	24.8497	25.333	0	1.43687	1.9201	+	5.07303	5.38721e-06	Q9DC69	Ndufa9	NADH dehydrogenase [ubiquinone] 1 alpha subcomplex subunit 9, mitochondrial
19.0821	18.5063	18.9618	18.5068	20.2419	19.5716	19.8577	19.7538	20.9812	20.2877	20.8113	20.654	18.7643	19.8562	20.6836	0	1.09198	1.91929	+	4.6063	9.69462e-06	Q8BPE4	Tmem177	Transmembrane protein 177
17.769	17.4437	17.8076	17.5277	18.9182	18.3239	18.5826	18.4683	19.6848	19.1329	19.7516	19.6559	17.637	18.5733	19.5563	0	0.936249	1.91926	+	5.27296	3.19744e-06	P58137	Acot8	Acyl-coenzyme A thioesterase 8
19.4726	19.194	19.3394	19.0628	20.2989	19.9742	20.2877	20.2989	20.9601	21.0088	21.4067	21.3699	19.2672	20.215	21.1864	0	0.947733	1.91915	+	6.11695	0	Q9D8P4	Mrpl17	39S ribosomal protein L17, mitochondrial
13.7141	13.7552	14.3361	NaN	15.502	NaN	NaN	NaN	15.3567	15.5727	16.2774	16.2053	13.9352	15.502	15.853	0	1.56683	1.91786	+	2.73888	0.000451883	Q8CD91	Smoc2	SPARC-related modular calcium-binding protein 2
17.4251	16.8106	16.2726	16.3146	17.7841	16.7573	17.205	17.2555	18.6274	18.7896	18.3698	18.7017	16.7057	17.2505	18.6221	0	0.544777	1.91642	+	3.56902	7.36871e-05	Q9D110	Mthfs	5-formyltetrahydrofolate cyclo-ligase
NaN	15.7785	16.159	15.6936	17.3472	16.496	17.1795	16.4701	17.8491	17.2366	17.9438	18.1441	15.877	16.8732	17.7934	0	0.996167	1.91637	+	3.18239	0.000194574	Q9D3L0	Fam174a	Membrane protein FAM174A
19.7279	19.4726	19.6654	19.3983	20.4067	20.1946	20.1457	20.2302	21.3156	21.4825	21.6276	21.502	19.566	20.2443	21.4819	0	0.678261	1.91589	+	7.56179	0	Q8BHC9	Fut11	Alpha-(1,3)-fucosyltransferase 11
15.121	NaN	14.4588	NaN	16.7692	15.2506	NaN	NaN	NaN	17.0376	16.6099	16.4684	14.7899	16.0099	16.7053	0	1.22001	1.91538	+	1.17061	0.0173246	Q60613	Adora2a	Adenosine receptor A2a
18.8226	18.3096	18.6669	18.2685	20.0691	19.567	19.5747	19.76	20.5356	20.1206	20.5915	20.4775	18.5169	19.7427	20.4313	0	1.22583	1.91444	+	5.3462	3.40716e-06	Q99N94	Mrpl9	39S ribosomal protein L9, mitochondrial
18.6258	18.1246	18.4037	18.0813	19.799	19.3779	19.477	19.5172	20.4375	19.9601	20.2877	20.2066	18.3088	19.5428	20.223	0	1.23393	1.91414	+	5.78066	0	Q80Z96	Vangl1	Vang-like protein 1
15.7411	15.2668	15.6435	15.042	17.3397	16.6343	17.0272	16.8221	17.4679	17.0729	17.3553	17.453	15.4233	16.9559	17.3373	0	1.53251	1.91393	+	4.98756	5.06009e-06	Q9D8N3	Tmem86a	Lysoplasmalogenase-like protein TMEM86A
20.2066	19.2645	19.8626	19.2812	21.3156	20.3321	20.895	20.6714	21.8191	21.0426	21.7915	21.6096	19.6537	20.8035	21.5657	0	1.1498	1.91197	+	3.43905	9.89583e-05	Q9D938	Tmem160	Transmembrane protein 160
21.9566	21.4626	21.7056	21.4067	22.7695	22.3884	22.632	22.6584	23.391	23.3376	23.7286	23.7182	21.6329	22.6121	23.5438	0	0.979209	1.91096	+	5.79033	0	Q8BKZ9	Pdhx	Pyruvate dehydrogenase protein X component, mitochondrial
18.1729	17.8127	17.8339	17.6219	19.4336	19.0779	19.1154	19.3448	20.0292	20.1946	19.2777	19.5782	17.8604	19.2429	19.7699	0	1.38256	1.90957	+	4.69481	1.02669e-05	P63137;P50571	Gabrb1;Gabrb2	Gamma-aminobutyric acid receptor subunit beta-1
18.152	17.555	17.9803	16.7599	19.1589	18.7569	18.825	19.0694	19.7406	19.5181	19.3119	19.5121	17.6118	18.9526	19.5207	0	1.34073	1.90886	+	3.7037	5.02043e-05	Q8HW98	Iglon5	IgLON family member 5
20.4375	19.8335	20.0821	19.7221	21.4972	20.7389	21.0224	21.002	21.9495	21.4825	22.2096	22.0658	20.0188	21.0651	21.9268	0	1.04634	1.90805	+	4.32333	1.13914e-05	Q921S7	Mrpl37	39S ribosomal protein L37, mitochondrial
19.7993	19.2447	19.6222	19.1017	21.1946	20.3962	20.714	20.654	21.4775	21.1143	21.4015	21.4015	19.442	20.7397	21.3487	0	1.29775	1.90671	+	4.76752	1.0805e-05	Q9CXJ4	Abcb8	Mitochondrial potassium channel ATP-binding subunit
16.3284	15.6511	NaN	15.5289	NaN	16.1819	16.3952	NaN	17.7197	17.564	18.0993	17.5837	15.8361	16.2885	17.7417	0	0.452415	1.90557	+	3.32644	0.000141865	Q5ND52	Mrm3	rRNA methyltransferase 3, mitochondrial
19.8473	19.573	19.9135	19.4857	20.7715	20.3645	20.4775	20.68	21.4775	21.343	21.7594	21.8576	19.7049	20.5734	21.6094	0	0.868516	1.90448	+	5.74929	0	Q9D273	Mmab	Corrinoid adenosyltransferase
16.1685	15.307	15.3169	15.2543	16.5239	16.2661	16.2369	16.8079	18.5079	16.9279	17.4036	16.822	15.5117	16.4587	17.4154	0	0.947042	1.90368	+	2.61746	0.00057121	Q3TD49	Sppl2b	Signal peptide peptidase-like 2B
21.1332	20.7389	20.8113	20.5261	22.1519	21.8987	21.8538	22.0088	22.937	22.7244	22.5708	22.5915	20.8024	21.9783	22.7059	0	1.17592	1.90354	+	6.17088	0	Q8R366	Igsf8	Immunoglobulin superfamily member 8
18.6683	18.2262	18.1075	17.4206	19.9601	19.7078	19.4422	19.8133	20.343	20.2989	19.6455	19.745	18.1056	19.7309	20.0081	0	1.62522	1.90248	+	3.88528	3.79867e-05	Q8CGK7	Gnal	Guanine nucleotide-binding protein G(olf) subunit alpha
21.0088	20.85	20.9672	20.3538	22.3184	21.4526	21.4118	21.8987	22.6584	22.5475	22.6907	22.8913	20.7949	21.7704	22.697	0	0.975452	1.90204	+	4.34013	1.15084e-05	Q71RI9	Kyat3	Kynurenine--oxoglutarate transaminase 3
16.3201	16.4966	15.0069	13.2068	17.0116	17.2233	17.6657	17.209	17.7067	17.5365	15.8385	17.556	15.2576	17.2774	17.1594	0	2.0198	1.90183	+	1.43272	0.00869258	Q62283	Tspan7	Tetraspanin-7
21.1886	20.1332	20.5069	19.9742	22.3778	21.0886	21.4067	21.4923	22.9566	21.953	22.3672	22.1332	20.4507	21.5913	22.3525	0	1.14062	1.90179	+	2.75809	0.000435009	P00158	Mt-Cyb	Cytochrome b
20.0559	19.8471	20.0292	19.8314	20.9951	20.3962	20.5356	20.4576	21.654	21.6843	22.0625	21.9637	19.9409	20.5961	21.8411	0	0.655268	1.90025	+	5.87806	0	Q60715	P4ha1	Prolyl 4-hydroxylase subunit alpha-1
19.1816	18.8843	19.0478	18.7054	19.8448	19.3753	19.6891	19.5344	20.5261	20.6096	21.2125	21.0625	18.9548	19.6109	20.8527	0	0.656129	1.89793	+	5.1049	5.52486e-06	Q8K2C7	Os9	Protein OS-9
21.8764	21.3645	21.5777	20.9951	22.9116	22.7056	22.6141	22.7634	23.4298	23.5045	23.1581	23.3101	21.4534	22.7487	23.3506	0	1.29525	1.89717	+	5.32437	3.3195e-06	P12960	Cntn1	Contactin-1
17.9699	17.0234	17.6581	17.3686	19.4654	18.1093	18.4792	18.5443	19.5413	18.8645	19.5785	19.6224	17.505	18.6495	19.4017	0	1.14454	1.89667	+	3.10202	0.000229478	Q8C1Q6	Smim4	Small integral membrane protein 4
16.4876	16.7094	16.9366	16.286	17.424	17.5809	17.6299	17.8593	18.0145	18.818	18.7252	18.4477	16.6049	17.6235	18.5013	0	1.01866	1.89645	+	4.67823	1.01626e-05	P70408	Cdh10	Cadherin-10
16.9066	16.4653	17.0568	16.5971	17.6905	16.992	17.349	17.2106	18.6006	18.4897	18.6505	18.8646	16.7565	17.3105	18.6513	0	0.554091	1.89489	+	5.25264	3.15956e-06	Q9Z0K8	Vnn1	Pantetheinase
19.7162	19.6073	19.6695	19.3465	20.85	20.1206	20.1457	20.417	21.4015	21.4324	21.4375	21.6409	19.5849	20.3833	21.478	0	0.798421	1.89315	+	5.49453	3.90625e-06	O09174	Amacr	Alpha-methylacyl-CoA racemase
18.7037	18.2485	18.6399	18.2476	19.9742	19.2404	19.5167	19.336	20.5261	20.002	20.4972	20.3857	18.4599	19.5168	20.3527	0	1.0569	1.89283	+	4.8008	4.41745e-06	Q8BMG8	Slc25a32	Mitochondrial folate transporter/carrier
23.0526	22.6886	22.7265	22.5261	24.2607	23.6757	23.9847	24.002	24.8044	24.4362	24.6757	24.6486	22.7484	23.9808	24.6412	0	1.23232	1.89277	+	5.85853	0	Q91WD5	Ndufs2	NADH dehydrogenase [ubiquinone] iron-sulfur protein 2, mitochondrial
19.5876	19.2945	19.6542	19.3164	20.7553	20.6276	20.654	20.6971	21.2535	21.1642	21.5213	21.4825	19.4632	20.6835	21.3554	0	1.22032	1.8922	+	7.08066	0	Q8C163	Exog	Nuclease EXOG, mitochondrial
18.7586	18.3323	18.685	18.2852	19.6499	19.1125	19.412	19.5152	20.4273	20.0156	20.6276	20.5545	18.5152	19.4224	20.4062	0	0.907145	1.89099	+	5.14295	5.71837e-06	P59041	Dnajc30	DnaJ homolog subfamily C member 30, mitochondrial
19.475	18.7347	19.0336	18.7487	20.4874	19.8389	19.9087	20.1206	20.953	20.5638	21.0559	20.9812	18.998	20.0889	20.8885	0	1.09091	1.89052	+	4.5886	9.57396e-06	P58064	Mrps6	28S ribosomal protein S6, mitochondrial
18.222	16.7889	17.3771	16.7135	18.5693	17.9195	19.054	17.6343	19.0434	18.7271	19.6894	19.1938	17.2754	18.2943	19.1634	0	1.0189	1.88807	+	2.30573	0.00106704	Q9EP96;Q99J94	Slco1a4;Slco1a6	Solute carrier organic anion transporter family member 1A6
NaN	16.8046	NaN	17.774	18.7105	19.5664	NaN	17.355	19.3948	18.3058	18.9896	20.0156	17.2893	18.544	19.1765	0	1.2547	1.88721	+	0.938382	0.0326472	Q61176	Arg1	Arginase-1
16.8341	16.0265	16.5431	16.1675	18.4975	17.8321	17.8172	17.8009	18.7106	18.0775	18.3182	18.0121	16.3928	17.9869	18.2796	0	1.59411	1.88678	+	4.26259	1.0989e-05	Q67BT3	Slc13a5	Solute carrier family 13 member 5
17.859	17.1401	17.596	17.0356	18.5661	17.9371	17.9317	17.759	19.2439	18.9064	19.6335	19.392	17.4077	18.0485	19.294	0	0.64079	1.88629	+	3.97972	3.6e-05	Q8R0F3	Sumf1	Formylglycine-generating enzyme
18.9884	18.7346	19.0405	18.8163	19.6732	19.3143	19.3244	19.3185	20.7389	20.5069	20.9601	20.9171	18.8949	19.4076	20.7808	0	0.512658	1.88581	+	6.50063	0	O08601	Mttp	Microsomal triglyceride transfer protein large subunit
17.5205	17.9579	18.2895	17.837	18.2414	19.3908	19.0836	18.9864	18.6008	20.343	20.1206	20.0821	17.9012	18.9255	19.7866	0	1.02432	1.88542	+	2.40992	0.000875871	P28667	Marcksl1	MARCKS-related protein
18.6732	17.7499	18.4686	17.7103	20.0951	19.4442	19.4726	19.2444	20.5451	19.9015	19.9882	19.7071	18.1505	19.5641	20.0354	0	1.41355	1.88495	+	3.51893	8.61373e-05	Q924X6	Lrp8	Low-density lipoprotein receptor-related protein 8
16.2318	16.6347	17.1356	NaN	17.5789	17.5913	17.8899	18.1063	18.1216	18.748	18.6992	18.6265	16.6674	17.7916	18.5488	0	1.12424	1.88144	+	3.63508	5.20656e-05	Q64338	Pde1c	Calcium/calmodulin-dependent 3',5'-cyclic nucleotide phosphodiesterase 1C
18.334	17.7927	18.4095	17.6355	20.1825	19.5521	19.7964	19.5645	20.5915	19.8295	19.7065	19.5652	18.0429	19.7739	19.9232	0	1.73094	1.88024	+	3.94476	3.78714e-05	P51906	Slc1a1	Excitatory amino acid transporter 3
24.002	23.895	24.0854	23.7077	25.1174	24.654	24.7492	24.9672	25.4769	25.6757	26.002	26.0526	23.9225	24.872	25.8018	0	0.949451	1.87929	+	5.55986	0	O08749	Dld	Dihydrolipoyl dehydrogenase, mitochondrial
17.9346	17.2414	17.994	17.4355	18.9534	18.4647	18.6535	18.8701	19.4038	19.0465	19.9236	19.7453	17.6514	18.7354	19.5298	0	1.08406	1.87844	+	4.07603	2.80505e-05	Q99N92	Mrpl27	39S ribosomal protein L27, mitochondrial
21.4626	20.2302	20.8034	20.3321	22.5451	22.5615	22.9601	22.3962	22.4298	22.3565	22.5615	22.9847	20.7071	22.6157	22.5831	0	1.90865	1.87603	+	4.07022	2.80014e-05	P43024	Cox6a1	Cytochrome c oxidase subunit 6A1, mitochondrial
18.0478	17.3983	17.7355	17.1441	19.5496	19.2644	19.175	19.3073	19.735	19.5598	19.2467	19.2846	17.5814	19.3241	19.4565	0	1.74263	1.87508	+	5.07625	5.39447e-06	Q14BI2	Grm2	Metabotropic glutamate receptor 2
15.8643	16.7922	16.3726	16.6092	17.2874	17.8089	17.1403	NaN	18.2843	NaN	NaN	NaN	16.4096	17.4122	18.2843	0	1.00261	1.87471	+	1.73026	0.00412293	P53762	Arnt	Aryl hydrocarbon receptor nuclear translocator
17.8106	17.841	17.7452	17.5073	18.5181	17.8837	18.1114	18.2207	19.3176	19.5263	19.6914	19.8644	17.7261	18.1835	19.5999	0	0.457396	1.87385	+	5.68484	0	Q8CG70	P3h3	Prolyl 3-hydroxylase 3
18.157	17.6946	18.0868	17.4873	19.3127	18.5021	18.757	18.9193	19.6141	19.4255	20.002	19.8756	17.8564	18.8728	19.7293	0	1.01638	1.87288	+	4.34514	1.15559e-05	Q9DAT5	Trmu	Mitochondrial tRNA-specific 2-thiouridylase 1
15.349	16.0965	15.1419	15.5165	16.9649	16.3498	16.5624	16.4829	17.6085	17.1602	17.5955	17.2308	15.526	16.59	17.3988	0	1.06402	1.8728	+	4.29319	1.12135e-05	Q8R0Z5	Slc25a28	Mitoferrin-2
22.2821	21.8461	22.0983	21.8802	23.2679	23.0054	23.3511	23.3645	23.1504	23.6757	24.4298	24.3376	22.0267	23.2472	23.8984	0	1.22056	1.8717	+	3.68469	4.99274e-05	Q9CPP6	Ndufa5	NADH dehydrogenase [ubiquinone] 1 alpha subcomplex subunit 5
18.6111	17.605	18.191	17.8915	19.3906	18.7204	19.2312	19.3615	20.0559	19.6757	20.1581	19.8921	18.0747	19.176	19.9454	0	1.1013	1.87079	+	4.11706	2.57603e-05	Q9CR88	Mrps14	28S ribosomal protein S14, mitochondrial
19.2234	19.1387	18.9824	18.4608	20.4874	19.578	19.502	19.9601	20.5915	20.7634	20.8346	21.0951	18.9513	19.8819	20.8212	0	0.930583	1.86986	+	3.91338	3.85976e-05	Q8R0N6	Adhfe1	Hydroxyacid-oxoacid transhydrogenase, mitochondrial
18.0513	17.7125	17.7847	17.2293	18.9705	18.633	18.4454	18.8282	19.503	19.8065	19.3035	19.6433	17.6944	18.7193	19.5641	0	1.02485	1.86964	+	4.83195	4.52745e-06	Q8VCE6	Nt5m	5'(3')-deoxyribonucleotidase, mitochondrial
19.8516	19.3552	19.7362	19.2584	21.0821	20.5451	20.7471	20.5915	21.2764	20.953	21.8727	21.5777	19.5503	20.7415	21.42	0	1.19112	1.86962	+	4.29714	1.1245e-05	Q61387	Cox7a2l	Cytochrome c oxidase subunit 7A-related protein, mitochondrial
18.3633	18.1096	17.8407	17.6688	19.3792	19.4001	19.1542	19.3391	19.5266	20.2764	19.8386	19.8191	17.9956	19.3182	19.8652	0	1.32254	1.86955	+	5.05016	5.30504e-06	Q9QYX7	Pclo	Protein piccolo
21.002	20.7056	21.0426	20.6714	22.1426	21.8073	21.6141	21.8346	22.4501	22.6387	22.9352	22.8727	20.8554	21.8497	22.7242	0	0.994284	1.86876	+	5.67725	0	Q9CQE1	Nipsnap3b	Protein NipSnap homolog 3B
19.4191	18.8904	19.2482	18.6038	20.8346	20.1079	20.4972	20.4874	20.8191	20.4874	21.2593	21.0625	19.0404	20.4818	20.9071	0	1.44139	1.86669	+	4.22467	1.67747e-05	Q9CRB8	Mtfp1	Mitochondrial fission process protein 1
17.4169	16.703	16.9423	16.4703	18.2807	17.7188	18.0109	18.1672	18.8448	18.6133	18.7588	18.7804	16.8831	18.0444	18.7493	0	1.16129	1.86619	+	4.71763	1.04167e-05	Q2MV57	Tctn2	Tectonic-2
21.8913	21.7796	21.9495	21.6628	23.0838	22.4501	22.5333	22.5356	23.4041	23.6431	23.8093	23.8858	21.8208	22.6507	23.6855	0	0.829904	1.86476	+	5.52422	0	O55137;Q9QYR9	Acot1;Acot2	Acyl-coenzyme A thioesterase 1
20.265	19.72	20.0951	19.701	21.2066	20.4775	20.7796	20.8876	21.7594	21.5261	22.0156	21.9388	19.9453	20.8378	21.81	0	0.892544	1.86469	+	4.81124	4.4618e-06	Q9Z1J3	Nfs1	Cysteine desulfurase, mitochondrial
20.1825	19.9882	20.1825	19.8848	21.4775	21.0292	21.1395	21.1704	21.9352	21.6628	22.0918	21.9985	20.0595	21.2041	21.9221	0	1.14464	1.86257	+	6.39239	0	Q9CXD6	Mcur1	Mitochondrial calcium uniporter regulator 1
21.3156	21.1079	21.1642	20.7389	22.4375	22.5285	22.4501	22.4092	22.1765	23.48	22.6865	23.4298	21.0817	22.4563	22.9432	0	1.37466	1.86152	+	3.64515	5.11509e-05	Q9JJV2	Pfn2	Profilin-2
18.6527	18.9704	17.0645	18.3419	19.3613	17.6665	NaN	16.739	19.2772	18.7381	19.8475	22.6119	18.2574	17.9223	20.1186	0	-0.335101	1.86128	+	0.939264	0.0325763	Q9QWL7	Krt17	Keratin, type I cytoskeletal 17
16.6487	NaN	16.0451	NaN	17.3901	NaN	17.1708	NaN	18.7194	17.4836	18.3386	18.29	16.3469	17.2804	18.2079	0	0.933508	1.86098	+	1.8865	0.00292068	Q9CR96	Tmem208	Transmembrane protein 208
22.3699	21.7265	22.2477	21.5638	23.8576	23.5285	23.7182	23.3778	23.9847	23.7492	23.9043	23.7077	21.977	23.6205	23.8365	0	1.64354	1.85947	+	5.13356	5.67376e-06	Q60928	Ggt1	Glutathione hydrolase 1 proenzyme
21.5069	21.1886	21.5777	21.0426	22.7035	21.9316	22.4273	22.3565	23.119	22.9316	23.3778	23.3239	21.3289	22.3547	23.1881	0	1.02575	1.85913	+	4.86905	4.63499e-06	Q922H2	Pdk3	[Pyruvate dehydrogenase (acetyl-transferring)] kinase isozyme 3, mitochondrial
17.9692	17.4438	18.0816	17.6609	17.6873	18.9589	18.9033	18.7337	19.0027	19.7628	19.9601	19.8658	17.7889	18.5708	19.6479	0	0.781919	1.85899	+	3.01407	0.000259706	P06795;P21440	Abcb1b;Abcb4	ATP-dependent translocase ABCB1
17.4732	17.26	17.2968	17.1448	18.4877	18.2182	18.2838	18.3926	18.8944	19.194	19.2638	19.2567	17.2937	18.3456	19.1522	0	1.05188	1.85852	+	7.0914	0	Q923Z3	Mto1	Protein MTO1 homolog, mitochondrial
17.2678	16.1507	17.1886	16.1212	18.0348	17.822	17.9957	17.9965	17.2148	18.4418	19.3177	19.1856	16.6821	17.9623	18.54	0	1.2802	1.85789	+	2.01437	0.00210181	Q8CEI1	Bola3	BolA-like protein 3
17.3271	16.09	16.5228	15.6411	18.3968	18.1245	17.9651	18.1016	18.5602	18.6893	17.5778	18.1805	16.3953	18.147	18.252	0	1.75177	1.85672	+	2.99974	0.000269516	Q9R0N9;O35681;Q9R0N4;Q9R0N8	Syt3;Syt6;Syt9	Synaptotagmin-3
19.5874	19.6118	19.9019	19.7305	20.6971	20.343	20.714	20.7955	21.2764	21.5592	21.8191	21.6006	19.7079	20.6374	21.5638	0	0.929471	1.85589	+	6.01759	0	P58059	Mrps21	28S ribosomal protein S21, mitochondrial
19.4104	18.8544	19.2405	18.9248	20.3101	19.8738	20.1704	20.2066	20.895	20.6453	21.1886	21.1206	19.1075	20.1402	20.9624	0	1.03269	1.85485	+	5.29354	3.24412e-06	Q8BU88	Mrpl22	39S ribosomal protein L22, mitochondrial
18.8715	18.7413	19.0493	18.6071	20.0156	19.1697	19.6337	19.5911	20.417	20.3101	21.0691	20.8876	18.8173	19.6025	20.6709	0	0.785235	1.85364	+	4.29351	1.12179e-05	P56213	Gfer	FAD-linked sulfhydryl oxidase ALR
19.3935	19.2016	19.38	19.1232	20.4676	20.0691	20.3752	20.3645	20.6364	21.0426	21.4923	21.3376	19.2746	20.3191	21.1272	0	1.04454	1.85266	+	5.03283	5.2459e-06	Q9CXW2	Mrps22	28S ribosomal protein S22, mitochondrial
17.1751	16.3856	16.1446	16.3341	18.482	17.7762	17.9011	18.2093	18.0359	18.7849	18.3948	18.2325	16.5099	18.0921	18.362	0	1.58229	1.85217	+	3.94431	3.7859e-05	Q9DCL4	Mettl15	Probable methyltransferase-like protein 15
20.3857	20.1825	20.2764	19.7963	21.0156	20.6971	20.895	20.8423	21.5404	21.8987	22.3988	22.2096	20.1602	20.8625	22.0119	0	0.702289	1.85165	+	4.75242	1.06667e-05	Q8CIF4	Btd	Biotinidase
19.6641	19.3007	19.5854	19.085	20.9951	20.4067	20.6096	20.6276	21.417	21.0088	21.343	21.2707	19.4088	20.6597	21.2599	0	1.25095	1.85109	+	5.37299	3.4904e-06	Q8BHF7	Pgs1	CDP-diacylglycerol--glycerol-3-phosphate 3-phosphatidyltransferase, mitochondrial
17.7354	17.1146	17.3211	17.0625	18.545	18.4013	18.4039	18.514	19.0307	19.3563	19.0003	19.241	17.3084	18.4661	19.1571	0	1.15765	1.84869	+	5.77089	0	O88703	Hcn2	Potassium/sodium hyperpolarization-activated cyclic nucleotide-gated channel 2
21.9916	21.2185	21.4425	21.1079	23.1206	22.7735	22.6584	22.8633	23.2821	23.3101	23.2096	23.3511	21.4401	22.8539	23.2882	0	1.41383	1.84808	+	5.10912	5.55556e-06	Q924N4;Q91V14	Slc12a5;Slc12a6	Solute carrier family 12 member 5
24.48	24.2096	24.4614	24.1795	25.1833	24.7024	25.002	24.8997	25.9584	25.9428	26.506	26.3135	24.3326	24.9468	26.1802	0	0.614215	1.84756	+	5.60204	0	Q922R8	Pdia6	Protein disulfide-isomerase A6
22.6822	22.2419	22.5356	22.1795	23.5285	23.1253	23.2961	23.3239	24.2679	23.9225	24.4738	24.3645	22.4098	23.3185	24.2572	0	0.908662	1.84738	+	5.54947	0	P51660	Hsd17b4	Peroxisomal multifunctional enzyme type 2
21.9316	21.5451	21.895	21.5545	22.7695	22.0951	22.3699	22.2593	23.391	23.3511	23.8764	23.6971	21.7316	22.3734	23.5789	0	0.641872	1.84736	+	5.06423	5.32978e-06	P08003	Pdia4	Protein disulfide-isomerase A4
23.2961	22.9459	23.1426	22.7035	24.1565	23.654	23.9406	23.9043	24.6811	24.6703	24.9406	25.1833	23.022	23.9138	24.8688	0	0.891821	1.8468	+	5.23573	3.11042e-06	O08756	Hsd17b10	3-hydroxyacyl-CoA dehydrogenase type-2
20.1332	19.8852	19.9459	19.729	21.4015	20.6186	20.6186	20.8269	21.6671	21.7553	21.7265	21.9316	19.9233	20.8664	21.7701	0	0.943058	1.84678	+	5.12875	5.65771e-06	Q61578	Fdxr	NADPH:adrenodoxin oxidoreductase, mitochondrial
23.0999	22.7915	22.8014	22.4576	24.3511	23.5045	23.5869	23.7796	24.6209	24.6757	24.6209	24.6153	22.7876	23.8055	24.6332	0	1.01789	1.84556	+	4.78765	4.39078e-06	Q8CHT0	Aldh4a1	Delta-1-pyrroline-5-carboxylate dehydrogenase, mitochondrial
21.0359	21.2764	21.895	21.0559	22.7265	21.5356	22.239	21.6584	23.2961	22.9654	23.3239	23.0592	21.3158	22.0399	23.1612	0	0.724074	1.84535	+	3.38425	0.000113937	P56400	Gp1bb	Platelet glycoprotein Ib beta chain
25.1565	24.632	24.7895	24.5869	26.5754	25.705	26.0359	26.0254	26.8858	26.1795	26.7517	26.726	24.7913	26.0854	26.6357	0	1.29419	1.8445	+	4.31946	1.13821e-05	Q9CQQ7	Atp5pb	ATP synthase F(0) complex subunit B1, mitochondrial
19.1463	19.4481	19.2602	19.1264	20.3962	19.4991	19.7603	19.8855	20.5823	21.1206	21.265	21.3857	19.2452	19.8853	21.0884	0	0.640047	1.84317	+	4.30979	1.13177e-05	Q99KR7	Ppif	Peptidyl-prolyl cis-trans isomerase F, mitochondrial
NaN	18.9455	18.8681	18.6536	19.3352	19.2957	19.4466	19.3493	20.4375	20.714	20.9098	20.6006	18.8224	19.3567	20.6654	0	0.534286	1.84303	+	6.31536	0	Q9JM99	Prg4	Proteoglycan 4
19.691	19.3406	19.4363	19.3011	20.714	20.0559	20.343	20.3321	20.7634	21.0359	21.7955	21.5451	19.4423	20.3612	21.285	0	0.918988	1.84273	+	4.05839	2.77489e-05	Q9D7P6	Iscu	Iron-sulfur cluster assembly enzyme ISCU, mitochondrial
19.033	18.6116	18.7423	18.2853	20.0559	19.7479	19.8176	19.7564	20.6096	20.0292	20.7471	20.654	18.6681	19.8445	20.51	0	1.1764	1.84193	+	4.75645	1.07239e-05	Q9D125	Mrps25	28S ribosomal protein S25, mitochondrial
23.6431	23.2375	23.417	23.0542	24.6757	23.9225	23.9043	24.0526	24.9361	25.0062	25.341	25.4362	23.338	24.1388	25.1799	0	0.800815	1.84191	+	4.4759	8.92459e-06	Q8BH95	Echs1	Enoyl-CoA hydratase, mitochondrial
20.2989	19.6496	19.863	19.3705	21.265	21.391	21.1015	21.3645	21.6453	21.68	21.6096	21.6141	19.7955	21.2805	21.6373	0	1.48498	1.84174	+	5.39769	3.58423e-06	O35633	Slc32a1	Vesicular inhibitory amino acid transporter
19.3066	18.8914	19.0062	18.921	19.9459	19.5912	19.5599	19.5826	20.654	20.7955	21.1079	20.9316	19.0313	19.6699	20.8723	0	0.638615	1.84094	+	6.0981	0	Q8BPG6	Sumf2	Inactive C-alpha-formylglycine-generating enzyme 2
15.8013	15.5194	16.0741	16.0564	17.2028	16.4418	16.8353	16.9243	17.3006	17.5698	17.9882	17.9542	15.8628	16.8511	17.7032	0	0.988251	1.84039	+	4.34279	1.15321e-05	Q66JZ4	TCAIM	T-cell activation inhibitor, mitochondrial
17.9389	17.3098	17.5149	17.3041	19.0153	18.2561	18.4483	18.4198	19.3719	19.0843	19.4022	19.5704	17.5169	18.5349	19.3572	0	1.01796	1.8403	+	4.59028	9.58773e-06	Q60936	Coq8a	Atypical kinase COQ8A, mitochondrial
NaN	NaN	16.8294	16.6831	17.9207	17.246	NaN	NaN	18.5963	NaN	NaN	NaN	16.7563	17.5833	18.5963	0	0.827063	1.84003	+	0.857534	0.0415356	P61027;P62821;P61028;P56371;P63011;Q923S9;Q9CZT8;P62823;Q9D1G1;P35276;Q91V41;P35283;Q8CG50;P55258;Q8BHC1;Q9JKM7;Q91ZR1;Q504M8;Q6PHN9	Rab10;Rab12;Rab14;Rab1A;Rab1b;Rab26;Rab30;Rab35;Rab37;Rab39b;Rab3a;Rab3b;Rab3c;Rab3d;Rab43;Rab4a;Rab4b;Rab8a;Rab8b	Ras-related protein Rab-3D
19.8662	19.4977	19.6793	19.2384	20.8269	20.9812	20.68	20.8802	21.265	21.502	21.3156	21.5498	19.5704	20.8421	21.4081	0	1.27167	1.83772	+	6.13935	0	P62823	Rab3c	Ras-related protein Rab-3C
24.1015	23.5404	23.6757	23.4041	25.1332	24.3778	24.4984	24.5926	25.4614	25.3376	25.6237	25.6486	23.6804	24.6505	25.5178	0	0.970097	1.83738	+	4.69885	1.02987e-05	Q9D051	Pdhb	Pyruvate dehydrogenase E1 component subunit beta, mitochondrial
23.3645	22.9061	22.8746	22.4923	24.9361	24.6811	24.5105	24.6865	25.0317	24.604	24.6649	24.6811	22.9094	24.7035	24.7454	0	1.79417	1.83607	+	5.41508	3.65297e-06	Q62277	Syp	Synaptophysin
18.586	18.6177	18.7553	18.3462	18.8881	18.4973	18.4745	18.4344	19.8554	20.3321	20.6006	20.8576	18.5763	18.5736	20.4114	0	-0.00272608	1.83511	+	4.96178	4.99064e-06	O54998	Fkbp7	Peptidyl-prolyl cis-trans isomerase FKBP7
22.7161	22.4451	22.6497	22.44	24.002	23.5522	23.7182	23.7594	24.7077	24.1095	24.4362	24.3376	22.5627	23.7579	24.3977	0	1.19522	1.83503	+	5.9463	0	Q9CQF9	Pcyox1	Prenylcysteine oxidase
19.4823	19.0431	19.3816	18.9941	20.6096	19.9742	20.1332	20.2764	20.7389	20.7553	21.3752	21.3645	19.2253	20.2484	21.0585	0	1.02311	1.83323	+	4.42084	1.03717e-05	Q9CQE3	Mrps17	28S ribosomal protein S17, mitochondrial
17.3869	17.6196	17.2456	NaN	18.2125	18.0406	18.0758	18.0339	18.6554	19.2853	19.6046	19.456	17.4174	18.0907	19.2503	0	0.673317	1.83296	+	4.15644	2.34004e-05	Q8JZV9	Bdh2	3-hydroxybutyrate dehydrogenase type 2
22.3645	22.0756	22.0224	21.9423	23.9847	23.1901	23.4041	23.2821	24.4298	23.5638	23.895	23.848	22.1012	23.4652	23.9342	0	1.36399	1.83296	+	4.35398	1.16424e-05	P03888	Mtnd1	NADH-ubiquinone oxidoreductase chain 1
20.9459	20.3321	20.7056	20.2989	21.9742	21.2821	21.4324	21.4067	22.3831	22.0951	22.5592	22.5708	20.5706	21.5238	22.402	0	0.953193	1.83141	+	4.5597	9.3985e-06	Q9R0H0	Acox1	Peroxisomal acyl-coenzyme A oxidase 1
17.2964	17.109	17.3922	17.2431	18.7997	18.4478	18.385	18.3536	19.4557	18.8525	19.1089	18.9468	17.2602	18.4965	19.091	0	1.23638	1.83079	+	5.79121	0	Q924Z5	Tram2	Translocating chain-associated membrane protein 2
17.3266	16.5185	16.5409	16.5382	18.0559	17.9902	17.9888	18.3124	18.4325	18.6803	18.5886	18.5396	16.7311	18.0868	18.5603	0	1.35577	1.8292	+	5.0894	5.46448e-06	E9PZ19	Igsf9b	Protein turtle homolog B
18.4328	18.0537	18.3503	17.8142	19.4492	18.8534	19.1823	19.1678	19.8008	19.7054	20.3752	20.0821	18.1628	19.1632	19.9909	0	1.00039	1.8281	+	4.62661	9.81354e-06	Q8JZS9	Mrpl48	39S ribosomal protein L48, mitochondrial
23.6096	23.3101	23.5638	23.2081	24.9847	24.1946	24.5345	24.4298	25.3877	24.8044	25.4234	25.3877	23.4229	24.5359	25.2508	0	1.11298	1.82791	+	4.6083	9.70403e-06	O55126	Nipsnap2	Protein NipSnap homolog 2
21.0292	20.8576	21.0559	20.8423	22.3699	21.8423	22.0918	22.0054	22.8802	22.4324	22.8895	22.8932	20.9462	22.0773	22.7738	0	1.13111	1.82757	+	5.95548	0	Q99J47	Dhrs7b	Dehydrogenase/reductase SDR family member 7B
21.2764	21.0886	21.3101	21.0088	22.5356	21.9423	22.0258	22.0756	22.6387	23.1079	23.1031	23.1426	21.171	22.1449	22.9981	0	0.973877	1.82708	+	5.40361	3.61011e-06	Q9WUR2;Q78JN3	Eci2;Eci3	Enoyl-CoA delta isomerase 3, peroxisomal
15.4656	15.2305	15.2716	15.1898	NaN	16.3333	16.6542	16.6767	NaN	NaN	NaN	17.1162	15.2894	16.5547	17.1162	0	1.26536	1.82684	+	3.91958	3.74677e-05	P61458;Q9CZL5	Pcbd1;Pcbd2	Pterin-4-alpha-carbinolamine dehydratase
17.2801	16.2975	17.2486	16.9078	19.0698	17.432	17.6389	18.4005	19.4087	18.5052	18.6089	18.5175	16.9335	18.1353	18.7601	0	1.20178	1.82657	+	2.38974	0.00091009	Q8K4D3	Slc36a1	Proton-coupled amino acid transporter 1
21.3376	20.7307	21.0756	20.4874	21.6757	21.8987	21.9388	22.1612	22.2243	23.0105	22.6822	23.019	20.9078	21.9186	22.734	0	1.01079	1.82621	+	4.05814	2.77393e-05	Q05816	Fabp5	Fatty acid-binding protein 5
16.9424	16.1801	16.7142	16.4139	17.9934	17.8108	17.6319	17.9202	17.9615	18.1677	18.7033	18.7218	16.5627	17.8391	18.3885	0	1.27643	1.82589	+	4.34727	1.15894e-05	Q9DCC7	Isoc2b	Isochorismatase domain-containing protein 2B
17.9147	17.2591	17.0521	16.7195	18.9721	18.2813	18.4327	18.2652	19.8096	18.6612	19.001	18.7766	17.2364	18.4878	19.0621	0	1.25146	1.8257	+	3.01485	0.000259991	Q9D1M7	Fkbp11	Peptidyl-prolyl cis-trans isomerase FKBP11
18.001	17.5928	18.0033	17.4894	19.433	18.9636	19.0018	19.041	19.8501	19.7631	19.2861	19.4851	17.7716	19.1098	19.5961	0	1.33819	1.82448	+	5.11934	5.59832e-06	O35409	Folh1	Glutamate carboxypeptidase 2
NaN	NaN	14.8887	NaN	16.539	15.9202	16.3164	16.1303	16.7041	16.7221	NaN	NaN	14.8887	16.2265	16.7131	0	1.33775	1.82435	+	1.15596	0.0180298	P16390	Kcna3	Potassium voltage-gated channel subfamily A member 3
21.1886	20.4375	21.002	20.417	22.1519	21.2821	21.4015	21.4676	22.5165	22.4501	22.68	22.6929	20.7612	21.5758	22.5849	0	0.814512	1.82363	+	4.03913	2.88363e-05	Q9CYR0	Ssbp1	Single-stranded DNA-binding protein, mitochondrial
17.8096	17.5436	17.8108	17.608	18.7708	19.2097	19.1097	19.365	19.6385	19.599	19.2774	19.5466	17.693	19.1138	19.5154	0	1.42079	1.82235	+	6.16533	0	P97952	Scn1b	Sodium channel subunit beta-1
21.265	20.714	20.9459	20.6006	22.0559	21.5731	21.7056	21.8913	22.6096	22.3857	22.9079	22.9061	20.8814	21.8065	22.7024	0	0.925106	1.82098	+	4.911	4.75059e-06	Q91VT4	Cbr4	Carbonyl reductase family member 4
18.7871	19.7587	19.9601	19.4676	21.0493	20.4476	20.4874	20.6006	21.2243	21.2006	21.4726	21.3592	19.4934	20.6462	21.3142	0	1.15281	1.82078	+	3.9043	3.83877e-05	P00015;P62897	Cycs;Cyct	Cytochrome c, testis-specific
23.848	23.5983	23.6757	23.4425	25.4831	24.5522	25.0894	25.0062	25.1681	25.002	25.8974	25.7796	23.6412	25.0327	25.4617	0	1.39157	1.82058	+	3.94308	3.77973e-05	Q9D0M3	Cyc1	Cytochrome c1, heme protein, mitochondrial
21.1206	18.5278	20.7715	19.3438	21.7836	19.9882	21.2302	20.654	22.2736	20.85	22.2989	21.6231	19.9409	20.914	21.7614	0	0.973081	1.82047	+	1.22491	0.0149642	Q8CI85	Ca12	Carbonic anhydrase 12
17.2981	16.896	16.8973	16.6848	17.5186	17.2345	17.1923	17.0878	18.376	18.8301	18.9363	18.9148	16.944	17.2583	18.7643	0	0.314274	1.82028	+	5.4138	3.64964e-06	Q62288	Spock1	Testican-1
19.7274	19.3982	19.6394	19.2856	20.7634	20.3962	20.6276	20.714	21.1395	21.1015	21.5731	21.5165	19.5127	20.6253	21.3327	0	1.11264	1.81999	+	5.68389	0	Q9CPR5	Mrpl15	39S ribosomal protein L15, mitochondrial
18.9772	18.612	18.8381	18.1486	20.2302	20.5638	20.1825	20.343	20.343	20.7634	20.2302	20.5165	18.644	20.3299	20.4633	0	1.68591	1.81931	+	5.12743	5.64972e-06	Q5PR73	Diras2	GTP-binding protein Di-Ras2
17.9329	17.8296	18.0928	17.7234	20.0156	18.4264	18.8876	18.6873	20.1079	19.1342	19.8939	19.718	17.8946	19.0042	19.7135	0	1.1096	1.81886	+	2.82771	0.000375205	P70270	Rad54l	DNA repair and recombination protein RAD54-like
18.0276	18.0428	17.6088	18.0142	20.3321	18.5853	19.0991	19.8003	20.4676	19.3125	19.6256	19.5553	17.9233	19.4542	19.7402	0	1.53086	1.81691	+	2.64306	0.000535756	Q9D3B1	Hacd2	Very-long-chain (3R)-3-hydroxyacyl-CoA dehydratase 2
22.0156	21.5117	21.7995	21.502	22.9795	22.4273	22.8404	22.695	23.5754	23.0641	23.7995	23.654	21.7072	22.7355	23.5233	0	1.02831	1.81606	+	4.70094	1.03093e-05	Q9Z2I0	Letm1	Mitochondrial proton/calcium exchanger protein
21.1765	21.343	21.0821	20.654	21.3699	22.0559	22.0658	21.7098	22.5356	23.0241	22.9006	23.0592	21.0639	21.8003	22.8799	0	0.736428	1.81598	+	4.45672	1.05773e-05	Q8JZK9;P54869	Hmgcs1;Hmgcs2	Hydroxymethylglutaryl-CoA synthase, mitochondrial
19.5685	18.5942	18.8894	18.2438	20.6364	20.417	20.2185	20.4067	20.9243	20.8651	20.2989	20.4676	18.824	20.4196	20.639	0	1.59566	1.81503	+	3.7971	4.38223e-05	P97441	Slc30a3	Zinc transporter 3
21.5638	21.0886	21.2933	20.85	22.9116	22.2961	22.4874	22.6364	23.2961	22.6209	23.0625	23.074	21.1989	22.5829	23.0134	0	1.38396	1.81444	+	4.68789	1.02302e-05	A2ASZ8	Slc25a25	Calcium-binding mitochondrial carrier protein SCaMC-2
17.6917	17.2109	17.2182	16.9831	18.9692	18.707	18.6466	18.82	19.0849	19.4351	18.8543	18.9854	17.276	18.7857	19.0899	0	1.50967	1.81395	+	5.38667	3.54925e-06	Q68EF4;Q14BI2	Grm2;Grm4	Metabotropic glutamate receptor 2
22.2933	21.9316	22.4375	21.9388	23.1931	22.7594	23.0105	22.8969	23.7182	23.5754	24.2679	24.2891	22.1503	22.965	23.9626	0	0.814692	1.81236	+	4.56475	9.43396e-06	Q9CRB9	Chchd3	MICOS complex subunit Mic19
24.2317	23.7389	24.002	23.6757	25.4234	25.1527	25.2207	25.0105	25.7441	25.5374	25.8858	25.7286	23.9121	25.2018	25.724	0	1.28974	1.81188	+	5.96061	0	P18572	Bsg	Basigin
20.6971	20.343	20.1946	19.7852	21.9316	21.3101	21.417	21.7013	22.4651	21.743	21.8346	22.2243	20.255	21.59	22.0668	0	1.33502	1.8118	+	4.06547	2.79135e-05	Q9D1G3	Hhatl	Protein-cysteine N-palmitoyltransferase HHAT-like protein
19.6193	19.1231	19.4363	19.1031	20.3101	19.8933	20.2419	20.3645	20.6886	20.8651	21.502	21.4726	19.3204	20.2025	21.1321	0	0.882024	1.81165	+	4.24423	1.5456e-05	Q9CY16	Mrps28	28S ribosomal protein S28, mitochondrial
21.391	20.8269	21.1457	20.8876	22.417	21.85	22.0658	22.0393	23.0139	22.7035	22.9207	22.8576	21.0628	22.093	22.8739	0	1.0302	1.81112	+	5.50557	3.95257e-06	Q99JR1	Sfxn1	Sideroflexin-1
21.5823	21.4923	21.6096	21.3045	23.0037	22.3045	22.4501	22.4849	23.3511	22.9847	23.48	23.417	21.4972	22.5608	23.3082	0	1.06361	1.811	+	5.24892	3.15457e-06	Q8R086	Suox	Sulfite oxidase, mitochondrial
15.8037	NaN	NaN	14.9413	16.894	16.5858	16.9561	16.6788	17.1917	17.1191	17.1594	17.2627	15.3725	16.7787	17.1832	0	1.40617	1.81068	+	3.56052	7.45614e-05	P55098	Pex2	Peroxisome biogenesis factor 2
20.7553	20.3752	20.5638	20.2066	21.9459	21.0691	21.3045	21.2535	22.1079	22.1143	22.5045	22.4118	20.4752	21.3933	22.2846	0	0.918027	1.80938	+	4.49128	9.01713e-06	P50136	Bckdha	2-oxoisovalerate dehydrogenase subunit alpha, mitochondrial
17.1541	16.6887	16.1104	16.9435	18.4076	18.268	18.0252	18.1236	18.5831	18.8598	18.3294	18.3599	16.7242	18.2061	18.5331	0	1.48189	1.80888	+	4.3976	1.01997e-05	O35681	Syt3	Synaptotagmin-3
21.8152	21.4067	21.5823	21.2243	22.9079	22.2155	22.3101	22.5093	23.2346	23.1976	23.3511	23.48	21.5071	22.4857	23.3158	0	0.978569	1.8087	+	5.09522	5.47945e-06	Q8K370	Acad10	Acyl-CoA dehydrogenase family member 10
22.3725	21.9061	22.2006	21.8346	23.2535	22.5915	22.8858	22.8689	23.8764	23.4923	24.1946	23.9847	22.0785	22.8999	23.887	0	0.821461	1.80854	+	4.64363	9.9453e-06	Q91YW3	Dnajc3	DnaJ homolog subfamily C member 3
15.7067	14.8865	15.105	14.2153	17.4032	15.5072	16.608	16.6007	16.8751	16.9311	16.6718	16.6658	14.9784	16.5298	16.7859	0	1.55138	1.80756	+	2.47031	0.000767493	O88396	Grpel2	GrpE protein homolog 2, mitochondrial
20.265	19.7558	20.1079	19.725	20.7634	20.9812	20.7876	20.9672	21.743	21.8538	21.7307	21.7553	19.9634	20.8748	21.7707	0	0.911431	1.80728	+	6.36853	0	P60904	Dnajc5	DnaJ homolog subfamily C member 5
18.5759	17.9411	18.26	17.6467	18.9546	18.8675	19.0279	18.8869	20.2535	19.0783	20.1946	20.1206	18.106	18.9342	19.9117	0	0.828251	1.80578	+	3.35265	0.000119328	Q8C6U2	Slc66a3	Solute carrier family 66 member 3
21.5685	19.1926	21.0756	19.7847	22.1765	20.7955	22.1206	21.4972	22.5983	21.002	22.8783	22.3565	20.4054	21.6474	22.2088	0	1.24207	1.8034	+	1.33003	0.011264	O55240	Rdh5	Retinol dehydrogenase 5
18.231	17.9079	17.7808	17.66	19.4537	18.7219	18.8206	19.1381	19.7369	19.6982	19.6792	19.6725	17.8949	19.0336	19.6967	0	1.13863	1.80179	+	5.14766	5.743e-06	Q8VD26	Tmem143	Transmembrane protein 143
18.2074	19.1196	19.2355	18.3962	17.8417	19.9601	19.5801	19.3422	19.5882	20.895	20.7634	20.9171	18.7397	19.181	20.5409	0	0.441363	1.80127	+	1.81594	0.00338825	Q9WTX5	Skp1	S-phase kinase-associated protein 1
20.0691	20.4775	20.2989	20.0821	20.7955	21.6096	21.7675	21.3962	21.2125	22.1946	22.5069	22.2155	20.2319	21.3922	22.0324	0	1.1603	1.80046	+	3.19392	0.000190028	Q64314	Cd34	Hematopoietic progenitor cell antigen CD34
22.58	22.0886	22.5685	22.0088	23.9043	23.8288	23.8576	23.632	24.4298	23.895	24.2021	23.9134	22.3115	23.8057	24.1101	0	1.49418	1.79861	+	5.33204	3.35852e-06	Q62351	Tfrc	Transferrin receptor protein 1
18.042	17.5243	17.7461	17.4867	18.7721	18.5226	18.5652	18.7867	19.3699	19.543	19.4666	19.6135	17.6998	18.6617	19.4983	0	0.961911	1.79848	+	6.1915	0	Q9CPW0	Cntnap2	Contactin-associated protein-like 2
15.7851	15.4281	NaN	NaN	16.744	NaN	15.6971	NaN	18.0196	17.4433	17.0554	17.1017	15.6066	16.2205	17.405	0	0.613924	1.79837	+	1.74826	0.00397209	Q8CE94	Slc16a13	Monocarboxylate transporter 13
18.1363	17.4801	17.7527	17.2987	19.2302	18.5365	18.6587	18.8165	19.604	19.062	19.6404	19.5538	17.6669	18.8105	19.465	0	1.14357	1.79813	+	4.16417	1.90616e-05	Q99N95	Mrpl3	39S ribosomal protein L3, mitochondrial
21.4972	21.5356	21.5309	21.4476	23.0258	22.9134	22.7574	23.0886	23.0443	23.7286	23.0625	23.3645	21.5028	22.9463	23.3	0	1.44348	1.79715	+	5.87269	0	Q8BI08	Mal2	Protein MAL2
19.8353	19.5479	19.8983	19.5199	21.0821	20.4067	20.714	20.8034	21.3592	21.3484	21.6231	21.6584	19.7004	20.7515	21.4973	0	1.05119	1.79692	+	5.44427	3.72787e-06	Q9ER88	Dap3	28S ribosomal protein S29, mitochondrial
22.002	22.4041	21.8764	22.1795	20.5545	21.9985	21.7955	21.8423	22.2096	24.4488	24.5983	24.391	22.1155	21.5477	23.9119	0	-0.567779	1.79645	+	2.31188	0.00104862	P63054	Pcp4	Calmodulin regulator protein PCP4
20.1825	19.38	19.7362	19.4001	20.8651	20.4375	20.6971	20.6971	21.5261	21.1642	21.6231	21.5685	19.6747	20.6742	21.4705	0	0.999505	1.79579	+	4.68746	1.02197e-05	Q5IRJ6	Slc30a9	Zinc transporter 9
17.4918	16.0785	15.9435	16.3657	17.283	18.5453	17.6769	17.1739	17.7117	17.79	19.582	17.978	16.4699	17.6698	18.2654	0	1.1999	1.79553	+	1.66087	0.004877	Q9R0H2	Emcn	Endomucin
20.0292	18.6111	19.2807	18.6282	20.6971	20.6886	20.6971	20.5731	20.7876	21.4676	20.9388	20.5356	19.1373	20.664	20.9324	0	1.52668	1.7951	+	3.1852	0.000194939	P63213	Gng2	Guanine nucleotide-binding protein G(I)/G(S)/G(O) subunit gamma-2
NaN	NaN	16.1162	NaN	NaN	16.5384	NaN	17.1522	18.4826	17.5096	17.7247	17.9274	16.1162	16.8453	17.9111	0	0.729154	1.79491	+	1.36332	0.0103782	Q8BWN8;Q9QYR7;Q6Q2Z6;Q32Q92	Acot6	Acyl-coenzyme A thioesterase 6
20.0821	18.4056	19.5147	18.6867	19.9459	19.0486	20.2989	19.8492	20.7553	20.417	21.7056	20.9882	19.1723	19.7857	20.9665	0	0.613369	1.79421	+	2.08198	0.00179857	P10287	Cdh3	Cadherin-3
19.0994	18.4712	18.6239	18.3108	19.9601	19.5023	19.5745	19.5767	20.3645	20.2066	20.5915	20.5165	18.6263	19.6534	20.4198	0	1.02712	1.79348	+	4.93443	4.85732e-06	O35972	Mrpl23	39S ribosomal protein L23, mitochondrial
19.2517	18.6996	18.8734	18.8682	20.3962	19.3766	19.8832	19.8341	20.68	20.1825	21.0224	20.9812	18.9232	19.8725	20.7165	0	0.949313	1.79333	+	3.70907	4.90798e-05	Q9D8T7	Slirp	SRA stem-loop-interacting RNA-binding protein, mitochondrial
17.4885	17.5135	17.7504	17.4153	18.7683	18.6048	18.6471	18.5873	19.3343	18.9914	19.5163	19.4988	17.5419	18.6519	19.3352	0	1.10993	1.79325	+	6.37608	0	Q9DAM5	Slc25a19	Mitochondrial thiamine pyrophosphate carrier
19.8832	19.2404	19.6417	19.221	20.5069	20.2185	20.2535	20.3211	21.0951	21.1704	21.4476	21.4425	19.4966	20.325	21.2889	0	0.828419	1.79231	+	5.28329	3.21027e-06	Q8BP40	Acp6	Lysophosphatidic acid phosphatase type 6
19.4755	18.8143	19.2466	18.8695	20.3321	19.9227	20.343	20.2535	20.9098	20.5165	21.1395	21.0088	19.1015	20.2128	20.8936	0	1.11134	1.79215	+	4.75355	1.06781e-05	Q8BGA9	Oxa1l	Mitochondrial inner membrane protein OXA1L
23.4551	23.0002	23.3376	22.8423	24.6209	23.7492	24.019	24.1332	24.945	24.6757	25.1719	25.0062	23.1588	24.1306	24.9497	0	0.971766	1.79091	+	4.36657	1.17155e-05	Q91ZA3	Pcca	Propionyl-CoA carboxylase alpha chain, mitochondrial
17.9222	17.8521	17.2354	17.4682	19.1381	19.1223	18.8298	19.0141	19.6156	19.7214	18.9747	19.3275	17.6195	19.0261	19.4098	0	1.4066	1.79031	+	4.68302	1.01833e-05	P70169;P47708	Doc2b;Rph3a	Rabphilin-3A
18.9478	18.334	18.864	18.4068	19.8796	19.3333	19.6477	19.6691	20.1206	20.3101	20.6453	20.6364	18.6381	19.6324	20.4281	0	0.994313	1.78996	+	4.68427	1.02041e-05	Q9CQ06	Mrpl24	39S ribosomal protein L24, mitochondrial
26.2891	25.8409	25.9517	25.48	27.4551	27.2979	26.8019	27.3662	28.2803	27.4314	27.3494	27.6595	25.8904	27.2303	27.6802	0	1.33986	1.78973	+	3.85182	4.48458e-05	Q8VDN2;Q9WV27;Q9Z1W8;Q6PIC6;Q6PIE5	Atp12a;Atp1a1;Atp1a2;Atp1a3;Atp1a4	Sodium/potassium-transporting ATPase subunit alpha-3
18.6135	17.2684	17.2342	17.3692	19.9119	19.1142	19.1756	19.6407	19.558	19.3247	19.0312	19.7299	17.6213	19.4606	19.4109	0	1.83928	1.78962	+	3.26559	0.000169328	Q91W97	Hkdc1	Hexokinase HKDC1
19.4692	19.2796	19.3537	19.0046	20.1704	19.7999	20.0559	20.0292	20.9243	20.9742	21.2066	21.1581	19.2768	20.0138	21.0658	0	0.737069	1.78903	+	6.46199	0	Q8BM72	Hspa13	Heat shock 70 kDa protein 13
23.7995	23.5404	23.7389	23.417	24.7645	24.1095	24.2821	24.217	25.391	25.2679	25.452	25.5404	23.6239	24.3432	25.4128	0	0.719304	1.78886	+	5.63138	0	Q8BHN3	Ganab	Neutral alpha-glucosidase AB
20.5069	19.8224	20.2302	19.7677	21.4526	20.7876	21.1079	21.1946	21.9024	21.3962	22.1301	22.0493	20.0818	21.1357	21.8695	0	1.05388	1.7877	+	4.06951	2.79916e-05	Q9JK42	Pdk2	[Pyruvate dehydrogenase (acetyl-transferring)] kinase isozyme 2, mitochondrial
20.1704	19.6111	20.0821	19.6819	21.2125	20.7056	20.9243	21.0292	21.6453	21.3484	21.8764	21.8191	19.8864	20.9679	21.6723	0	1.08154	1.78594	+	5.01193	5.16129e-06	Q9JIK9	Mrps34	28S ribosomal protein S34, mitochondrial
19.2132	18.5786	18.8073	18.3709	20.0559	19.4578	19.7509	19.7264	20.4576	20.2302	20.7715	20.654	18.7425	19.7477	20.5284	0	1.00524	1.78587	+	4.43578	1.04575e-05	Q9D338	Mrpl19	39S ribosomal protein L19, mitochondrial
23.9134	23.5638	23.9043	23.5754	24.9977	24.8623	24.7182	24.8811	25.6757	25.4234	25.4984	25.5014	23.7392	24.8648	25.5247	0	1.12557	1.7855	+	6.97707	0	P97300	Nptn	Neuroplastin
21.9495	21.9707	22.3778	21.9134	23.5754	22.9406	23.3511	23.2229	23.8385	23.1015	24.3239	24.0854	22.0529	23.2725	23.8373	0	1.21963	1.78444	+	3.68166	4.98118e-05	Q9D023	Mpc2	Mitochondrial pyruvate carrier 2
17.2312	NaN	16.552	16.3553	18.4452	17.6805	17.6457	17.7211	18.6593	18.2309	18.5172	18.5799	16.7128	17.8731	18.4968	0	1.16032	1.784	+	3.30435	0.000143418	Q8VE85	Prelid3a	PRELI domain containing protein 3A
16.762	17.1265	16.8388	16.6796	17.8745	17.2352	17.2187	17.7041	18.4883	18.5429	18.7343	18.7762	16.8517	17.5081	18.6354	0	0.656411	1.78372	+	5.14621	5.73888e-06	A2ADA5	Pusl1	tRNA pseudouridine synthase-like 1
18.3653	17.9942	18.99	19.3737	17.8995	NaN	18.4107	18.9443	NaN	19.9127	NaN	21.0156	18.6808	18.4182	20.4642	0	-0.262641	1.78334	+	1.62528	0.00538918	D3YYU8	Obsl1	Obscurin-like protein 1
23.2006	22.7955	22.9899	22.4972	24.0359	23.8858	23.7492	23.8858	24.6153	24.8433	24.5696	24.5869	22.8708	23.8892	24.6538	0	1.01837	1.78298	+	5.74041	0	P50518;Q9D593	Atp6v1e1	V-type proton ATPase subunit E 1
20.3857	19.726	20.0292	19.4642	20.6276	20.7471	20.9812	20.5356	21.265	21.7796	21.8269	21.8651	19.9013	20.7229	21.6841	0	0.82161	1.78287	+	4.23851	1.53669e-05	Q00493	Cpe	Carboxypeptidase E
23.2961	22.6164	22.7915	22.4651	24.141	24.0691	24.391	24.3101	23.6649	24.3239	25.2926	25.019	22.7923	24.2278	24.5751	0	1.43549	1.78282	+	2.92493	0.000324692	Q8K3J1	Ndufs8	NADH dehydrogenase [ubiquinone] iron-sulfur protein 8, mitochondrial
19.6988	19.0686	19.4062	19.1992	21.0292	20.1704	20.5823	20.5165	21.2066	20.7796	21.391	21.1269	19.3432	20.5746	21.126	0	1.23138	1.7828	+	4.3717	1.17499e-05	Q9CRA7	Dmac2l	ATP synthase subunit s, mitochondrial
20.6096	20.0559	20.0691	19.6841	21.6276	21.6141	21.4476	21.6409	21.8839	21.9423	21.7915	21.9316	20.1047	21.5825	21.8873	0	1.47786	1.78266	+	5.45887	3.77715e-06	Q8BG39	Sv2b	Synaptic vesicle glycoprotein 2B
21.5592	21.7675	21.4425	21.1519	22.1795	21.7307	21.8191	22.0156	23.3511	23.0805	23.239	23.3778	21.4803	21.9362	23.2621	0	0.455945	1.78183	+	5.78645	0	Q91Y63	Slc13a3	Solute carrier family 13 member 3
22.0426	21.5261	21.4676	21.391	23.155	22.7451	22.8461	23.0609	22.7182	22.8932	23.976	23.9672	21.6068	22.9518	23.3886	0	1.34493	1.78179	+	3.12799	0.000219417	P85094	Isoc2a	Isochorismatase domain-containing protein 2A
15.2429	15.1479	15.6635	15.1975	16.5345	16.1315	NaN	15.9459	17.0938	NaN	NaN	NaN	15.3129	16.2039	17.0938	0	0.891005	1.78087	+	2.15868	0.00149471	Q9CQM2;Q8R1L4	Kdelr2;Kdelr3	ER lumen protein-retaining receptor 3
14.2388	15.0824	14.4979	NaN	17.2298	16.8611	15.8565	16.2562	17.5565	15.9694	16.3288	15.694	14.6063	16.5509	16.3872	0	1.94458	1.78084	+	2.00014	0.00220181	Q9ERK7	Chrnb2	Neuronal acetylcholine receptor subunit beta-2
17.7112	17.0689	17.2195	17.0271	18.6414	18.0618	18.3613	18.283	18.3083	19.0942	19.262	19.4834	17.2567	18.3369	19.037	0	1.08022	1.7803	+	3.54664	7.74053e-05	Q9D0B5	Tstd3	Thiosulfate sulfurtransferase/rhodanese-like domain-containing protein 3
17.8414	17.6392	17.2379	17.4338	18.0292	17.9015	18.7987	18.706	18.6528	19.6254	19.3617	19.632	17.5381	18.3589	19.318	0	0.820788	1.7799	+	3.26362	0.000169041	Q62011	Pdpn	Podoplanin
18.4464	16.2838	18.3419	16.8541	18.8859	17.3106	18.9378	18.1673	19.0143	NaN	19.7752	18.994	17.4815	18.3254	19.2612	0	0.843858	1.77963	+	1.17399	0.0171777	Q8K480	Mfrp	Membrane frizzled-related protein
18.7724	18.0889	18.469	18.162	20.0292	19.9316	19.9742	19.7879	20.4874	19.9601	20.1457	20.0156	18.3731	19.9307	20.1522	0	1.55765	1.77916	+	5.44614	3.73134e-06	Q6NVG7	Colgalt2	Procollagen galactosyltransferase 2
18.9884	18.6408	19.0376	18.6436	20.5069	19.6071	20.1206	19.9459	20.7223	20.2185	20.8802	20.6006	18.8276	20.0451	20.6054	0	1.2175	1.77777	+	4.35377	1.16376e-05	Q920A7	Afg3l1	AFG3-like protein 1
21.7796	21.4874	21.6231	21.2593	22.9459	22.2036	22.3884	22.5638	23.0139	23.2535	23.417	23.5754	21.5373	22.5254	23.315	0	0.988105	1.77763	+	4.73015	1.05097e-05	Q9Z2I8	Suclg2	Succinate--CoA ligase [GDP-forming] subunit beta, mitochondrial
17.735	16.7602	17.5882	16.9779	18.9038	17.9876	18.4812	18.3293	19.2422	18.844	19.0972	18.9877	17.2653	18.4255	19.0428	0	1.16014	1.77747	+	3.66333	4.92978e-05	Q9DBX6	Cyp2s1	Cytochrome P450 2S1
23.3239	23.155	23.3376	22.9225	24.7695	24.0443	24.2607	24.3444	25.0148	24.6649	25.1015	25.065	23.1847	24.3547	24.9615	0	1.16997	1.7768	+	5.12577	5.6338e-06	Q8K2B3	Sdha	Succinate dehydrogenase [ubiquinone] flavoprotein subunit, mitochondrial
22.7056	22.3403	22.3725	22.019	23.178	22.3672	22.68	22.6298	24.0105	23.8093	24.4984	24.2243	22.3593	22.7137	24.1356	0	0.354398	1.77629	+	4.37923	1.18094e-05	P45878	Fkbp2	Peptidyl-prolyl cis-trans isomerase FKBP2
18.4368	17.6849	18.3832	17.6313	19.3644	18.7374	18.8846	19.012	20.0156	19.4462	19.9262	19.8527	18.0341	18.9996	19.8102	0	0.965552	1.77612	+	3.93747	3.76623e-05	Q9CR59	Gadd45gip1	Growth arrest and DNA damage-inducible proteins-interacting protein 1
22.0292	21.5498	21.7634	21.3805	23.0088	22.3376	22.3645	22.5356	23.3778	23.2535	23.632	23.5638	21.6807	22.5616	23.4568	0	0.88091	1.77607	+	4.73171	1.05319e-05	Q99L13	Hibadh	3-hydroxyisobutyrate dehydrogenase, mitochondrial
15.1323	15.407	16.0547	15.3835	16.5581	16.8672	17.03	16.8933	17.037	17.4568	17.3109	17.2755	15.4944	16.8372	17.2701	0	1.34278	1.77569	+	4.71448	1.04004e-05	Q8BLC3	Lypd1	Ly6/PLAUR domain-containing protein 1
24.9628	24.5463	24.8528	24.5165	25.7312	25.0609	25.391	25.2463	26.3101	26.3014	26.8019	26.5667	24.7196	25.3573	26.495	0	0.637721	1.77543	+	4.94367	4.89596e-06	P08113	Hsp90b1	Endoplasmin
20.7796	20.4775	20.8034	20.2877	21.9171	21.1642	21.5309	21.4972	22.1332	22.0789	22.6074	22.6298	20.5871	21.5273	22.3623	0	0.94028	1.77526	+	4.41834	1.03448e-05	Q91VA6	Poldip2	Polymerase delta-interacting protein 2
21.8034	21.2361	21.7307	21.0951	22.2961	22.0426	22.2448	22.2214	23.1504	22.9061	23.6209	23.2821	21.4663	22.2012	23.2398	0	0.734936	1.77354	+	4.57301	9.49668e-06	Q99KV1	Dnajb11	DnaJ homolog subfamily B member 11
18.1598	17.4702	18.0022	17.2769	19.5637	19.2489	19.3243	19.3937	19.7549	19.8375	19.1666	19.2439	17.7273	19.3827	19.5007	0	1.65538	1.77346	+	4.3697	1.17351e-05	P62812	Gabra1	Gamma-aminobutyric acid receptor subunit alpha-1
15.353	15.1532	NaN	15.4071	NaN	15.877	16.1438	16.0474	17.8672	NaN	NaN	16.2884	15.3044	16.0227	17.0778	0	0.718302	1.77337	+	1.46707	0.00802596	Q8R4W6	Pcolce2	Procollagen C-endopeptidase enhancer 2
19.1518	18.726	18.9297	18.6193	20.5638	20.0426	19.9459	20.0559	20.8191	20.1079	20.7634	20.8191	18.8567	20.1521	20.6274	0	1.29536	1.77068	+	4.46623	1.06242e-05	Q9R088	Tk2	Thymidine kinase 2, mitochondrial
19.6429	18.9548	19.3241	18.8459	20.5731	19.8928	20.1206	20.343	21.0756	20.7553	21.0559	20.9601	19.1919	20.2324	20.9617	0	1.04044	1.7698	+	4.46498	1.06148e-05	Q8K2Y7	Mrpl47	39S ribosomal protein L47, mitochondrial
19.8741	18.87	19.0887	18.5203	19.7898	20.1946	20.2764	20.1704	20.6714	20.8576	21.0156	20.8876	19.0883	20.1078	20.8581	0	1.0195	1.76976	+	3.59941	5.34521e-05	P97823	Lypla1	Acyl-protein thioesterase 1
15.6954	14.9103	15.4018	NaN	15.5315	16.2703	16.1902	16.0191	17.3504	16.6282	17.0431	17.3949	15.3358	16.0028	17.1041	0	0.666929	1.76831	+	3.26623	0.000167473	Q9WUP0	Ramp2	Receptor activity-modifying protein 2
25.1449	24.6486	25.1214	24.7338	25.8858	25.3135	25.5135	25.4298	26.4536	26.5653	26.8858	26.8142	24.9122	25.5357	26.6797	0	0.623505	1.76755	+	5.11016	5.56328e-06	P14211	Calr	Calreticulin
20.1704	19.5628	19.9459	19.6643	21.3484	20.8034	21.0691	20.9882	21.6364	21.2989	21.743	21.7348	19.8358	21.0523	21.6033	0	1.21641	1.76746	+	5.12449	5.62588e-06	Q8BHE8	Maip1	m-AAA protease-interacting protein 1, mitochondrial
18.9657	18.5609	18.8758	18.5724	20.0156	19.6213	19.8325	19.876	20.5069	20.1332	20.8034	20.6006	18.7437	19.8364	20.511	0	1.09265	1.76732	+	5.32799	3.33333e-06	Q99N96	Mrpl1	39S ribosomal protein L1, mitochondrial
17.3225	17.2855	17.1873	16.2099	18.2766	17.935	18.1513	18.3463	18.718	18.6281	18.9321	18.7962	17.0013	18.1773	18.7686	0	1.17602	1.76729	+	3.94392	3.7822e-05	P54763	Ephb2	Ephrin type-B receptor 2
23.2535	22.4923	22.7975	22.4476	24.4551	23.5404	24.0526	23.7492	24.9043	23.3645	24.8576	24.9316	22.7477	23.9493	24.5145	0	1.20161	1.76677	+	2.42278	0.000856271	P56379	Atp5mpl	ATP synthase subunit ATP5MPL, mitochondrial
23.5045	22.895	23.239	23.0918	24.5285	24.3578	24.5225	24.5045	24.6703	24.6375	25.3444	25.1449	23.1826	24.4783	24.9493	0	1.29575	1.7667	+	4.9224	4.79329e-06	P67778	Phb	Prohibitin
21.2764	20.6453	21.0951	20.8191	21.632	21.2877	21.5213	21.4375	22.4501	22.5662	22.937	22.9477	20.959	21.4696	22.7252	0	0.510672	1.76628	+	5.20339	3.00978e-06	Q9Z247	Fkbp9	Peptidyl-prolyl cis-trans isomerase FKBP9
19.1337	18.7085	20.8034	17.3669	20.7634	20.654	20.2764	19.5811	20.895	20.9024	21.1332	20.1457	19.0031	20.3187	20.7691	0	1.31561	1.76595	+	1.26084	0.0135371	P33267	Cyp2f2	Cytochrome P450 2F2
22.9495	22.6253	22.7735	22.6074	23.632	23.1488	23.3101	23.2679	24.2607	24.3444	24.7846	24.6264	22.7389	23.3397	24.504	0	0.600748	1.76508	+	5.63379	0	P57759	Erp29	Endoplasmic reticulum resident protein 29
16.9399	16.2417	16.7527	NaN	17.8597	17.6018	17.5706	17.8443	18.5936	18.1479	18.3986	18.4976	16.6447	17.7191	18.4094	0	1.07435	1.76468	+	4.46706	1.06383e-05	Q8BZ64	Tctn1	Tectonic-1
21.4676	21.0156	21.2821	20.5823	22.8034	21.6886	22.1015	22.1426	22.8538	22.6342	22.9725	22.9441	21.0869	22.184	22.8511	0	1.09711	1.76423	+	3.66311	4.92837e-05	Q9WU79	Prodh	Proline dehydrogenase 1, mitochondrial
16.2244	NaN	15.5236	NaN	17.4046	14.9274	16.6419	15.9632	17.6465	16.6163	18.411	17.8758	15.874	16.2343	17.6374	0	0.360276	1.7634	+	1.12149	0.0197584	A2AKK5;Q8BGG9	Acnat1;Acnat2	Acyl-coenzyme A amino acid N-acyltransferase 1
17.077	16.6517	17.2032	16.8328	18.7509	17.8045	18.1629	17.7436	18.8012	18.3229	19.1148	18.5726	16.9412	18.1155	18.7028	0	1.17432	1.76168	+	3.66667	4.93969e-05	Q9CR58	Slc25a30	Kidney mitochondrial carrier protein 1
19.0196	18.5367	18.8241	18.4671	19.9002	19.2368	19.5776	19.5623	20.2535	20.2302	20.7471	20.6628	18.7119	19.5692	20.4734	0	0.857363	1.76152	+	4.64233	9.93049e-06	Q9CQF0	Mrpl11	39S ribosomal protein L11, mitochondrial
18.4276	18.1875	17.8334	17.6322	18.946	18.8071	18.8783	18.7556	19.783	19.6688	19.7261	19.9459	18.0202	18.8468	19.781	0	0.82659	1.76079	+	5.29461	3.24939e-06	Q3UHH2	Slc22a23	Solute carrier family 22 member 23
19.1212	18.6371	19.0492	18.6159	20.4273	19.4774	19.7548	19.8036	20.6276	20.1704	20.8802	20.7876	18.8559	19.8658	20.6164	0	1.00991	1.76055	+	3.88094	4.03785e-05	Q78J03	Msrb2	Methionine-R-sulfoxide reductase B2, mitochondrial
22.1673	21.4726	22.0054	21.4526	23.2961	22.4324	22.8307	22.7634	23.7182	23.1158	23.7389	23.5638	21.7745	22.8307	23.5342	0	1.0562	1.75972	+	3.8226	4.43623e-05	Q9CYH2	Prxl2a	Peroxiredoxin-like 2A
25.8142	25.4073	25.6918	25.2207	26.7645	26.1371	26.2696	26.3762	27.1312	27.141	27.509	27.391	25.5335	26.3868	27.2931	0	0.853353	1.75957	+	4.92491	4.81348e-06	P47738	Aldh2	Aldehyde dehydrogenase, mitochondrial
18.1208	17.1751	17.6962	16.8983	18.8396	18.9171	18.5996	19.0011	19.2182	19.3576	19.206	19.1415	17.4726	18.8393	19.2308	0	1.36675	1.75824	+	4.0135	3.66226e-05	Q9JJV5	Cacng3	Voltage-dependent calcium channel gamma-3 subunit
20.0951	19.441	19.8187	19.4444	20.5915	20.4775	20.8576	20.8034	21.1581	21.1765	21.7915	21.7056	19.6998	20.6825	21.4579	0	0.982707	1.75811	+	4.3778	1.17994e-05	Q9D1I6	Mrpl14	39S ribosomal protein L14, mitochondrial
17.0488	16.9102	17.4071	17.1744	18.4279	17.5645	18.2016	18.1416	18.8147	18.5249	19.1495	19.0822	17.1351	18.0839	18.8928	0	0.948759	1.75769	+	4.276	1.10847e-05	Q9Z0V8	Timm17a	Mitochondrial import inner membrane translocase subunit Tim17-A
17.4264	17.1925	17.4888	17.1244	18.7949	18.399	18.0964	18.3231	19.1187	19.2596	18.8731	19.0005	17.308	18.4033	19.063	0	1.09532	1.75494	+	5.37384	3.4965e-06	Q6V4S5	Sdk2	Protein sidekick-2
20.7223	19.8889	20.4874	19.842	21.6006	20.8576	21.2933	21.2185	21.7098	21.5451	22.4701	22.2332	20.2352	21.2425	21.9895	0	1.00733	1.75438	+	3.28251	0.000152835	Q91VN4	Chchd6	MICOS complex subunit Mic25
23.1642	22.2989	22.654	22.3239	24.1871	24.019	24.0105	23.895	24.8623	24.1253	24.275	24.1946	22.6103	24.0279	24.3643	0	1.41764	1.75403	+	4.28132	1.11376e-05	P53986	Slc16a1	Monocarboxylate transporter 1
18.258	17.5684	17.6738	17.2042	19.1741	18.9035	19.0254	19.0906	18.5673	19.9313	19.5687	19.6527	17.6761	19.0484	19.43	0	1.37229	1.7539	+	3.16889	0.000194826	Q99K10;Q69ZK9	Nlgn1;Nlgn2	Neuroligin-2
14.8333	13.4735	14.9263	NaN	17.2958	16.8402	16.3143	16.1091	16.0831	15.7687	16.6404	NaN	14.411	16.6399	16.1641	0	2.22887	1.75306	+	2.28644	0.00111841	Q9CRA0	Art4	Ecto-ADP-ribosyltransferase 4
21.002	20.5451	20.6971	20.1206	21.953	21.8034	21.6364	21.7594	22.44	22.5615	22.1765	22.1976	20.5912	21.7881	22.3439	0	1.19688	1.7527	+	4.92728	4.828e-06	P57746	Atp6v1d	V-type proton ATPase subunit D
16.7662	16.5437	16.2881	16.1489	17.0547	17.5343	16.9947	17.5153	17.916	18.7212	18.0241	18.0958	16.4367	17.2747	18.1892	0	0.83803	1.75254	+	4.07845	2.80702e-05	O35621	Pmm1	Phosphomannomutase 1
19.3035	19.0506	19.3401	19.0422	20.654	20.1332	20.1946	20.1825	21.2006	20.6971	20.9601	20.8876	19.1841	20.2911	20.9364	0	1.10701	1.75229	+	5.57675	0	Q9JI39	Abcb10	ATP-binding cassette sub-family B member 10, mitochondrial
22.5846	21.8689	22.1795	21.7836	23.9933	23.0342	23.2821	23.3239	24.1565	23.391	24.0105	23.867	22.1042	23.4084	23.8563	0	1.30423	1.75212	+	3.6239	5.18456e-05	Q7TMF3	Ndufa12	NADH dehydrogenase [ubiquinone] 1 alpha subcomplex subunit 12
20.2302	19.5738	20.265	19.5406	21.5685	20.7876	21.1206	21.0625	21.7471	21.2593	21.8876	21.7223	19.9024	21.1348	21.6541	0	1.23238	1.75168	+	3.9052	3.84246e-05	Q9CYW4	Hdhd3	Haloacid dehalogenase-like hydrolase domain-containing protein 3
16.478	18.8846	19.4457	19.3202	NaN	19.2858	20.0559	19.6713	NaN	19.8827	20.3321	20.6364	18.5321	19.671	20.2837	0	1.13888	1.75161	+	0.954274	0.031247	Q4KWH5	Plch1	1-phosphatidylinositol 4,5-bisphosphate phosphodiesterase eta-1
NaN	NaN	15.7139	NaN	17.0944	16.3236	16.5648	16.5526	17.2579	17.4419	17.37	17.7913	15.7139	16.6338	17.4653	0	0.919964	1.75139	+	2.22728	0.00129535	Q920Q2	Rev1	DNA repair protein REV1
21.7182	21.2419	21.6886	21.2361	22.3592	21.5638	22.0559	21.8651	23.2535	22.8152	23.4425	23.3778	21.4712	21.961	23.2223	0	0.489826	1.75107	+	4.35081	1.16086e-05	P55302	Lrpap1	Alpha-2-macroglobulin receptor-associated protein
15.0186	15.4546	14.9912	15.1806	16.3169	16.5135	16.8776	15.8922	16.4452	17.0939	17.0298	17.0777	15.1613	16.4	16.9117	0	1.23876	1.7504	+	4.04922	2.89655e-05	Q9WV71	Asb4	Ankyrin repeat and SOCS box protein 4
19.0176	18.6883	18.9114	18.5977	20.2302	19.4407	19.5077	19.6792	20.5451	20.3645	20.6971	20.6096	18.8038	19.7144	20.5541	0	0.910684	1.75033	+	4.85538	4.57666e-06	Q9JJL8	Sars2	Serine--tRNA ligase, mitochondrial
17.2051	NaN	16.4429	16.1423	18.5915	18.8121	19.2252	18.9887	18.7476	18.335	18.1013	18.1996	16.5968	18.9044	18.3459	0	2.30757	1.74909	+	4.01059	3.65482e-05	Q9D8C3	Alg13	Putative bifunctional UDP-N-acetylglucosamine transferase and deubiquitinase ALG13
16.9103	16.3283	16.8901	16.5449	18.2264	18.3432	17.947	18.059	18.4506	18.509	18.3888	18.3215	16.6684	18.1439	18.4175	0	1.47548	1.74908	+	5.96854	0	Q9Z2W9;Q9Z2W8	Gria3;Gria4	Glutamate receptor 4
25.3511	24.8764	25.2607	24.8385	26.604	25.8552	26.0547	26.1565	27.189	26.3066	26.9977	26.8264	25.0817	26.1676	26.8299	0	1.08592	1.74823	+	3.97545	3.7234e-05	P51881	Slc25a5	ADP/ATP translocase 2
17.3221	16.8488	17.1511	16.366	18.5054	18.5293	18.6242	18.7302	18.8795	18.6109	18.652	18.5326	16.922	18.5973	18.6688	0	1.67525	1.74675	+	5.08733	5.45331e-06	Q68ED2	Grm7	Metabotropic glutamate receptor 7
20.1206	20.2185	19.8213	19.7931	21.1395	20.0156	20.2066	20.2419	22.0691	21.6276	21.654	21.5869	19.9884	20.4009	21.7344	0	0.412527	1.74603	+	3.90509	3.84e-05	O70577	Slc22a2	Solute carrier family 22 member 2
21.2125	20.9171	21.0886	20.7307	22.5093	21.5777	21.7796	21.8113	22.6822	22.48	22.848	22.9225	20.9872	21.9195	22.7332	0	0.932253	1.74597	+	4.33977	1.15037e-05	Q8BFP9	Pdk1	[Pyruvate dehydrogenase (acetyl-transferring)] kinase isozyme 1, mitochondrial
19.6229	19.014	19.3243	18.905	20.5069	19.9742	20.2185	20.3645	20.9882	20.5638	21.1269	21.1704	19.2165	20.266	20.9623	0	1.04947	1.74577	+	4.46642	1.06289e-05	Q99N87	Mrps5	28S ribosomal protein S5, mitochondrial
19.3674	18.7944	19.3193	18.8107	20.8727	20.0559	20.3857	20.3752	21.1946	20.5545	20.714	20.8113	19.073	20.4224	20.8186	0	1.3494	1.74562	+	4.2552	1.09162e-05	Q8R3I2	Mboat2	Lysophospholipid acyltransferase 2
NaN	15.2998	14.473	15.2767	16.2099	17.5208	NaN	14.5432	17.1854	15.8695	17.1857	16.8037	15.0165	16.0913	16.7611	0	1.07478	1.74454	+	0.946377	0.0319049	Q3UV17;Q9R0H5	Krt71;Krt76	Keratin, type II cytoskeletal 2 oral
19.1922	18.6099	18.9477	18.3959	20.6006	19.3426	19.852	19.5463	20.6628	20.0426	20.7796	20.6364	18.7864	19.8354	20.5303	0	1.04892	1.7439	+	3.07245	0.000245338	Q8K199	Cmc2	COX assembly mitochondrial protein 2 homolog
19.0663	18.786	19.1643	18.6702	20.1457	19.1692	19.6531	19.4343	20.714	20.1581	21.0426	20.7471	18.9217	19.6006	20.6655	0	0.678864	1.74376	+	3.7182	4.81362e-05	Q922Q9	Chid1	Chitinase domain-containing protein 1
20.2989	19.8379	19.9742	19.913	21.002	20.6186	20.7389	20.7715	21.6276	21.5915	21.8764	21.9024	20.006	20.7828	21.7495	0	0.776749	1.74346	+	6.10984	0	Q3UV70	Pdp1	[Pyruvate dehydrogenase [acetyl-transferring]]-phosphatase 1, mitochondrial
18.576	17.8136	18.144	17.5995	19.48	18.7222	19.0273	19.093	19.7957	19.6559	19.8925	19.7618	18.0333	19.0806	19.7765	0	1.04739	1.74323	+	4.09765	2.82985e-05	Q8R2Q4	Gfm2	Ribosome-releasing factor 2, mitochondrial
22.2707	21.7876	21.8913	21.5261	23.2679	22.4751	22.6649	22.6865	23.6649	23.2346	23.7492	23.7995	21.8689	22.7736	23.612	0	0.904644	1.74312	+	4.12514	2.58807e-05	Q9DCM2	Gstk1	Glutathione S-transferase kappa 1
16.3373	16.8643	16.8941	17.3736	18.0446	17.8019	17.6122	18.1761	18.9997	18.241	18.5139	18.6827	16.8673	17.9087	18.6093	0	1.04135	1.74198	+	3.79421	4.37557e-05	Q8BWY7	Slc39a11	Zinc transporter ZIP11
19.0585	18.8531	18.7323	18.7569	20.5165	19.8784	19.8902	20.0559	21.0088	20.2302	20.5451	20.5823	18.8502	20.0853	20.5916	0	1.23506	1.74141	+	4.68988	1.02512e-05	Q924L1	Letmd1	LETM1 domain-containing protein 1
18.8444	18.3145	19.0814	18.8195	19.6006	19.7756	20.1457	19.7458	20.8576	20.2535	20.4972	20.417	18.7649	19.8169	20.5063	0	1.05199	1.74137	+	4.53704	9.26784e-06	Q9QXZ6;Q9EP96;Q91YY5	Slco1a4;Slco1a5	Solute carrier organic anion transporter family member 1A5
14.829	14.7857	NaN	NaN	16.085	15.2987	15.8757	16.4078	16.948	NaN	NaN	16.1486	14.8074	15.9168	16.5483	0	1.10945	1.74092	+	1.566	0.00628289	Q8BP97	Rhbdd3	Rhomboid domain-containing protein 3
18.2992	17.2337	17.2822	16.6755	19.041	18.6621	18.4722	18.8101	19.1962	19.4384	18.8578	18.9616	17.3726	18.7464	19.1135	0	1.37371	1.74089	+	3.08932	0.000236462	O88910	Mpp3	MAGUK p55 subfamily member 3
19.2986	18.7249	19.058	18.6509	20.5356	19.767	19.9459	19.9092	20.6453	20.5451	20.7876	20.714	18.9331	20.0395	20.673	0	1.10636	1.73987	+	4.60284	9.67118e-06	Q8BYL4	Yars2	Tyrosine--tRNA ligase, mitochondrial
17.6647	17.0646	17.7312	16.9395	19.0509	18.3372	18.496	18.6597	19.0052	18.7956	19.1427	19.4155	17.35	18.636	19.0897	0	1.28594	1.73973	+	3.9784	3.72712e-05	Q3TBW2	Mrpl10	39S ribosomal protein L10, mitochondrial
NaN	15.2481	16.1385	15.2349	16.1066	16.9096	16.4578	16.9164	17.9889	17.4651	16.7212	16.9435	15.5405	16.5976	17.2796	0	1.05715	1.73918	+	2.25056	0.00124044	Q5RKR3	Islr2	Immunoglobulin superfamily containing leucine-rich repeat protein 2
17.4559	16.612	17.3188	17.0395	18.3527	17.339	17.363	17.4505	18.954	18.5296	19.0834	18.8127	17.1065	17.6263	18.8449	0	0.519741	1.73838	+	3.47392	9.18933e-05	Q8R2E9	Ero1b	ERO1-like protein beta
22.4996	22.6714	22.3725	22.0756	23.4425	22.5333	22.5117	22.6298	24.0772	24.0526	24.1946	24.2463	22.4048	22.7793	24.1427	0	0.374536	1.73789	+	4.35092	1.16134e-05	Q8VC69	Slc22a6	Solute carrier family 22 member 6
19.8831	18.7207	19.238	18.6722	21.0821	20.0559	20.4273	20.0951	21.0224	20.8423	20.7796	20.8191	19.1285	20.4151	20.8658	0	1.28661	1.73737	+	3.10607	0.000228182	P03893	Mtnd2	NADH-ubiquinone oxidoreductase chain 2
19.7895	19.1237	19.338	18.9568	21.0359	20.265	20.343	20.4067	21.1825	20.8269	21.0625	21.0821	19.302	20.5126	21.0385	0	1.21061	1.73649	+	4.20863	1.80791e-05	Q6GQS1	Slc25a23	Calcium-binding mitochondrial carrier protein SCaMC-3
13.6377	15.5121	13.9133	15.4105	15.6717	17.0902	15.8814	15.2886	14.4836	17.6678	16.9016	16.3637	14.6184	15.983	16.3542	0	1.36457	1.73579	+	0.983031	0.0289292	P07758;Q00898;Q00896	Serpina1c;Serpina1e	Alpha-1-antitrypsin 1-3
19.3367	18.103	18.9834	18.311	20.2419	19.4098	19.8287	19.8252	20.9098	20.1825	20.343	20.2419	18.6836	19.8264	20.4193	0	1.14282	1.73575	+	3.03409	0.000253265	Q61263	Soat1	Sterol O-acyltransferase 1
22.2707	22.3619	22.1856	22.2477	23.0309	23.3376	23.1015	23.3376	23.5638	24.3307	24.0691	24.0443	22.2665	23.2019	24.002	0	0.935411	1.73552	+	5.43648	3.69686e-06	P10637	Mapt	Microtubule-associated protein tau
21.9707	20.4972	21.0951	20.3645	21.8034	21.7098	21.7471	21.8191	23.0258	22.7182	22.4996	22.6253	20.9819	21.7699	22.7172	0	0.78799	1.73536	+	2.90498	0.000335163	P63044;Q62442;P63024	Vamp1;Vamp2;Vamp3	Vesicle-associated membrane protein 3
17.7034	17.2338	17.3935	17.1818	19.012	18.9392	18.6754	18.7385	19.3387	19.2561	18.8854	18.9699	17.3782	18.8413	19.1125	0	1.46313	1.73439	+	5.75904	0	P61329;P70379	Fgf12;Fgf14	Fibroblast growth factor 12
24.5638	24.1332	24.3975	24.0772	25.3578	24.867	25.1135	25.1015	25.8215	25.8904	26.1946	26.2021	24.293	25.11	26.0272	0	0.816999	1.7342	+	5.44109	3.71747e-06	P38647	Hspa9	Stress-70 protein, mitochondrial
18.2432	17.5266	17.8561	17.2951	19.6909	18.8325	19.0831	19.1568	19.9882	19.1398	19.351	19.3761	17.7303	19.1908	19.4638	0	1.46056	1.73349	+	3.60973	5.37665e-05	Q71B07	Dpy19l3	Probable C-mannosyltransferase DPY19L3
19.0812	18.8083	19.1168	18.7996	20.2535	19.5954	19.8825	19.837	20.7471	20.4476	20.7715	20.7715	18.9515	19.8921	20.6844	0	0.940644	1.73299	+	5.4966	3.91389e-06	Q9CYK1	Wars2	Tryptophan--tRNA ligase, mitochondrial
19.5797	18.984	19.2236	18.8657	20.4476	20.3857	20.343	20.5731	20.5451	20.9316	20.9098	21.1946	19.1633	20.4374	20.8953	0	1.27409	1.73199	+	4.9974	5.0923e-06	P46097	Syt2	Synaptotagmin-2
24.0359	23.6431	24.002	23.5285	25.0359	24.3376	24.6918	24.6918	25.4707	25.2926	25.7155	25.654	23.8024	24.6893	25.5332	0	0.886904	1.73088	+	4.8451	4.55581e-06	Q99LC5	Etfa	Electron transfer flavoprotein subunit alpha, mitochondrial
17.1042	16.491	16.7192	16.222	17.7123	17.8035	17.8987	17.7783	18.1575	18.4181	18.4207	18.4619	16.6341	17.7982	18.3645	0	1.16411	1.73044	+	5.09856	5.50585e-06	P80560	Ptprn2	Receptor-type tyrosine-protein phosphatase N2
16.9914	17.0407	16.829	NaN	15.7834	17.7415	18.0916	17.318	16.33	19.104	19.748	19.5527	16.9537	17.2337	18.6837	0	0.279944	1.72994	+	0.813288	0.047365	P47955	Rplp1	60S acidic ribosomal protein P1
25.3612	25.0772	25.4266	25.0894	25.9517	25.5014	25.8118	25.7024	26.632	26.7771	27.391	27.0711	25.2386	25.7418	26.9678	0	0.503207	1.72918	+	4.9506	4.92914e-06	P20029	Hspa5	Endoplasmic reticulum chaperone BiP
18.1445	17.5065	17.7286	17.4357	19.2245	19.1814	18.9927	19.1115	19.4988	19.6015	19.2876	19.3441	17.7038	19.1275	19.433	0	1.4237	1.72915	+	5.66081	0	Q80UG2	Plxna4	Plexin-A4
23.632	22.8633	23.2506	22.6693	24.7543	23.8191	24.0691	24.217	24.8528	24.5105	25.0359	24.9316	23.1038	24.2149	24.8327	0	1.11108	1.72892	+	3.57895	7.29685e-05	P70404	Idh3g	Isocitrate dehydrogenase [NAD] subunit gamma 1, mitochondrial
19.4157	18.9197	18.7949	18.7	20.1457	19.0746	18.9803	18.7411	20.3101	20.9388	20.7715	20.7223	18.9576	19.2354	20.6857	0	0.277826	1.7281	+	3.18259	0.000194665	P60840	Ensa	Alpha-endosulfine
17.8493	17.6169	17.7572	17.5552	19.0789	18.4477	18.7623	18.5943	19.3801	19.1846	19.5676	19.5553	17.6946	18.7208	19.4219	0	1.02616	1.72726	+	5.56829	0	Q99N93	Mrpl16	39S ribosomal protein L16, mitochondrial
19.0078	18.4763	18.6627	18.2509	20.0426	18.977	19.0422	19.1887	21.0156	20.0292	20.3211	19.9315	18.5994	19.3126	20.3244	0	0.713205	1.72495	+	2.90157	0.000336913	Q99P81;Q7TMS5	Abcg2;Abcg3	Broad substrate specificity ATP-binding cassette transporter ABCG2
23.1441	22.6453	23.0224	22.5777	24.2463	23.5983	23.9043	23.7796	24.6096	24.2535	24.8044	24.6209	22.8474	23.8821	24.5721	0	1.03472	1.72471	+	4.6489	9.96512e-06	P50544	Acadvl	Very long-chain specific acyl-CoA dehydrogenase, mitochondrial
22.1673	21.9134	22.019	21.7915	22.928	22.4947	22.6119	22.5498	23.5045	23.6649	23.848	23.7695	21.9728	22.6461	23.6967	0	0.673274	1.72391	+	6.26328	0	Q9JKR6	Hyou1	Hypoxia up-regulated protein 1
18.9112	18.5617	18.9166	18.5585	20.1206	19.5221	19.8541	19.8466	20.3857	20.265	20.6276	20.5638	18.737	19.8359	20.4605	0	1.09887	1.72353	+	5.50421	3.94867e-06	Q3ULF4	Spg7	Paraplegin
20.1079	19.6986	19.693	19.6764	20.9171	20.4067	20.3538	20.4375	21.5915	21.2185	21.5961	21.6628	19.794	20.5287	21.5172	0	0.734795	1.72324	+	5.16414	5.84368e-06	Q9DCT5	Sdf2	Stromal cell-derived factor 2
19.256	18.8906	18.9181	18.6894	20.3101	19.5064	19.6702	19.8274	20.7553	20.3645	20.7634	20.7634	18.9385	19.8285	20.6617	0	0.890027	1.72317	+	4.54339	9.31532e-06	Q9CZR8	Tsfm	Elongation factor Ts, mitochondrial
20.2302	19.6417	19.8685	19.3637	21.4375	20.6006	20.8727	20.9243	21.5213	21.2877	21.6886	21.4972	19.776	20.9588	21.4987	0	1.18274	1.72267	+	4.13732	2.60492e-05	Q9DCU6	Mrpl4	39S ribosomal protein L4, mitochondrial
18.7387	17.9879	18.1136	17.5866	19.811	19.096	19.3763	19.4457	19.9742	19.5504	19.8788	19.9125	18.1067	19.4322	19.829	0	1.32554	1.72227	+	3.85411	4.49018e-05	Q566J8	Coq8b	Atypical kinase COQ8B, mitochondrial
17.0441	16.4138	16.5142	15.6288	18.1248	17.7482	17.8875	18.1089	18.3929	18.2777	17.6743	18.1434	16.4002	17.9673	18.1221	0	1.56713	1.72187	+	3.53724	8.13449e-05	Q9Z2W8	Gria4	Glutamate receptor 4
19.2799	18.6244	19.1106	18.7925	20.0559	19.5394	20.002	19.9742	20.7553	20.2764	20.8191	20.8423	18.9518	19.8929	20.6733	0	0.941043	1.72145	+	4.52932	9.22509e-06	Q9D1H6	Ndufaf4	NADH dehydrogenase [ubiquinone] 1 alpha subcomplex assembly factor 4
25.8694	25.824	26.0588	25.8385	27.141	26.7129	26.6181	27.0711	27.8264	27.4234	27.5315	27.6931	25.8976	26.8858	27.6186	0	0.988137	1.72095	+	5.75626	0	P48962	Slc25a4	ADP/ATP translocase 1
24.0443	23.4676	23.7895	23.417	25.0062	24.1642	24.48	24.4234	25.5285	25.0567	25.5551	25.4614	23.6796	24.5185	25.4004	0	0.838866	1.72082	+	4.17098	1.76535e-05	Q8BMS1	Hadha	Trifunctional enzyme subunit alpha, mitochondrial
22.9152	22.5662	22.9225	22.5568	23.8385	23.2375	23.3645	23.5165	24.3844	24.3101	24.632	24.5165	22.7402	23.4893	24.4608	0	0.749072	1.72057	+	5.44903	3.74181e-06	P45952	Acadm	Medium-chain specific acyl-CoA dehydrogenase, mitochondrial
24.8142	24.5045	24.632	24.3844	25.9539	25.2679	25.4298	25.5135	26.1642	26.1507	26.4862	26.4138	24.5838	25.5413	26.3037	0	0.957507	1.71995	+	5.19413	2.99401e-06	P35486	Pdha1	Pyruvate dehydrogenase E1 component subunit alpha, somatic form, mitochondrial
21.0691	21.002	21.0359	20.85	22.2792	21.6929	21.6929	21.895	22.3321	22.6096	22.9207	22.9742	20.9892	21.89	22.7092	0	0.900773	1.71994	+	4.90291	4.71976e-06	Q91VM9	Ppa2	Inorganic pyrophosphatase 2, mitochondrial
19.7499	19.859	19.7382	19.4838	20.4273	20.8876	21.002	20.7955	20.6971	21.4972	21.6364	21.8764	19.7077	20.7781	21.4268	0	1.07035	1.71905	+	3.73785	4.8607e-05	Q8BGZ1	Hpcal4	Hippocalcin-like protein 4
16.5781	15.4924	16.4282	15.4545	17.5036	17.4135	17.2632	17.4188	17.3418	17.8232	17.9157	17.7464	15.9883	17.3998	17.7068	0	1.4115	1.71849	+	3.56334	7.35657e-05	Q8BM13	Olfm2	Noelin-2
21.1206	21.3538	21.6051	21.2125	23.0426	22.6562	22.9495	22.8461	23.391	22.3073	23.1856	23.2821	21.323	22.8736	23.0415	0	1.5506	1.71847	+	4.18525	1.7791e-05	Q9D8B4	Ndufa11	NADH dehydrogenase [ubiquinone] 1 alpha subcomplex subunit 11
19.9882	19.7354	19.8053	19.6422	21.0426	20.417	20.4067	20.5356	21.4825	21.4526	21.5592	21.5498	19.7928	20.6005	21.511	0	0.807707	1.71825	+	5.67278	0	Q7TSQ8	Pdpr	Pyruvate dehydrogenase phosphatase regulatory subunit, mitochondrial
17.526	NaN	16.7408	NaN	18.1936	17.1836	18.1919	17.5268	19.4831	17.877	19.3326	18.7128	17.1334	17.774	18.8514	0	0.640573	1.71798	+	1.51212	0.00714996	Q9Z211	Pex11a	Peroxisomal membrane protein 11A
18.8063	18.3025	18.7316	18.3282	19.0164	19.4017	19.504	19.5143	19.9018	20.002	20.6714	20.4576	18.5422	19.3591	20.2582	0	0.816948	1.71605	+	4.2033	1.79978e-05	Q3TAS6	Emc10	ER membrane protein complex subunit 10
18.2856	17.6503	17.4412	17.4155	19.1327	18.6016	18.6564	18.1815	19.4728	19.4321	19.2621	19.4884	17.6982	18.643	19.4139	0	0.944874	1.71568	+	3.81005	4.40771e-05	Q68FD9	Kiaa1549	UPF0606 protein KIAA1549
NaN	14.9462	15.4708	14.6492	14.8302	16.4707	16.4615	16.3939	15.7802	16.5842	16.9597	17.6258	15.0221	16.0391	16.7375	0	1.01699	1.71539	+	1.39966	0.00948607	Q8BIF0	Cd99l2	CD99 antigen-like protein 2
20.1825	20.3962	20.3962	20.265	20.8423	20.4273	20.4375	20.4067	21.6971	21.9423	22.1734	22.2877	20.31	20.5284	22.0251	0	0.218421	1.71514	+	5.83751	0	Q61576	Fkbp10	Peptidyl-prolyl cis-trans isomerase FKBP10
23.4041	22.7098	23.1871	22.7776	24.1719	23.848	24.002	24.141	24.0105	24.8385	24.9134	25.1757	23.0196	24.0407	24.7345	0	1.02111	1.71491	+	3.54715	7.74475e-05	P09671	Sod2	Superoxide dismutase [Mn], mitochondrial
20.4476	19.5576	20.3211	19.875	21.502	20.4273	21.2821	20.9098	22.0493	20.9672	22.2361	21.8073	20.0503	21.0303	21.765	0	0.979954	1.71464	+	2.61213	0.000579179	Q62087	Pon3	Serum paraoxonase/lactonase 3
18.4967	18.2462	18.7304	18.4341	19.9316	18.875	19.2914	19.0395	20.9601	19.0587	20.4676	20.2764	18.4768	19.2843	20.1907	0	0.807501	1.71386	+	2.24809	0.00124304	Q9D2Y9	Elovl7	Elongation of very long chain fatty acids protein 7
22.6276	21.9352	22.0951	21.7389	23.3645	23.1332	23.0838	23.2521	23.6971	23.417	24.0443	24.0935	22.0992	23.2084	23.813	0	1.1092	1.71378	+	4.22598	1.67811e-05	O55125	Nipsnap1	Protein NipSnap homolog 1
20.5261	19.0607	20.4874	19.4063	21.4626	20.2419	21.4067	21.0821	21.9134	20.4476	22.1886	21.7836	19.8701	21.0483	21.5833	0	1.17821	1.71316	+	1.69842	0.00444203	Q99P30	Nudt7	Peroxisomal coenzyme A diphosphatase NUDT7
16.5688	16.1332	16.4605	15.9273	17.354	NaN	16.78	17.2646	18.4055	17.6993	NaN	17.8502	16.2724	17.1329	17.985	0	0.860428	1.71256	+	3.14978	0.000211792	Q8BG19;Q3UV71	Tmtc1;Tmtc4	Protein O-mannosyl-transferase TMTC1
18.7978	18.4837	18.714	18.6327	19.4184	19.1186	18.8749	19.2777	20.2302	20.1581	20.5638	20.5261	18.657	19.1724	20.3696	0	0.515352	1.71253	+	5.75458	0	Q8BHT6	B3glct	Beta-1,3-glucosyltransferase
19.8121	19.5638	19.4696	18.8318	21.1946	20.4874	20.85	20.9601	21.4676	21.1395	20.9601	20.9601	19.4193	20.873	21.1318	0	1.45369	1.71251	+	4.09759	2.82885e-05	P56392	Cox7a1	Cytochrome c oxidase subunit 7A1, mitochondrial
18.7859	17.6472	18.436	17.5933	19.7703	18.9616	19.3546	19.4093	20.2419	19.1604	19.9316	19.9742	18.1156	19.374	19.827	0	1.25836	1.71141	+	2.76264	0.000428916	P98191	Cds1	Phosphatidate cytidylyltransferase 1
23.1395	22.6409	22.9423	22.4425	24.3307	23.4041	23.6431	23.6865	24.3975	24.3239	24.632	24.654	22.7913	23.7661	24.5019	0	0.974779	1.71057	+	4.06212	2.78358e-05	P42125	Eci1	Enoyl-CoA delta isomerase 1, mitochondrial
18.4665	18.3423	18.3568	17.6756	19.0986	19.2661	19.1371	19.2414	19.7281	20.3211	19.8019	19.8308	18.2103	19.1858	19.9205	0	0.975558	1.71022	+	4.56771	9.4518e-06	Q80UW2	Fbxo2	F-box only protein 2
20.7471	20.1457	20.0292	19.638	20.7389	22.3988	22.0459	21.9916	21.0292	22.3017	21.9061	22.1581	20.14	21.7938	21.8488	0	1.65382	1.70876	+	2.37123	0.000933545	Q9R0P9	Uchl1	Ubiquitin carboxyl-terminal hydrolase isozyme L1
23.3101	22.8858	23.2229	22.8385	24.4298	23.7492	23.9316	24.0443	24.7024	24.3578	25.0691	24.9628	23.0643	24.0387	24.773	0	0.974417	1.70873	+	4.33477	1.1466e-05	Q9WUM5	Suclg1	Succinate--CoA ligase [ADP/GDP-forming] subunit alpha, mitochondrial
21.1642	20.1581	20.6276	20.0691	22.1047	21.2593	21.6886	21.654	22.1976	21.6971	22.5754	22.3831	20.5047	21.6766	22.2133	0	1.17191	1.70858	+	3.12717	0.000219367	Q922B1	Macrod1	ADP-ribose glycohydrolase MACROD1
16.8198	16.687	16.9179	16.4517	18.1756	17.4089	17.7514	17.5572	18.7776	17.9589	18.4481	18.5233	16.7191	17.7233	18.427	0	1.00422	1.70789	+	4.13949	2.60586e-05	Q7TN22	Txndc16	Thioredoxin domain-containing protein 16
18.4341	18.048	18.175	17.437	19.7491	19.7521	19.7099	19.8538	20.0559	20.1079	19.2932	19.4682	18.0235	19.7662	19.7313	0	1.7427	1.70774	+	4.18693	1.77976e-05	A2APX8;B1AWN6;A2ASI5	Scn1a;Scn2a;Scn3a	Sodium channel protein type 1 subunit alpha
18.837	18.1119	18.2538	17.6741	19.8917	19.6534	19.4991	19.6498	20.1206	20.1079	19.6518	19.8241	18.2192	19.6735	19.9261	0	1.45431	1.70689	+	4.1415	2.61059e-05	O54829	Rgs7	Regulator of G-protein signaling 7
15.7601	15.2409	15.3652	14.8032	16.9877	16.8831	16.8203	16.8982	17.2258	17.2679	16.6381	16.8647	15.2923	16.8973	16.9991	0	1.60496	1.70679	+	4.64052	9.90589e-06	Q80ZF8	Adgrb3	Adhesion G protein-coupled receptor B3
19.2442	18.6913	19.0375	18.4662	20.2419	19.4685	19.7854	19.8552	20.8113	20.2185	20.6628	20.5731	18.8598	19.8378	20.5664	0	0.977961	1.7066	+	4.0282	3.68852e-05	Q91YM4	Tbrg4	FAST kinase domain-containing protein 4
15.6812	15.0375	NaN	NaN	15.8854	15.7429	14.5975	NaN	16.9299	16.8059	16.5187	18.0028	15.3594	15.4086	17.0643	0	0.0492177	1.70496	+	1.64309	0.00515377	A2APX8	Scn1a	Sodium channel protein type 1 subunit alpha
19.0369	18.3763	18.5749	18.2718	20.1457	19.8654	19.9742	19.8572	20.4375	20.3211	19.9205	20.3962	18.565	19.9606	20.2688	0	1.39565	1.70386	+	4.95537	4.94438e-06	Q56A07	Scn2b	Sodium channel subunit beta-2
21.1886	20.714	21.0691	20.6186	22.0918	21.4923	21.8614	21.7013	22.5754	22.0789	22.9459	22.8014	20.8976	21.7867	22.6004	0	0.889141	1.70285	+	4.01988	3.67222e-05	O88967	Yme1l1	ATP-dependent zinc metalloprotease YME1L1
26.2002	25.9562	26.1642	25.8623	27.4073	26.7645	26.7771	26.9869	27.726	27.7453	27.673	27.8445	26.0457	26.9839	27.7472	0	0.938189	1.70148	+	5.52664	0	P08249	Mdh2	Malate dehydrogenase, mitochondrial
22.0426	21.7265	22.0459	21.6671	23.6649	22.6843	22.9098	22.743	23.9134	23.1441	23.7492	23.48	21.8705	23.0005	23.5717	0	1.12998	1.70116	+	3.6768	4.96679e-05	P97742	Cpt1a	Carnitine O-palmitoyltransferase 1, liver isoform
19.1488	18.6391	18.9851	18.5814	20.0951	19.6918	19.8545	19.8298	20.8576	20.0292	20.6186	20.6453	18.8386	19.8678	20.5377	0	1.02919	1.69908	+	4.40607	1.02564e-05	Q9WVD5	Slc25a15	Mitochondrial ornithine transporter 1
16.8125	16.066	16.6329	16.3508	18.7328	17.9828	17.7814	18.0876	18.5693	18.3906	17.6874	18.0056	16.4656	18.1462	18.1632	0	1.68061	1.69765	+	3.76625	4.57143e-05	P26049	Gabra3	Gamma-aminobutyric acid receptor subunit alpha-3
18.9558	18.1657	18.5539	17.9926	20.343	19.5455	19.753	19.7315	20.6714	19.6121	20.1581	20.0156	18.417	19.8433	20.1143	0	1.42625	1.69731	+	3.32367	0.000141724	Q99KU0	Vmp1	Vacuole membrane protein 1
17.0124	16.9092	16.5615	17.2988	19.3618	17.981	18.0987	18.113	18.8272	18.9796	18.4452	18.3192	16.9455	18.3886	18.6428	0	1.44315	1.69731	+	2.99869	0.000274689	Q8BFZ2	Plppr1	Phospholipid phosphatase-related protein type 1
21.7182	21.5356	21.8764	21.4972	23.0999	22.6757	22.953	22.9742	23.632	22.7035	23.5404	23.5404	21.6568	22.9257	23.3541	0	1.26887	1.69721	+	4.34149	1.15179e-05	Q9CR61	Ndufb7	NADH dehydrogenase [ubiquinone] 1 beta subcomplex subunit 7
17.684	16.8331	17.3678	16.7925	18.5319	18.3999	18.4349	18.429	18.9365	18.754	18.9393	18.8361	17.1693	18.4489	18.8665	0	1.27959	1.69712	+	4.7817	4.3692e-06	Q9QXW9	Slc7a8	Large neutral amino acids transporter small subunit 2
18.5018	17.9101	18.1658	17.4702	19.8682	19.6247	19.6757	19.872	20.1457	19.8485	19.2938	19.5475	18.012	19.7602	19.7089	0	1.74819	1.69689	+	4.23191	1.68518e-05	A2APX8;B1AWN6;Q9WTU3;Q9ER60;A2ASI5;Q62205	Scn1a;Scn2a;Scn3a;Scn8a	Sodium channel protein type 1 subunit alpha
19.3775	19.1075	19.2701	19.094	20.6096	20.2535	20.1332	20.3321	21.1395	20.8269	20.8269	20.8423	19.2123	20.3321	20.9089	0	1.11984	1.69661	+	6.28068	0	O08688	Capn5	Calpain-5
20.8423	20.6186	20.654	20.3962	21.9316	21.3699	21.4118	21.5261	22.3045	22.1765	22.3294	22.4849	20.6278	21.5598	22.3238	0	0.932045	1.69602	+	5.61492	0	P22315	Fech	Ferrochelatase, mitochondrial
NaN	NaN	15.9373	16.0318	17.2296	NaN	NaN	16.7051	17.7075	NaN	17.6531	NaN	15.9846	16.9673	17.6803	0	0.982727	1.69568	+	1.98977	0.00226414	Q62234	Myom1	Myomesin-1
21.1269	20.9388	21.1332	20.7796	21.632	22.0426	21.8461	21.9423	22.2905	22.9388	22.8269	22.7035	20.9946	21.8658	22.6899	0	0.87116	1.69529	+	5.25752	3.1746e-06	Q9CWS0	Ddah1	N(G),N(G)-dimethylarginine dimethylaminohydrolase 1
18.9959	18.0833	18.5595	18.26	20.0559	19.1517	19.6282	19.4555	20.343	19.6399	20.4775	20.2185	18.4747	19.5728	20.1697	0	1.09814	1.69504	+	3.33248	0.00013529	Q9CYV5	Tmem135	Transmembrane protein 135
16.1714	16.1321	15.9469	15.6569	NaN	15.6405	15.6569	15.4716	17.6714	NaN	NaN	NaN	15.9768	15.5897	17.6714	0	-0.387164	1.69454	+	1.33042	0.011257	Q8R418	Dicer1	Endoribonuclease Dicer
13.3034	NaN	14.6941	NaN	15.4715	14.4398	14.7627	14.8855	15.4633	15.714	15.9044	15.6903	13.9988	14.8899	15.693	0	0.891093	1.69424	+	1.87962	0.00296806	A2AJK6	Chd7	Chromodomain-helicase-DNA-binding protein 7
21.1206	20.9388	21.1206	20.85	22.1765	21.6096	21.743	21.8423	22.4726	22.5615	22.8895	22.882	21.0075	21.8429	22.7014	0	0.835379	1.69392	+	5.47652	3.83877e-06	Q9CZ42	Naxd	ATP-dependent (S)-NAD(P)H-hydrate dehydratase
22.1916	21.7594	22.0625	21.743	23.4298	23.1658	23.1079	23.0493	23.7995	23.5045	23.6757	23.5522	21.9391	23.1882	23.633	0	1.24905	1.69382	+	6.08479	0	Q9D964	Gatm	Glycine amidinotransferase, mitochondrial
15.8374	16.006	16.3799	16.039	17.1433	16.2885	17.2261	17.0684	17.3982	17.1165	18.3271	18.1935	16.0656	16.9316	17.7588	0	0.865993	1.69327	+	2.82037	0.000380446	Q9D7K5	Dmac2	Distal membrane-arm assembly complex protein 2
18.4718	18.2164	18.4912	18.1276	19.7354	19.015	19.5418	19.2747	20.1457	19.6625	20.2535	20.0156	18.3268	19.3917	20.0193	0	1.06495	1.69259	+	4.66054	1.00452e-05	Q5XJY4	Parl	Presenilins-associated rhomboid-like protein, mitochondrial
17.2097	NaN	16.6738	16.058	18.1706	16.649	17.8514	17.2742	18.8301	17.3025	18.8819	18.3407	16.6472	17.4863	18.3388	0	0.839109	1.69163	+	1.49587	0.00746696	O35600	Abca4	Retinal-specific phospholipid-transporting ATPase ABCA4
18.8261	16.9687	17.0084	16.6624	19.0773	18.4048	18.4092	18.3554	19.3279	18.6964	18.9889	19.218	17.3664	18.5617	19.0578	0	1.1953	1.69144	+	1.96023	0.00246197	Q8BRU6	Slc18a2	Synaptic vesicular amine transporter
17.5672	17.839	17.7211	17.2215	19.2124	19.0307	18.9028	18.5373	20.0156	18.6806	19.3894	19.0286	17.5872	18.9208	19.2785	0	1.33362	1.69135	+	3.30572	0.000143489	Q9QXZ6;Q9EP96;Q99J94;Q91YY5	Slco1a4;Slco1a5;Slco1a6	Solute carrier organic anion transporter family member 1A5
21.7876	22.0054	22.1825	22.2679	20.8346	22.9079	23.1363	22.8987	21.7715	24.275	24.5754	24.3844	22.0608	22.4444	23.7516	0	0.383571	1.69076	+	1.04418	0.0244412	P99027	Rplp2	60S acidic ribosomal protein P2
19.831	19.2427	19.5805	19.1899	21.1143	20.5069	20.9024	20.8346	21.4015	20.2535	21.4576	21.4923	19.461	20.8395	21.1512	0	1.37851	1.69019	+	3.22184	0.000183635	P60603	Romo1	Reactive oxygen species modulator 1
14.6387	14.9806	15.0104	14.9675	17.8145	16.3754	17.0908	16.7195	17.5168	15.9673	16.4608	16.4107	14.8993	17.0001	16.5889	0	2.10077	1.68961	+	3.11521	0.000220954	Q9CQY5;Q8BTV1	Magt1;Tusc3	Tumor suppressor candidate 3
16.7725	16.3758	16.7459	16.76	17.6553	17.1591	17.106	16.7776	18.2291	18.2935	18.4387	18.4509	16.6635	17.1745	18.3531	0	0.510934	1.68953	+	4.87542	4.65116e-06	Q9R0B9	Plod2	Procollagen-lysine,2-oxoglutarate 5-dioxygenase 2
18.3591	17.9879	18.1566	17.7908	19.3805	18.7354	18.9572	18.9053	19.5278	19.4284	20.1079	19.9882	18.0736	18.9946	19.7631	0	0.921005	1.68948	+	4.24007	1.54024e-05	Q3UFF7	Lyplal1	Lysophospholipase-like protein 1
18.1458	17.5868	17.9581	17.3072	18.9407	18.4966	18.8086	18.8817	19.3424	19.0269	19.6774	19.7036	17.7495	18.7819	19.4376	0	1.03239	1.68808	+	4.02645	3.68727e-05	Q91YY4	Atpaf2	ATP synthase mitochondrial F1 complex assembly factor 2
21.3699	20.9601	21.1395	20.85	22.3348	21.6409	21.9098	21.9134	22.5938	22.538	22.9388	22.9985	21.0799	21.9497	22.7673	0	0.869866	1.68741	+	4.69453	1.02564e-05	Q2TPA8	Hsdl2	Hydroxysteroid dehydrogenase-like protein 2
18.3184	17.5802	17.72	17.4213	19.4867	18.6232	18.8265	18.8179	19.4872	19.5209	19.4223	19.3585	17.76	18.9386	19.4472	0	1.17861	1.68727	+	3.97301	3.7123e-05	Q7M729	Scn4b	Sodium channel subunit beta-4
16.5088	15.7621	16.7186	15.8171	17.6049	17.9511	17.8318	17.8556	17.842	17.7434	17.8971	18.0727	16.2017	17.8108	17.8888	0	1.60919	1.68713	+	4.46068	1.0596e-05	Q9D387	Lamp5	Lysosome-associated membrane glycoprotein 5
14.4984	NaN	NaN	NaN	14.9974	NaN	NaN	14.0516	16.1788	16.4283	15.6788	16.4544	14.4984	14.5245	16.1851	0	0.0261168	1.68665	+	1.862	0.00306648	D3YVE8	Slc35g2	Solute carrier family 35 member G2
16.9521	16.9278	16.9123	16.8918	18.7161	18.2934	18.242	18.254	18.7531	18.7356	18.3312	NaN	16.921	18.3764	18.6066	0	1.45537	1.68562	+	5.52054	4.00802e-06	A2APX8;B1AWN6;Q9JJV9;Q9ER60;Q62205	Scn1a;Scn2a	Sodium channel protein type 1 subunit alpha
20.1581	19.9459	20.1079	19.5934	21.1946	20.3538	20.7471	20.7876	21.7098	21.4015	21.7756	21.6584	19.9513	20.7708	21.6363	0	0.819465	1.68498	+	4.50247	9.07853e-06	P34914	Ephx2	Bifunctional epoxide hydrolase 2
NaN	NaN	15.9105	NaN	16.5371	15.6021	NaN	16.0384	17.963	NaN	17.2269	NaN	15.9105	16.0592	17.595	0	0.148697	1.68449	+	1.39154	0.00967856	Q921V7	Slc44a3	Choline transporter-like protein 3
17.3486	17.8869	18.0323	17.815	18.0292	18.4193	18.5746	18.4354	18.1822	19.7976	19.8114	20.0292	17.7707	18.3646	19.4551	0	0.593948	1.6844	+	2.2901	0.00110836	Q8BNY6	Ncs1	Neuronal calcium sensor 1
16.4038	16.4539	15.5761	NaN	17.635	17.8156	17.4029	18.0254	NaN	18.1903	17.6469	17.6476	16.1446	17.7197	17.8283	0	1.5751	1.68366	+	3.0023	0.000269928	Q14CH0	Fam171b	Protein FAM171B
21.4273	20.9882	21.2593	20.9672	22.4041	21.8576	22.1206	22.0493	22.9864	22.5237	22.9225	22.9406	21.1605	22.1079	22.8433	0	0.947407	1.68284	+	5.148	5.75126e-06	O35857	Timm44	Mitochondrial import inner membrane translocase subunit TIM44
15.84	14.3369	15.8325	14.3228	18.0699	17.9675	17.6643	18.1937	17.9169	16.8846	15.741	16.521	15.0831	17.9738	16.7659	0	2.89078	1.68279	+	2.92259	0.000324347	Q8JZW8	Pnma3	Paraneoplastic antigen Ma3 homolog
20.7553	19.6286	20.4972	19.8514	21.8152	20.4476	21.1581	21.1886	22.019	21.2989	22.1642	21.9812	20.1831	21.1524	21.8658	0	0.96925	1.68274	+	2.48218	0.000749406	Q99NB1	Acss1	Acetyl-coenzyme A synthetase 2-like, mitochondrial
22.9225	22.6779	22.9171	22.4092	24.2821	23.391	23.5285	23.632	24.3307	24.4862	24.3444	24.4923	22.7317	23.7084	24.4134	0	0.976715	1.6817	+	4.40611	1.02608e-05	Q8VCW8	Acsf2	Medium-chain acyl-CoA ligase ACSF2, mitochondrial
17.795	16.9291	16.8817	17.1286	17.9589	17.0785	17.4465	17.0278	19.0088	19.0542	18.5602	18.8344	17.1836	17.3779	18.8644	0	0.194351	1.68083	+	3.6477	5.12091e-05	Q9Z247;Q61576	Fkbp10;Fkbp9	Peptidyl-prolyl cis-trans isomerase FKBP10
20.3857	19.9316	20.3538	19.8833	21.3645	21.0886	21.2477	21.2185	21.8269	21.6006	22.0156	21.8346	20.1386	21.2298	21.8194	0	1.09122	1.68082	+	5.65742	0	Q9D7N3	Mrps9	28S ribosomal protein S9, mitochondrial
23.5045	23.1127	23.3101	22.9951	24.4362	23.9043	23.9847	24.141	24.7286	24.9134	24.8764	25.1214	23.2306	24.1165	24.91	0	0.885968	1.67939	+	5.33201	3.3557e-06	P97807	Fh	Fumarate hydratase, mitochondrial
18.0789	18.1391	18.2757	17.8098	19.7606	18.6894	18.9884	19.0558	20.1206	19.2425	19.8575	19.7985	18.0759	19.1236	19.7548	0	1.04769	1.67889	+	3.51591	8.60446e-05	Q9CQ00	Dmac1	Distal membrane-arm assembly complex protein 1
19.2083	18.9996	19.2485	19.0094	19.9882	19.8797	19.8829	19.8345	20.85	20.417	20.9459	20.9672	19.1164	19.8963	20.795	0	0.779884	1.67857	+	6.08842	0	Q9D0D3	Mtpap	Poly(A) RNA polymerase, mitochondrial
23.4041	22.8764	23.0292	22.502	23.976	23.8858	23.8093	24.0772	24.4105	24.8142	24.7234	24.5754	22.9529	23.9371	24.6309	0	0.984149	1.67797	+	4.73811	1.05708e-05	P61028;P63011;Q9CZT8;P62823;P35276;P55258;Q9DD03	Rab13;Rab3a;Rab3b;Rab3c;Rab3d;Rab8a;Rab8b	Ras-related protein Rab-3D
16.073	16.0516	15.7194	15.7909	17.0163	17.2274	16.6305	17.0619	17.5673	17.8363	17.3438	17.5992	15.9087	16.984	17.5866	0	1.07533	1.67793	+	5.3039	3.27332e-06	Q9QZB0	Rgs17	Regulator of G-protein signaling 17
18.4198	18.0037	18.3005	17.7752	19.3982	19.5336	19.2446	19.4003	19.9147	19.9742	19.669	19.6522	18.1248	19.3942	19.8025	0	1.26937	1.67772	+	5.55448	0	B1AWN6	Scn2a	Sodium channel protein type 2 subunit alpha
19.0052	18.4801	18.7675	18.6652	20.0691	19.4993	19.4613	19.6671	20.4476	20.1457	20.5545	20.4775	18.7295	19.6742	20.4063	0	0.944653	1.67681	+	5.00812	5.13479e-06	Q91WM2	Hdhd5	Haloacid dehalogenase-like hydrolase domain-containing 5
24.7441	24.4362	24.6971	24.48	25.6348	25.1332	25.4614	25.4425	26.019	26.0169	26.5898	26.4378	24.5893	25.418	26.2659	0	0.828634	1.67653	+	5.04993	5.30152e-06	Q9D2G2	Dlst	Dihydrolipoyllysine-residue succinyltransferase component of 2-oxoglutarate dehydrogenase complex, mitochondrial
18.7478	18.168	18.5221	18.3135	19.7756	18.977	19.3484	19.3579	20.0426	19.9316	20.2877	20.1946	18.4379	19.3647	20.1141	0	0.926857	1.67626	+	4.6187	9.75134e-06	Q9CY73	Mrpl44	39S ribosomal protein L44, mitochondrial
22.1269	21.6409	21.6628	21.2535	22.5165	22.5475	22.5592	22.1765	22.9207	23.2051	23.6757	23.5869	21.671	22.4499	23.3471	0	0.778898	1.6761	+	3.96649	3.69515e-05	Q9CPQ3	Tomm22	Mitochondrial import receptor subunit TOM22 homolog
22.8404	21.5117	22.3294	21.417	23.6865	23.5983	23.1871	22.9298	23.9847	23.4041	23.7594	23.654	22.0246	23.3504	23.7005	0	1.32579	1.67592	+	2.81293	0.000381963	P0CW02	Ly6c1	Lymphocyte antigen 6C1
17.6518	17.2228	17.5391	17.3661	18.809	18.1335	18.3758	18.3964	19.0933	18.7286	19.4315	19.2295	17.4449	18.4287	19.1207	0	0.983753	1.67582	+	4.57011	9.47867e-06	Q923X4	Glrx2	Glutaredoxin-2, mitochondrial
19.5082	18.8855	19.021	18.6704	20.7471	20.5545	20.3962	20.6364	20.8876	20.8576	20.3857	20.654	19.0213	20.5836	20.6962	0	1.56229	1.67495	+	4.95018	4.92308e-06	Q80T41	Gabbr2	Gamma-aminobutyric acid type B receptor subunit 2
19.1863	19.1209	19.3862	19.1568	19.0572	19.7743	19.9601	19.4042	19.1512	21.1395	21.714	21.5451	19.2125	19.549	20.8874	0	0.336437	1.67488	+	1.65378	0.00498985	Q8VHC3	Selenom	Selenoprotein M
18.4699	18.1689	18.5352	18.1014	19.3808	19.2436	19.5332	19.6524	20.2185	19.6999	20.0951	19.9601	18.3188	19.4525	19.9934	0	1.13365	1.67456	+	5.44997	3.74883e-06	P59266	Fitm2	Fat storage-inducing transmembrane protein 2
17.4041	17.1722	17.1801	17.0251	17.4509	17.1584	17.4415	17.4804	18.8193	18.3416	19.3639	18.9495	17.1954	17.3828	18.8686	0	0.18742	1.67322	+	4.68355	1.01937e-05	Q99M07	Coa5	Cytochrome c oxidase assembly factor 5
16.7492	16.0325	17.159	15.9117	17.7039	17.3975	17.3958	17.398	18.0575	18.2746	18.0716	18.1409	16.4631	17.4738	18.1361	0	1.01068	1.67303	+	3.47326	9.18448e-05	Q3TY60	Fam131b	Protein FAM131B
21.8034	21.4626	21.68	21.3045	23.0951	22.1673	22.5165	22.5869	23.2317	22.9933	23.3778	23.3376	21.5627	22.5915	23.2351	0	1.0288	1.67246	+	4.38134	1.18243e-05	P53395	Dbt	Lipoamide acyltransferase component of branched-chain alpha-keto acid dehydrogenase complex, mitochondrial
18.648	18.1822	18.4879	18.1957	19.4251	19.0747	19.4239	19.5369	19.9268	19.7574	20.2302	20.2877	18.3785	19.3652	20.0505	0	0.986698	1.67206	+	5.0274	5.23218e-06	Q8BJZ4	Mrps35	28S ribosomal protein S35, mitochondrial
15.0415	13.3992	NaN	14.6776	16.4435	15.1432	14.3465	NaN	16.2402	15.7785	16.4682	15.6914	14.3728	15.3111	16.0446	0	0.938288	1.67182	+	1.16839	0.0174319	Q9Z0Z4;Q3V1H3;Q61147	Cp;Heph;Hephl1	Ferroxidase HEPHL1
22.4273	22.0359	22.3988	22.1015	23.5285	23.0258	23.2679	23.2199	24.0359	23.654	24.0105	23.9495	22.2409	23.2605	23.9125	0	1.01964	1.67161	+	5.60123	0	Q8JZN5	Acad9	Complex I assembly factor ACAD9, mitochondrial
20.8346	20.4576	20.7634	20.343	22.0918	21.4273	21.6453	21.5638	22.1111	22.0224	22.4751	22.4751	20.5997	21.6821	22.2709	0	1.08238	1.67124	+	4.64944	9.97506e-06	Q9CZN8	Qrsl1	Glutamyl-tRNA(Gln) amidotransferase subunit A, mitochondrial
23.2506	22.7203	23.0542	22.6475	24.2961	23.5869	23.8191	23.848	24.5638	24.2961	24.7945	24.7024	22.9181	23.8875	24.5892	0	0.969408	1.67108	+	4.44291	1.04941e-05	Q9Z2I9	Sucla2	Succinate--CoA ligase [ADP-forming] subunit beta, mitochondrial
21.3101	20.7471	21.0088	20.8651	22.8093	22.2361	22.502	22.6231	23.0526	22.1047	22.8802	22.5777	20.9828	22.5426	22.6538	0	1.55984	1.671	+	4.30406	1.12812e-05	P60060	Sec61g	Protein transport protein Sec61 subunit gamma
22.5615	22.239	22.3184	22.1332	23.5165	22.8404	23.2273	23.0002	23.9225	23.6209	24.275	24.1174	22.313	23.1461	23.984	0	0.833089	1.67093	+	4.57009	9.47418e-06	Q9Z1P6	Ndufa7	NADH dehydrogenase [ubiquinone] 1 alpha subcomplex subunit 7
19.0315	18.6651	18.8113	18.6288	19.8392	19.2646	19.3959	19.5265	20.2877	20.3857	20.5069	20.6364	18.7842	19.5066	20.4542	0	0.722378	1.67002	+	5.53844	0	Q8K2C6	Sirt5	NAD-dependent protein deacylase sirtuin-5, mitochondrial
20.2185	19.5891	20.0691	19.595	21.4221	20.417	20.7876	20.714	21.5451	21.0224	21.8385	21.7389	19.8679	20.8352	21.5362	0	0.967266	1.66833	+	3.33047	0.000136149	Q9EPB5	Serhl	Serine hydrolase-like protein
17.6774	16.4203	16.7016	16.0906	18.647	18.2262	18.0539	18.2417	18.6696	18.0061	18.212	18.6741	16.7225	18.2922	18.3904	0	1.56973	1.66796	+	2.99523	0.000274331	Q7TNV1	Tlcd3b	Ceramide synthase
24.5696	24.0854	24.5225	24.0609	25.2353	24.7995	25.0975	25.1095	25.3811	25.7995	26.4154	26.3118	24.3096	25.0604	25.9769	0	0.750845	1.66735	+	3.65128	4.89889e-05	P99029	Prdx5	Peroxiredoxin-5, mitochondrial
20.0426	19.5009	19.8363	19.4524	21.0088	20.343	20.5451	20.6453	21.3805	21.1269	21.5117	21.4825	19.7081	20.6355	21.3754	0	0.927489	1.66734	+	4.67579	1.01368e-05	Q3URE1	Acsf3	Malonate--CoA ligase ACSF3, mitochondrial
NaN	15.8328	15.7932	NaN	16.6531	16.5608	16.3829	16.647	17.65	17.3455	17.5275	17.3972	15.813	16.5609	17.4801	0	0.747918	1.66704	+	5.58757	0	P97438	Kcnk2	Potassium channel subfamily K member 2
19.7641	19.4605	19.6995	19.322	20.4576	20.2185	20.0821	19.9882	21.0088	21.0756	21.417	21.4118	19.5615	20.1866	21.2283	0	0.625058	1.66678	+	5.34707	3.41297e-06	Q8R2E9;Q8R180	Ero1a;Ero1b	ERO1-like protein alpha
24.9271	24.48	24.8576	24.4425	26.1075	25.4394	25.4707	25.7389	26.4425	26.3595	26.1833	26.3877	24.6768	25.6891	26.3433	0	1.01234	1.66647	+	4.85115	4.56882e-06	P26443	Glud1	Glutamate dehydrogenase 1, mitochondrial
18.4477	18.2995	18.281	17.8966	19.5516	19.0907	19.2425	19.2176	19.8608	19.711	20.002	20.0156	18.2312	19.2756	19.8973	0	1.04439	1.66612	+	5.60366	0	Q3TQB2	Foxred1	FAD-dependent oxidoreductase domain-containing protein 1
19.6808	19.4786	19.6672	19.3274	20.9024	20.3538	20.4775	20.5069	21.1581	20.9098	21.4067	21.343	19.5385	20.5602	21.2044	0	1.02168	1.6659	+	5.29149	3.23625e-06	Q8K1R3	Pnpt1	Polyribonucleotide nucleotidyltransferase 1, mitochondrial
16.8921	15.9337	16.8483	NaN	18.1838	18.287	17.8102	17.9699	18.1785	18.5283	18.135	18.0538	16.558	18.0627	18.2239	0	1.5047	1.66588	+	3.49506	8.74667e-05	Q80U40	Rimbp2	RIMS-binding protein 2
21.0691	20.4775	20.7553	20.4972	21.8538	21.2593	21.5685	21.4324	22.3129	21.9061	22.6475	22.5915	20.6998	21.5285	22.3645	0	0.828696	1.6647	+	4.12641	2.59086e-05	Q9D880	Timm50	Mitochondrial import inner membrane translocase subunit TIM50
19.5612	19.1609	19.2273	18.8506	20.9388	20.5545	20.5261	20.5638	21.1079	21.0886	20.5638	20.6971	19.2	20.6458	20.8644	0	1.44581	1.66436	+	4.84733	4.561e-06	Q60625	Icam5	Intercellular adhesion molecule 5
20.8113	20.5356	20.7955	19.9459	21.6843	22.0756	21.8385	21.9423	21.8802	22.4425	22.1332	22.2877	20.5221	21.8852	22.1859	0	1.3631	1.66382	+	4.38754	1.18594e-05	Q61753	Phgdh	D-3-phosphoglycerate dehydrogenase
21.7056	21.3592	21.6096	21.4874	22.8614	22.3266	22.4923	22.4651	23.2679	22.9406	23.3645	23.2434	21.5404	22.5364	23.2041	0	0.99591	1.66363	+	5.67512	0	Q78IK4	Apool	MICOS complex subunit Mic27
22.5823	21.7756	21.8913	21.5685	23.211	23.6209	23.2521	23.4298	23.8385	23.7995	23.4551	23.3778	21.9544	23.3784	23.6177	0	1.42402	1.66329	+	4.2069	1.80655e-05	P51863	Atp6v0d1	V-type proton ATPase subunit d 1
17.4777	17.4313	17.1926	16.9115	18.4441	17.9698	18.1472	18.4594	18.9674	18.5476	19.0124	19.137	17.2533	18.2551	18.9161	0	1.00185	1.66283	+	4.65843	1.00251e-05	Q3U213	Serac1	Protein SERAC1
20.5915	19.6499	20.8034	19.5029	21.6497	20.9388	21.1946	20.8576	21.8307	21.5823	22.0088	21.7675	20.1369	21.1601	21.7973	0	1.02323	1.66043	+	2.79599	0.000392205	O70491	Stra6	Receptor for retinol uptake STRA6
17.8186	17.3591	17.2421	17.1263	18.9846	18.8345	18.6157	18.394	19.1626	19.2678	18.7317	19.0248	17.3865	18.7072	19.0467	0	1.32067	1.6602	+	4.62343	9.79432e-06	Q8BG92;Q9D4C9	Clvs1;Clvs2	Clavesin-2
19.117	18.4817	18.9415	18.4283	20.1079	19.5013	19.8244	19.8568	20.3645	20.1946	20.6096	20.4375	18.7421	19.8226	20.4016	0	1.08047	1.65944	+	4.52649	9.2081e-06	Q99JT1	Gatb	Glutamyl-tRNA(Gln) amidotransferase subunit B, mitochondrial
19.7554	19.3074	19.4979	19.1532	20.3645	20.2185	20.2764	20.2535	20.9742	21.0224	21.2535	21.1015	19.4285	20.2782	21.0879	0	0.849737	1.65943	+	6.06735	0	Q8K209	Adgrg1	Adhesion G-protein coupled receptor G1
17.5084	16.6104	17.0851	16.4901	19.0935	17.5121	17.8386	18.4496	18.9127	18.3532	18.4813	18.582	16.9235	18.2234	18.5823	0	1.29993	1.65882	+	2.53729	0.000680581	Q8R216	Sirt4	NAD-dependent protein lipoamidase sirtuin-4, mitochondrial
19.7523	19.2677	19.6836	19.2513	20.9316	20.1206	20.3857	20.5165	21.1946	20.7553	21.3805	21.2593	19.4887	20.4886	21.1474	0	0.999868	1.65867	+	4.10448	2.55682e-05	Q8C7H1	Mmaa	Methylmalonic aciduria type A homolog, mitochondrial
16.5712	16.3863	16.5539	15.928	17.4496	17.0789	17.1618	17.3673	17.8481	17.9319	18.2391	18.0522	16.3598	17.2644	18.0178	0	0.904585	1.65801	+	5.06766	5.35475e-06	Q3U6U5	Gtpbp6	Putative GTP-binding protein 6
NaN	15.4946	16.2125	15.7409	16.1598	17.2264	17.2213	17.5874	16.5349	18.0621	17.5424	17.7529	15.816	17.0487	17.4731	0	1.23272	1.65708	+	1.79379	0.00355489	Q6PDC8	Mfsd4a	Major facilitator superfamily domain-containing protein 4A
NaN	15.0007	15.7126	14.8466	NaN	17.0685	NaN	NaN	17.1149	16.8337	16.3727	17.0529	15.1866	17.0685	16.8436	0	1.88185	1.65692	+	2.58079	0.000624622	Q8BGA3	Lrrtm2	Leucine-rich repeat transmembrane neuronal protein 2
23.3645	22.8461	23.181	22.6364	24.3239	23.5983	23.7796	23.9495	24.632	24.3376	24.9406	24.7441	23.007	23.9128	24.6635	0	0.905788	1.65652	+	4.03705	2.87868e-05	Q99MN9	Pccb	Propionyl-CoA carboxylase beta chain, mitochondrial
17.042	16.5284	17.1467	16.0422	18.4615	18.4323	18.6665	18.0736	18.2848	18.5501	18.5516	17.9971	16.6898	18.4085	18.3459	0	1.71865	1.65607	+	3.9371	3.76501e-05	Q9R0N5	Syt5	Synaptotagmin-5
23.5869	23.5983	23.7077	23.5983	24.4425	24.0275	24.1488	24.0526	24.989	25.2643	25.4008	25.4614	23.6228	24.1679	25.2789	0	0.545041	1.65606	+	6.18746	0	P09103	P4hb	Protein disulfide-isomerase
16.6616	NaN	NaN	15.1883	NaN	16.1618	NaN	NaN	17.0728	NaN	17.7091	17.9607	15.925	16.1618	17.5808	0	0.236842	1.65587	+	1.08047	0.0221449	Q80Z38;D3YZU1	Shank1;Shank2	SH3 and multiple ankyrin repeat domains protein 1
27.1115	26.5898	26.5754	26.1833	27.9372	27.2803	27.189	27.4073	28.6458	27.9031	28.1604	28.3704	26.615	27.4534	28.2699	0	0.838445	1.65493	+	3.54165	7.94126e-05	Q8VDN2;Q9WV27;Q6PIC6;Q6PIE5	Atp1a1;Atp1a2;Atp1a3;Atp1a4	Sodium/potassium-transporting ATPase subunit alpha-3
17.1866	16.913	17.0411	16.6485	18.5112	17.7985	17.9394	18.0443	18.8301	18.445	18.6681	18.4575	16.9473	18.0733	18.6002	0	1.12605	1.65286	+	4.76897	1.08108e-05	Q922E6	Fastkd2	FAST kinase domain-containing protein 2, mitochondrial
19.9601	19.0257	19.3732	19.0179	20.7955	20.6096	20.4676	20.5638	21.1642	20.9951	20.9098	20.9171	19.3442	20.6092	20.9965	0	1.26491	1.6523	+	4.43971	1.04712e-05	Q8BJI1	Slc6a17	Sodium-dependent neutral amino acid transporter SLC6A17
16.8518	15.5666	16.3166	15.4658	18.1136	17.1369	17.0435	17.2454	18.3533	17.3621	NaN	17.3917	16.0502	17.3849	17.7023	0	1.33464	1.65212	+	1.98774	0.00228472	Q14B80;Q8R1C0	Kcnc2;Kcnc4	Potassium voltage-gated channel subfamily C member 2
18.1873	17.353	17.5208	17.3267	19.086	18.2174	18.8618	18.7303	19.4882	19.0815	19.0625	19.3531	17.597	18.7239	19.2463	0	1.12691	1.64938	+	3.67267	4.95392e-05	Q9R1S0	B9d1	B9 domain-containing protein 1
20.6628	20.1206	20.2989	19.8788	22.1111	21.8461	21.7389	22.0292	22.3348	22.1079	21.4425	21.6714	20.2403	21.9313	21.8892	0	1.69105	1.64889	+	4.33885	1.14848e-05	P23819	Gria2	Glutamate receptor 2
20.4476	19.2663	19.6211	19.1668	21.0224	20.4375	20.5261	20.8113	22.0156	20.6628	21.3538	21.0559	19.6254	20.6993	21.272	0	1.07387	1.64658	+	2.46569	0.000773066	Q6P8H8	Alg8	Probable dolichyl pyrophosphate Glc1Man9GlcNAc2 alpha-1,3-glucosyltransferase
21.5165	21.2243	21.3484	21.1704	22.5498	22.1269	22.3156	22.2989	23.0139	22.7715	23.1015	22.9584	21.3149	22.3228	22.9613	0	1.00791	1.64642	+	6.37297	0	Q8JZQ2	Afg3l2	AFG3-like protein 2
18.5184	18.0936	18.4605	18.0249	19.6697	19.13	19.2956	19.3501	19.9601	19.6496	20.0951	19.9742	18.2743	19.3613	19.9197	0	1.08701	1.64541	+	5.07661	5.40176e-06	Q3U2A8	Vars2	Valine--tRNA ligase, mitochondrial
19.4879	19.2788	19.5033	19.11	20.7553	20.1946	20.4273	20.3538	20.8727	20.9098	21.1269	21.0493	19.345	20.4327	20.9897	0	1.08775	1.64465	+	5.73302	0	Q9D0L4	Adck1	AarF domain-containing protein kinase 1
19.0637	18.4612	18.4722	NaN	19.7855	18.7223	18.882	19.1098	20.4476	20.2535	20.2302	20.3101	18.6657	19.1249	20.3103	0	0.459165	1.64461	+	3.29258	0.00015362	Q8R0J1	Plekhg6	Pleckstrin homology domain-containing family G member 6
17.8594	17.8067	18.2823	17.9661	19.406	18.7926	18.9289	18.9731	19.5734	19.3069	19.5188	20.0821	17.9786	19.0252	19.6203	0	1.04653	1.64168	+	4.34394	1.15464e-05	Q921Y4	Mfsd5	Molybdate-anion transporter
22.5165	22.1238	22.2273	21.9423	23.4676	23.3101	23.2679	23.2463	23.9406	23.848	23.8385	23.7492	22.2025	23.323	23.8441	0	1.12047	1.64158	+	6.39838	0	Q9Z1G4	Atp6v0a1	V-type proton ATPase 116 kDa subunit a isoform 1
19.6943	18.9439	19.2859	18.9792	20.6628	20.0559	20.1457	20.1206	20.8727	20.2185	21.1581	21.2185	19.2258	20.2462	20.8669	0	1.02042	1.6411	+	3.32224	0.000141619	Q8R035	Mrpl58	Peptidyl-tRNA hydrolase ICT1, mitochondrial
18.8382	17.5786	17.7764	17.6301	18.857	19.2102	19.3351	19.1154	18.735	20.0156	19.7766	19.8577	17.9558	19.1294	19.5962	0	1.17362	1.64041	+	2.5014	0.00072955	P97493	Txn2	Thioredoxin, mitochondrial
19.7759	17.4246	19.2801	17.9044	19.794	18.123	19.509	18.8907	20.4375	19.3219	20.9098	20.2764	18.5963	19.0792	20.2364	0	0.482906	1.64011	+	1.20202	0.0158743	Q9WU81	Slc37a2	Glucose-6-phosphate exchanger SLC37A2
24.8433	24.4105	24.7895	24.2961	25.9111	25.3975	25.4738	25.6838	26.2077	26.1623	26.1776	26.3511	24.5849	25.6166	26.2247	0	1.0317	1.6398	+	5.2387	3.12012e-06	P05202	Got2	Aspartate aminotransferase, mitochondrial
18.5199	17.9834	18.2939	17.5585	19.2755	18.7657	19.1992	18.9986	19.8941	19.3087	19.9742	19.7378	18.0889	19.0598	19.7287	0	0.970861	1.63978	+	3.74105	4.74637e-05	Q8C0K5	Slc25a16	Graves disease carrier protein homolog
16.7815	14.6721	15.8241	15.3268	15.8797	16.8006	16.1694	16.3875	18.1624	16.5974	16.9957	17.4067	15.6511	16.3093	17.2906	0	0.658154	1.63942	+	1.63426	0.00527695	Q9CY24	Tmem179b	Transmembrane protein 179B
19.9459	19.3025	19.9186	19.3456	20.895	20.2535	20.3645	20.6628	21.3045	21.0493	21.2821	21.4273	19.6281	20.544	21.2658	0	0.915809	1.63763	+	4.22776	1.68131e-05	Q8BMF3	Me3	NADP-dependent malic enzyme, mitochondrial
16.9715	16.8723	16.9528	16.4846	17.5533	17.2317	17.7929	17.4596	18.532	18.2345	18.4926	18.5708	16.8203	17.5094	18.4575	0	0.689068	1.63719	+	5.28764	3.22581e-06	Q8BJA2	Slc41a1	Solute carrier family 41 member 1
19.9197	19.4362	19.3424	19.2348	20.6886	20.8802	21.2593	20.9459	20.68	20.9171	21.4923	21.391	19.4833	20.9435	21.1201	0	1.46022	1.63683	+	4.12569	2.589e-05	O88441	Mtx2	Metaxin-2
17.756	16.7618	16.8934	16.6809	18.936	17.8724	18.1943	18.0639	19.7575	18.0189	18.4496	18.4096	17.023	18.2667	18.6589	0	1.24364	1.63587	+	2.06408	0.00188231	Q3TAE8	Alg6	Dolichyl pyrophosphate Man9GlcNAc2 alpha-1,3-glucosyltransferase
23.5165	22.9619	23.2463	22.867	24.5345	23.9584	24.3712	24.239	24.848	24.2096	25.1095	24.9672	23.1479	24.2758	24.7836	0	1.12782	1.63564	+	3.8461	4.47066e-05	Q91WS0	Cisd1	CDGSH iron-sulfur domain-containing protein 1
18.4602	18.3294	18.4813	18.2204	19.7215	19.8944	19.6474	19.7682	20.1079	20.1704	19.7257	20.0292	18.3728	19.7579	20.0083	0	1.38503	1.63545	+	6.84048	0	Q8JZW4	Cpne5	Copine-5
19.0199	18.4383	18.7311	18.319	19.2935	20.265	20.7223	20.3211	19.1432	20.2419	21.1581	20.5069	18.6271	20.1505	20.2625	0	1.52343	1.63544	+	2.0808	0.00181523	P31809	Ceacam1	Carcinoembryonic antigen-related cell adhesion molecule 1
21.1581	21.0426	21.4118	21.1206	22.5823	22.2185	22.4476	22.3857	23.1673	22.48	22.7796	22.8461	21.1833	22.4085	22.8182	0	1.22525	1.63497	+	5.43039	3.67985e-06	P61620;Q9JLR1	Sec61a1;Sec61a2	Protein transport protein Sec61 subunit alpha isoform 1
17.9727	17.1849	17.5836	17.2806	19.0106	18.4944	18.721	18.5764	19.3827	18.9781	19.1194	19.0799	17.5054	18.7006	19.1401	0	1.1952	1.63463	+	4.5412	9.298e-06	Q91ZD4	Vangl2	Vang-like protein 2
19.7094	19.2946	19.2708	19.029	20.7223	20.5731	20.3752	20.6096	20.8113	21.1765	20.8034	21.0493	19.326	20.5701	20.9601	0	1.24411	1.63415	+	5.34947	3.42173e-06	P47708	Rph3a	Rabphilin-3A
16.4885	15.5868	16.5179	NaN	18.9723	18.9696	18.7516	18.6408	18.1174	17.1894	18.127	17.8932	16.1977	18.8336	17.8317	0	2.63585	1.63401	+	4.12409	2.58342e-05	Q9EQF2	Kel	Kell blood group glycoprotein homolog
16.638	NaN	NaN	NaN	18.1093	17.1455	16.7164	17.4029	18.6777	17.7003	18.5683	18.1377	16.638	17.3435	18.271	0	0.705558	1.63303	+	1.34664	0.0108317	Q9D1Z3	Atpsckmt	ATP synthase subunit C lysine N-methyltransferase
17.0161	17.6871	17.6403	17.4583	19.1172	18.5397	18.7218	18.2634	19.1173	18.938	19.5623	18.7148	17.4504	18.6605	19.0831	0	1.21008	1.63267	+	3.64494	5.11364e-05	P70206;Q80UG2	Plxna1;Plxna4	Plexin-A1
18.7802	18.5508	18.7145	18.301	19.0994	18.7232	19.1215	19.1205	20.0559	19.8556	20.4375	20.5261	18.5866	19.0161	20.2188	0	0.429492	1.63213	+	4.75117	1.0661e-05	O35387	Hax1	HCLS1-associated protein X-1
18.1664	17.6043	18.1696	17.4914	19.0493	18.8494	19.1491	18.8716	19.7656	19.3495	19.5056	19.3354	17.8579	18.9798	19.489	0	1.12189	1.63109	+	4.63629	9.85222e-06	Q8BVF7	Aph1a	Gamma-secretase subunit APH-1A
17.5982	17.1337	17.4911	17.0146	18.6477	17.7723	18.0036	17.7548	18.9636	18.5797	19.1462	19.0694	17.3094	18.0446	18.9397	0	0.735198	1.63034	+	3.69634	5.0102e-05	Q99NF1	Bco2	Beta,beta-carotene 9',10'-oxygenase
19.289	18.7526	18.9809	18.7802	20.3538	19.5778	19.7521	20.0691	20.9459	20.3752	20.417	20.5823	18.9507	19.9382	20.5801	0	0.987522	1.62943	+	4.1309	2.5974e-05	Q9JJG6	Tmem47	Transmembrane protein 47
15.9018	16.2689	16.1535	NaN	18.654	17.4323	17.706	17.6473	18.3696	17.3049	17.6204	17.653	16.1081	17.8599	17.737	0	1.75184	1.6289	+	2.80097	0.000385523	Q91VP7	Tmem101	Transmembrane protein 101
18.2694	19.0084	18.3783	17.4065	19.1865	17.1424	19.6967	19.0112	21.7389	19.1857	18.8253	19.8278	18.2657	18.7592	19.8944	0	0.493524	1.62876	+	0.8601	0.0411998	O88662	Emp2	Epithelial membrane protein 2
22.0592	21.4923	21.5731	20.9812	23.1363	22.6141	22.6209	22.7348	23.48	23.0805	22.8895	23.1642	21.5264	22.7765	23.1536	0	1.25009	1.62711	+	3.83651	4.45407e-05	P31648	Slc6a1	Sodium- and chloride-dependent GABA transporter 1
25.4645	25.239	25.1642	24.9134	26.7895	25.7846	25.9584	26.1174	27.217	26.7129	26.632	26.726	25.1953	26.1625	26.822	0	0.967191	1.62668	+	3.70288	5.0175e-05	Q8VDN2;Q9WV27;Q9Z1W8;Q64436;Q6PIC6;Q6PIE5	Atp12a;Atp1a1;Atp1a2;Atp1a3;Atp1a4;Atp4a	Potassium-transporting ATPase alpha chain 1
20.895	20.3752	20.4874	20.0156	21.5592	21.5404	21.1704	21.2707	21.8727	22.3266	21.9098	22.1673	20.4433	21.3852	22.0691	0	0.941845	1.62578	+	4.34504	1.15512e-05	Q9ERD7	Tubb3	Tubulin beta-3 chain
15.6181	NaN	NaN	NaN	NaN	17.137	16.7613	16.5387	NaN	17.2036	17.4263	17.0969	15.6181	16.8123	17.2423	0	1.19426	1.6242	+	1.01007	0.0269081	D3Z4S3	Ptrhd1	Putative peptidyl-tRNA hydrolase PTRHD1
19.6004	19.3654	19.4699	19.1707	20.9316	20.1332	20.4067	20.343	21.2419	20.6276	21.1704	21.0625	19.4016	20.4536	21.0256	0	1.05204	1.62402	+	4.31125	1.1336e-05	Q66GT5	Ptpmt1	Phosphatidylglycerophosphatase and protein-tyrosine phosphatase 1
19.6695	19.148	19.5133	19.5047	21.4221	20.8191	21.0088	21.0691	21.6186	20.714	20.9812	21.0156	19.4589	21.0798	21.0824	0	1.62091	1.62349	+	4.51211	9.14913e-06	Q9ERY9	Erg28	Ergosterol biosynthetic protein 28 homolog
18.6808	18.8894	19.6994	19.0332	19.8164	19.167	19.0894	18.8994	19.6604	20.8576	21.1079	21.1704	19.0757	19.243	20.6991	0	0.167373	1.6234	+	2.44849	0.00081464	P58774;Q6IRU2	Tpm2;Tpm4	Tropomyosin beta chain
21.9098	21.3752	21.6929	21.4015	22.9672	22.3725	22.4626	22.4196	23.4298	23.0139	23.2419	23.1856	21.5948	22.5555	23.2178	0	0.960668	1.62299	+	4.75476	1.07066e-05	Q6X893	Slc44a1	Choline transporter-like protein 1
22.6342	22.6164	22.7451	22.391	24.1642	23.3101	23.654	23.5983	24.3101	23.7796	24.4298	24.3578	22.5967	23.6817	24.2193	0	1.08499	1.62265	+	4.22767	1.68067e-05	Q791T5	Mtch1	Mitochondrial carrier homolog 1
19.2432	18.8116	19.2715	18.7585	20.3538	19.76	19.8852	19.9035	20.5545	20.4067	20.8346	20.7796	19.0212	19.9756	20.6438	0	0.954444	1.62264	+	4.63775	9.88142e-06	Q8BYM8	Cars2	Probable cysteine--tRNA ligase, mitochondrial
19.9882	19.7962	19.9236	19.6084	20.9171	20.4972	20.5545	20.6714	21.2243	21.2243	21.6628	21.6886	19.8291	20.66	21.45	0	0.830935	1.62091	+	5.21421	3.05111e-06	B7ZMP1	Xpnpep3	Xaa-Pro aminopeptidase 3
19.1453	18.6342	19.0208	18.6192	20.2989	19.6262	19.7734	19.911	20.4874	20.3538	20.4972	20.5638	18.8549	19.9024	20.4755	0	1.04749	1.62066	+	4.86209	4.5977e-06	Q9D1B9	Mrpl28	39S ribosomal protein L28, mitochondrial
22.3156	22.1332	22.1015	21.5731	23.5522	22.4576	22.44	22.7119	23.7389	23.5869	23.5404	23.7389	22.0309	22.7904	23.6513	0	0.75956	1.62043	+	3.34636	0.00012012	O35855	Bcat2	Branched-chain-amino-acid aminotransferase, mitochondrial
19.9882	18.795	19.0634	18.8388	21.0156	20.4874	20.68	20.7876	21.5069	19.8321	20.8876	20.9388	19.1713	20.7427	20.7913	0	1.57134	1.62003	+	2.54373	0.000677004	Q9DB10	Smdt1	Essential MCU regulator, mitochondrial
18.0123	17.504	17.8667	17.3738	18.9424	18.3864	18.4115	18.5319	19.0145	19.2104	19.5001	19.5111	17.6892	18.5681	19.309	0	0.878859	1.61984	+	4.3346	1.14566e-05	Q8C3X4	Guf1	Translation factor Guf1, mitochondrial
20.1704	19.6939	20.2764	19.9316	21.1704	20.8802	21.0951	21.0359	21.4576	21.2593	21.9171	21.9171	20.0181	21.0454	21.6378	0	1.02732	1.61971	+	4.55177	9.35454e-06	Q9D6K8	Fundc2	FUN14 domain-containing protein 2
17.6942	17.2618	17.9593	17.2866	17.0808	17.7241	18.2999	18.0429	18.4545	18.7943	19.8442	19.5878	17.5505	17.7869	19.1702	0	0.236444	1.61969	+	2.44567	0.000827661	P0DJF2	Pet117	Protein PET117 homolog, mitochondrial
18.6715	18.0724	18.5093	18.0298	19.8913	19.0317	19.3431	19.3585	20.0426	19.6195	20.0559	20.0426	18.3208	19.4061	19.9402	0	1.08537	1.61938	+	3.96675	3.69759e-05	A6H611	Mipep	Mitochondrial intermediate peptidase
20.5915	20.2302	20.343	20.2419	21.3266	20.6628	20.953	21.0359	22.0325	21.5451	22.1946	22.1111	20.3517	20.9946	21.9708	0	0.642929	1.61918	+	4.58513	9.5648e-06	O55028	Bckdk	[3-methyl-2-oxobutanoate dehydrogenase [lipoamide]] kinase, mitochondrial
20.4775	20.002	20.265	19.8937	21.7056	21.2477	21.2877	21.3538	21.7955	21.7307	21.8614	21.7265	20.1596	21.3987	21.7785	0	1.23914	1.61895	+	5.57448	0	Q8BTX9	Hsdl1	Inactive hydroxysteroid dehydrogenase-like protein 1
19.831	17.356	18.2823	17.2496	19.3649	18.9966	19.1378	19.1203	21.2593	20.0292	18.6289	19.2748	18.1797	19.1549	19.798	0	0.975138	1.61828	+	0.977764	0.0293215	P62874;Q61011	Gnb1;Gnb3	Guanine nucleotide-binding protein G(I)/G(S)/G(T) subunit beta-1
17.2383	17.39	17.4373	17.3294	18.9249	18.2689	18.3977	18.3289	19.419	18.9482	18.6759	18.8221	17.3487	18.4801	18.9663	0	1.13138	1.61758	+	4.52245	9.18695e-06	Q8BS35	Agmo	Alkylglycerol monooxygenase
17.7016	16.6158	17.4704	16.7647	18.5549	17.9938	18.4	18.177	18.8306	18.7232	18.8082	18.6581	17.1382	18.2814	18.755	0	1.14328	1.61685	+	3.59913	5.34372e-05	Q7TQA1	Igsf1	Immunoglobulin superfamily member 1
16.2936	16.1678	16.571	16.1452	17.472	17.7158	17.2691	17.8496	17.7864	18.0556	17.7464	18.0559	16.2944	17.5766	17.9111	0	1.28224	1.61669	+	5.37038	3.48129e-06	P24529	Th	Tyrosine 3-monooxygenase
24.0935	23.5165	23.7995	23.3239	25.4008	24.4551	24.867	24.9316	25.6649	24.7945	25.3712	25.3679	23.6833	24.9136	25.2996	0	1.2303	1.61629	+	3.43595	9.87526e-05	Q80XN0	Bdh1	D-beta-hydroxybutyrate dehydrogenase, mitochondrial
16.253	15.5907	15.8746	15.5419	18.4644	18.0697	17.6425	18.1068	17.6754	17.5979	16.7851	17.6664	15.815	18.0708	17.4312	0	2.2558	1.61616	+	4.47298	8.90076e-06	A2APX8;A2ASI5	Scn1a;Scn3a	Sodium channel protein type 1 subunit alpha
20.8876	20.3211	20.6628	20.2877	22.1457	21.3156	21.6843	21.654	22.3988	21.6453	22.3699	22.2096	20.5398	21.6999	22.1559	0	1.16011	1.61608	+	3.73404	4.84634e-05	Q91VC9	Ghitm	Growth hormone-inducible transmembrane protein
15.4173	NaN	13.7099	13.5688	NaN	NaN	14.4343	NaN	NaN	16.0816	15.6137	NaN	14.232	14.4343	15.8476	0	0.202377	1.61566	+	0.878691	0.0389896	Q62092	Nsg1	Neuronal vesicle trafficking-associated protein 1
20.3962	19.2547	19.1654	18.7327	21.3645	19.7759	19.559	19.8345	21.4526	20.7223	20.9098	20.9243	19.3873	20.1335	21.0023	0	0.746187	1.61499	+	1.66968	0.0047699	Q9JKD3	Scamp5	Secretory carrier-associated membrane protein 5
27.0401	26.4282	26.7517	26.5195	28.3494	27.5609	27.7708	27.726	28.8234	27.8799	28.3066	28.189	26.6849	27.8518	28.2997	0	1.16688	1.61481	+	3.60933	5.37063e-05	P51881;P48962;Q3V132	Slc25a31;Slc25a4;Slc25a5	ADP/ATP translocase 1
18.7438	17.4982	18.3672	17.6867	19.619	18.3006	19.1885	18.9205	19.8365	19.1649	20.002	19.7513	18.074	19.0072	19.6887	0	0.933194	1.61471	+	2.30812	0.00106137	Q99M01	Fars2	Phenylalanine--tRNA ligase, mitochondrial
24.002	23.1825	23.48	22.976	24.7338	24.5638	24.4362	24.4984	25.2891	25.2714	24.6971	24.8385	23.4101	24.558	25.024	0	1.14793	1.61391	+	3.80723	4.40232e-05	P18872	Gnao1	Guanine nucleotide-binding protein G(o) subunit alpha
20.3962	19.8506	20.0951	19.6558	21.4118	20.7796	20.7955	21.1332	21.5731	21.4972	21.5777	21.7995	19.9994	21.03	21.6119	0	1.03058	1.61242	+	4.38748	1.18493e-05	Q8R0F8	Fahd1	Acylpyruvase FAHD1, mitochondrial
18.8122	18.07	18.4545	18.0485	20.0292	19.6652	19.6206	19.9742	20.3752	19.9742	19.5521	19.9316	18.3463	19.8223	19.9583	0	1.476	1.61196	+	4.15769	2.34089e-05	Q9WV18	Gabbr1	Gamma-aminobutyric acid type B receptor subunit 1
16.041	15.2079	14.9629	NaN	NaN	NaN	NaN	NaN	17.0542	16.9766	NaN	NaN	15.4039	#DIV/0!	17.0154	0	#DIV/0!	1.61142	+	1.4997	0.00738736	Q01237	Hmgcr	3-hydroxy-3-methylglutaryl-coenzyme A reductase
17.0457	16.6529	16.792	16.1771	17.8117	17.4929	17.5195	17.4473	18.6419	18.0287	18.2807	18.1612	16.6669	17.5679	18.2781	0	0.900915	1.61117	+	4.19717	1.79238e-05	Q8BN82	Slc17a5	Sialin
17.0746	16.4723	17.0803	16.7441	18.3922	18.1272	18.4309	18.1531	18.9759	17.9297	18.5245	18.3812	16.8428	18.2759	18.4528	0	1.43303	1.61001	+	4.06668	2.79818e-05	Q9D6K9	Cers5	Ceramide synthase 5
22.9043	22.7119	22.5592	22.6298	23.7895	23.0723	23.3376	23.2346	24.2463	24.2021	24.391	24.4041	22.7013	23.3585	24.3109	0	0.657244	1.60958	+	5.25889	3.17712e-06	Q8BWN8;O55137;Q9QYR9;Q32Q92	Acot1;Acot2;Acot6	Acyl-coenzyme A thioesterase 1
14.2214	NaN	14.3745	13.4061	15.3567	14.8459	15.2889	14.9043	15.6691	15.6082	15.7877	15.3755	14.0007	15.0989	15.6101	0	1.09827	1.60948	+	3.22624	0.000181082	Q925P2	Ceacam2	Carcinoembryonic antigen-related cell adhesion molecule 2
18.6983	18.2724	18.6639	18.4679	19.6295	19.0085	19.2882	19.3432	19.9882	19.8296	20.3857	20.3321	18.5256	19.3174	20.1339	0	0.791729	1.60828	+	4.6525	1e-05	Q61733	Mrps31	28S ribosomal protein S31, mitochondrial
20.9812	20.6886	20.5545	20.1704	21.8727	22.0756	21.8152	21.9742	21.9672	22.538	22.0088	22.3129	20.5987	21.9344	22.2067	0	1.33576	1.60806	+	4.67325	1.01215e-05	Q61548	Snap91	Clathrin coat assembly protein AP180
16.3523	15.5086	16.0311	15.8323	17.5576	18.0344	17.8728	18.0306	17.9691	17.3681	17.5159	17.3024	15.9311	17.8738	17.5389	0	1.94275	1.60779	+	4.82835	4.51977e-06	Q56A06	Tmtc2	Protein O-mannosyl-transferase TMTC2
19.6836	19.1783	19.8238	19.3289	20.6006	20.417	20.7223	20.5638	21.0156	20.6628	21.4425	21.3211	19.5036	20.5759	21.1105	0	1.0723	1.60687	+	4.26017	1.09589e-05	Q9CPX7	Mrps16	28S ribosomal protein S16, mitochondrial
24.4488	24.1565	24.275	24.0609	25.5463	25.0484	25.1214	25.1757	25.7492	25.7568	25.895	25.965	24.2353	25.2229	25.8415	0	0.987648	1.60622	+	5.93146	0	Q9WTP7	Ak3	GTP:AMP phosphotransferase AK3, mitochondrial
18.6175	17.922	18.5111	17.9795	19.1395	18.6782	19.105	18.9374	19.6822	19.3117	20.2066	20.2535	18.2575	18.965	19.8635	0	0.707496	1.60596	+	3.37061	0.000116132	Q9CQQ0	Smim8	Small integral membrane protein 8
19.1407	18.8928	19.1573	18.7528	20.4676	20.2185	20.0691	20.2302	20.6971	20.8423	20.3101	20.5165	18.9859	20.2463	20.5915	0	1.26044	1.6056	+	5.53956	0	Q9R0N7	Syt7	Synaptotagmin-7
16.3527	NaN	15.815	16.2388	16.7182	NaN	NaN	NaN	17.2369	17.9082	17.8498	17.9697	16.1355	16.7182	17.7411	0	0.582649	1.60558	+	2.92164	0.000324003	Q80TN7	Nav3	Neuron navigator 3
18.8099	17.9531	18.4633	18.1761	19.4137	18.5546	19.3592	19.3809	19.9277	19.5929	20.2877	20.0156	18.3506	19.1771	19.956	0	0.826493	1.60538	+	3.2896	0.000153433	Q99N85	Mrps18a	28S ribosomal protein S18a, mitochondrial
21.9777	21.3211	21.8385	21.2185	23.2535	22.3484	22.2792	22.7995	23.1581	23.2066	23.0309	23.3778	21.5889	22.6702	23.1933	0	1.08121	1.6044	+	3.46207	9.2437e-05	P52196	Tst	Thiosulfate sulfurtransferase
19.3616	18.8548	19.1668	18.8898	20.6006	19.8259	20.0559	20.0426	21.0156	20.4067	20.7796	20.4874	19.0683	20.1312	20.6723	0	1.06299	1.60405	+	4.12511	2.58621e-05	Q8BMD6	Tmem260	Transmembrane protein 260
16.7992	14.7262	16.1697	16.1734	17.9734	17.1602	17.3267	17.5713	17.5903	17.2557	17.6169	17.8202	15.9671	17.5079	17.5708	0	1.54079	1.60368	+	2.34062	0.000995801	Q3UK10	B9d2	B9 domain-containing protein 2
20.0691	19.7373	19.8934	19.7444	21.2361	20.6628	20.6006	20.8346	21.4067	21.5498	21.3321	21.5685	19.861	20.8335	21.4643	0	0.972465	1.60322	+	5.36773	3.47222e-06	Q99J99	Mpst	3-mercaptopyruvate sulfurtransferase
17.0266	16.1161	16.1735	15.7601	17.9561	17.3758	17.4709	17.4891	17.7017	18.1854	17.6357	17.9657	16.2691	17.573	17.8721	0	1.30388	1.60305	+	3.37098	0.000116191	Q6DFY8	Brinp2	BMP/retinoic acid-inducible neural-specific protein 2
15.968	15.0818	15.6283	NaN	17.3629	16.8589	16.9407	17.2063	17.0067	17.2737	17.3217	17.0467	15.5593	17.0922	17.1622	0	1.53284	1.60286	+	3.89447	3.82044e-05	Q9Z0V1	Kcnd3	Potassium voltage-gated channel subfamily D member 3
19.8624	18.9466	19.4001	18.9765	20.9459	20.85	20.6453	20.8269	21.1704	21.1765	20.5356	20.714	19.2964	20.817	20.8991	0	1.5206	1.6027	+	4.08427	2.81492e-05	P35438	Grin1	Glutamate receptor ionotropic, NMDA 1
16.8615	NaN	NaN	NaN	18.0111	18.2763	17.9771	18.0158	18.854	NaN	18.4505	18.0872	16.8615	18.0701	18.4639	0	1.20861	1.60241	+	0.960499	0.0307301	Q8CFV4	Nrn1	Neuritin
19.1513	18.8615	18.9867	18.2163	19.9316	20.5356	20.2535	20.4972	20.1079	20.8113	20.2185	20.4874	18.8039	20.3045	20.4062	0	1.50052	1.6023	+	3.87227	4.14573e-05	P48318	Gad1	Glutamate decarboxylase 1
19.2011	18.5148	19.0119	18.2971	19.9135	20.5165	20.4067	20.5165	20.002	20.5638	20.2302	20.6364	18.7562	20.3383	20.3581	0	1.58206	1.60187	+	3.93108	3.76013e-05	Q8K2T1	Nmral1	NmrA-like family domain-containing protein 1
19.7475	18.5972	18.7935	18.1276	20.5069	19.4498	19.7736	19.7385	20.7876	20.0821	20.3538	20.4476	18.8164	19.8672	20.4178	0	1.05076	1.60132	+	2.36284	0.000958846	Q8BFP9;Q922H2	Pdk1;Pdk3	[Pyruvate dehydrogenase (acetyl-transferring)] kinase isozyme 1, mitochondrial
19.0646	18.0689	19.9601	NaN	20.1206	20.4676	20.343	NaN	20.3538	20.8269	20.714	NaN	19.0312	20.3104	20.6316	0	1.27922	1.60036	+	1.50672	0.00725457	P06879	Prl	Prolactin
18.6324	18.1218	18.7684	18.0923	19.8732	19.7561	19.7151	19.8738	20.0691	19.8532	20.2185	19.8753	18.4037	19.8046	20.004	0	1.40083	1.60028	+	5.14562	5.73477e-06	O88593	Pglyrp1	Peptidoglycan recognition protein 1
16.8611	14.3842	NaN	NaN	17.0735	16.8461	16.2592	16.9159	17.2757	17.0934	17.3219	17.1947	15.6226	16.7737	17.2214	0	1.15104	1.59878	+	1.04216	0.0245953	P59823	Il1rapl1	Interleukin-1 receptor accessory protein-like 1
NaN	NaN	15.9569	15.1273	NaN	15.136	15.2357	15.8351	17.6643	16.3591	17.3969	NaN	15.5421	15.4022	17.1401	0	-0.139858	1.59801	+	1.60124	0.00572826	O88551	Cldn1	Claudin-1
18.9892	18.2829	18.4368	18.1392	20.0156	19.3214	19.4956	19.4147	20.4874	19.4636	20.2066	20.0821	18.462	19.5618	20.0599	0	1.09982	1.59791	+	3.23249	0.000179432	O70579	Slc25a17	Peroxisomal membrane protein PMP34
20.7553	19.8906	20.3645	19.6511	21.1015	21.6843	21.8651	21.6714	21.7265	22.1457	21.6671	21.5117	20.1654	21.5806	21.7628	0	1.41521	1.59737	+	3.4316	9.85477e-05	P24457	Cyp2d11	Cytochrome P450 2D11
19.2792	18.5729	18.6247	18.6353	20.0559	20.0426	20.0559	20.2535	20.5165	20.5731	20.2535	20.1581	18.778	20.102	20.3753	0	1.32395	1.59728	+	5.00393	5.11836e-06	P62812;Q8BHJ7	Gabra1;Gabra5	Gamma-aminobutyric acid receptor subunit alpha-1
22.5568	22.3017	22.5045	22.2125	23.6431	23.0139	23.1379	23.1395	23.895	23.7995	24.1565	24.1095	22.3939	23.2336	23.9901	0	0.8397	1.59624	+	5.11611	5.58659e-06	Q07417	Acads	Short-chain specific acyl-CoA dehydrogenase, mitochondrial
18.3888	17.4189	17.9526	17.1933	19.6691	18.9345	19.2451	19.4711	19.864	19.4141	18.8861	19.1741	17.7384	19.3299	19.3346	0	1.59155	1.59619	+	3.1579	0.0002052	Q9JIS8;Q924N4;Q91V14	Slc12a4;Slc12a5;Slc12a6	Solute carrier family 12 member 5
NaN	15.9357	15.3794	NaN	17.2093	17.0845	16.9368	17.2734	16.9895	17.5423	16.9979	17.4838	15.6575	17.126	17.2534	0	1.46847	1.59584	+	3.28722	0.000153245	P47746	Cnr1	Cannabinoid receptor 1
18.2755	18.0439	18.0133	17.8108	19.3597	18.9649	18.8026	18.7566	20.1206	19.4261	19.4451	19.5322	18.0359	18.971	19.631	0	0.935069	1.59512	+	4.24696	1.54919e-05	Q03311	Bche	Cholinesterase
18.0538	16.6859	17.2523	17.0211	18.2314	17.5842	18.1808	NaN	18.7288	18.469	19.0813	19.1133	17.2533	17.9988	18.8481	0	0.74554	1.59482	+	2.52082	0.000708588	Q8BTE5	Cebpzos	Protein CEBPZOS
21.9812	21.343	21.6714	21.2185	22.4751	NaN	NaN	NaN	NaN	23.0275	23.0789	23.3376	21.5535	22.4751	23.148	0	0.92155	1.59446	+	3.12258	0.00022151	Q8R2K4	Taf6l	TAF6-like RNA polymerase II p300/CBP-associated factor-associated factor 65 kDa subunit 6L
20.4676	20.265	20.3101	20.1581	21.5213	20.9024	20.9243	21.1015	21.8576	21.7348	22.002	21.9812	20.3002	21.1124	21.8939	0	0.812204	1.59369	+	5.39911	3.59066e-06	Q8K411	Pitrm1	Presequence protease, mitochondrial
17.2443	16.3703	16.2777	NaN	17.3726	18.27	17.9605	17.6326	NaN	18.3314	18.3586	17.9832	16.6308	17.8089	18.2244	0	1.17816	1.59363	+	2.36339	0.000958649	Q9Z275	Rlbp1	Retinaldehyde-binding protein 1
20.8346	20.2419	20.6006	20.1581	21.8727	21.7715	21.8269	21.8346	22.3239	22.0854	21.8269	21.9707	20.4588	21.8264	22.0517	0	1.36762	1.59291	+	5.24272	3.1348e-06	Q9D3A9	Ttyh1	Protein tweety homolog 1
18.0392	17.8269	18.2897	17.9695	19.5755	18.843	19.098	19.0871	19.7319	19.0085	19.9307	19.8255	18.0313	19.1509	19.6242	0	1.11956	1.59285	+	3.75243	4.65811e-05	Q9Z210	Pex11b	Peroxisomal membrane protein 11B
17.2533	16.8937	17.2204	16.4166	18.2427	17.555	17.7214	17.4672	19.0864	18.3208	18.6339	18.1139	16.946	17.7466	18.5387	0	0.800608	1.59275	+	3.04711	0.000249443	Q8VEC4	Calhm2	Calcium homeostasis modulator protein 2
19.6419	19.3997	19.6047	19.3124	20.9171	20.4676	20.5545	20.6006	21.1519	20.9812	21.1206	21.0756	19.4897	20.6349	21.0823	0	1.14529	1.59268	+	6.44	0	Q9EP89	Lactb	Serine beta-lactamase-like protein LACTB, mitochondrial
18.851	18.4482	18.6141	18.3041	19.6496	20.002	19.823	19.6068	20.002	20.3211	20.2066	20.0559	18.5543	19.7703	20.1464	0	1.21601	1.59207	+	5.64555	0	P98200;P70704	Atp8a1;Atp8a2	Phospholipid-transporting ATPase IA
21.0691	20.85	21.0886	20.7223	21.2066	21.4576	21.6409	21.4825	21.5915	22.3073	23.2288	22.9672	20.9325	21.4469	22.5237	0	0.51439	1.59119	+	2.67463	0.000507638	Q61207	Psap	Prosaposin
21.1765	20.654	20.8802	20.6096	22.3831	21.9024	21.9388	22.1426	22.9116	21.9777	22.3699	22.4247	20.8301	22.0917	22.421	0	1.26164	1.59089	+	4.10108	2.69313e-05	Q8BW41	Pomgnt2	Protein O-linked-mannose beta-1,4-N-acetylglucosaminyltransferase 2
17.8551	17.9885	18.5101	17.4267	18.4042	18.6778	18.8403	18.8045	19.0634	19.7077	19.6498	19.7176	17.9451	18.6817	19.5346	0	0.736589	1.58948	+	3.4991	8.77709e-05	Q3V0K9	Pls1	Plastin-1
16.5839	16.0754	16.0839	NaN	17.6435	17.3623	17.38	17.582	18.1059	18.0589	17.6787	17.5053	16.2477	17.492	17.8372	0	1.24423	1.58945	+	4.08326	2.81294e-05	Q9D6F4	Gabra4	Gamma-aminobutyric acid receptor subunit alpha-4
21.9882	21.4874	21.7955	21.3962	23.1206	22.2564	22.6886	22.6006	23.3645	22.8802	23.4425	23.3376	21.6668	22.6665	23.2562	0	0.999722	1.58938	+	3.92837	3.75891e-05	Q6PB66	Lrpprc	Leucine-rich PPR motif-containing protein, mitochondrial
20.4676	19.9882	20.2302	19.8203	21.5638	21.2593	21.0292	21.3484	21.9207	21.9812	21.4118	21.5498	20.1266	21.3002	21.7159	0	1.1736	1.58932	+	4.45546	1.05727e-05	Q8K596	Slc8a2	Sodium/calcium exchanger 2
21.0691	20.6364	20.9812	20.5451	22.0789	21.6409	21.7182	21.7553	22.4551	22.0918	22.5638	22.4775	20.808	21.7983	22.3971	0	0.990351	1.58913	+	4.97168	5.01253e-06	Q9CXT8	Pmpcb	Mitochondrial-processing peptidase subunit beta
21.5404	20.9812	21.2764	20.9882	22.7935	22.239	22.2877	22.5938	23.217	22.4451	22.7013	22.7776	21.1965	22.4785	22.7852	0	1.28197	1.5887	+	4.24675	1.54799e-05	Q8BLF1	Nceh1	Neutral cholesterol ester hydrolase 1
20.1332	19.6923	19.8221	19.6275	21.2006	20.417	20.6886	20.7553	21.5451	21.1946	21.4576	21.4324	19.8188	20.7654	21.4074	0	0.946607	1.58866	+	4.60264	9.66651e-06	Q14C51	Ptcd3	Pentatricopeptide repeat domain-containing protein 3, mitochondrial
NaN	14.8623	14.5443	NaN	16.0028	15.2587	15.3576	NaN	16.2518	16.2653	16.3576	NaN	14.7033	15.5397	16.2916	0	0.83639	1.58827	+	2.38005	0.00092645	Q64322	Npdc1	Neural proliferation differentiation and control protein 1
17.0603	16.6696	16.8373	16.3855	18.0955	18.3061	18.1246	18.2963	18.3901	18.6373	18.0574	18.2209	16.7382	18.2056	18.3264	0	1.46746	1.58826	+	5.22367	3.0888e-06	Q0VE82	Cpne7	Copine-7
20.6276	20.4775	20.654	20.2066	21.8987	21.2066	21.4972	21.4476	22.1206	21.8651	22.1916	22.1395	20.4914	21.5125	22.0792	0	1.02109	1.58777	+	4.98916	5.0665e-06	Q922Q4	Pycr2	Pyrroline-5-carboxylate reductase 2
21.0224	20.6006	20.8876	20.6006	21.953	21.4324	21.5638	21.7265	22.3184	22.1642	22.5141	22.4651	20.7778	21.6689	22.3655	0	0.89113	1.58766	+	5.2995	3.25998e-06	Q9DC61	Pmpca	Mitochondrial-processing peptidase subunit alpha
18.506	18.0607	18.063	17.7803	19.1355	19.2617	19.1434	19.3649	19.4548	19.9045	19.6699	19.7289	18.1025	19.2264	19.6895	0	1.12388	1.58699	+	5.16224	5.83516e-06	Q6PH08	Erc2	ERC protein 2
23.2492	22.7935	22.976	22.3884	23.5522	23.8576	23.6209	23.8288	24.275	24.8336	24.1095	24.5345	22.8518	23.7149	24.4381	0	0.863094	1.58638	+	3.97283	3.71107e-05	P16125	Ldhb	L-lactate dehydrogenase B chain
17.8215	17.6699	17.8284	17.2976	18.9602	18.3622	18.5415	18.5259	19.4681	18.7977	19.3612	19.3303	17.6543	18.5975	19.2393	0	0.943147	1.58502	+	4.25153	1.08822e-05	Q922J9	Far1	Fatty acyl-CoA reductase 1
25.0401	24.867	25.1095	24.7945	25.918	25.417	25.452	25.4862	26.425	26.3828	26.7389	26.604	24.9528	25.5683	26.5377	0	0.6155	1.5849	+	5.58137	0	P27773	Pdia3	Protein disulfide-isomerase A3
24.9316	24.2891	24.7182	24.3239	25.7619	25.3943	25.4457	25.5165	26.2133	26.17	26.1623	26.0567	24.5657	25.5296	26.1506	0	0.963921	1.58488	+	5.1933	2.98507e-06	Q8VDN2	Atp1a1	Sodium/potassium-transporting ATPase subunit alpha-1
16.1445	NaN	15.4191	NaN	17.3491	17.2609	17.0003	17.0572	17.28	17.3081	17.3552	17.5224	15.7818	17.1669	17.3664	0	1.38506	1.58459	+	3.57227	7.27273e-05	Q8BFT9	Svop	Synaptic vesicle 2-related protein
18.9623	18.9983	18.7844	18.3937	20.2302	19.4673	19.5615	19.4261	20.6364	19.9157	20.5165	20.4067	18.7847	19.6713	20.3688	0	0.886611	1.58413	+	3.5885	7.10125e-05	Q921N7	Tmem70	Transmembrane protein 70, mitochondrial
17.7596	16.9334	16.883	16.646	17.6906	17.4069	17.5498	17.9434	18.4309	18.4026	19.0162	18.7088	17.0555	17.6477	18.6396	0	0.592167	1.58409	+	3.37099	0.00011622	Q9D6Z0	Alkbh7	Alpha-ketoglutarate-dependent dioxygenase alkB homolog 7, mitochondrial
24.217	24.3578	24.0105	23.8858	25.2499	24.3778	24.4676	24.604	25.8118	25.341	25.7995	25.8552	24.1178	24.6748	25.7018	0	0.557059	1.58407	+	3.9804	3.6024e-05	P97370	Atp1b3	Sodium/potassium-transporting ATPase subunit beta-3
19.4473	19.4544	19.2412	19.1283	20.6886	19.4661	19.6436	19.7855	21.2066	20.714	20.6364	21.0426	19.3178	19.896	20.8999	0	0.578155	1.5821	+	3.26971	0.00016372	O70255	Mpzl2	Myelin protein zero-like protein 2
16.2594	15.2009	16.7363	NaN	16.8811	16.4812	16.7	16.1438	17.4347	17.8291	17.6008	17.7248	16.0655	16.5515	17.6474	0	0.485984	1.58181	+	2.37142	0.000933709	P21661	Pcsk2	Neuroendocrine convertase 2
20.7634	20.1704	20.3962	19.9316	21.3101	21.3962	21.4726	21.343	21.928	22.0292	21.7056	21.9243	20.3154	21.3805	21.8968	0	1.06507	1.58136	+	4.95931	4.97512e-06	Q8R5M8	Cadm1	Cell adhesion molecule 1
16.6756	16.0748	16.2917	16.145	17.8176	17.6809	17.7395	17.8126	18.0082	17.8847	17.9316	17.6859	16.2968	17.7626	17.8776	0	1.46588	1.58087	+	6.10872	0	Q9JIT0	Lmbr1	Limb region 1 protein
20.6186	20.0691	20.4067	19.8264	21.3857	21.4526	21.3101	21.417	21.6364	22.2564	21.6497	21.7013	20.2302	21.3914	21.811	0	1.16117	1.58076	+	4.35099	1.16183e-05	Q62108	Dlg4	Disks large homolog 4
17.8987	17.4895	17.7483	17.1392	18.7164	18.0197	18.3406	18.4988	18.9602	19.0952	19.3601	19.1776	17.5689	18.3939	19.1483	0	0.824966	1.57937	+	4.1616	2.04978e-05	Q14CH7	Aars2	Alanine--tRNA ligase, mitochondrial
20.0426	19.7721	19.9184	19.8612	20.953	20.2066	20.1825	20.3752	21.3376	21.4972	21.3805	21.6929	19.8985	20.4293	21.477	0	0.530788	1.57847	+	4.73547	1.05541e-05	Q99LB7	Sardh	Sarcosine dehydrogenase, mitochondrial
21.8727	21.8073	22.1886	21.8538	22.9441	22.2361	22.6865	22.5777	23.5522	23.1426	23.7077	23.632	21.9306	22.6111	23.5086	0	0.68051	1.57801	+	4.55387	9.3633e-06	Q9D6U8	Fam162a	Protein FAM162A
21.9352	21.4118	21.7955	21.3484	22.9079	22.7533	22.8191	22.9316	23.4676	22.7975	23.2405	23.2961	21.6227	22.853	23.2004	0	1.23024	1.5777	+	4.81314	4.46678e-06	Q9D710	Tmx2	Thioredoxin-related transmembrane protein 2
20.3538	20.1946	20.265	20.1079	21.3321	21.2361	21.2764	21.2821	21.4221	21.7553	21.9566	22.0951	20.2303	21.2817	21.8073	0	1.05134	1.57696	+	5.70993	0	Q9D3P8	Plgrkt	Plasminogen receptor (KT)
20.6714	20.002	20.4576	20.1581	21.7915	21.2185	21.3645	21.2764	22.2564	21.5261	22.0122	21.7995	20.3223	21.4127	21.8985	0	1.09046	1.57627	+	4.02601	3.68349e-05	Q91V04	Tram1	Translocating chain-associated membrane protein 1
17.1852	16.6171	16.5252	16.1108	18.2974	17.9701	17.8672	17.676	18.7357	18.1971	17.8108	17.9986	16.6096	17.9527	18.1856	0	1.34308	1.576	+	3.35422	0.000119388	Q6PGE7	Slc6a7	Sodium-dependent proline transporter
22.2419	22.1612	22.3376	22.0789	23.2036	22.7574	22.8171	22.8249	23.6209	23.5522	24.1015	23.848	22.2049	22.9008	23.7806	0	0.69588	1.57577	+	5.34085	3.38696e-06	Q9D1Q6	Erp44	Endoplasmic reticulum resident protein 44
19.3789	17.8327	18.6912	18.0319	19.9882	19.107	19.5079	19.5533	20.3321	19.6262	20.1946	20.0821	18.4837	19.5391	20.0588	0	1.05542	1.57509	+	2.39446	0.000900018	Q8K2P7	Slc38a1	Sodium-coupled neutral amino acid transporter 1
20.8034	20.6714	20.6364	20.3752	21.5823	20.8876	21.002	21.1457	22.2477	22.0292	22.2185	22.2905	20.6216	21.1544	22.1965	0	0.532791	1.57486	+	5.0717	5.37634e-06	Q99PN0	Slc5a5	Sodium/iodide cotransporter
19.1071	18.367	18.9819	18.6198	20.0292	19.614	19.9882	19.8921	20.3538	20.0559	20.5261	20.4375	18.769	19.8809	20.3433	0	1.1119	1.57436	+	4.52659	9.21234e-06	Q9JKL4	Ndufaf3	NADH dehydrogenase [ubiquinone] 1 alpha subcomplex assembly factor 3
18.9949	18.1248	18.1935	17.799	19.898	19.329	19.0158	19.4665	19.8976	19.7848	19.7106	20.0156	18.278	19.4273	19.8521	0	1.14929	1.5741	+	3.26495	0.000169205	Q9D6G9	Cmtm5	CKLF-like MARVEL transmembrane domain-containing protein 5
23.1047	23.0105	23.3239	23.0967	24.2535	23.9495	23.867	24.1719	24.7182	24.5105	24.8385	24.7645	23.1339	24.0605	24.7079	0	0.92653	1.57395	+	6.25802	0	Q62186	Ssr4	Translocon-associated protein subunit delta
18.4787	17.9793	18.2554	18.0047	19.6327	19.0906	19.4241	19.3463	20.1581	19.3664	19.7389	19.7447	18.1795	19.3734	19.752	0	1.19393	1.57252	+	4.41021	1.03004e-05	Q8K2A8	Alg3	Dol-P-Man:Man(5)GlcNAc(2)-PP-Dol alpha-1,3-mannosyltransferase
17.3038	16.1929	16.7399	16.4051	18.0019	17.371	17.7152	17.3907	18.4045	18.2598	18.1602	18.1045	16.6604	17.6197	18.2323	0	0.959289	1.57184	+	3.46773	9.15789e-05	A2A6C4	Sppl2c	Signal peptide peptidase-like 2C
17.9166	18.1404	18.2424	18.1341	19.8812	19.2598	19.431	19.5992	19.5211	20.2419	19.2866	19.6704	18.1084	19.5428	19.68	0	1.43443	1.57164	+	4.28309	1.11465e-05	Q99K10;B0F2B4;Q69ZK9	Nlgn1;Nlgn2;Nlgn4l	Neuroligin 4-like
16.9873	16.5241	16.9151	16.5786	18.1876	17.3116	17.5911	17.4024	18.7464	17.6012	18.6742	18.2603	16.7513	17.6232	18.3205	0	0.871886	1.56922	+	2.89302	0.00034005	Q8VDG7	Pafah2	Platelet-activating factor acetylhydrolase 2, cytoplasmic
NaN	NaN	16.6587	NaN	17.6265	NaN	17.214	16.7043	17.6786	18	19.1322	18.099	16.6587	17.1816	18.2274	0	0.522891	1.56873	+	1.21537	0.0153241	Q8K0C8	Cox19	Cytochrome c oxidase assembly protein COX19
15.7975	15.8153	15.5795	15.5422	16.5681	16.7031	16.5096	16.9339	17.6296	17.3324	16.9317	17.1113	15.6836	16.6787	17.2513	0	0.99507	1.56765	+	4.93027	4.84262e-06	P60755	Mdga2	MAM domain-containing glycosylphosphatidylinositol anchor protein 2
17.4438	16.4838	17.1618	NaN	18.4685	17.8638	18.3822	17.9504	18.613	18.3513	18.864	18.5592	17.0298	18.1662	18.5969	0	1.13642	1.56706	+	3.07209	0.000245228	Q8BPT6	Immp2l	Mitochondrial inner membrane protease subunit 2
26.3427	26.2096	26.4008	26.1015	27.8445	26.9977	27.189	27.2714	28.3494	27.3745	27.7958	27.8019	26.2636	27.3256	27.8304	0	1.062	1.56678	+	3.65531	4.90868e-05	P51881;P48962	Slc25a4;Slc25a5	ADP/ATP translocase 1
16.7775	16.2044	16.3782	16.8264	18.2159	17.2062	17.3534	17.1694	18.5063	18.1282	17.6253	18.1937	16.5466	17.4862	18.1134	0	0.939594	1.56678	+	2.95688	0.00029327	Q9CR16;Q99KR7;Q9ERU9	Ppid;Ppif;Ranbp2	Peptidyl-prolyl cis-trans isomerase F, mitochondrial
15.7677	15.3245	15.9669	NaN	16.4859	17.5429	17.1608	17.4652	17.0072	17.5345	17.0892	17.3795	15.6864	17.1637	17.2526	0	1.47734	1.56624	+	3.00441	0.000270105	Q5GH67	Xkr4	XK-related protein 4
15.4432	15.0801	14.5544	14.5253	15.5418	16.5971	16.7255	16.5085	NaN	17.1261	15.9747	16.2988	14.9007	16.3432	16.4665	0	1.4425	1.56577	+	2.24048	0.0012638	Q9QWW1	Homer2	Homer protein homolog 2
20.4775	20.1946	20.4576	20.4375	19.5927	22.4221	22.3592	22.1395	20.0951	22.44	22.9261	22.3672	20.3918	21.6284	21.9571	0	1.23656	1.56529	+	0.821548	0.0462056	O54962	Banf1	Barrier-to-autointegration factor
18.0194	17.6775	17.7311	17.2155	19.1397	19.3931	19.0892	19.3464	19.1732	19.5063	19.0409	19.1829	17.6609	19.2421	19.2258	0	1.58122	1.56496	+	5.12376	5.62193e-06	Q91Z61	Diras1	GTP-binding protein Di-Ras1
16.6962	16.4122	NaN	NaN	18.1962	NaN	NaN	16.8407	18.5905	17.9522	17.9592	17.9743	16.5542	17.5185	18.119	0	0.964296	1.56487	+	1.39313	0.00964233	Q9D9G3	Chic2	Cysteine-rich hydrophobic domain-containing protein 2
21.3321	20.9316	21.1519	20.8269	22.4092	21.6929	21.9742	21.9847	22.695	22.4298	22.6971	22.6757	21.0606	22.0152	22.6244	0	0.954637	1.5638	+	4.80164	4.41989e-06	Q9CQN1	Trap1	Heat shock protein 75 kDa, mitochondrial
18.7634	18.1016	18.4951	18.3154	20.3211	19.3755	19.7523	19.6857	20.5356	19.4865	19.9601	19.9459	18.4189	19.7836	19.9821	0	1.36476	1.56318	+	3.37169	0.000116338	Q3U284	Tmem231	Transmembrane protein 231
17.2439	16.7719	17.1219	16.8078	17.7665	17.5593	17.773	17.7772	18.3378	18.373	18.7554	18.7295	16.9864	17.719	18.5489	0	0.732634	1.56255	+	5.30217	3.27065e-06	Q8K2W3	Txndc11	Thioredoxin domain-containing protein 11
22.1765	21.9495	21.8651	21.5309	23.0999	22.4144	22.5938	22.5093	23.7492	23.1504	23.4041	23.4551	21.8805	22.6543	23.4397	0	0.773852	1.55919	+	4.10885	2.56319e-05	O88909	Slc22a8	Solute carrier family 22 member 8
15.4483	15.4769	15.4578	15.1482	15.9535	15.749	NaN	NaN	16.623	16.7302	17.2495	17.1617	15.3828	15.8512	16.9411	0	0.468446	1.55831	+	4.01613	3.66599e-05	A0A0A6YY25	Btbd18	BTB/POZ domain-containing protein 18
20.9098	20.6096	20.8346	20.6276	21.9601	21.7056	22.0359	21.7675	22.4349	21.9951	22.4923	22.2905	20.7454	21.8673	22.3032	0	1.12188	1.55781	+	5.74414	0	P00397	Mtco1	Cytochrome c oxidase subunit 1
19.8459	19.4653	19.6424	NaN	20.9024	21.0156	21.1765	21.2006	21.1765	21.0559	21.2361	21.3645	19.6512	21.0738	21.2082	0	1.4226	1.55706	+	5.78267	0	P70169	Doc2b	Double C2-like domain-containing protein beta
16.7482	17.3346	NaN	NaN	18.0024	18.0524	19.1386	NaN	18.3275	18.8572	NaN	NaN	17.0414	18.3978	18.5923	0	1.35638	1.55094	+	1.11868	0.0199017	Q9DAI2	Ift22	Intraflagellar transport protein 22 homolog
15.2143	15.7425	15.986	NaN	15.6395	16.675	16.8752	16.8079	16.7515	17.6155	17.2888	17.1371	15.6476	16.4994	17.1982	0	0.851795	1.55064	+	2.1368	0.00158828	Q9WTS5	Tenm2	Teneurin-2
19.0596	18.5606	18.824	18.4902	20.2877	20.0559	20.0426	20.1825	20.5451	20.5165	19.9155	20.1581	18.7336	20.1422	20.2838	0	1.4086	1.55021	+	4.91275	4.75907e-06	Q9Z2W9	Gria3	Glutamate receptor 3
18.6279	18.2799	18.6928	18.1426	19.7585	19.3483	19.3982	19.3797	20.2185	19.5734	20.1332	20.0156	18.4358	19.4712	19.9852	0	1.03537	1.54937	+	4.44443	1.05125e-05	O09164	Sod3	Extracellular superoxide dismutase [Cu-Zn]
NaN	14.5529	14.3435	NaN	NaN	15.3327	15.6407	15.1677	15.6732	15.7074	16.0893	16.5192	14.4482	15.3804	15.9973	0	0.932192	1.54907	+	2.39857	0.000900036	Q9CWD3	Nudt17	Nucleoside diphosphate-linked moiety X motif 17
21.1886	21.3156	21.4375	21.0886	21.343	21.8307	21.7265	21.8307	22.3699	23.1795	22.7451	22.9298	21.2576	21.6827	22.8061	0	0.425179	1.54849	+	4.46943	8.87705e-06	Q9R0Y5	Ak1	Adenylate kinase isoenzyme 1
18.7921	17.8316	18.2967	17.335	19.4825	19.0317	19.4467	19.4027	19.4615	20.0691	19.4958	19.4227	18.0638	19.3409	19.6123	0	1.27705	1.54844	+	2.92164	0.000324072	Q8VHW2	Cacng8	Voltage-dependent calcium channel gamma-8 subunit
17.8424	17.0145	17.7305	16.6115	18.7014	18.657	18.6278	18.5168	19.0818	18.8102	18.8888	18.6092	17.2997	18.6258	18.8475	0	1.32606	1.5478	+	3.43432	9.86244e-05	Q8C167	Prepl	Prolyl endopeptidase-like
25.2133	24.9088	25.0401	24.7995	26.3811	25.8764	26.0105	25.8647	26.5595	26.4488	26.632	26.512	24.9904	26.0332	26.5381	0	1.04277	1.54767	+	5.68322	0	P10852	Slc3a2	4F2 cell-surface antigen heavy chain
24.558	24.0935	24.391	23.976	25.5812	25.0484	25.3239	25.2021	26.1391	25.5433	25.8069	25.7182	24.2546	25.2889	25.8019	0	1.03429	1.54725	+	4.49449	9.02935e-06	P35564	Canx	Calnexin
20.4067	19.8298	19.9742	19.5824	22.1301	21.4015	20.6453	21.0493	22.4375	21.2125	21.1015	21.2302	19.9483	21.3065	21.4954	0	1.35824	1.54715	+	2.19728	0.00136768	O55242	Sigmar1	Sigma non-opioid intracellular receptor 1
17.5523	16.8911	17.0456	16.2665	17.9315	17.4606	17.7464	18.0555	18.8026	18.1154	18.3712	18.6545	16.9389	17.7985	18.4859	0	0.859659	1.54703	+	2.99792	0.00027451	Q9D1R1	Tmem126b	Complex I assembly factor TMEM126B, mitochondrial
22.1612	21.6276	22.002	21.7223	23.1143	22.5285	22.8132	22.68	23.5869	22.9933	23.6649	23.4551	21.8783	22.784	23.4251	0	0.905752	1.54682	+	4.19515	1.78904e-05	Q9R112	Sqor	Sulfide:quinone oxidoreductase, mitochondrial
19.2207	19.0546	19.3322	19.0036	20.5638	20.3752	20.2066	20.3321	20.6096	20.5915	20.8191	20.7715	19.1528	20.3694	20.6979	0	1.21664	1.54516	+	6.74373	0	P36552	Cpox	Oxygen-dependent coproporphyrinogen-III oxidase, mitochondrial
21.0821	20.5356	20.7471	20.1825	22.1079	21.9672	21.7876	21.9061	22.4551	22.2564	21.9243	22.0918	20.6369	21.9422	22.1819	0	1.30532	1.54506	+	4.44257	1.04895e-05	O70443	Gnaz	Guanine nucleotide-binding protein G(z) subunit alpha
20.0691	20.1704	20.1704	19.913	21.6141	20.7389	21.1765	21.0559	22.002	21.1642	21.7348	21.6006	20.0807	21.1464	21.6254	0	1.06566	1.5447	+	3.86093	4.49579e-05	Q9WTQ8	Timm23	Mitochondrial import inner membrane translocase subunit Tim23
20.0691	19.515	19.6348	19.3248	21.1143	20.4775	20.5261	20.5915	21.3484	20.9601	21.1765	21.2361	19.6359	20.6774	21.1803	0	1.04143	1.54435	+	4.24035	1.54083e-05	Q6PE15	Abhd10	Mycophenolic acid acyl-glucuronide esterase, mitochondrial
19.8145	19.0442	19.4241	18.9984	21.2243	20.7715	20.7634	20.8576	21.6929	20.5638	20.4874	20.714	19.3203	20.9042	20.8645	0	1.58393	1.54422	+	3.25862	0.000168593	Q99JG2	Gpr37l1	G-protein coupled receptor 37-like 1
17.5247	17.3492	17.4747	17.5684	18.275	18.0122	18.1011	18.005	18.7688	19.1278	19.0069	19.1869	17.4792	18.0983	19.0226	0	0.61908	1.54337	+	6.53043	0	Q3V1T4;Q8CG71	P3h1;P3h2	Prolyl 3-hydroxylase 1
17.7073	17.6674	17.7722	17.4978	18.9503	18.3166	18.4868	18.575	19.3808	19.0064	19.1769	19.2525	17.6612	18.5822	19.2042	0	0.920999	1.54298	+	5.37146	3.48432e-06	Q99M04	Lias	Lipoyl synthase, mitochondrial
18.0201	17.8239	17.7554	17.5321	18.8701	18.523	18.3694	18.5548	19.2766	19.474	19.2669	19.2851	17.7829	18.5793	19.3256	0	0.796443	1.54278	+	5.62678	0	Q9JKF6	Nectin1	Nectin-1
21.9459	21.7836	21.8269	21.6714	22.0426	22.8913	23.0292	22.6006	21.9951	23.2961	24.2961	23.8093	21.8069	22.6409	23.3492	0	0.833983	1.54222	+	1.66185	0.00487111	P01887	B2m	Beta-2-microglobulin
20.3101	20.1704	20.4476	19.9601	21.8113	21.6757	21.654	21.743	22.1426	21.4221	21.7307	21.7594	20.222	21.721	21.7637	0	1.49898	1.54165	+	5.43994	3.70714e-06	Q9CXY9	Pigk	GPI-anchor transamidase
16.6205	15.9327	16.6432	16.3309	17.8169	17.118	17.3073	17.2359	18.3325	17.5706	17.9289	17.8613	16.3818	17.3695	17.9233	0	0.987711	1.54151	+	3.61474	5.39023e-05	Q9CZ57	Nsun4	5-methylcytosine rRNA methyltransferase NSUN4
19.898	19.3107	19.5803	19.1867	20.7715	20.3752	20.2302	20.5823	21.0756	21.1395	20.7471	21.1765	19.4939	20.4898	21.0347	0	0.995876	1.54073	+	4.37531	1.17746e-05	Q91YP2	Nln	Neurolysin, mitochondrial
18.8119	18.5987	18.7749	18.6934	20.3645	19.5476	19.3449	19.3581	20.9098	19.9083	20.2066	20.0156	18.7197	19.6538	20.2601	0	0.934057	1.54034	+	2.98632	0.00027808	Q9WV27	Atp1a4	Sodium/potassium-transporting ATPase subunit alpha-4
20.5069	20.1332	20.4775	20.1079	21.4526	20.9882	21.1642	21.2125	21.7634	21.6671	21.9812	21.9742	20.3064	21.2044	21.8465	0	0.898003	1.54011	+	5.39963	3.59389e-06	Q8K0D5	Gfm1	Elongation factor G, mitochondrial
18.811	17.9574	18.4762	18.1113	19.9882	19.1078	19.4402	19.4274	20.0691	19.2447	20.1457	20.0559	18.339	19.4909	19.8788	0	1.15192	1.53985	+	3.03143	0.000252985	Q9QXE0	Hacl1	2-hydroxyacyl-CoA lyase 1
22.1015	21.6141	22.1612	21.6186	22.5237	22.1581	22.6006	22.2989	23.3778	23.0156	23.7995	23.4551	21.8739	22.3953	23.412	0	0.52148	1.53816	+	4.05882	2.77585e-05	P17047	Lamp2	Lysosome-associated membrane glycoprotein 2
20.0821	19.7983	19.9459	19.6829	21.3592	20.6971	20.7471	20.7553	21.6186	21.1079	21.4775	21.4576	19.8773	20.8897	21.4154	0	1.01236	1.5381	+	4.54994	9.34579e-06	Q5HZI9	Slc25a51	Solute carrier family 25 member 51
14.8171	NaN	15.115	NaN	NaN	15.6903	NaN	16.0347	NaN	16.6862	16.26	16.5607	14.9661	15.8625	16.5023	0	0.89646	1.53627	+	2.36333	0.000958311	Q7TSK2	Sez6	Seizure protein 6
22.0224	21.7594	21.9672	21.8876	22.8461	22.9261	22.9812	22.9006	23.4041	23.181	23.7492	23.4425	21.9092	22.9135	23.4442	0	1.00436	1.53504	+	6.20178	0	Q61559	Fcgrt	IgG receptor FcRn large subunit p51
18.969	18.524	18.8776	18.5385	20.002	19.5543	19.6325	19.7975	20.2764	20.1079	20.2877	20.3752	18.7273	19.7466	20.2618	0	1.01929	1.53453	+	5.48774	3.87597e-06	Q8BH55	Thnsl1	Threonine synthase-like 1
16.2155	15.5771	16.0024	15.1469	17.4022	16.3477	17.0089	16.946	17.7928	16.793	17.238	17.2533	15.7355	16.9262	17.2693	0	1.19073	1.53381	+	2.6959	0.000485709	O88829	St3gal5	Lactosylceramide alpha-2,3-sialyltransferase
22.4196	22.0559	22.1765	21.9847	23.7182	22.9951	23.2961	23.2492	24.1332	23.3101	23.7077	23.6209	22.1592	23.3146	23.693	0	1.15548	1.5338	+	4.07579	2.80407e-05	Q8BFZ9	Erlin2	Erlin-2
17.7822	17.1811	17.3709	16.73	19.1604	18.1677	18.3794	18.2394	19.2823	18.5123	18.8283	18.5755	17.266	18.4867	18.7996	0	1.22066	1.53358	+	2.87433	0.000354093	Q80V03	Adck5	Uncharacterized aarF domain-containing protein kinase 5
19.3783	18.6903	19.1376	18.749	20.343	19.8952	20.0559	19.9882	20.4874	20.1825	20.7715	20.6453	18.9888	20.0706	20.5217	0	1.08175	1.53288	+	4.27811	1.11067e-05	Q9CWG8	Ndufaf7	Protein arginine methyltransferase NDUFAF7, mitochondrial
18.3052	18.0533	18.3302	17.9441	19.1858	18.8562	18.694	19.2081	19.4565	20.0821	19.6235	19.6011	18.1582	18.986	19.6908	0	0.827811	1.53259	+	4.51025	9.14495e-06	Q60629;Q03137;P29319	Epha3;Epha4;Epha5	Ephrin type-A receptor 3
18.4912	18.1934	18.4551	18.3321	19.5346	19.1108	19.2606	19.3813	19.859	19.6839	20.0691	19.9882	18.368	19.3218	19.9	0	0.953867	1.53209	+	5.97391	0	Q8CFI5	Pars2	Probable proline--tRNA ligase, mitochondrial
18.1227	NaN	17.4722	NaN	18.3282	18.5818	18.3736	18.6242	19.1427	19.4791	19.2741	19.4165	17.7975	18.4769	19.3281	0	0.679455	1.53061	+	3.62583	5.19041e-05	O88951	Lin7b	Protein lin-7 homolog B
23.417	22.5237	22.9243	22.3936	24.6375	23.5522	23.895	23.8093	24.8093	24.1332	24.2891	24.1488	22.8147	23.9735	24.3451	0	1.15884	1.53044	+	2.80705	0.000385179	Q62148;P47738	Aldh1a2;Aldh2	Aldehyde dehydrogenase, mitochondrial
14.7681	15.6391	15.9045	15.5164	16.6423	16.3254	NaN	NaN	17.1486	17.0448	16.8326	16.9222	15.457	16.4838	16.987	0	1.0268	1.53	+	2.92472	0.000324554	Q3V3Z3	Adgrg5	Adhesion G-protein coupled receptor G5
16.4092	14.581	15.8058	15.0852	16.41	15.0723	NaN	NaN	17.2751	16.6105	17.2509	16.8645	15.4703	15.7411	17.0002	0	0.270856	1.52996	+	1.46234	0.00810705	Q00724	Rbp4	Retinol-binding protein 4
19.4578	19.2865	19.215	19.046	20.5915	19.8665	19.7266	20.0691	20.9171	20.6096	20.7715	20.8269	19.2513	20.0634	20.7813	0	0.812093	1.52996	+	4.34655	1.15798e-05	Q8CFA2	Amt	Aminomethyltransferase, mitochondrial
21.1765	20.2185	20.6006	19.7536	21.6006	21.4067	21.6051	21.5451	21.4324	22.1519	22.0886	22.1946	20.4373	21.5394	21.9669	0	1.1021	1.5296	+	2.8598	0.000359793	P52760	Rida	2-iminobutanoate/2-iminopropanoate deaminase
20.5261	20.9951	20.3538	20.2185	19.785	21.4576	21.1332	20.8113	20.8191	22.5451	22.502	22.343	20.5234	20.7968	22.0523	0	0.273406	1.52894	+	1.66158	0.00487098	P55821;P54227;P63042	Stmn1;Stmn2	Stathmin
16.7733	16.141	16.4086	15.7507	18.1239	17.3736	17.7333	17.6059	18.2736	17.4139	17.6907	17.8056	16.2684	17.7092	17.7959	0	1.44079	1.52756	+	3.41844	0.000103306	Q99J21	Mcoln1	Mucolipin-1
16.987	16.546	16.868	16.4305	17.896	17.2755	17.6045	17.5814	17.7882	18.0097	18.6174	18.5255	16.7079	17.5894	18.2352	0	0.881478	1.52734	+	3.60955	5.37514e-05	Q9CQP0	Mrpl33	39S ribosomal protein L33, mitochondrial
19.6545	19.3017	19.6035	19.3801	20.85	20.2419	20.2989	20.3321	21.0886	20.7553	21.1269	21.0756	19.4849	20.4307	21.0116	0	0.945803	1.52669	+	4.92834	4.83676e-06	Q80YD1	Supv3l1	ATP-dependent RNA helicase SUPV3L1, mitochondrial
16.7992	16.1421	16.7115	15.873	17.3284	18.0174	17.4698	17.8057	17.6737	18.2351	17.6354	18.0881	16.3815	17.6553	17.9081	0	1.27385	1.52662	+	3.36888	0.000116044	P97950	Rab33a	Ras-related protein Rab-33A
16.5795	16.9489	17.397	16.955	17.4682	17.9678	17.8548	17.8704	18.1653	18.2318	18.9266	18.6628	16.9701	17.7903	18.4966	0	0.820191	1.52654	+	3.6106	5.37815e-05	Q9EQG3	Scel	Sciellin
21.3156	21.0821	21.4375	21.0559	22.3538	21.9882	22.1673	22.2243	22.7471	22.5404	22.976	22.7327	21.2228	22.1834	22.7491	0	0.960624	1.52628	+	5.73959	0	Q99M87	Dnaja3	DnaJ homolog subfamily A member 3, mitochondrial
16.8489	16.7162	16.6203	16.3332	17.75	17.6023	17.4585	17.6805	18.3001	18.6851	17.9295	17.7015	16.6296	17.6228	18.1541	0	0.993165	1.52443	+	3.9104	3.85109e-05	Q68FM6	Elfn2	Protein phosphatase 1 regulatory subunit 29
17.4554	17.0907	17.1792	17.1263	19.0378	18.0919	18.3245	18.2909	19.4918	18.2051	18.6787	18.5691	17.2129	18.4363	18.7362	0	1.22338	1.52329	+	2.94747	0.000306901	Q8BLG2	Lpar4	Lysophosphatidic acid receptor 4
17.5043	17.3885	17.6331	17.2493	18.8014	18.1028	18.2977	18.1616	18.7331	18.8854	19.1655	19.0844	17.4438	18.3409	18.9671	0	0.897071	1.52328	+	4.5809	9.54198e-06	Q9D009	Lipt2	Putative lipoyltransferase 2, mitochondrial
20.3645	19.7865	20.4972	19.754	21.6006	21.2933	21.4874	21.1079	22.1519	20.9742	21.6453	21.7223	20.1005	21.3723	21.6234	0	1.27176	1.52289	+	3.18699	0.000192308	Q9CZX9	Emc4	ER membrane protein complex subunit 4
19.4307	19.3539	19.5336	19.3519	21.3805	20.6453	21.1519	20.7715	21.4425	20.343	20.9742	20.9951	19.4175	20.9873	20.9387	0	1.56978	1.52119	+	3.93823	3.76991e-05	Q9CXV1	Sdhd	Succinate dehydrogenase [ubiquinone] cytochrome b small subunit, mitochondrial
26.1135	26.1135	25.9584	25.7234	27.0401	26.3943	26.5551	26.5754	27.5969	27.4394	27.4551	27.5014	25.9772	26.6412	27.4982	0	0.664048	1.52103	+	5.20398	3.01659e-06	Q6PIE5	Atp1a2	Sodium/potassium-transporting ATPase subunit alpha-2
19.3091	18.7533	18.9379	18.401	20.5356	20.2185	20.1825	20.4067	20.714	20.5356	20.002	20.2302	18.8503	20.3358	20.3705	0	1.48551	1.52014	+	4.16302	2.05203e-05	P23818	Gria1	Glutamate receptor 1
20.7553	20.8191	20.6006	20.2185	21.7675	20.5915	21.0559	21.0756	22.3805	21.8346	22.1976	22.0592	20.5984	21.1226	22.118	0	0.52426	1.51961	+	3.29865	0.000145098	P86046	Kcnj13	Inward rectifier potassium channel 13
18.7858	18.2095	18.2977	18.1209	20.0156	19.7446	19.902	20.0951	20.2185	19.5957	19.7295	19.9459	18.3535	19.9393	19.8724	0	1.58581	1.51888	+	4.94633	4.91703e-06	Q9JLR1	Sec61a2	Protein transport protein Sec61 subunit alpha isoform 2
16.3124	16.4997	16.5917	16.1439	16.2409	17.3826	17.2715	17.2646	18.2454	18.0501	17.6813	17.6441	16.3869	17.0399	17.9052	0	0.652987	1.51829	+	3.04918	0.000249666	Q3V038	Ttc9	Tetratricopeptide repeat protein 9A
NaN	15.532	NaN	15.1217	NaN	NaN	NaN	NaN	NaN	16.6432	16.9641	16.928	15.3268	#DIV/0!	16.8451	0	#DIV/0!	1.51828	+	2.31534	0.00103935	Q3UX61	Naa11	N-alpha-acetyltransferase 11
19.8047	19.4557	19.3902	19.372	20.7389	20.2535	20.2535	20.0951	21.1581	20.85	21.1704	20.9171	19.5057	20.3352	21.0239	0	0.829584	1.5182	+	4.78147	4.36443e-06	Q9CWT6	Ddx28	Probable ATP-dependent RNA helicase DDX28
18.5956	18.6006	18.698	18.4191	20.0292	19.4071	19.4652	19.6164	20.1946	19.9742	20.0821	20.1332	18.5783	19.6295	20.096	0	1.05115	1.51772	+	5.53217	0	Q9CZR3	Tomm40l	Mitochondrial import receptor subunit TOM40B
21.3592	20.9316	21.1015	20.7223	22.4144	22.2419	22.0625	22.1269	22.6298	22.5213	22.4874	22.5427	21.0286	22.2114	22.5453	0	1.18279	1.51667	+	5.6398	0	Q8BVE3	Atp6v1h	V-type proton ATPase subunit H
21.1332	20.4576	20.8034	20.3538	22.0122	21.6497	21.8034	21.6971	22.2961	21.823	22.343	22.3511	20.687	21.7906	22.2033	0	1.10359	1.51629	+	4.20025	1.79506e-05	Q922W5;Q922Q4	Pycr1;Pycr2	Pyrroline-5-carboxylate reductase 2
21.3752	20.9459	21.3484	20.9388	22.1673	21.8913	22.0054	21.9985	22.7265	22.7327	22.6342	22.5777	21.1521	22.0156	22.6678	0	0.863567	1.51573	+	5.94327	0	G5E829;Q9R0K7	Atp2b1;Atp2b2	Plasma membrane calcium-transporting ATPase 1
17.6472	17.6395	17.7474	17.4437	18.7947	18.143	18.4022	18.3477	18.9787	19.0299	19.2906	19.2394	17.6194	18.4219	19.1346	0	0.802457	1.5152	+	5.21992	3.07456e-06	Q5RKZ7	Mocs1	Molybdenum cofactor biosynthesis protein 1
18.1549	17.8095	18.0935	17.8401	19.3009	18.6907	19.0129	18.8861	19.7212	19.1389	19.6467	19.4511	17.9745	18.9727	19.4895	0	0.998161	1.51496	+	4.62482	9.79912e-06	Q9CQE2	Tmem223	Transmembrane protein 223
18.2398	18.331	18.4373	18.4033	19.0494	19.2635	19.2762	19.0731	19.2805	19.819	20.2764	20.0951	18.3528	19.1655	19.8677	0	0.812726	1.51492	+	4.12807	2.59273e-05	D3YX43	Vsig10	V-set and immunoglobulin domain-containing protein 10
21.5592	21.1269	21.4425	20.8876	22.3239	22.4476	22.2302	22.3376	22.743	22.8461	22.6518	22.8346	21.2541	22.3348	22.7689	0	1.08075	1.51484	+	5.40203	3.6036e-06	Q9Z1G3	Atp6v1c1	V-type proton ATPase subunit C 1
22.3831	21.9777	22.0691	21.8269	23.4551	22.7876	23.217	23.0443	23.7492	23.1825	23.7389	23.6431	22.0642	23.126	23.5784	0	1.06179	1.51424	+	4.25149	1.0878e-05	Q9CQJ8	Ndufb9	NADH dehydrogenase [ubiquinone] 1 beta subcomplex subunit 9
20.8191	19.789	20.1079	19.6224	21.3156	21.1581	21.1015	21.2125	21.8987	21.343	21.6584	21.4923	20.0846	21.1969	21.5981	0	1.11235	1.51352	+	3.41725	0.000103199	Q9CPV9	P2ry12	P2Y purinoceptor 12
16.8854	NaN	16.0826	16.2505	17.029	NaN	NaN	17.9083	NaN	17.7829	18.0041	17.9708	16.4061	17.4686	17.9193	0	1.0625	1.51313	+	1.87447	0.00299724	Q9Z1M7	Large1	LARGE xylosyl- and glucuronyltransferase 1
18.4173	18.397	18.4448	18.4449	19.5666	19.529	19.8449	19.6675	19.7918	19.9882	20.002	19.9742	18.426	19.652	19.939	0	1.22598	1.51304	+	7.93251	0	Q8BGN8	Synpr	Synaptoporin
16.7099	NaN	NaN	NaN	17.7329	17.4437	17.5284	NaN	18.2524	17.7061	18.7089	NaN	16.7099	17.5683	18.2225	0	0.858427	1.51258	+	1.01563	0.0264831	O88186	Gp9	Platelet glycoprotein IX
18.6225	18.3777	18.29	18.6916	19.6491	NaN	19.6897	19.8445	19.6827	NaN	20.3321	NaN	18.4954	19.7277	20.0074	0	1.23232	1.51198	+	3.34048	0.000132801	A2AUM9	Cep152	Centrosomal protein of 152 kDa
19.7778	19.1872	19.5035	18.8584	20.4874	20.9388	20.6096	20.7056	20.5356	21.0951	20.8113	20.9316	19.3317	20.6853	20.8434	0	1.35362	1.51167	+	4.1511	2.47904e-05	Q8VE33	Gdap1l1	Ganglioside-induced differentiation-associated protein 1-like 1
21.417	21.0821	21.3805	21.0559	22.4751	21.8423	21.9916	22.0559	22.68	22.5731	22.8152	22.9116	21.2339	22.0912	22.745	0	0.857347	1.51111	+	4.94913	4.92005e-06	Q8QZS1	Hibch	3-hydroxyisobutyryl-CoA hydrolase, mitochondrial
18.3488	17.7213	17.8385	17.5409	19.1443	19.2868	18.984	19.2089	19.555	19.7694	19.1134	19.0551	17.8624	19.156	19.3732	0	1.29361	1.51082	+	4.04972	2.89755e-05	Q5DTY9	Kctd16	BTB/POZ domain-containing protein KCTD16
18.6482	18.5556	18.7714	18.3135	20.0951	19.5243	19.765	19.7686	20.2535	19.8722	20.1079	20.0951	18.5722	19.7882	20.0822	0	1.21605	1.50999	+	5.36678	3.4632e-06	Q8CI78	Rmnd1	Required for meiotic nuclear division protein 1 homolog
19.7729	19.6426	20.0426	19.8283	19.2527	20.654	20.5545	20.4972	20.4676	21.265	21.9423	21.6453	19.8216	20.2396	21.3301	0	0.417984	1.50845	+	2.0497	0.00196876	Q8VCN6	Cd99	CD99 antigen
19.3137	18.6	19.1082	18.6687	20.417	19.608	19.9278	19.8452	20.5731	20.0821	20.6714	20.3962	18.9227	19.9495	20.4307	0	1.02684	1.50806	+	3.58285	7.3029e-05	Q3U186	Rars2	Probable arginine--tRNA ligase, mitochondrial
20.5638	20.3101	20.2419	20.0426	21.8152	21.0224	21.1946	21.2243	22.0625	21.6096	21.68	21.8385	20.2896	21.3141	21.7977	0	1.02453	1.50805	+	4.22124	1.8251e-05	P28571	Slc6a9	Sodium- and chloride-dependent glycine transporter 1
16.9045	15.6644	17.0184	16.3669	18.4782	18.8787	19.2866	19.4522	17.6054	18.0886	18.6285	17.664	16.4886	19.0239	17.9966	0	2.53538	1.50803	+	3.64075	5.10638e-05	O35744;Q91Z98	Chil3	Chitinase-like protein 3
19.4361	18.6822	18.9015	18.3474	19.4616	19.2719	19.2706	19.2203	19.7622	20.2535	20.8191	20.5638	18.8418	19.3061	20.3497	0	0.464308	1.50788	+	3.03429	0.000253322	Q60648	Gm2a	Ganglioside GM2 activator
18.3102	17.6892	17.9919	17.5999	18.8361	18.7022	18.9854	18.7971	19.6223	19.0899	19.5233	19.3849	17.8978	18.8302	19.4051	0	0.932395	1.50727	+	4.50222	9.07441e-06	Q9D9J8	Bpifa3	BPI fold-containing family A member 3
22.8269	22.5846	22.695	22.1206	23.7695	23.7389	23.6096	23.7695	23.9933	24.0772	24.019	24.1642	22.5568	23.7219	24.0635	0	1.16513	1.50669	+	5.50368	3.94477e-06	P15105	Glul	Glutamine synthetase
18.8219	18.1495	18.545	18.0652	19.6632	19.1708	19.1876	19.2828	20.1946	19.7165	19.8777	19.8178	18.3954	19.3261	19.9017	0	0.930724	1.50628	+	4.06397	2.78649e-05	Q9EPR5	Sorcs2	VPS10 domain-containing receptor SorCS2
20.0292	19.6308	19.8844	19.555	21.0559	20.4775	20.417	20.714	21.2877	21.2066	21.2066	21.4221	19.7748	20.6661	21.2808	0	0.891265	1.50591	+	4.8068	4.44939e-06	P47934	Crat	Carnitine O-acetyltransferase
20.4067	20.6364	20.6006	20.6276	22.9742	21.2125	21.4273	21.4676	22.8073	21.6971	21.928	21.8614	20.5678	21.7704	22.0734	0	1.20259	1.50563	+	2.04255	0.00199229	P50637	Tspo	Translocator protein
16.4186	15.4593	NaN	NaN	17.0829	15.6822	16.3635	16.2891	18.4832	16.8203	17.3614	17.1129	15.9389	16.3544	17.4445	0	0.415478	1.50551	+	1.24635	0.0140971	P00015	Cyct	Cytochrome c, testis-specific
17.6684	17.8412	17.4607	17.4471	18.6548	17.9568	17.8	18.0084	19.0351	19.097	19.1545	19.1481	17.6043	18.105	19.1087	0	0.500665	1.50434	+	4.43484	1.0453e-05	Q6AXF6	Sidt1	SID1 transmembrane family member 1
18.7228	18.455	18.8045	18.4199	19.8025	19.4772	19.5215	19.7805	19.9459	20.1332	20.1457	20.1946	18.6005	19.6454	20.1049	0	1.04487	1.50431	+	5.98954	0	Q9CTY5	Micu3	Calcium uptake protein 3, mitochondrial
18.5539	17.7628	17.8964	17.6036	19.68	19.4451	19.31	19.5221	19.645	19.7855	19.0857	19.3149	17.9542	19.4893	19.4577	0	1.53514	1.50358	+	4.03377	3.69483e-05	Q01097	Grin2b	Glutamate receptor ionotropic, NMDA 2B
18.5913	19.1524	19.6112	19.1104	19.9189	20.417	20.6714	20.9024	20.7389	19.9742	20.6971	21.0691	19.1163	20.4774	20.6198	0	1.36111	1.50351	+	2.82876	0.000375359	Q922W5	Pycr1	Pyrroline-5-carboxylate reductase 1, mitochondrial
17.8774	16.8559	17.4729	17.3437	18.3154	18.5941	18.3899	18.4936	19.1944	18.5742	18.8938	18.9005	17.3875	18.4482	18.8907	0	1.06077	1.50322	+	3.86097	4.37227e-05	O35474	Edil3	EGF-like repeat and discoidin I-like domain-containing protein 3
22.002	21.5777	21.8764	21.5404	22.9459	22.7776	22.821	22.6992	23.5754	23.002	23.2535	23.1749	21.7491	22.8109	23.2515	0	1.06181	1.50233	+	5.20248	3.00752e-06	P55065	Pltp	Phospholipid transfer protein
17.6615	17.8292	18.2644	17.7623	19.033	18.683	18.8584	18.977	19.6589	19.0715	19.3872	19.4079	17.8794	18.8879	19.3814	0	1.00852	1.50204	+	4.72968	1.05042e-05	Q5SSK3	Tefm	Transcription elongation factor, mitochondrial
19.3399	19.1386	19.3114	18.9138	20.4273	19.8987	19.7813	19.9459	20.7471	20.4067	20.8191	20.7389	19.1759	20.0133	20.678	0	0.837356	1.50202	+	4.65895	1.00351e-05	Q8R3F5	Mcat	Malonyl-CoA-acyl carrier protein transacylase, mitochondrial
21.3592	21.002	21.1704	20.9882	22.714	22.2155	22.3129	22.3672	23.1472	22.3239	22.5545	22.502	21.1299	22.4024	22.6319	0	1.27247	1.50201	+	4.40228	1.02433e-05	Q3UVK0	Ermp1	Endoplasmic reticulum metallopeptidase 1
16.9015	16.211	16.7705	15.5749	16.1697	17.3969	17.3761	17.0342	17.3516	17.6384	18.5807	17.8935	16.3645	16.9942	17.866	0	0.629758	1.50158	+	1.83636	0.00324247	Q6S5C2	Gnptg	N-acetylglucosamine-1-phosphotransferase subunit gamma
22.0658	21.6186	21.8876	21.823	22.4923	22.3101	22.3752	22.3403	23.239	23.1269	23.5522	23.48	21.8488	22.3795	23.3495	0	0.530696	1.50076	+	5.87507	0	O08807	Prdx4	Peroxiredoxin-4
18.7626	18.059	18.3969	17.9272	19.768	19.5881	19.5175	19.8403	20.0821	19.8493	19.3867	19.8274	18.2864	19.6785	19.7864	0	1.39204	1.49997	+	4.19561	1.79104e-05	P23819;P23818	Gria1;Gria2	Glutamate receptor 1
22.1976	21.7471	21.9882	21.7512	22.6628	22.6253	22.9152	22.8913	23.5285	23.087	23.48	23.5869	21.921	22.7737	23.4206	0	0.852633	1.49957	+	5.08481	5.44218e-06	Q9CY50	Ssr1	Translocon-associated protein subunit alpha
NaN	15.6311	15.0141	NaN	14.8466	15.7374	15.8291	16.0665	16.4986	17.0357	16.5772	17.176	15.3226	15.6199	16.8219	0	0.297287	1.49928	+	2.11771	0.00166907	Q02956	Prkcz	Protein kinase C zeta type
16.791	16.8988	17.1393	16.7199	17.4434	16.9339	16.4173	17.0763	18.4082	18.3015	18.5982	18.236	16.8873	16.9677	18.386	0	0.0804758	1.49874	+	4.27572	1.10759e-05	P08508;P08101	Fcgr2;Fcgr3	Low affinity immunoglobulin gamma Fc region receptor II
21.3101	20.7056	21.2302	20.8651	21.7348	21.8764	22.1269	21.7836	22.1519	22.2214	23.0292	22.7035	21.0278	21.8804	22.5265	0	0.852674	1.49873	+	3.58411	7.30695e-05	Q9ERR7	Selenof	Selenoprotein F
21.1946	20.8191	21.0821	20.9171	22.0723	21.8839	22.1363	22.0918	22.8895	22.0459	22.5592	22.5117	21.0032	22.0461	22.5016	0	1.04288	1.49835	+	4.64577	9.9552e-06	Q921L3	Tmco1	Calcium load-activated calcium channel
24.002	23.7594	23.9134	23.7286	24.895	24.6971	24.654	24.6264	25.4488	25.1757	25.391	25.3811	23.8508	24.7182	25.3492	0	0.86732	1.49833	+	6.89264	0	Q91V61	Sfxn3	Sideroflexin-3
17.9907	17.4103	17.7574	17.0458	19.1249	18.9304	19.2844	19.0444	19.5307	18.9326	18.8492	18.8826	17.5511	19.096	19.0488	0	1.54496	1.49771	+	4.04797	2.89256e-05	Q9ESG6	P2ry14	P2Y purinoceptor 14
22.2506	21.2877	21.9207	21.5165	23.3645	22.9864	23.2821	23.0207	24.0443	22.7695	23.3376	22.8093	21.7439	23.1634	23.2402	0	1.41955	1.49627	+	2.85401	0.00036168	Q9Z127;Q8BGK6	Slc7a5;Slc7a6	Y+L amino acid transporter 2
18.6144	18.1704	18.1097	17.6279	19.4539	18.8775	18.9437	19.1627	19.7725	19.3001	19.6827	19.7496	18.1306	19.1095	19.6262	0	0.978849	1.4956	+	3.66128	4.92554e-05	Q8BGV0	Nars2	Probable asparagine--tRNA ligase, mitochondrial
23.3778	23.0526	23.3239	22.9637	24.5812	23.7995	23.7695	24.1719	24.5522	24.7129	24.632	24.7945	23.1795	24.0805	24.6729	0	0.90102	1.49341	+	4.21989	1.82302e-05	Q9D0K2	Oxct1	Succinyl-CoA:3-ketoacid coenzyme A transferase 1, mitochondrial
16.0287	16.0438	16.1624	15.069	16.4712	16.5131	16.578	17.2701	17.0664	17.4508	17.1959	17.564	15.826	16.7081	17.3193	0	0.882131	1.49329	+	2.85987	0.000359867	Q61220	Nell2	Protein kinase C-binding protein NELL2
22.5309	22.2621	22.5708	22.2621	23.6757	23.4298	23.7895	23.7796	24.3444	23.6865	23.8385	23.7286	22.4065	23.6687	23.8995	0	1.26218	1.49298	+	4.95596	4.9505e-06	Q8BFZ9;Q91X78	Erlin1;Erlin2	Erlin-2
24.2679	23.8858	24.019	23.6865	25.4738	24.6595	24.7286	24.7441	25.6971	25.1795	25.5045	25.4488	23.9648	24.9015	25.4575	0	0.936715	1.4927	+	3.80854	4.40502e-05	Q922Q1	Mtarc2	Mitochondrial amidoxime reducing component 2
20.002	19.5077	19.8132	19.5102	20.7307	20.4375	20.5545	20.6714	21.2593	20.7553	21.4874	21.2989	19.7083	20.5985	21.2002	0	0.890221	1.49194	+	4.43061	1.04212e-05	Q8VEH8	Erlec1	Endoplasmic reticulum lectin 1
22.9406	22.343	22.5754	22.2096	23.2273	23.417	23.2961	23.2679	24.275	23.8576	24.1332	23.7695	22.5171	23.3021	24.0088	0	0.784938	1.49168	+	4.50301	9.08678e-06	Q9DCU2	Pllp	Plasmolipin
17.9721	17.2176	17.5363	17.2097	18.8403	18.7799	18.4683	18.7898	19.3217	19.297	18.6442	18.6388	17.4839	18.7196	18.9754	0	1.23566	1.49151	+	3.66801	4.94253e-05	Q3UVX5	Grm5	Metabotropic glutamate receptor 5
17.3806	NaN	17.2117	16.8953	18.6132	17.902	18.0899	17.7561	18.9656	18.235	18.6844	18.7311	17.1625	18.0903	18.654	0	0.927765	1.49148	+	3.01127	0.000259365	O09030	Il13ra1	Interleukin-13 receptor subunit alpha-1
21.3156	20.8651	20.9951	20.6453	22.0723	21.1457	21.4375	21.391	22.4476	22.0789	22.7013	22.5592	20.9553	21.5116	22.4467	0	0.556352	1.49147	+	3.4876	8.81572e-05	Q9WVT6	Ca14	Carbonic anhydrase 14
19.0889	18.2673	18.9978	18.1956	19.8607	19.6121	20.0426	19.8025	20.3857	19.599	20.3962	20.1332	18.6374	19.8295	20.1285	0	1.19207	1.49115	+	3.2312	0.000179304	Q99J27	Slc33a1	Acetyl-coenzyme A transporter 1
18.1794	18.5293	18.3906	18.7258	19.5563	18.6734	19.082	18.9022	19.8139	19.4917	20.4676	20.0156	18.4563	19.0535	19.9472	0	0.59722	1.49096	+	3.21009	0.000184572	Q3U276	Sdhaf1	Succinate dehydrogenase assembly factor 1, mitochondrial
16.9141	16.5891	17.0908	16.5372	18.3703	18.0752	18.2262	18.3808	18.8125	17.9593	18.1352	18.1846	16.7828	18.2631	18.2729	0	1.48034	1.49014	+	4.40948	1.0296e-05	Q8BXJ9	Tmem62	Transmembrane protein 62
23.4923	23.2521	23.391	23.1856	24.4488	24.0443	24.2463	24.2243	24.6971	24.6431	24.976	24.9628	23.3302	24.2409	24.8197	0	0.910709	1.48951	+	5.91088	0	Q8BMF4	Dlat	Dihydrolipoyllysine-residue acetyltransferase component of pyruvate dehydrogenase complex, mitochondrial
16.5307	16.7836	17.5233	17.1467	18.2579	NaN	18.4314	18.0196	18.7867	17.9299	18.8341	18.388	16.9961	18.2363	18.4847	0	1.24026	1.4886	+	2.86947	0.000354483	Q8BP07	Tmem220	Transmembrane protein 220
17.4496	17.6253	17.8121	17.7927	18.1713	17.9179	17.2603	18.1794	18.9339	19.3838	19.0235	19.2903	17.6699	17.8823	19.1579	0	0.212353	1.48796	+	3.96913	3.7037e-05	Q9WVF8	Tusc2	Tumor suppressor candidate 2
22.5261	22.3988	22.5615	22.2905	23.5869	23.2679	23.3239	23.3778	24.3101	23.6757	23.895	23.8385	22.4443	23.3891	23.9298	0	0.944871	1.48558	+	5.29231	3.23887e-06	Q9DBG6	Rpn2	Dolichyl-diphosphooligosaccharide--protein glycosyltransferase subunit 2
24.1719	23.5045	24.0935	23.391	25.2679	25.1214	25.228	25.0401	25.7338	25.1681	25.1565	25.0443	23.7902	25.1643	25.2757	0	1.37414	1.48546	+	4.02604	3.68475e-05	Q64444	Ca4	Carbonic anhydrase 4
18.8043	17.4294	18.3292	17.6477	19.3412	18.8301	19.1934	19.116	19.6756	18.989	19.9459	19.5398	18.0527	19.1202	19.5376	0	1.0675	1.4849	+	2.49198	0.000743298	Q0VBD0	Itgb8	Integrin beta-8
19.2301	19.0779	19.2676	18.9849	20.6364	19.829	20.3101	20.3101	20.8191	20.3538	20.714	20.6096	19.1401	20.2714	20.6241	0	1.13126	1.48399	+	4.60414	9.67586e-06	Q9CQV5	Mrps24	28S ribosomal protein S24, mitochondrial
18.6466	18.1178	18.3893	18.023	19.491	19.2471	19.3724	19.4742	19.671	19.6692	19.8679	19.9015	18.2942	19.3962	19.7774	0	1.10198	1.48318	+	5.38405	3.53982e-06	Q8BKY8	Mterf2	Transcription termination factor 2, mitochondrial
17.1149	17.3583	16.9072	17.2332	18.4867	18.1685	18.2982	18.4407	18.8236	18.743	18.699	18.2777	17.1534	18.3485	18.6358	0	1.19512	1.48245	+	5.29865	3.25733e-06	P98200	Atp8a2	Phospholipid-transporting ATPase IB
19.6176	19.184	19.4017	19.2909	20.6628	20.1581	20.2419	20.265	20.9459	20.6364	20.953	20.8876	19.3736	20.3319	20.8558	0	0.958376	1.4822	+	5.29687	3.25203e-06	Q99KK9	Hars2	Histidine--tRNA ligase, mitochondrial
17.3039	16.5491	16.7504	16.7539	18.1038	18.1683	18.053	18.231	18.4273	18.6281	18.0581	18.1685	16.8393	18.139	18.3205	0	1.2997	1.48119	+	4.65584	1.001e-05	O55017	Cacna1b	Voltage-dependent N-type calcium channel subunit alpha-1B
20.3752	20.4067	20.7056	20.343	21.4626	20.953	21.0559	21.0292	21.9171	21.8876	22.1079	21.8423	20.4576	21.1252	21.9387	0	0.667593	1.48112	+	5.48807	3.87973e-06	Q9CPT4	Mydgf	Myeloid-derived growth factor
19.2688	18.7132	19.1672	18.7374	20.417	19.8073	19.9303	20.0821	20.7389	20.0292	20.4874	20.5451	18.9716	20.0592	20.4501	0	1.08755	1.4785	+	3.92517	3.75648e-05	Q78KK3	Slc22a18	Solute carrier family 22 member 18
18.1351	17.7117	17.6081	17.246	18.5378	18.572	18.2816	18.6057	18.7315	19.5238	19.2437	19.1159	17.6752	18.4993	19.1537	0	0.824037	1.47848	+	3.67172	4.95249e-05	Q80Z38	Shank2	SH3 and multiple ankyrin repeat domains protein 2
19.5521	19.1006	19.289	18.8007	20.5451	20.3211	20.3857	20.2764	20.4676	20.9742	20.5165	20.6971	19.1856	20.3821	20.6639	0	1.19652	1.47829	+	4.6623	1.00654e-05	P60521	Gabarapl2	Gamma-aminobutyric acid receptor-associated protein-like 2
19.6839	19.2425	19.4801	19.1197	20.7056	20.3752	20.3211	20.3645	21.0821	20.9951	20.5823	20.7796	19.3816	20.4416	20.8598	0	1.06004	1.47821	+	4.80441	4.43951e-06	P70414	Slc8a1	Sodium/calcium exchanger 1
24.0526	23.8385	24.1015	23.867	24.9134	24.2535	24.317	24.5345	25.3204	25.4202	25.5345	25.4953	23.9649	24.5046	25.4426	0	0.539701	1.47772	+	5.15366	5.78035e-06	P54071	Idh2	Isocitrate dehydrogenase [NADP], mitochondrial
20.9388	20.1206	20.85	20.2302	22.0459	21.4425	22.0426	21.7013	22.2419	21.391	22.4144	22.002	20.5349	21.8081	22.0123	0	1.27321	1.47743	+	3.02647	0.000254249	Q9JL56	Gde1	Glycerophosphodiester phosphodiesterase 1
17.9678	18.0037	18.1095	16.9863	18.8993	19.2714	18.6878	18.8022	19.0952	19.5733	19.1536	19.1522	17.7668	18.9152	19.2436	0	1.14835	1.47679	+	3.19913	0.000190252	Q8BW96	Camk1d	Calcium/calmodulin-dependent protein kinase type 1D
18.5943	18.2278	NaN	NaN	19.8938	19.1148	NaN	NaN	19.8877	NaN	NaN	NaN	18.411	19.5043	19.8877	0	1.09325	1.47667	+	0.898595	0.0366474	Q8C0T1;Q9Z2G1	Fem1aa;Fem1ab	Protein fem-1 homolog A-B
19.7686	19.237	19.626	19.1731	20.7796	20.2877	20.4067	20.3321	21.1704	20.7634	20.8423	20.9243	19.4512	20.4515	20.9251	0	1.00033	1.47393	+	4.51757	9.1617e-06	Q91WK1	Spryd4	SPRY domain-containing protein 4
21.7512	20.9171	21.265	20.953	21.3752	21.7471	22.1079	21.9707	22.7975	22.1332	22.8987	22.9495	21.2216	21.8002	22.6947	0	0.578643	1.47314	+	3.02984	0.00025359	Q8R404	Micos13	MICOS complex subunit MIC13
21.5915	21.654	21.7056	21.5309	23.7492	22.9477	22.895	23.2434	23.5522	22.9225	23.0691	22.8307	21.6205	23.2088	23.0936	0	1.58833	1.47313	+	4.28981	1.11866e-05	Q9DC29;P21447;P06795;P21440	Abcb1a;Abcb1b;Abcb4;Abcb6	ATP-dependent translocase ABCB1
20.9812	20.8191	21.3962	20.4972	21.6886	21.2989	21.8191	21.3376	22.1395	22.2448	22.7695	22.4298	20.9234	21.536	22.3959	0	0.612622	1.47248	+	3.55405	7.65027e-05	Q9QUM0	Itga2b	Integrin alpha-IIb
16.3341	15.5741	16.2444	16.7611	17.3402	16.5294	17.108	17.061	17.4147	17.2859	17.9979	18.1044	16.2284	17.0096	17.7007	0	0.781223	1.47227	+	2.58102	0.000624858	Q8BW00	Ptrh1	Probable peptidyl-tRNA hydrolase
19.4491	18.7101	19.371	18.7235	20.3752	19.676	20.2302	19.8595	21.1332	20.1079	20.7056	20.1946	19.0634	20.0352	20.5353	0	0.971802	1.47189	+	2.72044	0.000467646	Q64435;Q62452;Q63886;Q6ZQM8;P70691	Ugt1a6;Ugt1a7c	UDP-glucuronosyltransferase 1-6
NaN	NaN	NaN	15.6861	NaN	16.4154	NaN	16.3384	17.7106	16.7598	17.003	NaN	15.6861	16.3769	17.1578	0	0.690855	1.47175	+	0.903707	0.0361194	Q3TUD9	Tmem18	Transmembrane protein 18
18.3897	18.1919	18.4296	18.3576	19.4227	18.899	19.2724	19.2066	19.7568	19.4398	20.0426	20.0156	18.3422	19.2002	19.8137	0	0.857972	1.4715	+	4.78098	4.35967e-06	Q8C5Q4	Grsf1	G-rich sequence factor 1
19.7576	19.4506	19.6712	19.4541	20.6886	20.2535	20.2877	20.2066	21.0951	21.002	21.0359	21.0821	19.5834	20.3591	21.0538	0	0.775712	1.47038	+	5.86964	0	Q91ZW2	Pofut1	GDP-fucose protein O-fucosyltransferase 1
19.2266	18.7072	18.9929	18.6433	20.2535	19.6946	19.9038	19.8109	20.5545	19.8236	20.5356	20.5356	18.8925	19.9157	20.3623	0	1.0232	1.46984	+	3.75407	4.66089e-05	Q8BGF6	Elmod2	ELMO domain-containing protein 2
21.5869	21.2125	21.2707	21.002	22.8895	22.3884	22.4476	22.3101	23.2199	22.3884	22.695	22.6453	21.268	22.5089	22.7371	0	1.24085	1.46911	+	3.99633	3.62295e-05	O88575;Q8VDB9	Slc6a20a	Sodium- and chloride-dependent transporter XTRP3A
22.9152	22.3211	22.7203	22.1015	24.1795	23.1961	23.6649	23.5983	24.1332	23.2821	24.2463	24.2679	22.5145	23.6597	23.9823	0	1.14518	1.46781	+	2.73029	0.00045621	Q9DCZ4	Apoo	MICOS complex subunit Mic26
19.532	19.0534	19.4546	19.0513	20.5638	19.9092	20.0951	20.1079	20.68	20.6186	20.9243	20.7389	19.2728	20.169	20.7405	0	0.896184	1.46765	+	4.51511	9.15751e-06	Q9JHS4	Clpx	ATP-dependent Clp protease ATP-binding subunit clpX-like, mitochondrial
21.6051	21.2933	21.6051	21.2477	22.7776	22.3962	22.4972	22.6431	23.1673	22.6051	22.9812	22.867	21.4378	22.5785	22.9052	0	1.14068	1.46734	+	5.17067	5.8651e-06	Q6ZQI3	Mlec	Malectin
24.1946	23.8576	23.848	23.5869	25.1253	24.5165	24.6971	24.7492	25.6838	25.1332	25.2856	25.2499	23.8718	24.772	25.3381	0	0.900257	1.46633	+	4.2703	1.1041e-05	P14231	Atp1b2	Sodium/potassium-transporting ATPase subunit beta-2
18.9478	17.7422	18.1927	17.677	19.8571	18.9198	19.3761	19.8561	19.9459	19.0645	19.897	19.5172	18.1399	19.5023	19.6061	0	1.36236	1.46621	+	2.45251	0.000805077	Q99N16;Q9EP75	Cyp4f14;Cyp4f3	Cytochrome P450 4F3
17.0589	16.8168	17.1509	16.7442	18.519	17.7795	17.8526	17.9614	19.0011	18.0861	18.39	18.158	16.9427	18.0281	18.4088	0	1.08544	1.46611	+	3.42929	9.84711e-05	Q9R1S3	Pign	GPI ethanolamine phosphate transferase 1
14.9757	NaN	14.9789	NaN	15.6959	16.942	16.6581	17.0962	17.0119	16.3173	16.1304	16.3134	14.9773	16.5981	16.4432	0	1.62079	1.46596	+	1.84046	0.00320353	Q925H0	Asic2	Acid-sensing ion channel 2
16.4438	15.2783	15.7542	15.0578	16.7039	16.6692	16.7556	16.971	17.3335	17.4124	16.9153	16.7363	15.6335	16.7749	17.0994	0	1.14139	1.46583	+	2.78442	0.000397169	O88602	Cacng2	Voltage-dependent calcium channel gamma-2 subunit
22.6276	23.0426	23.0542	22.4972	24.8904	24.1946	24.3444	24.1871	24.7024	24.2607	24.019	24.1015	22.8054	24.4041	24.2709	0	1.59872	1.46551	+	4.15195	2.47994e-05	P21278;P21279;P30677	Gna11;Gna14;Gnaq	Guanine nucleotide-binding protein subunit alpha-11
20.654	20.3752	20.6096	20.4067	21.2933	20.8576	21.0426	20.8876	21.8614	21.8152	22.1765	22.0493	20.5114	21.0203	21.9756	0	0.508907	1.46419	+	5.62633	0	Q8R180	Ero1a	ERO1-like protein alpha
13.5435	14.1617	13.6302	14.0277	14.9539	NaN	NaN	14.397	16.3708	15.855	13.9411	15.0528	13.8408	14.6755	15.3049	0	0.834686	1.46416	+	1.15383	0.0181381	Q9JIP4	Panx1	Pannexin-1
23.6096	23.3239	23.4551	23.2419	25.0275	24.3444	24.5045	24.5345	25.2353	24.5696	24.8811	24.7995	23.4076	24.6027	24.8714	0	1.19505	1.46375	+	4.41083	1.03137e-05	O54734	Ddost	Dolichyl-diphosphooligosaccharide--protein glycosyltransferase 48 kDa subunit
23.7492	23.5045	23.5404	23.155	23.8191	24.3239	23.976	24.1565	24.5812	25.1681	24.8623	25.1908	23.4873	24.0689	24.9506	0	0.581615	1.46334	+	4.19406	1.78771e-05	Q9D6F9	Tubb4a	Tubulin beta-4A chain
21.6757	21.2477	21.6096	21.3211	22.5869	22.0224	22.3565	22.1519	23.1825	22.6231	22.9847	22.9152	21.4636	22.2794	22.9264	0	0.815878	1.46283	+	4.50183	9.07029e-06	P57716	Ncstn	Nicastrin
21.7348	21.3484	21.5638	21.2535	22.6453	21.7836	22.002	21.9566	23.1472	22.5731	23.0088	23.019	21.4751	22.0968	22.9371	0	0.621713	1.46192	+	3.71497	4.92669e-05	Q9ERE7	Mesd	LRP chaperone MESD
19.0938	18.656	18.9912	18.6593	20.1457	19.5049	19.9742	19.6534	20.6364	19.6907	20.5451	20.3752	18.8501	19.8195	20.3119	0	0.969457	1.46177	+	3.37047	0.000116103	Q9D136	Ogfod3	2-oxoglutarate and iron-dependent oxygenase domain-containing protein 3
20.3101	20.0156	20.2302	19.852	21.5731	20.7223	20.9098	21.0426	21.5451	20.9951	21.9243	21.7836	20.102	21.062	21.562	0	0.959974	1.46004	+	3.24745	0.000175582	Q6P3A8	Bckdhb	2-oxoisovalerate dehydrogenase subunit beta, mitochondrial
21.8987	21.7223	21.8987	21.5356	22.9619	22.6006	22.8876	22.8764	23.3511	22.695	23.4551	23.391	21.7639	22.8316	23.2231	0	1.06777	1.45919	+	4.37992	1.18193e-05	Q9CZB0	Sdhc	Succinate dehydrogenase cytochrome b560 subunit, mitochondrial
19.5914	19.1513	19.4912	19.2493	20.5731	19.9122	20.0691	20.1581	20.8802	20.4874	21.0493	20.9024	19.3708	20.1781	20.8298	0	0.807321	1.45901	+	4.28075	1.11244e-05	Q9EPL9	Acox3	Peroxisomal acyl-coenzyme A oxidase 3
18.6064	18.2899	18.5191	18.2621	19.7477	19.4233	19.6457	19.7166	20.1946	19.4868	19.9459	19.8803	18.4194	19.6333	19.8769	0	1.21392	1.45752	+	5.00286	5.11509e-06	Q9JJI6	Pigo	GPI ethanolamine phosphate transferase 3
21.002	20.1079	20.3962	20.1825	22.1174	21.6364	21.4425	21.6929	22.3101	21.3592	21.9171	21.9316	20.4222	21.7223	21.8795	0	1.30016	1.45732	+	3.25184	0.00017408	Q9D328	Tmem35a	Transmembrane protein 35A
16.7248	16.4737	16.9858	16.1621	17.1741	16.2697	16.7971	16.9863	17.8186	17.7952	18.4732	18.0802	16.5866	16.8068	18.0418	0	0.220197	1.45518	+	3.28636	0.000153171	Q9EQN9	Slc19a2	Thiamine transporter 1
18.8569	18.2151	18.5823	18.2423	19.8451	19.0105	19.3623	19.2734	20.2877	19.4862	20.0691	19.8712	18.4742	19.3728	19.9285	0	0.898669	1.45438	+	3.2767	0.000153361	Q80XL6	Acad11	Acyl-CoA dehydrogenase family member 11
NaN	NaN	15.2792	15.0005	NaN	15.9349	15.8343	15.9999	NaN	NaN	16.5934	NaN	15.1399	15.923	16.5934	0	0.783174	1.45353	+	2.12523	0.00164806	Q920A1	Cysltr2	Cysteinyl leukotriene receptor 2
15.9018	NaN	NaN	NaN	16.541	15.378	NaN	16.0835	17.5974	17.4722	16.9965	NaN	15.9018	16.0008	17.3554	0	0.0989574	1.45351	+	1.61248	0.00558679	Q50H33	Kctd8	BTB/POZ domain-containing protein KCTD8
21.0821	20.4476	20.7056	20.2535	22.1206	21.8987	21.8385	21.9951	22.3129	22.2477	21.7955	21.9459	20.6222	21.9632	22.0755	0	1.34102	1.45331	+	4.41052	1.03093e-05	Q91V14	Slc12a5	Solute carrier family 12 member 5
17.5107	17.5371	17.2786	17.5386	18.5015	18.2629	18.4996	18.4129	18.9781	19.0669	18.8156	18.8175	17.4663	18.4192	18.9195	0	0.95299	1.45325	+	6.90107	0	Q8CAE9	Podxl2	Podocalyxin-like protein 2
18.9441	18.6445	18.679	18.2098	19.9742	19.9316	19.8588	20.0691	20.0559	20.1946	19.9056	20.1332	18.6194	19.9584	20.0723	0	1.33906	1.45297	+	5.42351	3.66972e-06	Q8BLR2	Cpne4	Copine-4
23.5638	23.2821	23.4551	23.1581	24.6703	24.0275	24.2821	24.275	24.7594	24.7594	24.9088	24.8433	23.3648	24.3137	24.8177	0	0.94894	1.45294	+	5.21381	3.04878e-06	Q8BFR5	Tufm	Elongation factor Tu, mitochondrial
20.3101	20.4067	20.2877	19.3463	20.0951	21.8113	21.8727	22.0592	21.4221	20.7056	22.0625	21.9707	20.0877	21.4596	21.5402	0	1.37187	1.45255	+	1.54508	0.00659277	P56393	Cox7b	Cytochrome c oxidase subunit 7B, mitochondrial
20.9601	20.85	20.7715	20.7307	22.1581	21.7553	21.9098	21.9777	22.7056	21.8764	22.2736	22.265	20.8281	21.9502	22.2801	0	1.12215	1.45206	+	4.70595	1.03466e-05	Q8K4X7	Agpat4	1-acyl-sn-glycerol-3-phosphate acyltransferase delta
18.2722	18.7289	18.4866	17.691	19.8725	20.2535	19.6658	19.8296	19.5399	20.0951	19.4195	19.9316	18.2947	19.9054	19.7465	0	1.6107	1.45186	+	3.75516	4.5441e-05	Q01065;Q64338;Q61481	Pde1a;Pde1b;Pde1c	Calcium/calmodulin-dependent 3',5'-cyclic nucleotide phosphodiesterase 1B
20.0821	19.7568	19.8467	19.6181	21.0886	20.654	20.8576	20.8727	21.5117	21.0821	21.3321	21.1825	19.8259	20.8682	21.2771	0	1.04229	1.45119	+	5.32866	3.33611e-06	Q3U3R4	Lmf1	Lipase maturation factor 1
20.9882	19.9459	20.6096	19.8731	21.4626	20.9171	21.3645	20.8576	21.9601	21.7098	21.928	21.6231	20.3542	21.1505	21.8052	0	0.796257	1.45105	+	2.91055	0.000325375	P20352	F3	Tissue factor
20.654	20.4067	20.4972	20.3962	21.7796	21.0886	21.2243	21.343	22.1856	21.823	21.9024	21.8423	20.4885	21.3589	21.9383	0	0.870358	1.44979	+	4.81654	4.47928e-06	Q3TL44	Nlrx1	NLR family member X1
19.4822	19.0669	19.4745	19.0711	20.6186	20.0426	20.1825	20.2419	20.7955	20.4775	20.8876	20.7307	19.2737	20.2714	20.7228	0	0.997741	1.44915	+	4.67815	1.01574e-05	Q8VDC0	Lars2	Probable leucine--tRNA ligase, mitochondrial
16.4769	16.4327	16.5328	16.4681	16.6027	16.7509	16.923	17.1285	NaN	18.067	17.8797	17.8327	16.4776	16.8513	17.9265	0	0.373648	1.44883	+	5.27099	3.18979e-06	Q9CX97	Wdr55	WD repeat-containing protein 55
19.8278	19.3728	19.542	19.529	20.9742	20.417	20.4676	20.5545	21.3484	20.9951	20.8346	20.8876	19.5679	20.6033	21.0164	0	1.03547	1.44857	+	4.62487	9.80392e-06	Q8BGN3	Enpp6	Glycerophosphocholine cholinephosphodiesterase ENPP6
[truncated: 6,504 more rows]
