# Supplementary material for: Heterogeneity of perivascular astrocyte endfeet depending on vascular regions in the mouse brain
Source: iScience. 2023 Sep 21;26(10):108010. doi: 10.1016/j.isci.2023.108010 (PMC10565786; doi:10.1016/j.isci.2023.108010)
Supplement: Table S4. Abs used in this study, related to STAR★METHODS [file mmc5.xlsx]

## Sheet: Antibodies
	Table S4. Abs used in this study, related to STAR★METHODS.
	Primary Ab	Use	Dilution	Host	Clone	Clone #	Supplier	Catalogue #
	a-Tubulin	IB	1:1000	Rb	Poly	-	Cell Signaling Technology	#2144
	Actin	IB	1:1000	Ms	Mono	C4	Millipore	MAB1501
	AQP4	IB, IF	1:1000, 1:1000	Rb	Poly	-	Atlas Antibodies	HPA014784
	aSMA	IB, IF	1:500, 1:500	Ms	Mono	1A4	Sigma-Aldrich	A5228
	CD31	IF	1:20	Rt	Mono	MEC 13.3	BD Biosciences	550274
	CD31	IB	1:2000	Rb	Mono	EPR17260-263	Abcam	ab222783
	CD31	IF	1:20	Gt	Poly	-	R&D Systems	AF3628
	Cleaved caspase-3	IF	1:300	Rb	Mono	5A1E	Cell Signaling Technology	#9664
	Collagen IV	IF	1:100	Ms	Mono	PHM-12, CIV22	Thermo Fisher Scientific	MA5-14100
	GFAP	IF	1:1000	Ck	Poly	-	Abcam	ab134436
	GFP	IF	1:400	Rt	Mono	GF090R	Nacalai Tesque	04404-84
	GLAST / EAAT1	IF	1:1000	Gp	Poly	-	Frontier Institute	GLAST-GP-Af1000
	IBA1	IF	1:500	Rb	Poly	-	Fujifilm-Wako	#019-19741
	Kirrel2	IB, IF	1:500, 1:100	Gt	Poly	-	R&D Systems	AF2930
	Lamin B1	IB	1:1000	Rb	Poly	-	Proteintech	12987-1-AP
	Laminin	IB	1:500	Rb	Poly	-	Sigma-Aldrich	L9393
	Laminin a2	IF	1:300	Rt	Mono	4H8-2	Sigma-Aldrich	L0663
	Laminin a4	IF	1:100	Gt	Poly	-	R&D Systems	AF3837
	MBP	IF	1:100	Rt	Mono	12	Novus	NB600-717
	MLC1 (N50)	IF	1:200	Gp	Poly	-	Prof. K. Tanaka	Glia 69, 715–728 (2021)
	N-Cadherin	IF	1:300	Rb	Mono	D4R1H	Cell Signaling Technology	#13116
	Nectin-2 (Nectin-2a/d)	IF	1:100	Rt	Mono	502-57	MBL	D083-3
	Nectin-2d	IF	1:100	Rb	Mono	EPR6717	Abcam	ab135246
	NG2	IF	1:200	Rb	Poly	-	Millipore	AB5320
	PDGFRa	IF	1:20	Gt	Poly	-	R&D Systems	AF1062
	PDGFRb	IB, IF	1:200, 1:200	Rb	Poly	-	Santa Cruz Biotechnology	sc-432
	Podoplanin	IF	1:500	Rt	Mono	PMab-1	Abcam	ab256559
	VDAC1/2	IB	1:1000	Rb	Poly	-	Proteintech	10866-1-AP
	VWF	IF	1:200	Rb	Poly	-	Novus	NB600-586
	Secondary Ab and reagent	Use	Dilution	Host	Clone	Clone #	Supplier	Catalogue #
	Gt IgG-HRP	IB	1:10,000	Gt	Poly	-	MBL International	546
	Ms IgG-HRP	IB	1:10,000	Sp	Poly	-	GE Healthcare	NA931
	Rb IgG-HRP	IB	1:10,000	Gt	Poly	-	Abcam	ab6721
	Ck IgG-Cy3	IF	1:300	Dk	Poly	-	Jackson	703-165-155
	Gt IgG-Alexa fluor 488	IF	1:300	Dk	Poly	-	Thermo Fisher Scientific	A11055
	Gt IgG-Alexa fluor 555	IF	1:300	Dk	Poly	-	Thermo Fisher Scientific	A21432
	Gt IgG-Alexa fluor 647	IF	1:300	Dk	Poly	-	Thermo Fisher Scientific	A21447
	Gp IgG-Brilliant Violet 421	IF	1:300	Dk	Poly	-	Jackson	706-765-148
	Gp IgG-CF555	IF	1:300	Dk	Poly	-	Sigma-Aldrich	SAB4600297
	Ms IgG-Cy3	IF	1:300	Dk	Poly	-	Jackson	715-165-151
	Ms IgG-Alexa fluor 750	IF	1:300	Dk	Poly	-	Abcam	ab175739
	Rb IgG-Alexa fluor 488	IF	1:300	Dk	Poly	-	Thermo Fisher Scientific	A21206
	Rb IgG-Cy5	IF	1:300	Dk	Poly	-	Jackson	711-175-152
	Rt IgG-Alexa fluor 488	IF	1:300	Dk	Poly	-	Abcam	ab150153
	Rt IgG-Alexa fluor 555	IF	1:300	Dk	Poly	-	Abcam	ab150154
	Streptavidin, Alexa fluor 555 conjugate	IF	1:300	-	-	-	Thermo Fisher Scientific	S21381
	IB, immunoblotting; IF, immunofluorescence; Rb, rabbit; Rt, rat; Ck, chicken; Ms, mouse; Gt, goat; Gp, guinea pig; Dk, donkey; Sp, sheep;
	Poly, polyclonal; Mono, monoclonal; HRP, horseradish peroxidase.
